# Supplementary material for: ngs_backbone: a pipeline for read cleaning, mapping and SNP calling using Next Generation Sequence
Source: BMC Genomics. 2011 Jun 2;12:285. doi: 10.1186/1471-2164-12-285 (PMC3124440; doi:10.1186/1471-2164-12-285)
Supplement: Additional file 1 — ngs_backbone 1.1.0 software. ngs_backbone 1.1.0. Last version, released on 31-08-2010. [file 1471-2164-12-285-S1.GZ]

Archive with 377 entries (317 files):
- .
- ngs_backbone-1.1.0
- ngs_backbone-1.1.0/LICENCE.txt
- ngs_backbone-1.1.0/scripts
- ngs_backbone-1.1.0/scripts/snv
- ngs_backbone-1.1.0/scripts/snv/run_bwa.py
- ngs_backbone-1.1.0/scripts/snv/bam_to_pileup.py
- ngs_backbone-1.1.0/scripts/snv/snvs_in_pileup.py
- ngs_backbone-1.1.0/scripts/snv/sort_snv_by_location.py
- ngs_backbone-1.1.0/scripts/gmod
- ngs_backbone-1.1.0/scripts/gmod/add_gmod_dbxref.py
- ngs_backbone-1.1.0/scripts/gmod/join_features_by_name.py
- ngs_backbone-1.1.0/scripts/gmod/read_genetic_map_data.py
- ngs_backbone-1.1.0/scripts/gmod/update_cmap_db.py
- ngs_backbone-1.1.0/scripts/gmod/normalize_gff3.py
- ngs_backbone-1.1.0/scripts/gmod/centralize_markers.py
- ngs_backbone-1.1.0/scripts/gmod/add_redirects_to_drupal.py
- ngs_backbone-1.1.0/scripts/gmod/load_chado.py
- ngs_backbone-1.1.0/scripts/gmod/merge_markers.py
- ngs_backbone-1.1.0/scripts/backbone
- ngs_backbone-1.1.0/scripts/backbone/backbone_create_project.py
- ngs_backbone-1.1.0/scripts/backbone/backbone_analysis.py
- ngs_backbone-1.1.0/scripts/merge_bam.py
- ngs_backbone-1.1.0/scripts/split_seq_by_masked_regions.py
- ngs_backbone-1.1.0/scripts/naming_admin.py
- ngs_backbone-1.1.0/scripts/split_seq_by_description_tag.py
- ngs_backbone-1.1.0/scripts/seqio.py
- ngs_backbone-1.1.0/scripts/run_cleanning_pipeline.py
- ngs_backbone-1.1.0/scripts/stats
- ngs_backbone-1.1.0/scripts/stats/sequence_distrib.py
- ngs_backbone-1.1.0/scripts/stats/seqs_general_stats.py
- ngs_backbone-1.1.0/scripts/stats/snv_distrib.py
- ngs_backbone-1.1.0/scripts/stats/sequence_distrib_difference.py
- ngs_backbone-1.1.0/scripts/stats/hist_from_number_list.py
- ngs_backbone-1.1.0/scripts/stats/sam_pileup_distrib.py
- ngs_backbone-1.1.0/scripts/stats/blast_similarity_distribution.py
- ngs_backbone-1.1.0/scripts/__init__.py
- ngs_backbone-1.1.0/scripts/maf_to_fastq.py
- ngs_backbone-1.1.0/scripts/blast+
- ngs_backbone-1.1.0/README.rst
- ngs_backbone-1.1.0/test
- ngs_backbone-1.1.0/test/snv
- ngs_backbone-1.1.0/test/snv/snv_annotation_test.py
- ngs_backbone-1.1.0/test/snv/__init__.py
- ngs_backbone-1.1.0/test/snv/writers_test.py
- ngs_backbone-1.1.0/test/snv/snv_filters_test.py
- ngs_backbone-1.1.0/test/iprscan_test.py
- ngs_backbone-1.1.0/test/utils
- ngs_backbone-1.1.0/test/utils/itertools_tests.py
- ngs_backbone-1.1.0/test/utils/misc_utils_test.py
- ngs_backbone-1.1.0/test/utils/__init__.py
- ngs_backbone-1.1.0/test/utils/cmd_utils_test.py
- ngs_backbone-1.1.0/test/utils/seqio_utils_test.py
- ngs_backbone-1.1.0/test/gmod
- ngs_backbone-1.1.0/test/gmod/chado_test.py
- ngs_backbone-1.1.0/test/gmod/read_source_test.py
- ngs_backbone-1.1.0/test/gmod/file_parser_test.py
- ngs_backbone-1.1.0/test/gmod/__init__.py
- ngs_backbone-1.1.0/test/gmod/fpc_test.py
- ngs_backbone-1.1.0/test/gmod/cmap_test.py
- ngs_backbone-1.1.0/test/backbone
- ngs_backbone-1.1.0/test/backbone/blast_runner_test.py
- ngs_backbone-1.1.0/test/backbone/create_project_test.py
- ngs_backbone-1.1.0/test/backbone/__init__.py
- ngs_backbone-1.1.0/test/backbone/mapping_test.py
- ngs_backbone-1.1.0/test/backbone/annotation_test.py
- ngs_backbone-1.1.0/test/pairwise_alignment_test.py
- ngs_backbone-1.1.0/test/alignment_search_result_test.py
- ngs_backbone-1.1.0/test/seq
- ngs_backbone-1.1.0/test/seq/seq_stats_test.py
- ngs_backbone-1.1.0/test/seq/seq_filters_test.py
- ngs_backbone-1.1.0/test/seq/readers_test.py
- ngs_backbone-1.1.0/test/seq/writer_test.py
- ngs_backbone-1.1.0/test/seq/seq_annotation_test.py
- ngs_backbone-1.1.0/test/seq/seq_cleaner_test.py
- ngs_backbone-1.1.0/test/seq/__init__.py
- ngs_backbone-1.1.0/test/seq/seq_analysis_test.py
- ngs_backbone-1.1.0/test/seq/seqs_test.py
- ngs_backbone-1.1.0/test/db
- ngs_backbone-1.1.0/test/db/naming_schema_test.py
- ngs_backbone-1.1.0/test/db/databases_info_test.py
- ngs_backbone-1.1.0/test/db/__init__.py
- ngs_backbone-1.1.0/test/acceptance.py
- ngs_backbone-1.1.0/test/statistics_test.py
- ngs_backbone-1.1.0/test/pipeline_test.py
- ngs_backbone-1.1.0/test/__init__.py
- ngs_backbone-1.1.0/test/test_utils.py
- ngs_backbone-1.1.0/test/gff_test.py
- ngs_backbone-1.1.0/test/sam_test.py
- ngs_backbone-1.1.0/doc
- ngs_backbone-1.1.0/doc/mapping.html
- ngs_backbone-1.1.0/doc/snv_filters.html
- ngs_backbone-1.1.0/doc/install.html
- ngs_backbone-1.1.0/doc/_downloads
- ngs_backbone-1.1.0/doc/_downloads/backbone_3er_party.tar.gz
- ngs_backbone-1.1.0/doc/_downloads/maize_result.tar.gz
- ngs_backbone-1.1.0/doc/_downloads/ngs_workshop.tar.gz
- ngs_backbone-1.1.0/doc/_downloads/backbone_3er_party_src.tar.gz
- ngs_backbone-1.1.0/doc/index.html
- ngs_backbone-1.1.0/doc/search.html
- ngs_backbone-1.1.0/doc/objects.inv
- ngs_backbone-1.1.0/doc/assembly.html
- ngs_backbone-1.1.0/doc/ngs_workshop
- ngs_backbone-1.1.0/doc/ngs_workshop/mapping.html
- ngs_backbone-1.1.0/doc/ngs_workshop/cmd_primer.html
- ngs_backbone-1.1.0/doc/ngs_workshop/ngs.html
- ngs_backbone-1.1.0/doc/ngs_workshop/index.html
- ngs_backbone-1.1.0/doc/ngs_workshop/sequence_file_formats.html
- ngs_backbone-1.1.0/doc/ngs_workshop/read_cleaning.html
- ngs_backbone-1.1.0/doc/ngs_workshop/snp_calling.html
- ngs_backbone-1.1.0/doc/ngs_workshop/assembly_vs_mapping.html
- ngs_backbone-1.1.0/doc/architecture.html
- ngs_backbone-1.1.0/doc/tutorials.html
- ngs_backbone-1.1.0/doc/.buildinfo
- ngs_backbone-1.1.0/doc/genindex.html
- ngs_backbone-1.1.0/doc/searchindex.js
- ngs_backbone-1.1.0/doc/introduction.html
- ngs_backbone-1.1.0/doc/_images
- ngs_backbone-1.1.0/doc/_images/igv_mapping.png
- ngs_backbone-1.1.0/doc/_images/pipeline.png
- ngs_backbone-1.1.0/doc/_images/igv_bam_and_gff.png
- ngs_backbone-1.1.0/doc/_images/franklin_architecture.png
- ngs_backbone-1.1.0/doc/_images/igv_load_bam.png
- ngs_backbone-1.1.0/doc/_images/igv_import_genome.png
- ngs_backbone-1.1.0/doc/_images/matrix_low.jpg
- ngs_backbone-1.1.0/doc/annotation.html
- ngs_backbone-1.1.0/doc/_sources
- ngs_backbone-1.1.0/doc/_sources/assembly.txt
- ngs_backbone-1.1.0/doc/_sources/introduction.txt
- ngs_backbone-1.1.0/doc/_sources/snv_filters.txt
- ngs_backbone-1.1.0/doc/_sources/tutorials.txt
- ngs_backbone-1.1.0/doc/_sources/annotation.txt
- ngs_backbone-1.1.0/doc/_sources/install.txt
- ngs_backbone-1.1.0/doc/_sources/ngs_workshop
- ngs_backbone-1.1.0/doc/_sources/ngs_workshop/ngs.txt
- ngs_backbone-1.1.0/doc/_sources/ngs_workshop/assembly_vs_mapping.txt
- ngs_backbone-1.1.0/doc/_sources/ngs_workshop/sequence_file_formats.txt
- ngs_backbone-1.1.0/doc/_sources/ngs_workshop/cmd_primer.txt
- ngs_backbone-1.1.0/doc/_sources/ngs_workshop/index.txt
- ngs_backbone-1.1.0/doc/_sources/ngs_workshop/mapping.txt
- ngs_backbone-1.1.0/doc/_sources/ngs_workshop/read_cleaning.txt
- ngs_backbone-1.1.0/doc/_sources/ngs_workshop/snp_calling.txt
- ngs_backbone-1.1.0/doc/_sources/index.txt
- ngs_backbone-1.1.0/doc/_sources/mapping.txt
- ngs_backbone-1.1.0/doc/_sources/architecture.txt
- ngs_backbone-1.1.0/doc/_sources/seqio.txt
- ngs_backbone-1.1.0/doc/_sources/cleaning.txt
- ngs_backbone-1.1.0/doc/seqio.html
- ngs_backbone-1.1.0/doc/cleaning.html
- ngs_backbone-1.1.0/doc/_static
- ngs_backbone-1.1.0/doc/_static/file.png
- ngs_backbone-1.1.0/doc/_static/underscore.js
- ngs_backbone-1.1.0/doc/_static/basic.css
- ngs_backbone-1.1.0/doc/_static/searchtools.js
- ngs_backbone-1.1.0/doc/_static/pygments.css
- ngs_backbone-1.1.0/doc/_static/doctools.js
- ngs_backbone-1.1.0/doc/_static/bgtop.png
- ngs_backbone-1.1.0/doc/_static/minus.png
- ngs_backbone-1.1.0/doc/_static/agogo.css
- ngs_backbone-1.1.0/doc/_static/jquery.js
- ngs_backbone-1.1.0/doc/_static/bgfooter.png
- ngs_backbone-1.1.0/doc/_static/plus.png
- ngs_backbone-1.1.0/franklin
- ngs_backbone-1.1.0/franklin/snv
- ngs_backbone-1.1.0/franklin/snv/snv_filters.py
- ngs_backbone-1.1.0/franklin/snv/snv_stats.py
- ngs_backbone-1.1.0/franklin/snv/__init__.py
- ngs_backbone-1.1.0/franklin/snv/writers.py
- ngs_backbone-1.1.0/franklin/snv/snv_annotation.py
- ngs_backbone-1.1.0/franklin/utils
- ngs_backbone-1.1.0/franklin/utils/itertools_.py
- ngs_backbone-1.1.0/franklin/utils/cmd_utils.py
- ngs_backbone-1.1.0/franklin/utils/config_utils.py
- ngs_backbone-1.1.0/franklin/utils/seqio_utils.py
- ngs_backbone-1.1.0/franklin/utils/misc_utils.py
- ngs_backbone-1.1.0/franklin/utils/__init__.py
- ngs_backbone-1.1.0/franklin/gmod
- ngs_backbone-1.1.0/franklin/gmod/chado.py
- ngs_backbone-1.1.0/franklin/gmod/fpc.py
- ngs_backbone-1.1.0/franklin/gmod/file_parsers.py
- ngs_backbone-1.1.0/franklin/gmod/cmap.py
- ngs_backbone-1.1.0/franklin/gmod/read_source.py
- ngs_backbone-1.1.0/franklin/gmod/markers.py
- ngs_backbone-1.1.0/franklin/gmod/__init__.py
- ngs_backbone-1.1.0/franklin/backbone
- ngs_backbone-1.1.0/franklin/backbone/cleaning.py
- ngs_backbone-1.1.0/franklin/backbone/create_project.py
- ngs_backbone-1.1.0/franklin/backbone/backbone_runner.py
- ngs_backbone-1.1.0/franklin/backbone/specifications.py
- ngs_backbone-1.1.0/franklin/backbone/annotation.py
- ngs_backbone-1.1.0/franklin/backbone/mapping.py
- ngs_backbone-1.1.0/franklin/backbone/blast_runner.py
- ngs_backbone-1.1.0/franklin/backbone/analysis.py
- ngs_backbone-1.1.0/franklin/backbone/__init__.py
- ngs_backbone-1.1.0/franklin/backbone/assembling.py
- ngs_backbone-1.1.0/franklin/alignment_search_result.py
- ngs_backbone-1.1.0/franklin/pipelines
- ngs_backbone-1.1.0/franklin/pipelines/annotation_steps.py
- ngs_backbone-1.1.0/franklin/pipelines/seq_pipeline_steps.py
- ngs_backbone-1.1.0/franklin/pipelines/snv_pipeline_steps.py
- ngs_backbone-1.1.0/franklin/pipelines/pipelines.py
- ngs_backbone-1.1.0/franklin/pipelines/__init__.py
- ngs_backbone-1.1.0/franklin/statistics.py
- ngs_backbone-1.1.0/franklin/sam.py
- ngs_backbone-1.1.0/franklin/gff.py
- ngs_backbone-1.1.0/franklin/mapping.py
- ngs_backbone-1.1.0/franklin/seq
- ngs_backbone-1.1.0/franklin/seq/seqs.py
- ngs_backbone-1.1.0/franklin/seq/seq_cleaner.py
- ngs_backbone-1.1.0/franklin/seq/seq_filters.py
- ngs_backbone-1.1.0/franklin/seq/seq_annotation.py
- ngs_backbone-1.1.0/franklin/seq/seq_analysis.py
- ngs_backbone-1.1.0/franklin/seq/seq_stats.py
- ngs_backbone-1.1.0/franklin/seq/__init__.py
- ngs_backbone-1.1.0/franklin/seq/writers.py
- ngs_backbone-1.1.0/franklin/seq/readers.py
- ngs_backbone-1.1.0/franklin/db
- ngs_backbone-1.1.0/franklin/db/databases_info.py
- ngs_backbone-1.1.0/franklin/db/naming.py
- ngs_backbone-1.1.0/franklin/db/__init__.py
- ngs_backbone-1.1.0/franklin/db/db_utils.py
- ngs_backbone-1.1.0/franklin/iprscan.py
- ngs_backbone-1.1.0/franklin/data
- ngs_backbone-1.1.0/franklin/data/awr_config_file.py
- ngs_backbone-1.1.0/franklin/data/map_fis.gff3
- ngs_backbone-1.1.0/franklin/data/iprscan.xml
- ngs_backbone-1.1.0/franklin/data/qual.fasta
- ngs_backbone-1.1.0/franklin/data/standar_solexa_adaptors.fasta
- ngs_backbone-1.1.0/franklin/data/bowtie.map.out
- ngs_backbone-1.1.0/franklin/data/cos_list
- ngs_backbone-1.1.0/franklin/data/seq.bam
- ngs_backbone-1.1.0/franklin/data/blast.xml
- ngs_backbone-1.1.0/franklin/data/seq.fasta
- ngs_backbone-1.1.0/franklin/data/fpc_test.fpc
- ngs_backbone-1.1.0/franklin/data/acceptance
- ngs_backbone-1.1.0/franklin/data/acceptance/mapping
- ngs_backbone-1.1.0/franklin/data/acceptance/mapping/reference.fasta
- ngs_backbone-1.1.0/franklin/data/acceptance/assembling
- ngs_backbone-1.1.0/franklin/data/acceptance/assembling/lb_mu16.pl_454.sm_mu16.sfastq
- ngs_backbone-1.1.0/franklin/data/acceptance/assembling/lb_microtom_sgn.pl_sanger.sm_microtom.sfastq
- ngs_backbone-1.1.0/franklin/data/acceptance/assembling/lb_microtom_gb.pl_sanger.sm_microtom.fasta
- ngs_backbone-1.1.0/franklin/data/acceptance/annotation
- ngs_backbone-1.1.0/franklin/data/acceptance/annotation/input
- ngs_backbone-1.1.0/franklin/data/acceptance/annotation/input/tair7_cdna.fasta
- ngs_backbone-1.1.0/franklin/data/acceptance/annotation/input/reference.fasta
- ngs_backbone-1.1.0/franklin/data/acceptance/annotation/blast
- ngs_backbone-1.1.0/franklin/data/acceptance/annotation/blast/reference
- ngs_backbone-1.1.0/franklin/data/acceptance/annotation/blast/reference/nr
- ngs_backbone-1.1.0/franklin/data/acceptance/annotation/blast/reference/nr/blast.blastx.xml
- ngs_backbone-1.1.0/franklin/data/acceptance/annotation/blast/reference/rice.pep
- ngs_backbone-1.1.0/franklin/data/acceptance/annotation/blast/reference/rice.pep/blast.blastx.xml
- ngs_backbone-1.1.0/franklin/data/acceptance/annotation/blast/reference/vitis.pep
- ngs_backbone-1.1.0/franklin/data/acceptance/annotation/blast/reference/vitis.pep/blast.blastx.xml
- ngs_backbone-1.1.0/franklin/data/acceptance/annotation/blast/tair7_cdna
- ngs_backbone-1.1.0/franklin/data/acceptance/annotation/blast/tair7_cdna/nr
- ngs_backbone-1.1.0/franklin/data/acceptance/annotation/blast/tair7_cdna/nr/blast.blastx.xml
- ngs_backbone-1.1.0/franklin/data/acceptance/annotation/blast/tair7_cdna/rice.pep
- ngs_backbone-1.1.0/franklin/data/acceptance/annotation/blast/tair7_cdna/rice.pep/blast.blastx.xml
- ngs_backbone-1.1.0/franklin/data/acceptance/annotation/blast/tair7_cdna/vitis.pep
- ngs_backbone-1.1.0/franklin/data/acceptance/annotation/blast/tair7_cdna/vitis.pep/blast.blastx.xml
- ngs_backbone-1.1.0/franklin/data/acceptance/annotation/blast/databases
- ngs_backbone-1.1.0/franklin/data/acceptance/annotation/blast/databases/reference.nsd
- ngs_backbone-1.1.0/franklin/data/acceptance/annotation/blast/databases/reference.nhr
- ngs_backbone-1.1.0/franklin/data/acceptance/annotation/blast/databases/reference.nsq
- ngs_backbone-1.1.0/franklin/data/acceptance/annotation/blast/databases/reference
- ngs_backbone-1.1.0/franklin/data/acceptance/annotation/blast/databases/tair7_genomic.nhr
- ngs_backbone-1.1.0/franklin/data/acceptance/annotation/blast/databases/tair7_genomic.nin
- ngs_backbone-1.1.0/franklin/data/acceptance/annotation/blast/databases/tair7_genomic.nsq
- ngs_backbone-1.1.0/franklin/data/acceptance/annotation/blast/databases/reference.nsi
- ngs_backbone-1.1.0/franklin/data/acceptance/annotation/blast/databases/tair7_genomic
- ngs_backbone-1.1.0/franklin/data/acceptance/annotation/blast/databases/tair7_genomic.nsi
- ngs_backbone-1.1.0/franklin/data/acceptance/annotation/blast/databases/reference.nin
- ngs_backbone-1.1.0/franklin/data/acceptance/annotation/blast/databases/tair7_genomic.nsd
- ngs_backbone-1.1.0/franklin/data/acceptance/annotation/blast/rice.pep
- ngs_backbone-1.1.0/franklin/data/acceptance/annotation/blast/rice.pep/reference
- ngs_backbone-1.1.0/franklin/data/acceptance/annotation/blast/rice.pep/reference/blast.tblastn.xml
- ngs_backbone-1.1.0/franklin/data/acceptance/annotation/blast/rice.pep/tair7_cdna
- ngs_backbone-1.1.0/franklin/data/acceptance/annotation/blast/rice.pep/tair7_cdna/blast.tblastn.xml
- ngs_backbone-1.1.0/franklin/data/acceptance/annotation/blast/vitis.pep
- ngs_backbone-1.1.0/franklin/data/acceptance/annotation/blast/vitis.pep/reference
- ngs_backbone-1.1.0/franklin/data/acceptance/annotation/blast/vitis.pep/reference/blast.tblastn.xml
- ngs_backbone-1.1.0/franklin/data/acceptance/annotation/blast/vitis.pep/tair7_cdna
- ngs_backbone-1.1.0/franklin/data/acceptance/annotation/blast/vitis.pep/tair7_cdna/blast.tblastn.xml
- ngs_backbone-1.1.0/franklin/data/acceptance/annotation/tair7_genomic.fasta
- ngs_backbone-1.1.0/franklin/data/acceptance/snvs
- ngs_backbone-1.1.0/franklin/data/acceptance/snvs/reference.fasta
- ngs_backbone-1.1.0/franklin/data/acceptance/snvs/helpers
- ngs_backbone-1.1.0/franklin/data/acceptance/snvs/helpers/used_unigenes
- ngs_backbone-1.1.0/franklin/data/acceptance/snvs/helpers/used_rgs
- ngs_backbone-1.1.0/franklin/data/acceptance/snvs/helpers/select_rg.py
- ngs_backbone-1.1.0/franklin/data/acceptance/snvs/helpers/select_unigenes.py
- ngs_backbone-1.1.0/franklin/data/acceptance/snvs/merged.sam
- ngs_backbone-1.1.0/franklin/data/acceptance/snvs/merged.bam
- ngs_backbone-1.1.0/franklin/data/acceptance/cleaning
- ngs_backbone-1.1.0/franklin/data/acceptance/cleaning/lb_mu16.pl_454.sm_mu16.sfastq
- ngs_backbone-1.1.0/franklin/data/acceptance/cleaning/lb_microtom_sgn.pl_sanger.sm_microtom.sfastq
- ngs_backbone-1.1.0/franklin/data/acceptance/cleaning/lb_ximo.pl_illumina.sm_rp_75_59_uc82.sfastq
- ngs_backbone-1.1.0/franklin/data/acceptance/cleaning/lb_microtom_gb.pl_sanger.sm_microtom.fasta
- ngs_backbone-1.1.0/franklin/data/acceptance/backbone.conf
- ngs_backbone-1.1.0/franklin/data/acceptance/config_data
[truncated: 77 more entries]
