# Supplementary material for: ngs_backbone: a pipeline for read cleaning, mapping and SNP calling using Next Generation Sequence
Source: BMC Genomics. 2011 Jun 2;12:285. doi: 10.1186/1471-2164-12-285 (PMC3124440; doi:10.1186/1471-2164-12-285)
Supplement: Additional file 1 — ngs_backbone 1.1.0 software. ngs_backbone 1.1.0. Last version, released on 31-08-2010. [file 1471-2164-12-285-S1.GZ › ngs_backbone-1.1.0/scripts/gmod/load_chado.py]

#!/usr/bin/env python
'''
Thi script load data in a chado schema database. It loads these table info:
db, organism, cv, library

Created on 2009 eka 9
@author: peio
'''

# Copyright 2009 Jose Blanca, Peio Ziarsolo, COMAV-Univ. Politecnica Valencia
# This file is part of project.
# franklin is free software: you can redistribute it and/or modify
# it under the terms of the GNU Affero General Public License as
# published by the Free Software Foundation, either version 3 of the
# License, or (at your option) any later version.

# franklin is distributed in the hope that it will be useful,
# but WITHOUT ANY WARRANTY; without even the implied warranty of
# MERCHANTABILITY or FITNESS FOR A PARTICULAR  PURPOSE.  See the
# GNU Affero General Public License for more details.

# You should have received a copy of the GNU Affero General Public License
# along with franklin. If not, see <http://www.gnu.org/licenses/>.

from optparse import OptionParser
from franklin.gmod.chado import (add_csv_to_chado, load_ontology,
                               add_libraries_to_chado)
from franklin.db.db_utils import  connect_database
from franklin.utils.cmd_utils import call
from franklin.db.naming import DbNamingSchema, FileNamingSchema
import os


NO_RELATIONAL_TABLES = 'db, organism, cv '
RELATIONAL_TABLES  = 'library'
TABLES     = NO_RELATIONAL_TABLES + RELATIONAL_TABLES
ONTOLOGIES = 'cmv_internal_go_lib'


def reload_db_from_scratch(dbname, dbuser, dbpass, dbhost, sql_dump):
    '''It reloads the database from a sql_dump '''
    cmd = ['dropdb', '-U', dbuser,  '-h', dbhost, dbname]
    call(cmd, environment={'PGPASS' :dbpass})
    cmd = ['createdb', '-U', dbuser, '-h', dbhost, dbname]
    call(cmd, environment={'PGPASS' :dbpass})

    cmd = ['psql', '-U', dbuser, '-h', dbhost, dbname]
    call(cmd, environment={'PGPASS' :dbpass}, stdin=sql_dump)


#pylint: disable
def main():
    '''Main section '''
    parser = OptionParser('usage: %prog -d directory [-t tables]',
                          version='%prog 1.0')
    parser.add_option('-d', '--directory', dest='directory',
                       help='directory where you store the files to load')
    parser.add_option('-t', '--tables', dest='tables',
                       help='Tables to add to chado comma separated')
    parser.add_option('-o', '--ontologies', dest='ontologies',
                       help='own ontologies to addt')
    parser.add_option('-D', '--dbname', dest='dbname', help='chado db name',
                      default= 'chado_test')
    parser.add_option('-u', '--dbuser', dest='dbuser', help='chado db user',
                      default='chado_admin')
    parser.add_option('-p', '--dbpass', dest='dbpass', help='chado db pass',
                      default='chado_pass')
    parser.add_option('-H', '--dbhost', dest='dbhost', help='chado db host',
                      default='localhost')
    parser.add_option('-r', '--reload', dest='reload',
                      help='reload from scratch')
    options = parser.parse_args()[0]


    dbname = options.dbname
    dbuser = options.dbuser
    dbpass = options.dbpass
    dbhost = options.dbhost

    if options.directory is None:
        parser.error('Directory with data files is mandatory')
    else:
        directory = options.directory

    if options.tables is None:
        tables_ = TABLES
    else:
        tables_ = options.tables
    tables = [table.strip() for table in tables_.split(',')]

    if options.ontologies is None:
        ontologies_ = ONTOLOGIES
    else:
        ontologies_ = options.ontologies
    ontologies = [ontology.strip() for ontology in ontologies_.split(',')]


    if options.reload:
        sql_dump = open(options.reload, 'r')
        reload_db_from_scratch(dbname, dbuser, dbpass, dbhost, sql_dump)

    engine = connect_database(dbname, username=dbuser, password=dbpass,
                               host=dbhost)

    # Let's add info to tables
    for table_name in NO_RELATIONAL_TABLES.split(','):
        table_name = table_name.strip()
        if  table_name in tables:
            print "Adding data to %s table" % table_name
            fhand = open('%s/%s.txt' % (directory, table_name) ,'r')
            add_csv_to_chado(fhand, table_name, engine)

    # Once I have add cv and  db We can add our ontologies
#    for ontology_file in ontologies:
#        print "Adding ontology %s" % ontology_file
#        fhand_ontology = open(os.path.join(directory,ontology_file), 'rb')
#        load_ontology(fhand_ontology, dbname, dbuser, dbpass, dbhost )
#

    #stuff needed to add tables with uniquenames
    naming_engine = connect_database(dbname, username=dbuser, password=dbpass,
                                     host=dbhost)
    naming = DbNamingSchema(naming_engine, project=dbname)
    # It needs some love
    if 'library' in tables:
        print "Adding Libraries to chado"
        fhand_library = open(os.path.join(directory, 'library.txt'), 'rt')
        fhand_naming  = open(fhand_library.name + '.naming', 'a+')
        file_naming   = FileNamingSchema(fhand_naming, naming)
        add_libraries_to_chado(fhand_library, engine, file_naming)


if __name__ == '__main__':
    main()
