# Supplementary material for: ngs_backbone: a pipeline for read cleaning, mapping and SNP calling using Next Generation Sequence
Source: BMC Genomics. 2011 Jun 2;12:285. doi: 10.1186/1471-2164-12-285 (PMC3124440; doi:10.1186/1471-2164-12-285)
Supplement: Additional file 1 — ngs_backbone 1.1.0 software. ngs_backbone 1.1.0. Last version, released on 31-08-2010. [file 1471-2164-12-285-S1.GZ › ngs_backbone-1.1.0/test/gmod/fpc_test.py]

'''
Created on 23/09/2009

@author: jose
'''

# Copyright 2009 Jose Blanca, Peio Ziarsolo, COMAV-Univ. Politecnica Valencia
# This file is part of franklin.
# franklin is free software: you can redistribute it and/or modify
# it under the terms of the GNU Affero General Public License as
# published by the Free Software Foundation, either version 3 of the
# License, or (at your option) any later version.

# franklin is distributed in the hope that it will be useful,
# but WITHOUT ANY WARRANTY; without even the implied warranty of
# MERCHANTABILITY or FITNESS FOR A PARTICULAR  PURPOSE.  See the
# GNU Affero General Public License for more details.

# You should have received a copy of the GNU Affero General <<<<<<Public License
# along with franklin. If not, see <http://www.gnu.org/licenses/>.

import unittest, os
from franklin.gmod.fpc import FPCMap
from franklin.utils.misc_utils import DATA_DIR

class TestFPC(unittest.TestCase):
    'It tests the fpc functionality'

    @staticmethod
    def test_fpc():
        'It tests the fpc parsing'
        fpc_fname = os.path.join(DATA_DIR, 'fpc_test.fpc')
        fpc = FPCMap(open(fpc_fname))
        assert fpc.name == 'demo'
        assert fpc.version == '8.5.1'
        assert len(fpc.markers) == 2
        assert len(fpc.clones) == 4
        assert len(fpc.contigs) == 2
        #print fpc.contigs


if __name__ == "__main__":
    #import sys;sys.argv = ['', 'TestFPC.test_fpc']
    unittest.main()
