# Supplementary material for: ngs_backbone: a pipeline for read cleaning, mapping and SNP calling using Next Generation Sequence
Source: BMC Genomics. 2011 Jun 2;12:285. doi: 10.1186/1471-2164-12-285 (PMC3124440; doi:10.1186/1471-2164-12-285)
Supplement: Additional file 1 — ngs_backbone 1.1.0 software. ngs_backbone 1.1.0. Last version, released on 31-08-2010. [file 1471-2164-12-285-S1.GZ › ngs_backbone-1.1.0/test/seq/writer_test.py]

'''
Created on 25/03/2010

@author: peio
'''

# Copyright 2009 Jose Blanca, Peio Ziarsolo, COMAV-Univ. Politecnica Valencia
# This file is part of project.
# franklin is free software: you can redistribute it and/or modify
# it under the terms of the GNU Affero General Public License as
# published by the Free Software Foundation, either version 3 of the
# License, or (at your option) any later version.

# franklin is distributed in the hope that it will be useful,
# but WITHOUT ANY WARRANTY; without even the implied warranty of
# MERCHANTABILITY or FITNESS FOR A PARTICULAR  PURPOSE.  See the
# GNU Affero General Public License for more details.

# You should have received a copy of the GNU Affero General Public License
# along with franklin. If not, see <http://www.gnu.org/licenses/>.

import unittest, json
from StringIO import StringIO

from Bio.Alphabet import ProteinAlphabet, DNAAlphabet

from franklin.seq.seqs import Seq, SeqWithQuality
from franklin.seq.writers import (GffWriter, SsrWriter, OrfWriter,
                                  OrthologWriter, temp_fasta_file,
                                  write_seqs_in_file)
from franklin.seq.readers import seqs_in_file

from tempfile import NamedTemporaryFile
from Bio.SeqFeature import SeqFeature, FeatureLocation, ExactPosition

class WriterTest(unittest.TestCase):
    'It test all writers for seqs'

    @staticmethod
    def test_ortologth_writer():
        'It test ssr writer'
        annotations = {'arabidpsis-orthologs':['ara1', 'ara2'],
                       'melon-orthologs':['melo1', 'melo2']}

        seq = SeqWithQuality(seq=Seq('CTTCATCCATTCTCTCATCCGCCGNTGTGGCCTTTGN'),
                             id='seq1', name='seq1', description='Some desc',
                             dbxrefs=[], features=[], annotations=annotations)
        fhand = NamedTemporaryFile(mode='a')

        ortologwriter = OrthologWriter(fhand)
        ortologwriter.write(seq)
        seq_result = open(fhand.name).read()
        assert  'ara1,ara2' in seq_result
        assert  'melo1,melo2' in seq_result

    @staticmethod
    def test_orf_writer():
        'It test ssr writer'
        qualifiers = {'pep': Seq('LHPFSHPPXWPLX', ProteinAlphabet()),
                      'dna': Seq('ATGGCTTCATCCATTCTCTCATCCGCCG', DNAAlphabet()),
                      'strand': 'reverse'}
        orf_feature = SeqFeature(FeatureLocation(ExactPosition(61),
                                                 ExactPosition(471)),
                                                 type='orf',
                                                 qualifiers=qualifiers)

        features = [orf_feature]
        seq = SeqWithQuality(seq=Seq('CTTCATCCATTCTCTCATCCGCCGNTGTGGCCTTTGN'),
                             id='seq1', name='seq1', description='Some desc',
                             dbxrefs=[], features=features, annotations={})
        fhand = NamedTemporaryFile(mode='a')
        pep_fhand = NamedTemporaryFile(mode='a')
        orfwriter = OrfWriter(fhand, pep_fhand)
        orfwriter.write(seq)
        seq_result = open(fhand.name).read()
        pep_result = open(pep_fhand.name).read()
        assert 'ATGGCTTCATCCATTCTCTCATCCGCCG' in seq_result
        assert 'LHPFSHPPXWPLX' in pep_result

    @staticmethod
    def test_ssr_writer():
        'It test ssr writer'
        srr_feature = SeqFeature(FeatureLocation(ExactPosition(0),
                                                 ExactPosition(29)),
                                                 type='microsatellite',
                                                 qualifiers={'score': 27,
                                                       'type': 'trinucleotide',
                                                       'unit': 'ATC'})
        features = [srr_feature]
        seq = SeqWithQuality(seq=Seq('CTTCATCCATTCTCTCATCCGCCGNTGTGGCCTTTGN'),
                             id='seq1', name='seq1', description='Some desc',
                             dbxrefs=[], features=features, annotations={})
        fhand = NamedTemporaryFile(mode='a')
        ssrwriter = SsrWriter(fhand)
        ssrwriter.write(seq)
        result = open(fhand.name).read()
        assert "seq1\t0\t29\t30\t27\ttrinucleotide\tATC" in result

    @staticmethod
    def test_gff_writer():
        'it tests gff writer'
        srr_feature = SeqFeature(FeatureLocation(ExactPosition(0),
                                                 ExactPosition(29)),
                                                 type='microsatellite',
                                                 qualifiers={'score': 27,
                                                       'type': 'trinucleotide',
                                                       'unit': 'ATC'})
        intron_feature = SeqFeature(FeatureLocation(ExactPosition(30),
                                                    ExactPosition(30)),
                                                    type='intron',
                                          qualifiers={'genomic_db': 'pathtodb'})
        orf_feature = SeqFeature(FeatureLocation(ExactPosition(2),
                                                 ExactPosition(35)),
                                                 type='orf',
                                        qualifiers={'pep': Seq('MASSILSSAXVA'),
                                                    'dna': Seq('ATGGCTTCATCC'),
                                                    'strand':'forward'})
        alleles = {('A', 0): {'read_names':['r1']}}
        snv = SeqFeature(location=FeatureLocation(3, 3), type='snv',
                          qualifiers={'alleles':alleles})
        features = [srr_feature, intron_feature, orf_feature, snv]

        annotations = {'GOs': ['GO:0019253', 'GO:0016984', ],
                     'arabidopsis-orthologs':['ara1', 'ara2'],
                     'melo-orthologs':['mel1', 'mel2']}

        seq = SeqWithQuality(seq=Seq('CTTCATCCATTCTCTCATCCGCCGNTGTGGCCTTTGN'),
                             id='seq1;', name='seq1',
                             description='equal 96%',
                             dbxrefs=[], features=features,
                             annotations=annotations)

        srr_feature = SeqFeature(FeatureLocation(ExactPosition(0),
                                                 ExactPosition(29)),
                                                 type='microsatellite',
                                                 qualifiers={'score': 27,
                                                       'type': 'trinucleotide',
                                                       'unit': 'ATC'})
        intron_feature = SeqFeature(FeatureLocation(ExactPosition(34),
                                                    ExactPosition(34)),
                                                    type='intron',
                                          qualifiers={'genomic_db': 'pathtodb'})
        orf_feature = SeqFeature(FeatureLocation(ExactPosition(10),
                                                 ExactPosition(15)),
                                                 type='orf',
                                        qualifiers={'pep': Seq('MASSILSSAXVA'),
                                                    'dna': Seq('ATGGCTTCATCC'),
                                                    'strand':'forward'})
        alleles = {('A', 0): {'read_names':['r1']}}
        snv = SeqFeature(location=FeatureLocation(18, 18), type='snv',
                          qualifiers={'alleles':alleles})
        features = [srr_feature, intron_feature, orf_feature, snv]

        annotations = {'GOs': ['GO:0019253', 'GO:0016984', ],
                     'arabidopsis-orthologs':['ara1', 'ara2'],
                     'melo-orthologs':['mel1', 'mel2']}

        seq2 = SeqWithQuality(seq=Seq('CTTCATCCATTCTCTCATCCGCCGNTGTGGCCTTTGN'),
                             id='seq2', name='seq2',
                             dbxrefs=[], features=features,
                             annotations=annotations)
        fhand = StringIO()
        gff_writer = GffWriter(fhand, source='454_roche')
        gff_writer.write(seq)
        gff_writer.write(seq2)
        gff = fhand.getvalue()

        assert "description=equal%2096%25;" in gff
        assert "Ontology_term=GO:0019253" in gff
        assert 'seq1%3B_microsatellite'in gff
        assert 'ID=seq1%3B_ORF' in gff
        assert 'ID=seq1%3B_intron' in gff
        assert 'orthologs=arabidopsis:ara1' in gff
        assert 'ID=seq1%3B_SNV' in gff

        orf_feature = SeqFeature(FeatureLocation(ExactPosition(3),
                                                 ExactPosition(5)),
                                                 type='orf',
                                        qualifiers={'pep': Seq('MASSILSSAXVA'),
                                                    'dna': Seq('ATGGCTTCATCC'),
                                                    'strand':'forward'})

        seq1 = SeqWithQuality(seq=Seq('CTTCATCCAT'),
                             id='seq1', name='seq1',
                             dbxrefs=[], features=[orf_feature], description='',
                             annotations=annotations)
        seq2 = SeqWithQuality(seq=Seq('CTTCATCCAT'),
                             id='seq2', name='seq2',
                             dbxrefs=[], features=[orf_feature],
                             annotations=annotations)
        fhand = StringIO()
        gff_writer = GffWriter(fhand, source='454_roche')
        gff_writer.write(seq1)
        gff_writer.write(seq2)
        gff = fhand.getvalue()
        assert 'description' not in gff

class SequenceWriter(unittest.TestCase):
    'It tests that we can write a stream of SeqWithQuality into a file'

    @staticmethod
    def test_json_writer():
        'It tests the json sequence writer'
        seq0 = SeqWithQuality(seq=Seq('ATGATAGATAGATGF'), name='seq1')
        alleles = {('G', 3): {}}
        filters = {'a_filter':{('param',):False}}
        snv_feature = SeqFeature(FeatureLocation(ExactPosition(3),
                                                 ExactPosition(3)),
                                                 type='snv',
                                        qualifiers={'alleles':alleles,
                                                    'filters':filters})
        seq1 = SeqWithQuality(seq=Seq('GATACCA'), name='seq2',
                              features=[snv_feature])
        fhand = StringIO()
        write_seqs_in_file([seq0, seq1], fhand, format='json')
        lines = fhand.getvalue().splitlines()
        struct1 = json.loads(lines[2])
        assert struct1['seq']['seq'] == 'GATACCA'
        assert struct1['features'][0]['qualifiers']['alleles'].keys()[0] == "('G', 3)"

        fhand.seek(0)
        seqs = list(seqs_in_file(fhand))
        assert seqs[1].features[0].qualifiers['alleles'] == alleles
        assert seqs[1].features[0].qualifiers['filters'] == filters

    @staticmethod
    def test_pickle_writer():
        'It tests the pickle sequence writer'
        seq0 = SeqWithQuality(seq=Seq('ATGATAGATAGATGF'), name='seq1')
        alleles = {('G', 3): {}}
        filters = {'a_filter':{('param',):False}}
        snv_feature = SeqFeature(FeatureLocation(ExactPosition(3),
                                                 ExactPosition(3)),
                                                 type='snv',
                                        qualifiers={'alleles':alleles,
                                                    'filters':filters})
        seq1 = SeqWithQuality(seq=Seq('GATACCA'), name='seq2',
                              features=[snv_feature])
        fhand = StringIO()
        write_seqs_in_file([seq0, seq1], fhand, format='pickle')
        #print fhand.getvalue()

        fhand.seek(0)
        seqs = list(seqs_in_file(fhand))
        assert seqs[1].features[0].qualifiers['alleles'] == alleles
        assert seqs[1].features[0].qualifiers['filters'] == filters


class TestFastaFileUtils(unittest.TestCase):
    'Here we test a couple of utilities related to fast format'

    @staticmethod
    def test_temp_fasta_file_one_seq():
        'It test temp_fasta_file'
        seqrec1 = SeqWithQuality(seq=Seq('ATGATAGATAGATGF'), name='seq1')
        fhand = temp_fasta_file(seqrec1)
        content = open(fhand.name).read()
        assert content == ">seq1\nATGATAGATAGATGF\n"

    @staticmethod
    def test_temp_fasta_file_seq_iter():
        'It test temp_fasta_file'
        seqrec1 = SeqWithQuality(seq=Seq('ATGATAGATAGATGF'), name='seq1')
        seqrec2 = SeqWithQuality(seq=Seq('ATGATAGATAGA'), name='seq2')
        seq_iter = iter([seqrec1, seqrec2])
        fhand = temp_fasta_file(seq_iter)
        content = open(fhand.name).read()
        assert content == ">seq1\nATGATAGATAGATGF\n>seq2\nATGATAGATAGA\n"

if __name__ == "__main__":
    #import sys;sys.argv = ['', 'Test.test_gff_writer']
    unittest.main()
