# Supplementary material for: ngs_backbone: a pipeline for read cleaning, mapping and SNP calling using Next Generation Sequence
Source: BMC Genomics. 2011 Jun 2;12:285. doi: 10.1186/1471-2164-12-285 (PMC3124440; doi:10.1186/1471-2164-12-285)
Supplement: Additional file 1 — ngs_backbone 1.1.0 software. ngs_backbone 1.1.0. Last version, released on 31-08-2010. [file 1471-2164-12-285-S1.GZ › ngs_backbone-1.1.0/test/seq/seq_cleaner_test.py]

'''
Created on 2009 uzt 6

@author: peio
'''

# Copyright 2009 Jose Blanca, Peio Ziarsolo, COMAV-Univ. Politecnica Valencia
# This file is part of project.
# franklin is free software: you can redistribute it and/or modify
# it under the terms of the GNU Affero General Public License as
# published by the Free Software Foundation, either version 3 of the
# License, or (at your option) any later version.

# franklin is distributed in the hope that it will be useful,
# but WITHOUT ANY WARRANTY; without even the implied warranty of
# MERCHANTABILITY or FITNESS FOR A PARTICULAR  PURPOSE.  See the
# GNU Affero General Public License for more details.

# You should have received a copy of the GNU Affero General Public License
# along with franklin. If not, see <http://www.gnu.org/licenses/>.

import unittest, os

from franklin.seq.seqs import SeqWithQuality, Seq
from franklin.seq.writers import temp_fasta_file
from franklin.seq.readers import seqs_in_file
from franklin.seq.seq_cleaner import (create_vector_striper_by_alignment,
                                create_masker_for_polia,
                                create_masker_for_low_complexity,
                                create_striper_by_quality_trimpoly,
                                create_striper_by_quality,
                                create_striper_by_quality_lucy,
                                create_striper_by_quality_lucy2,
                                create_masker_repeats_by_repeatmasker,
                                _get_non_matched_locations,
                                _get_unmasked_locations,
                                _get_matched_locations,
                                split_seq_by_masked_regions,
                                create_word_masker,
                                create_edge_stripper,
                                create_word_striper_by_alignment,
                                create_upper_mapper)

from franklin.utils.misc_utils import DATA_DIR

class SeqCleanerTest(unittest.TestCase):
    'It tests cleaner function from seq_cleaner'

    @staticmethod
    def test_upper():
        'It tests the upper mapper'
        seq = SeqWithQuality(seq=Seq('actg'))
        upper = create_upper_mapper()
        seq = upper(seq)
        assert seq.seq == 'ACTG'

    @staticmethod
    def test_strip_seq_by_quality():
        'test trim_seq_by_quality '
        qual = [20, 20, 20, 60, 60, 60, 60, 60, 20, 20, 20, 20]
        seq  = 'ataataataata'
        desc = 'hola'
        seq1 = SeqWithQuality(qual=qual, seq=Seq(seq), description=desc)
        strip_seq_by_quality = create_striper_by_quality(quality_treshold=40,
                                                         min_seq_length=2,
                                                         min_quality_bases=3)
        new_seq = strip_seq_by_quality(seq1)
        assert new_seq.seq == 'ataat'
        assert new_seq.description == desc

        qual = [60, 60, 60, 60, 60, 60, 60]
        seq  = 'ataataa'
        new_seq = strip_seq_by_quality(SeqWithQuality(qual=qual, seq=Seq(seq)))
        assert  new_seq.seq == 'ataataa'

        qual = [60, 60, 60, 60, 60, 60, 0]
        seq  = 'ataataa'
        new_seq = strip_seq_by_quality(SeqWithQuality(qual=qual, seq=Seq(seq)))
        assert new_seq.seq == 'ataata'
        assert new_seq.qual == [60, 60, 60, 60, 60, 60]

        qual = [40, 18, 10, 40, 40, 5, 8, 30, 14, 3, 40, 40, 40, 11, 6, 5, 3,
               20, 10, 12, 8, 5, 4, 7, 1]
        seq = 'atatatatagatagatagatagatg'
        strip_seq_by_quality = create_striper_by_quality(quality_treshold=20,
                                                         min_seq_length=2,
                                                         min_quality_bases=3,
                                                         quality_window_width=2)
        new_seq = strip_seq_by_quality(SeqWithQuality(qual=qual, seq=Seq(seq)))
        assert new_seq.qual == [40, 18, 10, 40, 40, 5, 8, 30, 14, 3, 40, 40, 40,
                                11]


        qual = [40, 40, 13, 11, 40, 9, 40, 4, 27, 38, 40, 4, 11, 40, 40, 10, 10,
                21, 3, 40, 9, 9, 12, 10, 9]
        seq  = 'atatatatatatatatatatatata'
        strip_seq_by_quality = create_striper_by_quality(quality_treshold=20,
                                                         min_seq_length=2,
                                                         min_quality_bases=3,
                                                         quality_window_width=1)
        new_seq = strip_seq_by_quality(SeqWithQuality(qual=qual, seq=Seq(seq)))
        assert new_seq.qual == [40, 40, 13, 11, 40, 9, 40, 4, 27, 38, 40]


    @staticmethod
    def test_mask_low_complexity():
        'It test mask_low_complexity function'
        seq = 'TCGCATCGATCATCGCAGATCGACTGATCGATCGATCGGGGGGGGGGGGGGGGGGGGGGGG'
        seq = Seq(seq)
        qual = [30] * 61
        desc = 'hola'
        seq1 = SeqWithQuality(seq=seq, qual=qual, description=desc)
        mask_low_complexity = create_masker_for_low_complexity()
        masked_seq = mask_low_complexity(seq1)
        assert masked_seq.seq[-10:] == 'gggggggggg'
        assert len(masked_seq.qual) == 61
        assert masked_seq.description == desc

        seq  = 'GGGGGTTTCTTAAATTCGCCTGGAGATTTCATTCGGGGGGGGGGTTCTCCCCAGGGGGGGGTG'
        seq += 'GGGAAACCCCCCGTTTCCCCCCCCGCGCGCCTTTTCGGGGAAAATTTTTTTTTGTTCCCCCCG'
        seq += 'GAAAAAAAAATATTTCTCCTGCGGGGCCCCCGCGAAGAAAAAAGAAAAAAAAAAAGAGGAGGA'
        seq += 'GGGGGGGGGGGGCGAAAATATAGTTTGG'
        seq1 = SeqWithQuality(seq=Seq(seq))
        masked_seq = mask_low_complexity(seq1)
        expected =  'GGGGGTTTCTTAAATTCGCCTGGAGATTTCATtcggggggggggttctccccaggggg'
        expected += 'gggtggggAAaccccccgtttccccccccgcgcgccttttcggggaaaattttttttt'
        expected += 'gttccccccGGAAAAAAAAATATTTCTCCTGCGGGGCCCCCGCGaagaaaaaagaaaa'
        expected += 'aaaaaaaGAGGAGGAGGGgggggggggCGAAAATATAGTTTGG'

        assert  str(masked_seq.seq) == expected


    @staticmethod
    def test_mask_polya():
        'It test mask_polyA function'
        seq = 'TCGCATCGATCATCGCAGATCGACTGATCGATCGATCAAAAAAAAAAAAAAAAAAAAAAA'
        seq = Seq(seq)
        seq1 = SeqWithQuality(seq=seq, description='hola')
        mask_polya = create_masker_for_polia()
        masked_seq = mask_polya(seq1)
        exp_seq = 'TCGCATCGATCATCGCAGATCGACTGATCGATCGATCaaaaaaaaaaaaaaaaaaaaaaa'
        assert masked_seq.seq == exp_seq
        assert masked_seq.description == 'hola'

    def test_trim_seq_by_qual_trimpoly(self):
        'It test trimpoly  but with trim low quality parameters'
        seq  = 'ATCGATCTGATCTAGTCGATGTCTAGCTGAGCTACATAGCTAACGATCTAGTCTAGTCTATG'
        seq += 'TCATGTCATGTCGATGTCTAGTCTAGTCTAGTGAGTCACTGACTAGATCATGACATCGANNN'
        seq += 'NNNNNNNNNNNNNNNNNNTACTAGTC'
        seq = Seq(seq)
        qual = [10] * 150
        desc = 'hola'
        seq1 = SeqWithQuality(seq=seq, qual=qual, description=desc)
        strip_seq_by_quality_trimpoly = create_striper_by_quality_trimpoly()
        trimmed_seq = strip_seq_by_quality_trimpoly(seq1)
        # It does not mask anything with this example, but it check that
        # if works
        assert trimmed_seq.seq.endswith('ATGACATCGA')

        #another seq with the problem at the begining
        seq  = 'TNNNNNNAGGGCTTTCCTGACAGCTANNNNNTTTGCGGGCAACATCCAGAACAAGCACCG'
        seq += 'GCAGATTGGCAATGCCGTGCCCCCGCCTCTTGCCTATGCACTTGGGAGGAAGCTGAAGGA'
        seq += 'AGCCGTTGACAAGCGTCAGGAAGCCAGCGCAGGCGTGCCTGCACCATGAGAAGTTTTCCT'
        seq = Seq(seq)
        seq1 = SeqWithQuality(seq=seq)
        strip_seq_by_quality_trimpoly = create_striper_by_quality_trimpoly()
        trimmed_seq = strip_seq_by_quality_trimpoly(seq1)
        str_seq = str(trimmed_seq.seq)
        assert str_seq.startswith('TTTGCGGGCAACA')
        assert str_seq.endswith('GAGAAGTTTTCCT')

        seq  = 'TGACATCGAACCTCGGCGCCGAGCACCTCCTCGCTGGGATGGTGGGCAAGAACTCCATGA'
        seq += 'AGGTCGCTCGCGATCTGGTCATGCAGGAGGTGAGGAGGCACTTCCGCCCTGAGCTGCTGA'
        seq += 'ACCGTCTCGACGAGATCGTGATCTTCGATCCTCTGTCCCACGAGCAGCTGAGGAAGGTCG'
        seq += 'CTCGCCTTCAGATGAAGGATGTGGCCGTCCGTCTTGCCGAANNNNNCATCGCTCTGGCTG'
        seq += 'TGACCGANNNNNCATTGGACATCATCTTGTCTCTCTCTNNNNNNTCNNNNT'
        seq1 = SeqWithQuality(seq=Seq(seq))
        strip_seq_by_quality_trimpoly = create_striper_by_quality_trimpoly()
        trimmed_seq = strip_seq_by_quality_trimpoly(seq1)
        str_seq = str(trimmed_seq.seq)
        assert str_seq.startswith('TGACATCGAA')
        assert str_seq.endswith('TCTTGCCGAA')

        seq  = 'TACGGCCGGGGTNNCNNANNNNGCATTCTCGCAGGGTCTTTCTACACTATTAGATAAGAT'
        seq += 'GGATCCTTCTCAGAGAGTGAAGTTTGTTCAGGAAGTCAAGAAGGTTCTTGGATGATGATA'
        seq += 'TGATACCAACACATCCAACACAATATGCGCATGCTACATGTTATTTTTCAAGTACATACA'
        seq += 'TAGAAGGATATTGCTTGGCCTTGATTGATCATGTCTGATCTAAGTCGATCATTATTTTCT'
        seq += 'TGAAACTTCCTTTCGGACGTGGTGCTATGGTTGATGAATTTGGATGTGTGCGTTCTGCCA'
        seq += 'GGTGTAAGCCCAAAGGTTTATACAGACCGAGTTAAGGTTAGGAAGAGCACGAGTGAACTT'
        seq1 = SeqWithQuality(seq=Seq(seq))
        strip_seq_by_quality_trimpoly = create_striper_by_quality_trimpoly()
        trimmed_seq = strip_seq_by_quality_trimpoly(seq1)
        str_seq = str(trimmed_seq.seq)
        assert str_seq.startswith('GCATTCTCGCAG')
        assert str_seq.endswith('GTGAACTT')

    def xtest_strip_seq_by_qual_lucy(self):
        '''This is an old version of using lucy in a firlter. It is bogus and I
        not going to repair it :)
        It tests lucy with a ga runner class for lucy'''

        seq =  'ATCGATCAGTCAGACTGACAGACTCAGATCAGATCAGCATCAGCATACGATACGCATCAGACT'
        seq += 'ACGATCGATCGATCGACAGATCATCGATCATCGACGACTAGACGATCATCGATACGCAGACTC'
        seq += 'AGCAGACTACGAGATCAGCAGCATCAGCAGCA'
        qual =  '00 00 00 00 00 00 00 00 00 00 00 00 00 00 00 00 00 00 00 00 '
        qual += '00 00 00 00 60 60 60 60 60 60 60 60 60 60 60 60 60 60 60 60 '
        qual += '60 60 60 60 60 60 60 60 60 60 60 60 60 60 60 60 60 60 60 60 '
        qual += '60 60 60 60 60 60 60 60 60 60 60 60 60 60 60 60 60 60 60 60 '
        qual += '60 60 60 60 60 60 60 60 60 60 60 60 60 60 60 60 60 60 60 60 '
        qual += '60 60 60 60 60 60 60 60 60 60 60 60 60 60 60 60 60 60 60 60 '
        qual += '60 60 60 60 60 60 60 60 60 60 60 60 60 60 60 60 60 60 60 60 '
        qual += '60 60 60 60 60 60 60 60 60 60 60 60 60 60 00 00 00 00'
        seq = Seq(seq)
        qual = qual.split()
        seqrec = SeqWithQuality(name='hola', seq=seq, qual=qual,
                                description='caracola')
        strip_seq_by_quality_lucy = create_striper_by_quality_lucy()
        striped_seq = strip_seq_by_quality_lucy(seqrec)

        seq = striped_seq.seq
        assert seq.startswith('CAGATCAGATCAGCATCAGCAT')
        assert seq.endswith('CGAGATCAGCAGCATCAGC')
        assert striped_seq.description == 'caracola'

        try:
            #seq with no name
            seqrec = SeqWithQuality(seq=seq, qual=qual)
            strip_seq_by_quality_lucy(seqrec)
            self.fail("Value Error expected")
            #pylint: disable-msg=W0704
        except ValueError:
            pass

        # this is to tune the lucy configuration, It should cut until the
        # quality starts to
        qual  = '40 40 40 37 40 40 37 37 37 37 37 37 37 37 40 42 42 42 44 44 '
        qual += '56 56 42 40 40 40 40 36 36 28 35 32 35 35 40 42 37 37 35 37 '
        qual += '32 35 35 35 35 35 35 38 33 33 24 33 33 42 33 35 35 35 35 33 '
        qual += '36 30 30 24 29 29 35 35 35 35 29 29 29 35 38 38 38 37 35 33 '
        qual += '29 35 35 34 30 30 30 33 29 31 31 29 29 29 28 28 24 21 16 16 '
        qual += '21 24 29 29 32 40 27 27 25 25 21 30 27 28 28 32 23 23 21 24 '
        qual += '24 17 18 19 21 15 19 11 9 9 11 23 17 15 10 10 10 20 27 25 23 '
        qual += '18 22 23 24 18 10 10 13 13 18 19 10 12 12 18 16 14 10 10 11 '
        qual += '16 13 21 19 31 19 27 27 28 26 29 25 25 20 19 23 28 28 19 20 '
        qual += '13 9 9 9 9 9 17 15 21 17 14 12 21 17 19 24 28 24 23 '
        quality = qual.split()
        seq =  'ATCGATCAGTCAGACTGACAGACTCAGATCAGATCAGCATCAGCATACGATACGCATCAGACT'
        seq += 'ACGATCGATCGATCGACAGATCATCGATCATCGACGACTAGACGATCATCGATACGCAGACTC'
        seq += 'AGCAGACTACGAGATCAGCAGCATCAGCAGCAAGCAGACTACGAGATCAGCAGCATCAGCAGC'
        seq += 'ATTACGATGAT'
        seq = Seq(seq)
        seq1 = SeqWithQuality(seq=seq, qual=quality, name='seq1')
        striped_seq = strip_seq_by_quality_lucy(seq1)
        assert len(striped_seq.qual) > 170
        assert len(striped_seq.qual) < 185

    @staticmethod
    def test_strip_seq_by_quality_lucy2():
        'It tests strip_seq_by_quality_lucy2'
        seq =  'ATCGATCAGTCAGACTGACAGACTCAGATCAGATCAGCATCAGCATACGATACGCATCAGACT'
        seq += 'ACGATCGATCGATCGACAGATCATCGATCATCGACGACTAGACGATCATCGATACGCAGACTC'
        seq += 'AGCAGACTACGAGATCAGCAGCATCAGCAGCA'
        qual =  '00 00 00 00 00 00 00 00 00 00 00 00 00 00 00 00 00 00 00 00 '
        qual += '00 00 00 00 60 60 60 60 60 60 60 60 60 60 60 60 60 60 60 60 '
        qual += '60 60 60 60 60 60 60 60 60 60 60 60 60 60 60 60 60 60 60 60 '
        qual += '60 60 60 60 60 60 60 60 60 60 60 60 60 60 60 60 60 60 60 60 '
        qual += '60 60 60 60 60 60 60 60 60 60 60 60 60 60 60 60 60 60 60 60 '
        qual += '60 60 60 60 60 60 60 60 60 60 60 60 60 60 60 60 60 60 60 60 '
        qual += '60 60 60 60 60 60 60 60 60 60 60 60 60 60 60 60 60 60 60 60 '
        qual += '60 60 60 60 60 60 60 60 60 60 60 60 60 60 00 00 00 00'
        qual = qual.split()
        seq = Seq(seq)
        seqrec1 = SeqWithQuality(name='seq1', seq=seq, qual=qual,
                                  description ='desc1')

        qual  = '40 40 40 37 40 40 37 37 37 37 37 37 37 37 40 42 42 42 44 44 '
        qual += '56 56 42 40 40 40 40 36 36 28 35 32 35 35 40 42 37 37 35 37 '
        qual += '32 35 35 35 35 35 35 38 33 33 24 33 33 42 33 35 35 35 35 33 '
        qual += '36 30 30 24 29 29 35 35 35 35 29 29 29 35 38 38 38 37 35 33 '
        qual += '29 35 35 34 30 30 30 33 29 31 31 29 29 29 28 28 24 21 16 16 '
        qual += '21 24 29 29 32 40 27 27 25 25 21 30 27 28 28 32 23 23 21 24 '
        qual += '24 17 18 19 21 15 19 11 9 9 11 23 17 15 10 10 10 20 27 25 23 '
        qual += '18 22 23 24 18 10 10 13 13 18 19 10 12 12 18 16 14 10 10 11 '
        qual += '16 13 21 19 31 19 27 27 28 26 29 25 25 20 19 23 28 28 19 20 '
        qual += '13 9 9 9 9 9 17 15 21 17 14 12 21 17 19 24 28 24 23 '
        quality = qual.split()
        seq =  'ATCGATCAGTCAGACTGACAGACTCAGATCAGATCAGCATCAGCATACGATACGCATCAGACT'
        seq += 'ACGATCGATCGATCGACAGATCATCGATCATCGACGACTAGACGATCATCGATACGCAGACTC'
        seq += 'AGCAGACTACGAGATCAGCAGCATCAGCAGCAAGCAGACTACGAGATCAGCAGCATCAGCAGC'
        seq += 'ATTACGATGAT'
        seq = Seq(seq)
        seqrec2 = SeqWithQuality(seq=seq, qual=quality, name='seq2',
                                 description ='desc2')
        seq_iter = iter([seqrec1, seqrec2])
        lucy_striper = create_striper_by_quality_lucy2()
        #pylint:disable-msg=W0612
        seq_iter = lucy_striper(seq_iter)[0]
        seqs = list(seq_iter)
        seq = seqs[0].seq
        assert seqrec1.description == seqs[0].description
        assert seq.startswith('CAGATCAGATCAGCATCAGCAT')
        assert seq.endswith('CGAGATCAGCAGCATCAGC')
        assert len(seqs) == 2
        assert seqs[1].description == 'desc2'

        # now we test the sequence with adaptors
        vector_fpath = os.path.join(DATA_DIR, 'lucy', 'icugi_vector.fasta')
        splice_fpath = os.path.join(DATA_DIR, 'lucy', 'icugi_splice.fasta')
        parameters = {'vector':[vector_fpath, splice_fpath],
                      'bracket':[10, 0.02]}
        lucy_striper = create_striper_by_quality_lucy2(parameters)
        seq_fhand = open(os.path.join(DATA_DIR, 'lucy',
                                      'seq_with_adaptor1.fastq'))
        seq_iter = lucy_striper(seqs_in_file(seq_fhand, format='fastq'))[0]

    @staticmethod
    def test_strip_vector_exonerate():
        'It tests strip_vector_by_alignment'

        vec1 = SeqWithQuality(name='vec1', seq=Seq('atcgatcgatagcatacgat'))
        vec2 = SeqWithQuality(name='vec2', seq=Seq('atgcatcagatcgataaaga'))
        fhand_vectors = temp_fasta_file([vec1, vec2])

        strip_vector_by_alignment = \
                create_vector_striper_by_alignment(fhand_vectors, 'exonerate')

        seq  = 'ATGCATCAGATGCATGCATGACTACGACTACGATCAGCATCAGCGATCAGCATCGATACGATC'
        seq = Seq(seq)
        seq2 = SeqWithQuality(name='seq', seq=seq)
        seq1 = SeqWithQuality(name=seq2.name,
                              seq=vec1.seq + seq2.seq + vec2.seq,
                              description='hola')

        seq3 = strip_vector_by_alignment(seq1)

        assert str(seq2.seq) == str(seq3.seq)
        assert seq3.description == 'hola'

        fhand_vectors.seek(0)
        seq1  = SeqWithQuality(name=seq2.name, seq=vec1.seq+vec2.seq+seq2.seq)
        seq3 = strip_vector_by_alignment(seq1)
        assert str(seq2.seq) == str(seq3.seq)

        # overlaping vectors
        fhand_vectors.seek(0)
        new_seq = vec1.seq[:-2]+vec2.seq+seq2.seq+vec2.seq
        seq1  = SeqWithQuality(name=seq2.name, seq=new_seq)
        seq3 = strip_vector_by_alignment(seq1)
        assert str(seq2.seq) == str(seq3.seq)

        # Now only vectors
        fhand_vectors.seek(0)
        new_seq = vec1.seq+vec2.seq+vec2.seq
        seq1 = SeqWithQuality(name=seq2.name, seq=new_seq)
        seq3 = strip_vector_by_alignment(seq1)
        assert seq3 is None

        # with some extra seq at the begining and end
        fhand_vectors.seek(0)
        seq1 = SeqWithQuality(name=seq2.name,
                    seq=seq2.seq[:20]+vec1.seq+seq2.seq+vec2.seq+seq2.seq[:20])
        seq3 = strip_vector_by_alignment(seq1)
        assert str(seq2.seq) == str(seq3.seq)

        # Now without vectors
        fhand_vectors.seek(0)
        seq1 = seq2
        seq3 = strip_vector_by_alignment(seq1)
        assert str(seq2.seq) == str(seq3.seq)

        fhand_vectors.seek(0)
        seq1  = SeqWithQuality(name=seq2.name,
                               seq=vec1.seq[::-1]+vec2.seq+seq2.seq)
        seq3 = strip_vector_by_alignment(seq1)
        assert str(seq2.seq) == str(seq3.seq)

    @staticmethod
    def test_strip_short_adaptors():
        'It tests the short adaptor removal with J. Forment sequences'

        seq  = 'CgCGTGTCTCTAgATAGGGACAGTAGGAATCTCGTTAATCCATTCATGCGCGTCACTAATTAG'
        seq += 'ATGACGAGGCATTTGGCTACCTTAAGAGAGTCATAGTTACTCCCGCCGTTTA'
        seq  = Seq(seq)
        seq  = SeqWithQuality(name='seq', seq=seq)

        strip_adap = create_word_striper_by_alignment(words=['CGTGTCTCTA',
                                                             'TATATATA'])

        clean_seq = strip_adap(seq)
        assert str(clean_seq.seq).startswith('gATAGGGACAGTAGGAATCTCGTTAATC')

        #two words
        #       000000000011111111112222222222333333333344444444
        #       012345678901234567890123456789012345678901234567
        seq  = 'CgCGTGTCTCTAgATAGGGACAGTAGGAATTTTTTTcCGTGTCTCTAc'
        seq  = SeqWithQuality(name='seq', seq=Seq(seq))
        clean_seq = strip_adap(seq)
        assert str(clean_seq.seq) == 'gATAGGGACAGTAGGAATTTTTTTc'

        #We don't want the first region even if it's the longest one
        seq  = 'CCCCCCCCCCCCCCCCCCCCCCCCCCCCCgCGTGTCTCTAgC'
        seq  = SeqWithQuality(name='seq', seq=Seq(seq))
        clean_seq = strip_adap(seq)
        assert str(clean_seq.seq) == 'CCCCCCCCCCCCCCCCCCCCCCCCCCCCCg'

        #Everything works if the adaptors are at the beginning and ends
        seq  = 'CGTGTCTCTAcccccccccccccccTATATATAggggggggggCGTGTCTCTA'
        seq  = SeqWithQuality(name='seq', seq=Seq(seq))
        clean_seq = strip_adap(seq)
        assert str(clean_seq.seq) == 'ccccccccccccccc'

        #It test if we remove words from the beginning of the seq
        word = 'ATAT'
        seq2 = 'tctcatcatca'
        seq1 = word + seq2 + word
        word = '^' + word
        seq1 = Seq(seq1)
        seq  = SeqWithQuality(seq1, qual=[30] * len(seq1))

        remover = create_word_striper_by_alignment([word])
        seq = remover(seq)
        assert seq.seq == seq2

    @staticmethod
    def test_strip_vector_align_blast():
        'It tests strip_vector_by_alignment using blast and UniVec'
        vector = os.path.join(DATA_DIR, 'blast', 'univec')
        vec1  = 'CTCGGGCCGTCTCTTGGGCTTGATCGGCCTTCTTGCGCATCTCACGCGCTCCTGCGGCGGCC'
        vec1 += 'TGTAGGGCAGGCTCATACCCCTGCCGAACCGCTTTTGTCAGCCGGTCGGCCACGGCTTCCGG'
        vec1 += 'CGTCTCAACGCGCTTT'
        seq1 = 'ATGCATCAGATGCATGCATGACTACGACTACGATCAGCATCAGCGATCAGCATCGATACGATC'
        seq  = SeqWithQuality(name='seq', seq=Seq(seq1+vec1))
        strip_vector_by_alignment = \
                            create_vector_striper_by_alignment(vector, 'blast')
        striped_seq = strip_vector_by_alignment(seq)
        striped_seq = str(striped_seq.seq)

        assert seq1[4:14]  in striped_seq
        assert seq1[-14:-4]  in striped_seq
        assert vec1[4:14]  not in striped_seq
        assert vec1[-14:-4] not  in striped_seq

#    @staticmethod
#    def test_strip_vector_align_blast_plus():
#        'It tests strip_vector_by_alignment using blast+ and UniVec'
#        vector = os.path.join(DATA_DIR, 'blast', 'univec+')
#        vec1  = 'CTCGGGCCGTCTCTTGGGCTTGATCGGCCTTCTTGCGCATCTCACGCGCTCCTGCGGCGGCC'
#        vec1 += 'TGTAGGGCAGGCTCATACCCCTGCCGAACCGCTTTTGTCAGCCGGTCGGCCACGGCTTCCGG'
#        vec1 += 'CGTCTCAACGCGCTTT'
#        seq1 = 'ATGCATCAGATGCATGCATGACTACGACTACGATCAGCATCAGCGATCAGCATCGATACGATC'
#        seq  = SeqWithQuality(name='seq', seq=Seq(seq1+vec1))
#        strip_vector_by_alignment = \
#                            create_vector_striper_by_alignment(vector, 'blast+')
#        striped_seq = strip_vector_by_alignment(seq)
#        striped_seq = str(striped_seq.seq)
#        assert seq1[4:14]  in striped_seq
#        assert seq1[-14:-4]  in striped_seq
#        assert vec1[4:14]  not in striped_seq
#        assert vec1[-14:-4] not  in striped_seq

    @staticmethod
    def xtest_repeatmasking():
        'It test that we can mask a repeat element using repeat masker'
        mask_repeats_by_repeatmasker = \
                 create_masker_repeats_by_repeatmasker(species='eudicotyledons')

        seq  = 'GGTGATGCTGCCAACTTACTGATTTAGTGTATGATGGTGTTTTTGAGGTGCTCCAGTGGCT'
        seq += 'TCTGTTTCTATCAGCTGTCCCTCCTGTTCAGCTACTGACGGGGTGGTGCGTAACGGCAAAA'
        seq += 'GCACCGCCGGACATCAGCGCTATCTCTGCTCTCACTGCCGTAAAACATGGCAACTGCAGTT'
        seq += 'CACTTACACCGCTTCTCAACCCGGTACGCACCAGAAAATCATTGATATGGCCATGAATGGC'
        seq += 'GTTGGATGCCGGGCAACAGCCCGCATTATGGGCGTTGGCCTCAACACGATTTTACGAACCG'
        seq += 'TTTGACTTACGTATTTGCCCATTGTGATTCTAGTCGATTTGCATAACGTGTACGTATCGGT'
        seq += 'ATTGTGACTGATTCGATGCTATTGCAAACGTTTTGATTGTGTGATCGTGATGCATGCTAGT'
        seq += 'CTGATCGAGTCTGATCGTAGTCTAGTCGTAGTCGATGTCGATTTATCGTAGTCGATGCTAG'
        seq += 'TCTAGTCTAGTCTACTAGTCTAGTCATGCTAGTCGAGTCGAT'
        seq = Seq(seq)
        seqrec  = SeqWithQuality(name='seq', seq=seq, description='hola')
        masked_seq = mask_repeats_by_repeatmasker(seqrec)
        masked_str = str(masked_seq.seq)
        assert str(seq[0:10]).lower() in masked_str
        assert 'tggcctcaacacgat' in masked_str
        assert 'CGTTTGACTT'      in masked_str
        assert masked_seq.description == 'hola'
        assert masked_seq.id  == 'seq'


        #This test with no repetitive regions
        seq  = 'ATCGATCTGATCTAGTCGATGTCTAGCTGAGCTACATAGCTAACGATCTAGTCTAGTCTATGA'
        seq += 'TGCATCAGATGCATGAAATCGATCTGATCTAGTCGATGTCTAGCTGAGCTACATAGCTAACGA'
        seq += 'TCTAGTCTAGTCTATGATGCATCAGCTACGATGATCATGTCATGTCGATGTCTAGTCTAGTCT'
        seq += 'AGTGAGTCACTGACTAGATCATGACATCGATACTAGTC'
        seq = Seq(seq)
        seqrec  = SeqWithQuality(name='seq', seq=seq)
        masked_seq = mask_repeats_by_repeatmasker(seqrec)

        masked_str = str(masked_seq.seq)
        assert  masked_str == seq


class SeqSplitterTests(unittest.TestCase):
    'Here we test seq splitter functions'
    @staticmethod
    def test_non_matches_fragment_detector():
        'it test  that the functions detects all the fragments of an alignments'
        alignments = [{'matches':[
                             {'match_parts':[{'query_start':1, 'query_end':10},
                                             {'query_start':6, 'query_end':17},
                                             {'query_start':3, 'query_end':18}]
                              }]}]
        locations = _get_non_matched_locations(alignments)
        assert locations[0] == (1, 10)
        assert locations[1] == (6, 17)
        assert locations[2] == (3, 18)

    @staticmethod
    def test_unmasked_seq_location_detector():
        'it detects the location of the unmasked seq regions'
        seq = SeqWithQuality(seq=Seq('AATTaaTTaaTTT'), name='seq')
        locations = _get_unmasked_locations(seq)
        assert locations[0] == (0, 3)
        assert locations[1] == (6, 7)
        assert locations[2] == (10, 12)

        seq = SeqWithQuality(seq=Seq('AATT'), name='seq')
        locations = _get_unmasked_locations(seq)
        assert locations[0] == (0, 3)

        seq = SeqWithQuality(seq=Seq('aatt'), name='seq')
        locations = _get_unmasked_locations(seq)
        assert not locations

    @staticmethod
    def test_get_matched_regions():
        'it tests get_matched_region function'
        seq1 = 'AATTaatAATTAATtctcTTCtctctctctctcGCGCGCGCGCCC'
        seq = SeqWithQuality(seq=Seq(seq1), name='seq')
        locations =  _get_unmasked_locations(seq)

        seqs = list(_get_matched_locations(seq, locations, 3))
        assert str(seqs[0].seq) == 'AATT'
        assert str(seqs[1].seq) == 'AATTAAT'
        assert str(seqs[2].seq) == 'TTC'
        assert str(seqs[3].seq) == 'GCGCGCGCGCCC'

        seqs = list(_get_matched_locations(seq, locations, 5))
        assert str(seqs[0].seq) == 'AATTAAT'
        assert str(seqs[1].seq) == 'GCGCGCGCGCCC'

    @staticmethod
    def test_strip_masked_section():
        'It tests the strip_masked_functions'
        seq1 = 'AATTaatAATTAATtctcTTCtctctctctctcGCGCGCGCGCCC'
        seq = SeqWithQuality(seq=Seq(seq1), name='seq1')
        seq2 = 'AATTaatAATTAATtctcTTCtctctctctctcGCGCGCGCGCCC'
        seq_ = SeqWithQuality(seq=Seq(seq2), name='seq2')

        seq_iter = iter([seq, seq_])

        new_seqs = list(split_seq_by_masked_regions(seq_iter, 5))
        assert str(new_seqs[0].seq) == 'AATTAAT'
        assert str(new_seqs[1].seq) == 'GCGCGCGCGCCC'
        assert str(new_seqs[2].seq) == 'AATTAAT'
        assert str(new_seqs[3].seq) == 'GCGCGCGCGCCC'

    @staticmethod
    def test_word_masker():
        'It test if we remove words from the beginning of the seq'
        word = 'ATAT'
        seq1 = word + 'tctcatcatca'.upper()
        seq1 = Seq(seq1)
        seq  = SeqWithQuality(seq1, qual=[30] * len(seq1))

        remover = create_word_masker([word])
        seq = remover(seq)
        assert seq.seq[0] == 'a'

        seq1 = 'atactctcatcatca'.upper()
        seq  = SeqWithQuality(Seq(seq1), qual=[30] * len(seq1))
        seq = remover(seq)
        assert seq.seq == seq1

        word = 'CA'
        seq1 = 'ATCATCATCATCA'
        seq  = SeqWithQuality(Seq(seq1), qual=[30] * len(seq1))
        remover = create_word_masker([word], False)
        seq = remover(seq)
        assert seq.seq == 'ATcaTcaTcaTca'

    @staticmethod
    def test_edge_stripper():
        'It test if we remove edges of the seq'
        seq1 = 'gggtctcatcatcaggg'
        seq  = SeqWithQuality(Seq(seq1), qual=[30] * len(seq1))

        edge_stripperr = create_edge_stripper(left_length=3, right_length=3)
        seq = edge_stripperr(seq)
        assert seq.seq == 'tctcatcatca'

if __name__ == "__main__":
    #import sys;sys.argv = ['', 'SeqCleanerTest.test_trim_seq_by_qual_trimpoly']
    unittest.main()
