# Supplementary material for: ngs_backbone: a pipeline for read cleaning, mapping and SNP calling using Next Generation Sequence
Source: BMC Genomics. 2011 Jun 2;12:285. doi: 10.1186/1471-2164-12-285 (PMC3124440; doi:10.1186/1471-2164-12-285)
Supplement: Additional file 1 — ngs_backbone 1.1.0 software. ngs_backbone 1.1.0. Last version, released on 31-08-2010. [file 1471-2164-12-285-S1.GZ › ngs_backbone-1.1.0/test/db/naming_schema_test.py]

'''It test that we can modify the names/accessions in different kind of files
like ace, caf or fasta'''

# Copyright 2009 Jose Blanca, Peio Ziarsolo, COMAV-Univ. Politecnica Valencia
# This file is part of franklin.
# franklin is free software: you can redistribute it and/or modify
# it under the terms of the GNU Affero General Public License as
# published by the Free Software Foundation, either version 3 of the
# License, or (at your option) any later version.

# franklin is distributed in the hope that it will be useful,
# but WITHOUT ANY WARRANTY; without even the implied warranty of
# MERCHANTABILITY or FITNESS FOR A PARTICULAR  PURPOSE.  See the
# GNU Affero General Public License for more details.

# You should have received a copy of the GNU Affero General Public License
# along with franklin. If not, see <http://www.gnu.org/licenses/>.

import unittest, os.path, sqlalchemy
from StringIO import StringIO
from tempfile import NamedTemporaryFile
from franklin.utils.misc_utils import DATA_DIR
from franklin.db.naming import (change_names_in_files,
                              create_naming_database, DbNamingSchema,
                              FileNamingSchema,
                              add_project_to_naming_database,
                              project_in_database)

EXAMPLES = {'fasta':('''
>hola
ATCGTAGTCAGTTCAGTCTATGCTAGT
>carcola
ATGCGTAGCTAGTCGTAGTCTAGTCAT''','''
>myES000001
ATCGTAGTCAGTTCAGTCTATGCTAGT
>myES000002
ATGCGTAGCTAGTCGTAGTCTAGTCAT'''),
'caf': ('''
Sequence : contig1
Is_contig
Assembled_from EST1 1 293 39 331

DNA : contig1
ACGTACTGTAG

BaseQuality : contig1

DNA : EST1
ATCGATCTGTAC

BaseQuality : EST1
Sequence : EST1
Is_read''',
'''
Sequence : 001
Is_contig
Assembled_from 001 1 293 39 331

DNA : 001
ACGTACTGTAG

BaseQuality : 001

DNA : 001
ATCGATCTGTAC

BaseQuality : 001
Sequence : 001
Is_read'''),
'ace':('''
CO Contig2 213 6 1 U
TCGTGGTGGTTCATCGACATT

BQ
96 97 95 95 97 93 96

AF eucalyptus0111 U 1

RD eucalyptus0111 173 0 0
TCGTGGTGGTTCATCGAC

QA 1 173 1 173
''', '''
CO 001 213 6 1 U
TCGTGGTGGTTCATCGACATT

BQ
96 97 95 95 97 93 96

AF 001 U 1

RD 001 173 0 0
TCGTGGTGGTTCATCGAC

QA 1 173 1 173
'''),
'library':('''
format-version:1
library_definition
    name: a
    type: library type:genomic
    organism:Cucumis melo
    cvterms: SO:0001, SO:0002
    properties: property type:strain:Oregon-R, property type:stage:adult male

library_definition
    name:b
    type: library type:genomic
    organism: Cucumis melo
    cvterms:SO:0003, SO:0004
    properties: SO:222, SO:3456
'''),
'fastq':('''
@MEES000003
AGATGGATGTTCCACAGGCTTTGATATGGTCCTCGACTTACTACGCAAATCGATGCCAGATCCTCCAATCCAGATATATT
CAGCAATAATCTTGTCGGTATATGGAGTGACGT
+
EEEEEEEEEA@@@@DDD@@444@@IFEC:;:;;AEEEDDEEEEEEA===EEEEEEEEEEEEEEDDDDDEEEEEEEEEEEE
EEEEEEEEEEEEEEEEEEEEEEEEEEEEEEEDA
@MEES000004
CTGTCTCTGCGAAGAAGAGCAAGGCATCCAGTAGTTCGGAGGAAGACTCATCTGAAGATGATTCTGATTCTGATGAGGAA
CCAAAGGGAAAGTTATTGCAGCAA
+
FFFFFFFFFFFFFFFFFFIIIIIIIIIIIIIIIIIIIIIIIIIIIFFFFFFFFFFFFFFFFFFFFFFFFFFFFFFFFFFF
FFBBBF;;>>78@FEEEEFFFFFF
''')
}

class DbNamingSchemaTest(unittest.TestCase):
    'We test the behaviour of a naming schema stored in a naming database'

    @staticmethod
    def test_basic_behaviour():
        'It tests that we can get names'
        engine = sqlalchemy.create_engine('sqlite:///:memory:')
        create_naming_database(engine)
        add_project_to_naming_database(engine, name='my_project', code='my',
                                       description='a test project')
        naming = DbNamingSchema(engine, project='my_project',
                                feature_kind='EST')
        assert naming.get_uniquename() == 'myES000001'
        assert naming.get_uniquename() == 'myES000002'
        naming.kind = 'transcribed_cluster'
        assert naming.get_uniquename() == 'myTC000001'
        naming.commit()

    @staticmethod
    def xtest_basic_behaviour2():
        'It tests that we can get names'
        engine = sqlalchemy.create_engine('sqlite:////home/jope/test/naming_db')
        create_naming_database(engine)
        add_project_to_naming_database(engine, name='Melo', code='ME',
                                       description='Melonomics Ests')
        naming = DbNamingSchema(engine, project='Melo', feature_kind='EST')
        assert naming.get_uniquename() == 'MEES000001'
        assert naming.get_uniquename() == 'MEES000002'
        naming.commit(description='Initial')

    @staticmethod
    def test_name_persistance():
        'The names are stored between db commits'
        engine = sqlalchemy.create_engine('sqlite:///:memory:')
        create_naming_database(engine)
        add_project_to_naming_database(engine, name='my_project', code='my',
                                       description='a test project')
        naming = DbNamingSchema(engine, project='my_project',
                                feature_kind='EST')
        assert naming.get_uniquename() == 'myES000001'
        naming.commit()
        naming = DbNamingSchema(engine, project='my_project',
                                feature_kind='EST')

        assert naming.get_uniquename() == 'myES000002'

    @staticmethod
    def test_rollback():
        "If we don't commit we lose the changes"
        engine = sqlalchemy.create_engine('sqlite:///:memory:')
        create_naming_database(engine)
        add_project_to_naming_database(engine, name='my_project', code='my',
                                       description='a test project')
        naming = DbNamingSchema(engine, project='my_project',
                                feature_kind='EST')
        assert naming.get_uniquename() == 'myES000001'

        naming = DbNamingSchema(engine, project='my_project',
                                feature_kind='EST')
        assert naming.get_uniquename() == 'myES000001'

        from franklin.db.naming import _CodeGenerator

    @staticmethod
    def test_project_in_database():
        'It test the ability to know if the databse is already added'
        project = 'test'
        engine = sqlalchemy.create_engine('sqlite:///:memory:')
        create_naming_database(engine)
        assert not project_in_database(engine, project)
        add_project_to_naming_database(engine, name=project, code='my',
                                       description='a test project')
        assert project_in_database(engine, project)
        assert not project_in_database(engine, 'test2')

class FileNamingSchemaTest(unittest.TestCase):
    'We test the behaviour of a naming schema cached in a file'

    def test_basic_behaviour(self):
        'It tests that we can get names using a FileNamingSchema'
        fhand = NamedTemporaryFile()
        engine = sqlalchemy.create_engine('sqlite:///:memory:')
        create_naming_database(engine)
        add_project_to_naming_database(engine, name='my_project', code='my',
                                       description='a test project')
        naming = DbNamingSchema(engine, project='my_project',
                                feature_kind='EST')
        naming = FileNamingSchema(fhand, naming)
        assert naming.get_uniquename(name='hola') == 'myES000001'
        assert naming.get_uniquename(name='hola') == 'myES000001'
        assert naming.get_uniquename(name='caracol') == 'myES000002'
        naming.commit()
        fhand.seek(0)
        naming = FileNamingSchema(fhand)
        naming.kind = 'EST'
        assert naming.get_uniquename(name='hola') == 'myES000001'
        assert naming.get_uniquename(name='caracol') == 'myES000002'
        try:
            assert naming.get_uniquename(name='pascual')
            self.fail()
            #pylint: disable-msg=W0704
        except ValueError:
            pass

    def test_roolback(self):
        'If the changes are not commited they are ignored'
        fhand = NamedTemporaryFile()
        engine = sqlalchemy.create_engine('sqlite:///:memory:')
        create_naming_database(engine)
        add_project_to_naming_database(engine, name='my_project', code='my',
                                       description='a test project')
        naming = DbNamingSchema(engine, project='my_project',
                                feature_kind='EST')
        naming = FileNamingSchema(fhand, naming)
        assert naming.get_uniquename(name='hola') == 'myES000001'
        naming.commit()
        assert naming.get_uniquename(name='caracol') == 'myES000002'

        naming = FileNamingSchema(fhand, feature_kind='EST')
        try:
            assert naming.get_uniquename(name='caracol')
            self.fail()
            #pylint: disable-msg=W0704
        except ValueError:
            pass

    @staticmethod
    def test_get_all_names():
        'It test if we can get all names stored in teh database'
        engine = sqlalchemy.create_engine('sqlite:///:memory:')
        create_naming_database(engine)
        add_project_to_naming_database(engine, name='my_project', code='my',
                                       description='a test project')
        naming = DbNamingSchema(engine, project='my_project',
                                feature_kind='EST')
        naming.get_uniquename()
        naming.commit()
        naming.get_uniquename()
        naming.commit()

        names = list(naming.get_names_from_db())
        assert names[0]['project'] == 'my_project'
        assert len(names) == 2

        naming.project = 'my_project'
        name = naming.get_names_from_db().next()
        assert name['project'] == 'my_project'

    @staticmethod
    def test_revert_last_name():
        '''It test if we can revert the database to its last stste for a kind
        and project'''
        engine = sqlalchemy.create_engine('sqlite:///:memory:')
        create_naming_database(engine)
        add_project_to_naming_database(engine, name='my_project', code='my',
                                       description='a test project')
        naming = DbNamingSchema(engine, project='my_project',
                                feature_kind='EST')
        naming.get_uniquename()
        naming.commit()
        naming.get_uniquename()
        naming.commit()
        names = list(naming.get_names_from_db())
        assert names[0]['name'] == 'myES000001'
        assert names[-1]['project'] == 'my_project'
        assert names[-1]['name'] == 'myES000002'
        assert len(names) == 2
        naming.revert_last_name()

        naming = DbNamingSchema(engine, project='my_project',
                                feature_kind='EST')
        names = list(naming.get_names_from_db())
        assert len(names) == 1
        assert names[-1]['name'] == 'myES000001'

class ChangeNameTest(unittest.TestCase):
    '''It test that we can modify the names/accs in different kind of files'''
    @staticmethod
    def test_fasta():
        'It test that we can change the name in the fasta files.'
        fhand_in  = StringIO(EXAMPLES['fasta'][0])
        fhand_out = StringIO('')
        engine    = sqlalchemy.create_engine('sqlite:///:memory:')

        create_naming_database(engine)
        add_project_to_naming_database(engine, name='test_project', code='my',
                                       description='a test project')
        naming    = DbNamingSchema(engine, 'test_project', feature_kind='EST')

        change_names_in_files(fhand_in, fhand_out, naming, 'fasta')
        assert fhand_out.getvalue() == EXAMPLES['fasta'][1]

        # test it with file naming naming schema
        #filenaming_fhand = open('/tmp/ppp', 'w')
        filenaming_fhand = NamedTemporaryFile()
        fhand_in = StringIO(EXAMPLES['fasta'][0])
        fhand_out = StringIO('')
        engine = sqlalchemy.create_engine('sqlite:///:memory:')
        create_naming_database(engine)
        add_project_to_naming_database(engine, name='my_project', code='my',
                                       description='a test project')
        naming = DbNamingSchema(engine, project='my_project',
                                feature_kind='EST')
        naming = FileNamingSchema(filenaming_fhand, naming)
        change_names_in_files(fhand_in, fhand_out, naming, 'fasta')
        naming.commit()
        assert fhand_out.getvalue() == EXAMPLES['fasta'][1]


        fhand_in.seek(0)
        filenaming_fhand.seek(0)
        fhand_out = StringIO('')
        naming = FileNamingSchema(filenaming_fhand, feature_kind='EST')
        change_names_in_files(fhand_in, fhand_out, naming, 'fasta')
        assert fhand_out.getvalue() == EXAMPLES['fasta'][1]


    @staticmethod
    def test_fastq():
        'It test that we can change the name in the fasta files.'
        fhand_in  = open(os.path.join(DATA_DIR, 'solexa.fastq'))
        fhand_out = NamedTemporaryFile(suffix='.fasta')
        engine    = sqlalchemy.create_engine('sqlite:///:memory:')

        create_naming_database(engine)
        add_project_to_naming_database(engine, name='test_project', code='my',
                                       description='a test project')
        naming    = DbNamingSchema(engine, 'test_project', feature_kind='EST')

        change_names_in_files(fhand_in, fhand_out, naming, 'fastq')
        output = open(fhand_out.name).read()
        assert "@myES000001" in output
        assert "@myES000003" in output

        assert open(fhand_out.name).read()[:8] == '@myES000'

if __name__ == "__main__":
    #import sys;sys.argv = ['', 'Test.testiprscan_parse']
    unittest.main()
