# Supplementary material for: ngs_backbone: a pipeline for read cleaning, mapping and SNP calling using Next Generation Sequence
Source: BMC Genomics. 2011 Jun 2;12:285. doi: 10.1186/1471-2164-12-285 (PMC3124440; doi:10.1186/1471-2164-12-285)
Supplement: Additional file 1 — ngs_backbone 1.1.0 software. ngs_backbone 1.1.0. Last version, released on 31-08-2010. [file 1471-2164-12-285-S1.GZ › ngs_backbone-1.1.0/doc/searchindex.js]

Search.setIndex({objects:{},terms:{all:[1,2,3,4,5,6,8,11,12,13,18,15,17,16],code:[5,13],edg:[6,15,12,17],biopython:[16,13],consum:9,"454_right":[6,12,17],signific:[3,17],concept:4,computation:9,follow:[1,2,3,5,6,8,11,12,13,18],alt:6,emboss:[15,17,13],hierarch:4,backbone_analysi:[5,6,1,3,18],decid:6,depend:[9,6,12,13,15,17,16],sensit:1,intron:[5,6,15,17,13],tair:17,tc458158:6,tc458159:6,tail:4,program:[1,3,4,5,6,17],present:[5,17],skip:[18,3],sens:9,worth:17,cdna:[5,15,3,13,17],gatttggggttcaaagcagtatcgatcaaatagtaaatccatttgttcaactcacagttt:10,"case":[0,1,3,4,6,18,17],sourc:13,everi:[1,3,4,5,6,8,10,11,12,13,18,17],risk:5,zeastar:3,fals:[6,15,17],min_group:15,reader:16,capillari:11,account:[1,15,3,10,7,18],focus:0,mous:[6,4],sm_upv196:5,volum:11,parti:13,veri:[1,9,10,6,8,11],affect:[5,2,3],blast:[15,3,5,12,13,18,17],brows:[1,4],relev:[2,3,17],pl_sanger:[18,1,3],select_last_assembl:2,did:6,reproduc:5,button:[6,4],list:[15,4,7,16,17,12],previou:[9,4],"try":3,vector:[18,7,3,12],fraklin:16,small:[11,1,15],c03:3,setup:13,snv_filter:[6,15],pleas:0,polybay:6,tagaaggatattgcttggccttgattgatcatgtctgatctaagtcgatcattattttct:3,stagnat:5,speci:17,natur:11,naiv:6,direct:[5,18],by_kind:[6,15],second:[5,17,10],cost:11,design:[5,0,16],pass:6,download:[3,13],run:[0,1,2,3,4,5,6,8,12,13,18,17,16],histori:[7,4],click:[6,4],tmpdir:18,even:[15,3],index:[7,10],univec:[18,3,13,12],primer:[7,4],sub:4,compar:[18,6,1,12],b2g_properties_fil:17,sun:13,section:[15,3,6,12,18,2,17,16],abl:[9,17,13],backbone_error:5,lengthli:18,current:4,delet:[1,3,4,11,12,18],abr:5,version:[1,3,6,8,13,18,17],indel:[6,1,15,17],awar:[18,17],ggcagaaagttgtttcactgtagttctgagatgtattaccagcggcgctgtaattttagg:3,"new":[1,15,3,5,6,11,12,18,9,16],"public":[5,3],whatev:6,manag:13,lb_mu16:[5,18],complex:[15,12],lib2_vector:12,variat:6,gener:[0,1,2,3,5,6,7,11,12,18,17,16],prepare_mira_assembl:2,genet:7,here:[6,15,17,13],behaviour:4,modular:5,let:[18,6,17],splice:12,path:[15,4,16,13,17,12],orf_annot:17,modifi:[2,4],sinc:[0,3,16],valu:[11,3,12],wait:4,box:13,flowgram:10,search:[7,3,4,17],pl_illumina:[5,18,1,3],cleanreadsanalyz:[18,3],forum:11,bwa:[0,1,5,8,13,18],overwritten:12,technolog:[5,6,18,11],xvzf:13,precis:12,amount:12,throughput:11,franklin:[18,6,3,16],real:[3,4,6,7,18,17],extrem:12,chang:[15,3,4,18,12,14],gene:[6,17],chanc:13,tgataccaacacatccaacacaatatgcgcatgctacatgttatttttcaagtacataca:3,jre:13,configur:[2,3,5,6,12,13,18,15,17,16],outformat:14,appli:[15,12],modul:[5,7,12,16],foundat:16,furiou:11,apt:13,orf:[5,0,17,13,6],unix:4,"boolean":[15,16],uniqu:[6,15,8],instal:[18,13],total:[5,9,3],redo:3,splice_fil:12,highli:[6,13,4],from:[1,2,3,5,6,9,11,12,14,15,17,18],tar:[3,13],would:[1,2,3,4,6,9,11,13,14,15,17,18],memori:[1,9,17,16],two:[1,15,3,4,5,6,8,12,13,18,9,17,16],coverag:11,next:[0,1,3,7,11,18],few:4,nucl:17,doubt:[11,1],call:[15,3,4,5,6,7,8,10,11,16,13,17],usr:13,criteria:[6,12],taken:[5,11,18],type:[5,16],until:12,more:[15,3,4,6,10,11,12,18,9,17],sort:[18,1,4],exit:14,java_memori:17,under:[7,12],mismatch:6,mira:[5,0,2,13],notic:9,ortholog_annot:17,warn:3,unigen:[6,1],accept:[18,1],known:[3,12],hold:[18,6,1,3,10],unpack:13,lib1_vector:12,minimun:15,none:[6,15,4],graphic:17,create_dat_fil:17,augment:11,analys:[0,9,3,5,16,13,18,2,17],prepar:[3,17],work:[0,1,15,16,4],annot:[0,15,5,6,16,13,18,17],cumbersom:18,cat:4,conceptu:6,remain:[12,17],minimum:[6,12,17],can:[0,1,2,3,4,5,6,8,9,10,11,12,13,18,15,17,16],learn:4,about:[1,3,10,6,8,4,18,17],annotation_step:16,root:4,could:[1,2,3,4,6,9,11,18,15,17],"55ccf":10,control:18,is_variable_in_lb:15,ggtgtaagcccaaaggtttatacagaccgagttaaggttaggaagagcacgagtgaactt:3,merge_bam:[18,1,8],tab:6,stream:16,give:4,process:[1,3,11,12,13,18,17],challeng:9,illumina_left:[6,12,17],indic:[5,7],high:[11,15,12],mergebamanalyz:[18,1],critic:9,tag:[5,6],want:[1,15,3,4,6,13,18,9,17],tarbal:13,fm195262:3,library2:12,protein:17,string:4,alwai:[5,4],surfac:11,bioinformat:[0,1],multipl:[5,1,8],divid:[2,8],anoth:[1,15,3,4,6,17],maize_unigen:[6,1,3],spreadsheet:6,classifi:16,sfastq:[5,14,1,3,18],write:[6,16,4],min_seq_length:12,ligat:11,swissprot:17,low:[6,12,3,11],fourth:10,mira_assembl:2,instead:[5,15],csv:[6,17],simpl:[6,13],adaptors_file_illumina:12,map:[0,1,15,3,5,6,7,8,13,18,9,17],remap:15,express:[3,12],strip_n_perc:[3,12],realignbamanalyz:18,clone:[18,3,12],after:[10,8,12,13,18,17],spot:11,differenti:[5,6],usabl:10,snv:[6,15,17,16],befor:[1,15,3,5,6,12,18,17],xzf:3,scratch:5,lib2_splic:12,snp:[0,1,15,3,5,6,7,8,13,18,17],maf:15,mai:[3,17],end:6,varianc:3,data:[1,3,5,11,18,17],parallel:[5,0,13,11],man:12,ortholog:[5,17,13],util:14,"short":[12,3,8],clean_read:[18,3],practic:7,third:10,correspond:[8,17],produc:11,caus:8,inform:[0,1,15,3,4,6,8,10,12,18,9,17],tailor:2,seqwithqu:16,allow:[14,18,15,12],enter:4,group_kind:15,mira_3:13,estscan_matrix:17,order:17,origin:[5,1,17],annotate_descript:17,zea:3,help:[14,18,4],sm_variou:3,move:[5,14,7,4],becaus:[5,6,7,3,18],solexa:[11,12,10],through:[5,6,4,18],keyboard:4,annotate_orf:17,mainli:0,paramet:[1,2,3,4,5,6,9,18,12,14,15,17],annotate_intron:17,not_is_variable_in_lb:15,group:[6,1,15,8],sm_mo:5,ncbi:3,how:[1,3,6,13,18,17],pcr:6,exact:[3,12],fix:[12,16],seqansw:11,maiz:[6,1,3],better:[3,4],platform:[2,3,5,7,8,11,12,18,17],window:[6,15,3,12],html:10,rapidli:5,general_set:18,main:[9,3,5,6,11,16],might:[6,13,3,4],easier:[9,4],them:[1,15,3,4,5,6,11,16,13,18,17],good:[6,1,11],"return":[16,4],thei:[1,2,3,4,5,6,9,10,12,13,18,15,17],dna:[11,9,17],handl:15,timestamp:[18,1,2,8],subdirectori:[2,3,4,5,6,8,18],file_1:4,compil:13,file_2:4,dat:17,filter7:6,filter1:15,facilit:5,filter3:6,now:[18,6,1,3,11],align:[1,3,6,8,12,17],nor:4,introduct:[5,18,7],term:[0,17,6],document:[18,7,2,3],somewher:13,name:[1,2,3,4,5,6,8,10,12,18,15,16],anyth:3,edit:[6,7,3,4],revers:14,infer:[12,17],had:[6,9,10,11],easili:[6,15,4],xvjf:13,roch:[11,10],arrow:4,genom:[0,1,9,6,7,8,11,18,17],test_librari:15,found:[1,15,3,5,6,11,12,18,17],collaps:6,luci:[18,3,13,12],sff_extract:10,modo:4,create_project:18,idem:12,dir1:4,ngs_workshop:[18,6,1,3],gatk:[1,5,6,8,13,18],laboratori:[0,11],individu:[18,6,9,11],dir_1:4,idea:5,realli:6,breakthrough:11,expect:5,year:11,our:[0,1,9,3,4,6],happen:13,est2genom:[5,17],gff:[18,6,7,17],special:[5,1,3],out:[1,15,17],variabl:[6,15],shown:[6,17],accomplish:16,matrix:17,vcf:[18,6,7,15,17],space:4,optionali:17,snvcalleranalyz:[18,6],access:4,seq_length_distrib:3,content:[7,4],adapt:[5,18,3],internet:11,print:4,got:3,merg:[18,1,8,17],ref:6,correct:6,common:[18,7,1,3,10],job_opt:2,insid:[18,2,17,4],written:[15,16],variant:6,vector_set:12,million:[11,16],ngs_backbon:[0,1,2,3,4,5,6,7,8,18,12,13,14,17,16],differ:[1,2,3,10,6,9,11,16,18,15,17],free:0,standard:[9,10,4,5,6,8,16],user_nam:4,base:[15,3,5,6,11,12,17],dictionari:16,usual:[3,4,6,8,12,13,17],releas:[5,7],lineal:9,refer:[0,1,2,5,6,8,18,17],peopl:[7,3],care:[5,7],precompil:13,reflect:[5,0],fichero:4,thread:5,launch:4,frequenc:15,"20100428_0746":18,seqrecord:16,ask:[11,15,4],segreg:6,keep:[3,16],filter:[1,15,4,6,7,12,17,16],thing:3,length:[1,9,3,6,11,12],place:[6,17,3,11],genomic_db:[15,17],retain:[1,8],ccagcggcgctgtaattttagggtgtataatgcggatgctagtaaacaattgagtggttc:3,summari:[17,13],top:17,frequent:15,first:[3,4,5,6,10,18],oper:[5,0,17],softwar:[0,1,9,3,7,11,18],rang:3,render:[11,1],pyrex:13,carri:[1,17],onc:[1,15,3,6,8,16,13,9,17],independ:[5,15,16],qualiti:[1,3,10,5,6,7,11,12,14,17,18],number:[6,15,12,11],system:[18,0,7,13,4],restrict:[6,15],adaptors_file_454:12,instruct:13,alreadi:[9,3,13,17],done:[1,9,3,5,6,8,11,12,18,17,16],messag:[14,9],subtleti:[7,1],massiv:11,open:[6,1,3,4],commonli:1,in_all_group:15,short_adaptors_illumina:12,"long":[1,8,4,12],seq:[14,15,16],convent:[1,2,3,5,8,12,18],script:[5,18],associ:6,interact:[7,4],mkdir:[1,3,4,6,13,18],sometim:6,least:[6,3,17],cap_enzym:15,binari:[1,10],cumul:17,breez:13,time:[1,9,3,4,6,8,16,18,17],termin:[3,4],licenc:7,molecular:7,"final":[18,3],store:[3,10,5,6,18,17],too:6,chromatogram:[3,10],luckili:3,option:[1,2,4,10,5,6,18,13,14,15,17],especi:[12,17],adaptor:[7,3,12],tool:[0,1,4,10,6,12,13,18,16],copi:[1,3,4,7,8,13],atcgtagtctagtctatgctagtgcgatgctagtgctagtcgtatgcatggctatgtgtg:10,artifact:8,qual:[14,6],much:[6,9],backbone_3er_parti:13,exactli:1,reciproc:[5,17],than:[15,3,6,11,12,9],center:11,kind:[9,10,6,11,16,15,17],conveni:[18,1,10],aaa:4,instanc:[15,3,4,5,6,18,16,14,17],provid:[15,17,10,16],remov:[15,3,4,6,12,18],rate:6,structur:[5,4],short_adaptors_454:12,project:[5,6,18,3,12],min_qual:[6,17],were:[1,3,17],posit:[6,17],consumpt:1,typic:9,browser:4,"function":16,sai:4,comput:[5,0,9,4],sam:[5,6,7,1,13],viewer:1,fastq:[3,10,5,7,18,14],modern:11,ani:[0,1,15,3,4,6,11,9],lb_microtom_gb:18,packag:[16,13],complet:[5,1,15,12,16],have:[1,15,3,4,5,6,10,11,12,13,14,9,17,18],tabl:7,need:[1,9,3,6,16,13,18,17],sequec:11,fasta:[1,15,3,10,5,6,8,18,12,13,14,17],allel:[6,15,17],backbone_create_project:[5,18,3],imagin:17,bz2:13,equival:[1,10],cdna_intron_annot:17,sample_1:15,note:18,also:[1,15,3,4,5,6,7,8,10,13,18,9,17],exampl:[15,3,5,6,13,18,17],samtool:[0,1,8,13,17],take:[1,2,3,4,5,6,7,9,10,16,18,15],which:[1,15,3,10,6,18,14],max_vari:[6,15],methodolog:8,singl:[0,1,6],compat:18,pipelin:[12,13,16],sure:[18,6,3,10],mdust:[18,12,13],distribut:[14,18,3,13],sanger_set:2,track:[6,11],genomic_seq:17,electrophoresi:11,object:16,chart:[3,13],most:[0,1,15,3,10,11,16,13],plai:1,ref_not_in_list:15,specifi:18,letter:10,genomic_seqs_fpath:15,pair:[6,3],subset:[15,13],microsatellit:[5,17,13],"class":16,appear:6,snv_pipeline_step:16,write_annot:[18,6,17],don:[6,13,3,4],accord:6,seq_pipeline_step:16,cover:7,doe:[3,8,11,12,17,16],tacggccggggtnncnnannnngcattctcgcagggtctttctacactattagataagat:3,declar:15,clean:[0,1,2,3,5,7,8,12,13,18,16],abi:[11,3,10],latest:[2,13],someth:[1,3,4],fact:[5,16,4],show:[14,6,4],carefulli:3,text:[1,3,4,5,6,10,17],random:6,cheap:15,genomeanalysistk:13,subprocess:5,sequenc:[0,1,2,3,10,5,6,7,8,9,11,12,13,14,15,16,17,18],session:[7,4],threshold:[6,15,3,12],upv:10,denovo:2,find:[0,1,3,5,6,18,17],make:[18,6,2,3,17],involv:12,absolut:17,onli:[15,3,5,6,8,11,16,18,17],locat:[1,2,5,6,8,12,18,16],execut:[5,17,4],illumina:[2,3,10,8,11,12,18],menu:4,explain:[6,7,12,13,17],writer:16,activ:15,figur:3,unique_nam:15,should:[1,2,3,5,6,8,12,13,18,15,17],sm_mix:[1,3],won:[6,13,4],analyz:11,high_variable_region:[6,15],factor:6,annotate_microsatellit:17,folder:4,local:13,defin:[5,6,16,12,17],meant:1,hit:17,contribut:0,gigabas:11,get:[1,3,4,6,10,11,13,18,17],bioinf:10,ccccccc65:10,compli:8,ssr:[0,17,6],course_data:[6,1,3],mainten:5,longest:9,trimpoli:[18,13],"import":[1,9,4,6,8,11,18,17],grep:4,filter_snv:[6,15],lb_ximo:18,chrom:6,requir:[0,1,2,3,4,5,6,8,9,11,16,13,18,15,17],layout:5,mapper:[1,16],characterist:11,updatedb:13,organ:4,another_fil:4,alik:7,yield:[11,16],bad:[3,12],rune:3,integr:1,lb_pep:5,contain:[8,4,12],annotate_snv:[18,6,15,17],bam:[1,5,6,7,8,13,18,17],where:[5,6,17],valid:[5,17],adaptors_file_sang:12,view:[6,7,4],set:[2,3,5,6,8,12,13,18,15,17],project_nam:[5,18],dump:4,proce:12,description_databas:17,knowledg:7,temporari:3,annotate_go:17,lb_b73_root:3,see:[6,1,3,4,17],result:[1,2,3,4,5,6,8,11,16,18,15,17],readsstatsanalyz:[18,3],fail:[5,6,1,3,8],close:[15,17],charact:4,prompt:4,lib1:15,best:[6,1,3,11],subject:7,closer:15,polymorph:6,unzip:13,detect:[6,15],extend:16,correctli:9,short_adaptors_sang:12,databas:[15,3,12,13,18,17],close_to_limit:15,hybrid:2,blast2:13,realign:[1,5,7,8,13,18],state:12,score:[6,1,10],between:[1,15,3,6,11,14],progress:5,experi:[0,7,3,4],approach:[6,3,11],all_enzym:15,attribut:7,altern:[9,3,10],perfect:1,assumpt:6,men:4,kei:[1,4],amen:9,newnam:4,screen:4,versu:9,extens:[5,1,12],job:[2,12],cut:4,matplotlib:13,tun:17,otherwis:[1,9,8,12],distinguish:[6,15,10,11],gtgtataatgcggatgctagtaaacaattgagtggttcattaaattttgaactcgaataa:3,come:2,aim:7,both:[18,9,3,17],node:0,last:[18,6,4],delimit:6,region:[1,15,3,6,12,17],equal:6,against:[0,9,3,5,8,12,18],tempor:18,etc:[0,6],tutori:[18,13],maco:4,picard:[18,0,1,8,13],modif:16,share:[0,7],seq_pipeline_runn:16,whole:[11,17,13],load:[6,1,3,17],trim:[3,12],english:4,point:[2,3,4],color:11,ontolog:[6,17],bai:[18,1],solv:[11,1,8],featur:[5,6,17,18],lb_upv196:5,linux:[0,7,13,4],respect:18,sanger:[0,2,3,10,5,7,8,11,12,14,9,18],trust:6,duplic:[6,15],quit:[1,3,4,6,18,17],cleanend:12,java:13,clip:10,coupl:[6,17],union:15,lb_variou:3,numpi:13,due:[6,11],been:[0,3,5,6,13,18],emploi:17,megabas:11,"3erd":13,treat:[6,12],interest:[18,6,17,16],basic:7,txt:4,some_fil:4,templat:18,sanger_right:[6,12,17],inseqfil:14,cftuvsux:4,life:4,cagaccgagttaaggttaggaagagcacgagtgaacttgttctggttttgcagtggttaa:3,reaction:11,tatgtttctgtagata:3,given:[15,3],convert:1,mine:6,"208da8308ad8sf83fh0sd8f08apfidjfn34jw830uds8ufdsadpfij3n8daa":10,attaaattttgaactcgaataatatgtttctgtagata:3,understand:[18,3],repetit:9,those:[18,15,3,4,17],statist:[1,3,7,13,18,17],vector_databas:[3,12],gcattctcgcagggtctttctacactattagataagatggatccttctcagagagtgaag:3,ident:10,look:[1,15,3,10,6,7,11,12,18,9,17,16],raw:[1,3,5,7,12,18],solid:11,servic:3,properti:17,commerci:11,list_path:15,pace:11,calcul:[6,15],abov:[6,15],error:[5,6,12,11],politigenom:11,hvr6:6,bowti:1,howev:1,subsect:[15,12,17],bin:13,layer:5,seq_1:10,file:[1,2,3,4,5,6,7,8,10,18,12,13,14,15,17,16],advantag:11,seq_2:10,almost:10,demo:18,deliv:3,side:15,non:[5,4],worri:4,cluster:0,archiv:3,costli:9,conf:[15,3,5,6,12,18,2,17],read_stat:[18,3],rid:3,seem:[9,15],sever:[2,3,5,6,11,16,13,18,15,17],around:[7,1,4],parent:4,general_stat:3,overal:5,develop:[0,16,10],welcom:0,perform:[15,16],alphabet:4,gff3:6,belong:[6,1,15],header:5,x64:13,same:[1,15,10,5,6,12,18,17,16],"while":9,shorter:[11,9,3,12],python:[16,13],drawback:11,probabl:6,multicor:0,difficult:[6,9,4,11],finish:[1,3,4,6,8,18],http:10,igv:[6,7,1],"opci\u00f3n":4,resequenc:6,capabl:[0,1,5,6,8,11],gttctggttttgcagtggttaaggcagaaagttgtttcactgtagttctgagatgtatta:3,user:[1,16,4],mani:[5,6,8],extern:[18,0,12,13,16],devel:[18,3],blast2go:[5,17,13],expand:6,squar:9,lower:[11,12,17],task:[1,9,3,4,6,7,12],advic:11,transcriptom:[0,1,9,6],comav:10,bulk:16,lb_mb_14dai:[1,3],thu:[11,9],itself:16,pickl:18,person:18,without:[3,4,5,11,12,13],command:[2,3,4,5,7,13],gnu_x86_64_stat:13,thi:[0,1,2,3,4,5,6,7,8,10,11,12,13,14,15,16,17,18],choos:[6,1,15],everyth:[5,3,13],realign_bam:[18,8],left:12,explan:13,tgaaacttcctttcggacgtggtgctatggttgatgaatttggatgtgtgcgttctgcca:3,stringent:[3,12],situat:6,entri:[16,4],just:[1,2,3,4,6,18,12,13,14,9,17,16],less:[15,4],"true":[5,6,15,17],percent:12,clon:12,abund:[6,15],obtain:[1,3,10,8],rest:3,seq_io:14,press:4,scrape:12,aspect:10,heavili:[5,16],lib2:15,flavor:1,speed:1,yet:[6,3],formatdb:13,previous:[11,1],jose:[5,18,3,4],read_group:15,"13x":11,easi:[5,6,13,10,4],interfer:3,project_path:18,character:11,littl:14,sequencewrit:16,informat:14,add:[18,1,15],sputnik:[5,13],sff:[7,3,10],tweak:[5,18],input:[1,2,4,5,6,8,18,12,14,17,16],grow:1,suit:6,match:[3,12],build:[3,11,16,18,17,12],opt:6,applic:[5,0,16,18,6],vendor:11,advis:[18,7,1,3,13],format:[1,3,4,5,6,7,10,18,12,13,14],read:[0,1,2,3,5,6,7,8,9,11,12,13,18,15,17,16],seqs_in_fil:16,regard:[6,1,15,12],distanc:15,contigu:15,five:11,know:[5,3],mappinganalyz:[18,1],insert:[11,1],guid:1,world:[3,10],bit:12,misalign:6,recurs:4,python2:13,phred:[6,3,17],measur:15,nucleotid:[6,15,17],backbon:[1,15,3,6,16,18],specif:[5,6,15,17],filenam:4,cannot:11,zoom:1,integ:5,collect:[1,9,4,6,11,12,16],qual_distrib:3,sample1:15,either:16,is_not_vari:15,bunch:13,output:[2,4,5,6,8,12,14,17,16],architectur:[5,16],soft:2,page:[7,1,12],genbank:3,hallmark:5,right:[6,12,11],old:[18,3],deal:[0,1,9,3,10,6,4,11,16],what:[6,4],min_mapq:[6,17],creation:17,some:[0,1,15,3,4,5,6,16,13,18,17],begin:6,my_doc:4,repeat:[6,1,9,12],lb_mo:5,elaps:[18,6,1,3],tttgttcaggaagtcaagaaggttcttggatgatgatatgataccaacacatccaacaca:3,empleo:4,contig:[5,2],guess:17,hurdl:6,librari:[15,3,5,8,12,13,18],in_union:15,atatgcgcatgctacatgttatttttcaagtacatacatagaaggatattgcttggcctt:3,uniq_contigu:15,estscan:[5,17,13],broad:7,avoid:5,though:3,pep:17,per:[6,15,11],line:[2,4,10,6,7,15],substitut:11,evolv:11,readgroup:[18,15],select:[6,1,15],slash:4,lb_microtom_sgn:18,gattgatcatgtctgatctaagtcgatcattattttcttgaaacttcctttcggacgtgg:3,pattern:15,three:[16,2,3,12],complic:6,price:11,noncommerci:7,machin:[11,3,10],core:5,homopolym:11,inqualfil:14,mrna:3,power:[11,4],uncompress:[3,13],word:12,each:[1,2,3,6,7,8,12,15,17,16],usag:[5,14],step:[1,3,16,13,18,12],although:[9,11,1,15,4],fulli:4,sm_microtom:18,major:13,describ:[15,8],manual:[1,13],"5_prod_linux":13,sra:3,annotation_stat:17,zip:13,column:[6,4],illumina_right:[6,12,17],by_readgroup:[18,1,8],unfortun:10,by_reagroup:8,regular:[3,12],srv:13,includ:[5,6,13,10],tgctatggttgatgaatttggatgtgtgcgttctgccaggtgtaagcccaaaggtttata:3,snvfilteranalyz:6,discard:12,mean:[6,3],other:[1,15,4,6,8,12,13,14],file2:4,file1:4,own:[3,8],sm_mo17:1,encount:1,slice:11,within:5,encod:10,automat:6,compos:[12,16],creativ:7,description_annot:17,seqio:14,pitfal:5,analysis_nam:5,your:[5,13,4,17],edge_remov:[6,12,17],genotyp:6,novo:0,fill:6,log:[5,18,3],wai:[1,4,10,5,6,12,18,17],fledg:4,support:15,transform:1,fast:5,review:[11,9],like:[0,1,15,3,4,5,6,10,11,16],start:[18,6,1,3],workshop:[7,3,13],interfac:[17,16],editor:[6,3],lot:[1,10,6,7,11,12],avail:[1,15,3,5,11,12,9],forward:4,ssaha:3,strict:3,backbone_3er_party_bin:13,analysi:[0,1,2,3,5,6,7,8,9,11,12,13,18,15,17,16],ago:11,head:[18,4],exoner:[18,3,13,12],human:[1,9],"454_left":[6,12,17],form:[6,17,4],enough:15,great:11,bundl:13,recommend:[13,3,4,10],continu:18,pwd:4,java6:13,link:[1,2],translat:17,sm_rp_75_59_uc82:18,renam:[7,4],eas:[5,13],sm_pep:5,bug:16,sanger_left:[6,12,17],info:[18,6,1,3],commun:4,made:18,wise:[1,3],evolut:11,temp:3,possibl:2,"default":[2,3,4,6,12,13,18,15],thaliana:11,caller:[6,1,15],orholog:17,"454_set":2,tell:[14,4],utr:6,directori:[1,2,3,4,5,6,7,8,12,13,18,17],below:13,limit:15,rerun:3,site:[18,12,3,8],sampl:[5,18,15,3,8],problem:[0,1,4],similar:[11,9,17],psubprocess:13,configobj:13,gone:[5,11],pysam:13,creat:[0,1,2,3,4,5,6,8,11,16,13,18,15,17],classic:11,descript:[0,10,5,16,13,17],dure:[18,7,3],pl_454:[5,18,1,3],repres:[6,16],close_to_snv:15,cap:15,implement:3,shortcut:17,sm_b73:3,home:[18,9,3,4],pileup:17,face:6,check:[3,13],sm_mu16:[5,18],assembl:[0,9,5,7,13,18,2],again:[18,6,3],readi:11,my_docu:4,sequenti:17,go_annot:17,when:[0,15,3,10,5,6,4,12,18,17,16],detail:[2,13,4],refactor:5,lb_mo17_root:1,field:[5,6,11],lib1_splic:12,bracket:12,rememb:6,outseqfil:14,test:[0,13],you:[0,1,2,3,4,6,10,13,18,15,17],univect:3,raw_read:3,nice:[1,3],ortholog_databas:17,tmp:[5,18,3],stat:[18,1,3],relat:[18,6],intend:16,prot:17,min_num_allel:[6,17],put:[18,6],symbol:10,introduc:7,sm_b73xmo17:[1,3],illummina:[7,10],iix:11,brief:[18,7],est:2,consid:[5,6,15,8,17],sample_2:15,lb_genbank:[1,3],gap:6,homolog:6,debian:13,enzym:[6,15],reduc:6,is_vari:15,library1:12,longer:[11,9,3],algorithm:[12,1,3,8],close_to_intron:15,came:3,reliabl:[5,6],mask:12,flag:15,recalibr:1,cpu:5,alphanumer:4,tradeoff:0,safe:[18,6,3],ignor:[6,17],invok:4,outqualfil:14,vector_fil:12,invari:15,ggatccttctcagagagtgaagtttgttcaggaagtcaagaaggttcttggatgatgata:3},objtypes:{},titles:["ngs_backbone","Mapping","Mira assembly","Read Cleaning","Command line primer","Introduction","SNP calling","NGS workshop","Mapping","Assembly versus mapping","File formats","Next Generation Sequencing","Cleaning sequence reads","Installation","seq_io","Snv filters","Architecture","Annotation","Tutorials"],objnames:{},filenames:["index","ngs_workshop/mapping","assembly","ngs_workshop/read_cleaning","ngs_workshop/cmd_primer","introduction","ngs_workshop/snp_calling","ngs_workshop/index","mapping","ngs_workshop/assembly_vs_mapping","ngs_workshop/sequence_file_formats","ngs_workshop/ngs","cleaning","install","seqio","snv_filters","architecture","annotation","tutorials"]})
