# Supplementary material for: ngs_backbone: a pipeline for read cleaning, mapping and SNP calling using Next Generation Sequence
Source: BMC Genomics. 2011 Jun 2;12:285. doi: 10.1186/1471-2164-12-285 (PMC3124440; doi:10.1186/1471-2164-12-285)
Supplement: Additional file 1 — ngs_backbone 1.1.0 software. ngs_backbone 1.1.0. Last version, released on 31-08-2010. [file 1471-2164-12-285-S1.GZ › ngs_backbone-1.1.0/doc/_sources/install.txt]

Installation
============

This is a summary on how to install ngs_backbone, below you have a :ref:`detailed explanation <step_by_step>`.

To install ngs_backbone python 2.6 is required. Also you need the python libraries Biopython_, and ConfigObj_. Other optional, but highly recommended, dependencies are: psubprocess_, pysam_ and matplotlib_. python is installed by default in the usual Linux distributions but you should check the version. Installing a python library is as easy as installing ngs_backbone. Once you have the tarball downloaded just run the following command::

  $ python2.6 setup.py install

ngs_backbone requires also several external tools to run the analyses. You don't need all of them for every analysis, depending on the analysis that you want to do you will require some subset of these tools. If you happen to run a x64 linux box installing the majority of these tools is a breeze, just download the :download:`x64 3erd party tools bundle <downloads/backbone_3er_party.tar.gz>` and copy them to somewhere in your path. If you want to compile them get the :download:`source <downloads/backbone_3er_party_src.tar.gz>`.

=============================  ================================================================
analysis                       external tools required
=============================  ================================================================
:ref:`clean-reads`             lucy_, exonerate_, blast_, Univec_ (database), mdust_, trimpoly_
:ref:`mira-assembly`           mira_
:doc:`mapping`                 bwa_, samtools_, picard_
:ref:`bam-realignment`         GATK_
:ref:`snp-calling`             pysam_
:ref:`orf-annotation`          ESTScan_
:ref:`ortholog-annotation`     blast_
:ref:`description-annotation`  blast_
:ref:`ssr-annotation`          sputnik
:ref:`intron-annotation`       blast_, emboss_
:ref:`go-annotation`           blast_, blast2go_
=============================  ================================================================


.. _step_by_step:

Step by step installation instructions
--------------------------------------

python tools
____________

ngs_backbone requires python2.6. If you don't have it already installed in your distribution `download <http://www.python.org/download/releases/>`_ the source code and install it. The other requirements are python libraries. Biopython and ConfigObj are required and pysam, psubprocess and matplotlib are optional.

If your distribution include python2.6 chances are that Biopython and ConfigObj might be packages by your distribution, but we are going to explain here the manual process. The install process is simple, you just have to download a bunch of python tools, unpack them and run "python2.6 install" on them.

To install Biopython you need Numpy_. Download Biopython_ and install it.

::
  $ tar -xvzf numpy-1.4.1.tar.gz
  $ cd numpy-1.4.1 

  $ tar -xvzf biopython-1.54.tar.gz
  $ cd biopython-1.54
  $ python2.6 setup.py install

Download ConfigObj_ and install it.

::

  $ unzip configobj-4.7.1.zip
  $ cd configobj-4.7.1
  $ python2.6 setup.py install

Download and install psubprocess_ (If you don't install it you won't be able to run ngs_backbone in parallel).

::

  $ tar -xvzf psubprocess.0.1.1.tar.gz
  $ cd psubprocess.0.1.1
  $ python2.6 setup.py install

To call the SNP you will need the library pysam_. pysam requires pyrex, so install it.

::

  $ tar -xvzf Pyrex-0.9.9.tar.gz
  $ cd Pyrex-0.9.9
  $ python2.6 setup.py install
  $ tar -xvzf pysam-0.2.tar.gz
  $ cd pysam-0.2
  $ python2.6 setup.py install 

To create the charts for the statistics you will need matplotlib_.

::

  $ tar -xvzf matplotlib-0.99.3.tar.gz
  $ cd matplotlib-0.99.3
  $ python2.6 setup.py install

Once we have it all we can install ngs_backbone.

::

  $ tar -xvzf ngs_backbone.0.2.0.tar.gz
  $ cd ngs_backbone.0.2.0
  $ python2.6 setup.py install

C tools
_______

Most of the tools required has been precompiled for the x64 linux systems, :download:`download <downloads/backbone_3er_party.tar.gz>` them and copy them to somewhere in your path.

::

  $ tar -xvzf backbone_3er_party.tar.gz
  $ cp -r backbone_3er_party_bin/* /usr/local/bin

Two other requirements are blast and emboss, chances are that you can install them using your distribution package manager. In Debian we would do::

  $ apt-get install emboss
  $ apt-get install blast2
 
blast without databases is of no use, as an example we are going to install the Univec_ database. After downloading the fasta file we uncompress it in a directory and we format it.

::

  $ mkdir /srv/blast/
  $ mv UniVec /srv/blast
  $ formatdb -i UniVec -V -p F -o

If you want to do an assembly you will also need mira_.

::

  $ tar -xvjf mira_3.0.5_prod_linux-gnu_x86_64_static.tar.bz2
  $ cp mira_3.0.5_prod_linux-gnu_x86_64_static/bin/mira /usr/local/bin


Java tools
__________

Two java tools are used to manage the sam files: picard_ and GATK_. They are java tools, so you have to install java in your linux box.

::

  $ apt-get install sun-java6-jre

blast2go_, picard and GATK are easy to install, just download them and unpack them.

::

  $ unzip picard-tools-1.22.zip
  $ mv picard-tools-1.22 /usr/local
  $ tar -xvjf GenomeAnalysisTK-latest.tar.bz2
  $ mv GenomeAnalysisTK-1.0.3471 /usr/local
  $ updatedb

It is advisable to run updatedb after setting everything to ease the ngs_backbone configuration.

After installing the whole pipeline you can run the :doc:`NGS workshop tutorial <ngs_workshop/index>` to test the whole system.


.. include:: links.txt
