# Supplementary material for: ngs_backbone: a pipeline for read cleaning, mapping and SNP calling using Next Generation Sequence
Source: BMC Genomics. 2011 Jun 2;12:285. doi: 10.1186/1471-2164-12-285 (PMC3124440; doi:10.1186/1471-2164-12-285)
Supplement: Additional file 1 — ngs_backbone 1.1.0 software. ngs_backbone 1.1.0. Last version, released on 31-08-2010. [file 1471-2164-12-285-S1.GZ › ngs_backbone-1.1.0/doc/_sources/ngs_workshop/index.txt]

.. ngs_workshop documentation master file, created by
   sphinx-quickstart on Tue May 18 08:37:52 2010.
   You can adapt this file completely to your liking, but it should at least
   contain the root `toctree` directive.

NGS workshop
============

The aim of this practical session is to introduce the analysis of the Next Generation Sequences (NGS) during a practical session. For each subject will be covered by a brief practical introduction and by a practical analysis. Take into account that this is a broad introduction and a lot of subtleties are not explained, because ngs_backbone takes care.

This workshop is aimed to people with experience on molecular genetics and genomics. A basic linux command line knowledge is also advisable.


Contents:

.. toctree::
   :maxdepth: 2

   Next Generation Sequencing <ngs>
   File formats <sequence_file_formats>
   Read cleaning <read_cleaning>
   Assembly vs mapping <assembly_vs_mapping>
   sam: bwa and samtools <mapping>
   SNP calling and filtering <snp_calling>
   Command line primer <cmd_primer>


Licence
=======

This documentation is release under a `Creative Commons Attribution-Noncommercial-Share Alike licence <http://creativecommons.org/licenses/by-nc-sa/3.0/>`_.

Indices and tables
==================

* :ref:`genindex`
* :ref:`modindex`
* :ref:`search`
