# Supplementary material for: ngs_backbone: a pipeline for read cleaning, mapping and SNP calling using Next Generation Sequence
Source: BMC Genomics. 2011 Jun 2;12:285. doi: 10.1186/1471-2164-12-285 (PMC3124440; doi:10.1186/1471-2164-12-285)
Supplement: Additional file 1 — ngs_backbone 1.1.0 software. ngs_backbone 1.1.0. Last version, released on 31-08-2010. [file 1471-2164-12-285-S1.GZ › ngs_backbone-1.1.0/doc/_static/searchtools.js]

/*
 * searchtools.js
 * ~~~~~~~~~~~~~~
 *
 * Sphinx JavaScript utilties for the full-text search.
 *
 * :copyright: Copyright 2007-2010 by the Sphinx team, see AUTHORS.
 * :license: BSD, see LICENSE for details.
 *
 */

/**
 * helper function to return a node containing the
 * search summary for a given text. keywords is a list
 * of stemmed words, hlwords is the list of normal, unstemmed
 * words. the first one is used to find the occurance, the
 * latter for highlighting it.
 */

jQuery.makeSearchSummary = function(text, keywords, hlwords) {
  var textLower = text.toLowerCase();
  var start = 0;
  $.each(keywords, function() {
    var i = textLower.indexOf(this.toLowerCase());
    if (i > -1)
      start = i;
  });
  start = Math.max(start - 120, 0);
  var excerpt = ((start > 0) ? '...' : '') +
  $.trim(text.substr(start, 240)) +
  ((start + 240 - text.length) ? '...' : '');
  var rv = $('<div class="context"></div>').text(excerpt);
  $.each(hlwords, function() {
    rv = rv.highlightText(this, 'highlighted');
  });
  return rv;
}

/**
 * Porter Stemmer
 */
var PorterStemmer = function() {

  var step2list = {
    ational: 'ate',
    tional: 'tion',
    enci: 'ence',
    anci: 'ance',
    izer: 'ize',
    bli: 'ble',
    alli: 'al',
    entli: 'ent',
    eli: 'e',
    ousli: 'ous',
    ization: 'ize',
    ation: 'ate',
    ator: 'ate',
    alism: 'al',
    iveness: 'ive',
    fulness: 'ful',
    ousness: 'ous',
    aliti: 'al',
    iviti: 'ive',
    biliti: 'ble',
    logi: 'log'
  };

  var step3list = {
    icate: 'ic',
    ative: '',
    alize: 'al',
    iciti: 'ic',
    ical: 'ic',
    ful: '',
    ness: ''
  };

  var c = "[^aeiou]";          // consonant
  var v = "[aeiouy]";          // vowel
  var C = c + "[^aeiouy]*";    // consonant sequence
  var V = v + "[aeiou]*";      // vowel sequence

  var mgr0 = "^(" + C + ")?" + V + C;                      // [C]VC... is m>0
  var meq1 = "^(" + C + ")?" + V + C + "(" + V + ")?$";    // [C]VC[V] is m=1
  var mgr1 = "^(" + C + ")?" + V + C + V + C;              // [C]VCVC... is m>1
  var s_v   = "^(" + C + ")?" + v;                         // vowel in stem

  this.stemWord = function (w) {
    var stem;
    var suffix;
    var firstch;
    var origword = w;

    if (w.length < 3)
      return w;

    var re;
    var re2;
    var re3;
    var re4;

    firstch = w.substr(0,1);
    if (firstch == "y")
      w = firstch.toUpperCase() + w.substr(1);

    // Step 1a
    re = /^(.+?)(ss|i)es$/;
    re2 = /^(.+?)([^s])s$/;

    if (re.test(w))
      w = w.replace(re,"$1$2");
    else if (re2.test(w))
      w = w.replace(re2,"$1$2");

    // Step 1b
    re = /^(.+?)eed$/;
    re2 = /^(.+?)(ed|ing)$/;
    if (re.test(w)) {
      var fp = re.exec(w);
      re = new RegExp(mgr0);
      if (re.test(fp[1])) {
        re = /.$/;
        w = w.replace(re,"");
      }
    }
    else if (re2.test(w)) {
      var fp = re2.exec(w);
      stem = fp[1];
      re2 = new RegExp(s_v);
      if (re2.test(stem)) {
        w = stem;
        re2 = /(at|bl|iz)$/;
        re3 = new RegExp("([^aeiouylsz])\\1$");
        re4 = new RegExp("^" + C + v + "[^aeiouwxy]$");
        if (re2.test(w))
          w = w + "e";
        else if (re3.test(w)) {
          re = /.$/;
          w = w.replace(re,"");
        }
        else if (re4.test(w))
          w = w + "e";
      }
    }

    // Step 1c
    re = /^(.+?)y$/;
    if (re.test(w)) {
      var fp = re.exec(w);
      stem = fp[1];
      re = new RegExp(s_v);
      if (re.test(stem))
        w = stem + "i";
    }

    // Step 2
    re = /^(.+?)(ational|tional|enci|anci|izer|bli|alli|entli|eli|ousli|ization|ation|ator|alism|iveness|fulness|ousness|aliti|iviti|biliti|logi)$/;
    if (re.test(w)) {
      var fp = re.exec(w);
      stem = fp[1];
      suffix = fp[2];
      re = new RegExp(mgr0);
      if (re.test(stem))
        w = stem + step2list[suffix];
    }

    // Step 3
    re = /^(.+?)(icate|ative|alize|iciti|ical|ful|ness)$/;
    if (re.test(w)) {
      var fp = re.exec(w);
      stem = fp[1];
      suffix = fp[2];
      re = new RegExp(mgr0);
      if (re.test(stem))
        w = stem + step3list[suffix];
    }

    // Step 4
    re = /^(.+?)(al|ance|ence|er|ic|able|ible|ant|ement|ment|ent|ou|ism|ate|iti|ous|ive|ize)$/;
    re2 = /^(.+?)(s|t)(ion)$/;
    if (re.test(w)) {
      var fp = re.exec(w);
      stem = fp[1];
      re = new RegExp(mgr1);
      if (re.test(stem))
        w = stem;
    }
    else if (re2.test(w)) {
      var fp = re2.exec(w);
      stem = fp[1] + fp[2];
      re2 = new RegExp(mgr1);
      if (re2.test(stem))
        w = stem;
    }

    // Step 5
    re = /^(.+?)e$/;
    if (re.test(w)) {
      var fp = re.exec(w);
      stem = fp[1];
      re = new RegExp(mgr1);
      re2 = new RegExp(meq1);
      re3 = new RegExp("^" + C + v + "[^aeiouwxy]$");
      if (re.test(stem) || (re2.test(stem) && !(re3.test(stem))))
        w = stem;
    }
    re = /ll$/;
    re2 = new RegExp(mgr1);
    if (re.test(w) && re2.test(w)) {
      re = /.$/;
      w = w.replace(re,"");
    }

    // and turn initial Y back to y
    if (firstch == "y")
      w = firstch.toLowerCase() + w.substr(1);
    return w;
  }
}


/**
 * Search Module
 */
var Search = {

  _index : null,
  _queued_query : null,
  _pulse_status : -1,

  init : function() {
      var params = $.getQueryParameters();
      if (params.q) {
          var query = params.q[0];
          $('input[name="q"]')[0].value = query;
          this.performSearch(query);
      }
  },

  /**
   * Sets the index
   */
  setIndex : function(index) {
    var q;
    this._index = index;
    if ((q = this._queued_query) !== null) {
      this._queued_query = null;
      Search.query(q);
    }
  },

  hasIndex : function() {
      return this._index !== null;
  },

  deferQuery : function(query) {
      this._queued_query = query;
  },

  stopPulse : function() {
      this._pulse_status = 0;
  },

  startPulse : function() {
    if (this._pulse_status >= 0)
        return;
    function pulse() {
      Search._pulse_status = (Search._pulse_status + 1) % 4;
      var dotString = '';
      for (var i = 0; i < Search._pulse_status; i++)
        dotString += '.';
      Search.dots.text(dotString);
      if (Search._pulse_status > -1)
        window.setTimeout(pulse, 500);
    };
    pulse();
  },

  /**
   * perform a search for something
   */
  performSearch : function(query) {
    // create the required interface elements
    this.out = $('#search-results');
    this.title = $('<h2>' + _('Searching') + '</h2>').appendTo(this.out);
    this.dots = $('<span></span>').appendTo(this.title);
    this.status = $('<p style="display: none"></p>').appendTo(this.out);
    this.output = $('<ul class="search"/>').appendTo(this.out);

    $('#search-progress').text(_('Preparing search...'));
    this.startPulse();

    // index already loaded, the browser was quick!
    if (this.hasIndex())
      this.query(query);
    else
      this.deferQuery(query);
  },

  query : function(query) {
    var stopwords = ['and', 'then', 'into', 'it', 'as', 'are', 'in',
                     'if', 'for', 'no', 'there', 'their', 'was', 'is',
                     'be', 'to', 'that', 'but', 'they', 'not', 'such',
                     'with', 'by', 'a', 'on', 'these', 'of', 'will',
                     'this', 'near', 'the', 'or', 'at'];

    // stem the searchterms and add them to the correct list
    var stemmer = new PorterStemmer();
    var searchterms = [];
    var excluded = [];
    var hlterms = [];
    var tmp = query.split(/\s+/);
    var object = (tmp.length == 1) ? tmp[0].toLowerCase() : null;
    for (var i = 0; i < tmp.length; i++) {
      if ($u.indexOf(stopwords, tmp[i]) != -1 || tmp[i].match(/^\d+$/) ||
          tmp[i] == "") {
        // skip this "word"
        continue;
      }
      // stem the word
      var word = stemmer.stemWord(tmp[i]).toLowerCase();
      // select the correct list
      if (word[0] == '-') {
        var toAppend = excluded;
        word = word.substr(1);
      }
      else {
        var toAppend = searchterms;
        hlterms.push(tmp[i].toLowerCase());
      }
      // only add if not already in the list
      if (!$.contains(toAppend, word))
        toAppend.push(word);
    };
    var highlightstring = '?highlight=' + $.urlencode(hlterms.join(" "));

    // console.debug('SEARCH: searching for:');
    // console.info('required: ', searchterms);
    // console.info('excluded: ', excluded);

    // prepare search
    var filenames = this._index.filenames;
    var titles = this._index.titles;
    var terms = this._index.terms;
    var objects = this._index.objects;
    var objtypes = this._index.objtypes;
    var objnames = this._index.objnames;
    var fileMap = {};
    var files = null;
    // different result priorities
    var importantResults = [];
    var objectResults = [];
    var regularResults = [];
    var unimportantResults = [];
    $('#search-progress').empty();

    // lookup as object
    if (object != null) {
      for (var prefix in objects) {
        for (var name in objects[prefix]) {
          var fullname = (prefix ? prefix + '.' : '') + name;
          if (fullname.toLowerCase().indexOf(object) > -1) {
            match = objects[prefix][name];
            descr = objnames[match[1]] + _(', in ') + titles[match[0]];
            // XXX the generated anchors are not generally correct
            // XXX there may be custom prefixes
            result = [filenames[match[0]], fullname, '#'+fullname, descr];
            switch (match[2]) {
            case 1: objectResults.push(result); break;
            case 0: importantResults.push(result); break;
            case 2: unimportantResults.push(result); break;
            }
          }
        }
      }
    }

    // sort results descending
    objectResults.sort(function(a, b) {
      return (a[1] > b[1]) ? -1 : ((a[1] < b[1]) ? 1 : 0);
    });

    importantResults.sort(function(a, b) {
      return (a[1] > b[1]) ? -1 : ((a[1] < b[1]) ? 1 : 0);
    });

    unimportantResults.sort(function(a, b) {
      return (a[1] > b[1]) ? -1 : ((a[1] < b[1]) ? 1 : 0);
    });


    // perform the search on the required terms
    for (var i = 0; i < searchterms.length; i++) {
      var word = searchterms[i];
      // no match but word was a required one
      if ((files = terms[word]) == null)
        break;
      if (files.length == undefined) {
        files = [files];
      }
      // create the mapping
      for (var j = 0; j < files.length; j++) {
        var file = files[j];
        if (file in fileMap)
          fileMap[file].push(word);
        else
          fileMap[file] = [word];
      }
    }

    // now check if the files don't contain excluded terms
    for (var file in fileMap) {
      var valid = true;

      // check if all requirements are matched
      if (fileMap[file].length != searchterms.length)
        continue;

      // ensure that none of the excluded terms is in the
      // search result.
      for (var i = 0; i < excluded.length; i++) {
        if (terms[excluded[i]] == file ||
            $.contains(terms[excluded[i]] || [], file)) {
          valid = false;
          break;
        }
      }

      // if we have still a valid result we can add it
      // to the result list
      if (valid)
        regularResults.push([filenames[file], titles[file], '', null]);
    }

    // delete unused variables in order to not waste
    // memory until list is retrieved completely
    delete filenames, titles, terms;

    // now sort the regular results descending by title
    regularResults.sort(function(a, b) {
      var left = a[1].toLowerCase();
      var right = b[1].toLowerCase();
      return (left > right) ? -1 : ((left < right) ? 1 : 0);
    });

    // combine all results
    var results = unimportantResults.concat(regularResults)
      .concat(objectResults).concat(importantResults);

    // print the results
    var resultCount = results.length;
    function displayNextItem() {
      // results left, load the summary and display it
      if (results.length) {
        var item = results.pop();
        var listItem = $('<li style="display:none"></li>');
        listItem.append($('<a/>').attr(
          'href',
          item[0] + DOCUMENTATION_OPTIONS.FILE_SUFFIX +
          highlightstring + item[2]).html(item[1]));
        if (item[3]) {
          listItem.append($('<span> (' + item[3] + ')</span>'));
          Search.output.append(listItem);
          listItem.slideDown(5, function() {
            displayNextItem();
          });
        } else if (DOCUMENTATION_OPTIONS.HAS_SOURCE) {
          $.get(DOCUMENTATION_OPTIONS.URL_ROOT + '_sources/' +
                item[0] + '.txt', function(data) {
            listItem.append($.makeSearchSummary(data, searchterms, hlterms));
            Search.output.append(listItem);
            listItem.slideDown(5, function() {
              displayNextItem();
            });
          });
        } else {
          // no source available, just display title
          Search.output.append(listItem);
          listItem.slideDown(5, function() {
            displayNextItem();
          });
        }
      }
      // search finished, update title and status message
      else {
        Search.stopPulse();
        Search.title.text(_('Search Results'));
        if (!resultCount)
          Search.status.text(_('Your search did not match any documents. Please make sure that all words are spelled correctly and that you\'ve selected enough categories.'));
        else
            Search.status.text(_('Search finished, found %s page(s) matching the search query.').replace('%s', resultCount));
        Search.status.fadeIn(500);
      }
    }
    displayNextItem();
  }
}

$(document).ready(function() {
  Search.init();
});
