# Supplementary material for: ngs_backbone: a pipeline for read cleaning, mapping and SNP calling using Next Generation Sequence
Source: BMC Genomics. 2011 Jun 2;12:285. doi: 10.1186/1471-2164-12-285 (PMC3124440; doi:10.1186/1471-2164-12-285)
Supplement: Additional file 1 — ngs_backbone 1.1.0 software. ngs_backbone 1.1.0. Last version, released on 31-08-2010. [file 1471-2164-12-285-S1.GZ › ngs_backbone-1.1.0/doc/_static/jquery.js]

/*!
 * jQuery JavaScript Library v1.4
 * http://jquery.com/
 *
 * Copyright 2010, John Resig
 * Dual licensed under the MIT or GPL Version 2 licenses.
 * http://docs.jquery.com/License
 *
 * Includes Sizzle.js
 * http://sizzlejs.com/
 * Copyright 2010, The Dojo Foundation
 * Released under the MIT, BSD, and GPL Licenses.
 *
 * Date: Wed Jan 13 15:23:05 2010 -0500
 */
(function(A,w){function oa(){if(!c.isReady){try{s.documentElement.doScroll("left")}catch(a){setTimeout(oa,1);return}c.ready()}}function La(a,b){b.src?c.ajax({url:b.src,async:false,dataType:"script"}):c.globalEval(b.text||b.textContent||b.innerHTML||"");b.parentNode&&b.parentNode.removeChild(b)}function $(a,b,d,f,e,i){var j=a.length;if(typeof b==="object"){for(var o in b)$(a,o,b[o],f,e,d);return a}if(d!==w){f=!i&&f&&c.isFunction(d);for(o=0;o<j;o++)e(a[o],b,f?d.call(a[o],o,e(a[o],b)):d,i);return a}return j?
e(a[0],b):null}function K(){return(new Date).getTime()}function aa(){return false}function ba(){return true}function pa(a,b,d){d[0].type=a;return c.event.handle.apply(b,d)}function qa(a){var b=true,d=[],f=[],e=arguments,i,j,o,p,n,t=c.extend({},c.data(this,"events").live);for(p in t){j=t[p];if(j.live===a.type||j.altLive&&c.inArray(a.type,j.altLive)>-1){i=j.data;i.beforeFilter&&i.beforeFilter[a.type]&&!i.beforeFilter[a.type](a)||f.push(j.selector)}else delete t[p]}i=c(a.target).closest(f,a.currentTarget);
n=0;for(l=i.length;n<l;n++)for(p in t){j=t[p];o=i[n].elem;f=null;if(i[n].selector===j.selector){if(j.live==="mouseenter"||j.live==="mouseleave")f=c(a.relatedTarget).closest(j.selector)[0];if(!f||f!==o)d.push({elem:o,fn:j})}}n=0;for(l=d.length;n<l;n++){i=d[n];a.currentTarget=i.elem;a.data=i.fn.data;if(i.fn.apply(i.elem,e)===false){b=false;break}}return b}function ra(a,b){return["live",a,b.replace(/\./g,"`").replace(/ /g,"&")].join(".")}function sa(a){return!a||!a.parentNode||a.parentNode.nodeType===
11}function ta(a,b){var d=0;b.each(function(){if(this.nodeName===(a[d]&&a[d].nodeName)){var f=c.data(a[d++]),e=c.data(this,f);if(f=f&&f.events){delete e.handle;e.events={};for(var i in f)for(var j in f[i])c.event.add(this,i,f[i][j],f[i][j].data)}}})}function ua(a,b,d){var f,e,i;if(a.length===1&&typeof a[0]==="string"&&a[0].length<512&&a[0].indexOf("<option")<0){e=true;if(i=c.fragments[a[0]])if(i!==1)f=i}if(!f){b=b&&b[0]?b[0].ownerDocument||b[0]:s;f=b.createDocumentFragment();c.clean(a,b,f,d)}if(e)c.fragments[a[0]]=
i?f:1;return{fragment:f,cacheable:e}}function T(a){for(var b=0,d,f;(d=a[b])!=null;b++)if(!c.noData[d.nodeName.toLowerCase()]&&(f=d[H]))delete c.cache[f]}function L(a,b){var d={};c.each(va.concat.apply([],va.slice(0,b)),function(){d[this]=a});return d}function wa(a){return"scrollTo"in a&&a.document?a:a.nodeType===9?a.defaultView||a.parentWindow:false}var c=function(a,b){return new c.fn.init(a,b)},Ma=A.jQuery,Na=A.$,s=A.document,U,Oa=/^[^<]*(<[\w\W]+>)[^>]*$|^#([\w-]+)$/,Pa=/^.[^:#\[\.,]*$/,Qa=/\S/,
Ra=/^(\s|\u00A0)+|(\s|\u00A0)+$/g,Sa=/^<(\w+)\s*\/?>(?:<\/\1>)?$/,P=navigator.userAgent,xa=false,Q=[],M,ca=Object.prototype.toString,da=Object.prototype.hasOwnProperty,ea=Array.prototype.push,R=Array.prototype.slice,V=Array.prototype.indexOf;c.fn=c.prototype={init:function(a,b){var d,f;if(!a)return this;if(a.nodeType){this.context=this[0]=a;this.length=1;return this}if(typeof a==="string")if((d=Oa.exec(a))&&(d[1]||!b))if(d[1]){f=b?b.ownerDocument||b:s;if(a=Sa.exec(a))if(c.isPlainObject(b)){a=[s.createElement(a[1])];
c.fn.attr.call(a,b,true)}else a=[f.createElement(a[1])];else{a=ua([d[1]],[f]);a=(a.cacheable?a.fragment.cloneNode(true):a.fragment).childNodes}}else{if(b=s.getElementById(d[2])){if(b.id!==d[2])return U.find(a);this.length=1;this[0]=b}this.context=s;this.selector=a;return this}else if(!b&&/^\w+$/.test(a)){this.selector=a;this.context=s;a=s.getElementsByTagName(a)}else return!b||b.jquery?(b||U).find(a):c(b).find(a);else if(c.isFunction(a))return U.ready(a);if(a.selector!==w){this.selector=a.selector;
this.context=a.context}return c.isArray(a)?this.setArray(a):c.makeArray(a,this)},selector:"",jquery:"1.4",length:0,size:function(){return this.length},toArray:function(){return R.call(this,0)},get:function(a){return a==null?this.toArray():a<0?this.slice(a)[0]:this[a]},pushStack:function(a,b,d){a=c(a||null);a.prevObject=this;a.context=this.context;if(b==="find")a.selector=this.selector+(this.selector?" ":"")+d;else if(b)a.selector=this.selector+"."+b+"("+d+")";return a},setArray:function(a){this.length=
0;ea.apply(this,a);return this},each:function(a,b){return c.each(this,a,b)},ready:function(a){c.bindReady();if(c.isReady)a.call(s,c);else Q&&Q.push(a);return this},eq:function(a){return a===-1?this.slice(a):this.slice(a,+a+1)},first:function(){return this.eq(0)},last:function(){return this.eq(-1)},slice:function(){return this.pushStack(R.apply(this,arguments),"slice",R.call(arguments).join(","))},map:function(a){return this.pushStack(c.map(this,function(b,d){return a.call(b,d,b)}))},end:function(){return this.prevObject||
c(null)},push:ea,sort:[].sort,splice:[].splice};c.fn.init.prototype=c.fn;c.extend=c.fn.extend=function(){var a=arguments[0]||{},b=1,d=arguments.length,f=false,e,i,j,o;if(typeof a==="boolean"){f=a;a=arguments[1]||{};b=2}if(typeof a!=="object"&&!c.isFunction(a))a={};if(d===b){a=this;--b}for(;b<d;b++)if((e=arguments[b])!=null)for(i in e){j=a[i];o=e[i];if(a!==o)if(f&&o&&(c.isPlainObject(o)||c.isArray(o))){j=j&&(c.isPlainObject(j)||c.isArray(j))?j:c.isArray(o)?[]:{};a[i]=c.extend(f,j,o)}else if(o!==w)a[i]=
o}return a};c.extend({noConflict:function(a){A.$=Na;if(a)A.jQuery=Ma;return c},isReady:false,ready:function(){if(!c.isReady){if(!s.body)return setTimeout(c.ready,13);c.isReady=true;if(Q){for(var a,b=0;a=Q[b++];)a.call(s,c);Q=null}c.fn.triggerHandler&&c(s).triggerHandler("ready")}},bindReady:function(){if(!xa){xa=true;if(s.readyState==="complete")return c.ready();if(s.addEventListener){s.addEventListener("DOMContentLoaded",M,false);A.addEventListener("load",c.ready,false)}else if(s.attachEvent){s.attachEvent("onreadystatechange",
M);A.attachEvent("onload",c.ready);var a=false;try{a=A.frameElement==null}catch(b){}s.documentElement.doScroll&&a&&oa()}}},isFunction:function(a){return ca.call(a)==="[object Function]"},isArray:function(a){return ca.call(a)==="[object Array]"},isPlainObject:function(a){if(!a||ca.call(a)!=="[object Object]"||a.nodeType||a.setInterval)return false;if(a.constructor&&!da.call(a,"constructor")&&!da.call(a.constructor.prototype,"isPrototypeOf"))return false;var b;for(b in a);return b===w||da.call(a,b)},
isEmptyObject:function(a){for(var b in a)return false;return true},noop:function(){},globalEval:function(a){if(a&&Qa.test(a)){var b=s.getElementsByTagName("head")[0]||s.documentElement,d=s.createElement("script");d.type="text/javascript";if(c.support.scriptEval)d.appendChild(s.createTextNode(a));else d.text=a;b.insertBefore(d,b.firstChild);b.removeChild(d)}},nodeName:function(a,b){return a.nodeName&&a.nodeName.toUpperCase()===b.toUpperCase()},each:function(a,b,d){var f,e=0,i=a.length,j=i===w||c.isFunction(a);
if(d)if(j)for(f in a){if(b.apply(a[f],d)===false)break}else for(;e<i;){if(b.apply(a[e++],d)===false)break}else if(j)for(f in a){if(b.call(a[f],f,a[f])===false)break}else for(d=a[0];e<i&&b.call(d,e,d)!==false;d=a[++e]);return a},trim:function(a){return(a||"").replace(Ra,"")},makeArray:function(a,b){b=b||[];if(a!=null)a.length==null||typeof a==="string"||c.isFunction(a)||typeof a!=="function"&&a.setInterval?ea.call(b,a):c.merge(b,a);return b},inArray:function(a,b){if(b.indexOf)return b.indexOf(a);for(var d=
0,f=b.length;d<f;d++)if(b[d]===a)return d;return-1},merge:function(a,b){var d=a.length,f=0;if(typeof b.length==="number")for(var e=b.length;f<e;f++)a[d++]=b[f];else for(;b[f]!==w;)a[d++]=b[f++];a.length=d;return a},grep:function(a,b,d){for(var f=[],e=0,i=a.length;e<i;e++)!d!==!b(a[e],e)&&f.push(a[e]);return f},map:function(a,b,d){for(var f=[],e,i=0,j=a.length;i<j;i++){e=b(a[i],i,d);if(e!=null)f[f.length]=e}return f.concat.apply([],f)},guid:1,proxy:function(a,b,d){if(arguments.length===2)if(typeof b===
"string"){d=a;a=d[b];b=w}else if(b&&!c.isFunction(b)){d=b;b=w}if(!b&&a)b=function(){return a.apply(d||this,arguments)};if(a)b.guid=a.guid=a.guid||b.guid||c.guid++;return b},uaMatch:function(a){var b={browser:""};a=a.toLowerCase();if(/webkit/.test(a))b={browser:"webkit",version:/webkit[\/ ]([\w.]+)/};else if(/opera/.test(a))b={browser:"opera",version:/version/.test(a)?/version[\/ ]([\w.]+)/:/opera[\/ ]([\w.]+)/};else if(/msie/.test(a))b={browser:"msie",version:/msie ([\w.]+)/};else if(/mozilla/.test(a)&&
!/compatible/.test(a))b={browser:"mozilla",version:/rv:([\w.]+)/};b.version=(b.version&&b.version.exec(a)||[0,"0"])[1];return b},browser:{}});P=c.uaMatch(P);if(P.browser){c.browser[P.browser]=true;c.browser.version=P.version}if(c.browser.webkit)c.browser.safari=true;if(V)c.inArray=function(a,b){return V.call(b,a)};U=c(s);if(s.addEventListener)M=function(){s.removeEventListener("DOMContentLoaded",M,false);c.ready()};else if(s.attachEvent)M=function(){if(s.readyState==="complete"){s.detachEvent("onreadystatechange",
M);c.ready()}};if(V)c.inArray=function(a,b){return V.call(b,a)};(function(){c.support={};var a=s.documentElement,b=s.createElement("script"),d=s.createElement("div"),f="script"+K();d.style.display="none";d.innerHTML="   <link/><table></table><a href='/a' style='color:red;float:left;opacity:.55;'>a</a><input type='checkbox'/>";var e=d.getElementsByTagName("*"),i=d.getElementsByTagName("a")[0];if(!(!e||!e.length||!i)){c.support={leadingWhitespace:d.firstChild.nodeType===3,tbody:!d.getElementsByTagName("tbody").length,
htmlSerialize:!!d.getElementsByTagName("link").length,style:/red/.test(i.getAttribute("style")),hrefNormalized:i.getAttribute("href")==="/a",opacity:/^0.55$/.test(i.style.opacity),cssFloat:!!i.style.cssFloat,checkOn:d.getElementsByTagName("input")[0].value==="on",optSelected:s.createElement("select").appendChild(s.createElement("option")).selected,scriptEval:false,noCloneEvent:true,boxModel:null};b.type="text/javascript";try{b.appendChild(s.createTextNode("window."+f+"=1;"))}catch(j){}a.insertBefore(b,
a.firstChild);if(A[f]){c.support.scriptEval=true;delete A[f]}a.removeChild(b);if(d.attachEvent&&d.fireEvent){d.attachEvent("onclick",function o(){c.support.noCloneEvent=false;d.detachEvent("onclick",o)});d.cloneNode(true).fireEvent("onclick")}c(function(){var o=s.createElement("div");o.style.width=o.style.paddingLeft="1px";s.body.appendChild(o);c.boxModel=c.support.boxModel=o.offsetWidth===2;s.body.removeChild(o).style.display="none"});a=function(o){var p=s.createElement("div");o="on"+o;var n=o in
p;if(!n){p.setAttribute(o,"return;");n=typeof p[o]==="function"}return n};c.support.submitBubbles=a("submit");c.support.changeBubbles=a("change");a=b=d=e=i=null}})();c.props={"for":"htmlFor","class":"className",readonly:"readOnly",maxlength:"maxLength",cellspacing:"cellSpacing",rowspan:"rowSpan",colspan:"colSpan",tabindex:"tabIndex",usemap:"useMap",frameborder:"frameBorder"};var H="jQuery"+K(),Ta=0,ya={},Ua={};c.extend({cache:{},expando:H,noData:{embed:true,object:true,applet:true},data:function(a,
b,d){if(!(a.nodeName&&c.noData[a.nodeName.toLowerCase()])){a=a==A?ya:a;var f=a[H],e=c.cache;if(!b&&!f)return null;f||(f=++Ta);if(typeof b==="object"){a[H]=f;e=e[f]=c.extend(true,{},b)}else e=e[f]?e[f]:typeof d==="undefined"?Ua:(e[f]={});if(d!==w){a[H]=f;e[b]=d}return typeof b==="string"?e[b]:e}},removeData:function(a,b){if(!(a.nodeName&&c.noData[a.nodeName.toLowerCase()])){a=a==A?ya:a;var d=a[H],f=c.cache,e=f[d];if(b){if(e){delete e[b];c.isEmptyObject(e)&&c.removeData(a)}}else{try{delete a[H]}catch(i){a.removeAttribute&&
a.removeAttribute(H)}delete f[d]}}}});c.fn.extend({data:function(a,b){if(typeof a==="undefined"&&this.length)return c.data(this[0]);else if(typeof a==="object")return this.each(function(){c.data(this,a)});var d=a.split(".");d[1]=d[1]?"."+d[1]:"";if(b===w){var f=this.triggerHandler("getData"+d[1]+"!",[d[0]]);if(f===w&&this.length)f=c.data(this[0],a);return f===w&&d[1]?this.data(d[0]):f}else return this.trigger("setData"+d[1]+"!",[d[0],b]).each(function(){c.data(this,a,b)})},removeData:function(a){return this.each(function(){c.removeData(this,
a)})}});c.extend({queue:function(a,b,d){if(a){b=(b||"fx")+"queue";var f=c.data(a,b);if(!d)return f||[];if(!f||c.isArray(d))f=c.data(a,b,c.makeArray(d));else f.push(d);return f}},dequeue:function(a,b){b=b||"fx";var d=c.queue(a,b),f=d.shift();if(f==="inprogress")f=d.shift();if(f){b==="fx"&&d.unshift("inprogress");f.call(a,function(){c.dequeue(a,b)})}}});c.fn.extend({queue:function(a,b){if(typeof a!=="string"){b=a;a="fx"}if(b===w)return c.queue(this[0],a);return this.each(function(){var d=c.queue(this,
a,b);a==="fx"&&d[0]!=="inprogress"&&c.dequeue(this,a)})},dequeue:function(a){return this.each(function(){c.dequeue(this,a)})},delay:function(a,b){a=c.fx?c.fx.speeds[a]||a:a;b=b||"fx";return this.queue(b,function(){var d=this;setTimeout(function(){c.dequeue(d,b)},a)})},clearQueue:function(a){return this.queue(a||"fx",[])}});var za=/[\n\t]/g,fa=/\s+/,Va=/\r/g,Wa=/href|src|style/,Xa=/(button|input)/i,Ya=/(button|input|object|select|textarea)/i,Za=/^(a|area)$/i,Aa=/radio|checkbox/;c.fn.extend({attr:function(a,
b){return $(this,a,b,true,c.attr)},removeAttr:function(a){return this.each(function(){c.attr(this,a,"");this.nodeType===1&&this.removeAttribute(a)})},addClass:function(a){if(c.isFunction(a))return this.each(function(p){var n=c(this);n.addClass(a.call(this,p,n.attr("class")))});if(a&&typeof a==="string")for(var b=(a||"").split(fa),d=0,f=this.length;d<f;d++){var e=this[d];if(e.nodeType===1)if(e.className)for(var i=" "+e.className+" ",j=0,o=b.length;j<o;j++){if(i.indexOf(" "+b[j]+" ")<0)e.className+=
" "+b[j]}else e.className=a}return this},removeClass:function(a){if(c.isFunction(a))return this.each(function(p){var n=c(this);n.removeClass(a.call(this,p,n.attr("class")))});if(a&&typeof a==="string"||a===w)for(var b=(a||"").split(fa),d=0,f=this.length;d<f;d++){var e=this[d];if(e.nodeType===1&&e.className)if(a){for(var i=(" "+e.className+" ").replace(za," "),j=0,o=b.length;j<o;j++)i=i.replace(" "+b[j]+" "," ");e.className=i.substring(1,i.length-1)}else e.className=""}return this},toggleClass:function(a,
b){var d=typeof a,f=typeof b==="boolean";if(c.isFunction(a))return this.each(function(e){var i=c(this);i.toggleClass(a.call(this,e,i.attr("class"),b),b)});return this.each(function(){if(d==="string")for(var e,i=0,j=c(this),o=b,p=a.split(fa);e=p[i++];){o=f?o:!j.hasClass(e);j[o?"addClass":"removeClass"](e)}else if(d==="undefined"||d==="boolean"){this.className&&c.data(this,"__className__",this.className);this.className=this.className||a===false?"":c.data(this,"__className__")||""}})},hasClass:function(a){a=
" "+a+" ";for(var b=0,d=this.length;b<d;b++)if((" "+this[b].className+" ").replace(za," ").indexOf(a)>-1)return true;return false},val:function(a){if(a===w){var b=this[0];if(b){if(c.nodeName(b,"option"))return(b.attributes.value||{}).specified?b.value:b.text;if(c.nodeName(b,"select")){var d=b.selectedIndex,f=[],e=b.options;b=b.type==="select-one";if(d<0)return null;var i=b?d:0;for(d=b?d+1:e.length;i<d;i++){var j=e[i];if(j.selected){a=c(j).val();if(b)return a;f.push(a)}}return f}if(Aa.test(b.type)&&
!c.support.checkOn)return b.getAttribute("value")===null?"on":b.value;return(b.value||"").replace(Va,"")}return w}var o=c.isFunction(a);return this.each(function(p){var n=c(this),t=a;if(this.nodeType===1){if(o)t=a.call(this,p,n.val());if(typeof t==="number")t+="";if(c.isArray(t)&&Aa.test(this.type))this.checked=c.inArray(n.val(),t)>=0;else if(c.nodeName(this,"select")){var z=c.makeArray(t);c("option",this).each(function(){this.selected=c.inArray(c(this).val(),z)>=0});if(!z.length)this.selectedIndex=
-1}else this.value=t}})}});c.extend({attrFn:{val:true,css:true,html:true,text:true,data:true,width:true,height:true,offset:true},attr:function(a,b,d,f){if(!a||a.nodeType===3||a.nodeType===8)return w;if(f&&b in c.attrFn)return c(a)[b](d);f=a.nodeType!==1||!c.isXMLDoc(a);var e=d!==w;b=f&&c.props[b]||b;if(a.nodeType===1){var i=Wa.test(b);if(b in a&&f&&!i){if(e){if(b==="type"&&Xa.test(a.nodeName)&&a.parentNode)throw"type property can't be changed";a[b]=d}if(c.nodeName(a,"form")&&a.getAttributeNode(b))return a.getAttributeNode(b).nodeValue;
if(b==="tabIndex")return(b=a.getAttributeNode("tabIndex"))&&b.specified?b.value:Ya.test(a.nodeName)||Za.test(a.nodeName)&&a.href?0:w;return a[b]}if(!c.support.style&&f&&b==="style"){if(e)a.style.cssText=""+d;return a.style.cssText}e&&a.setAttribute(b,""+d);a=!c.support.hrefNormalized&&f&&i?a.getAttribute(b,2):a.getAttribute(b);return a===null?w:a}return c.style(a,b,d)}});var $a=function(a){return a.replace(/[^\w\s\.\|`]/g,function(b){return"\\"+b})};c.event={add:function(a,b,d,f){if(!(a.nodeType===
3||a.nodeType===8)){if(a.setInterval&&a!==A&&!a.frameElement)a=A;if(!d.guid)d.guid=c.guid++;if(f!==w){d=c.proxy(d);d.data=f}var e=c.data(a,"events")||c.data(a,"events",{}),i=c.data(a,"handle"),j;if(!i){j=function(){return typeof c!=="undefined"&&!c.event.triggered?c.event.handle.apply(j.elem,arguments):w};i=c.data(a,"handle",j)}if(i){i.elem=a;b=b.split(/\s+/);for(var o,p=0;o=b[p++];){var n=o.split(".");o=n.shift();d.type=n.slice(0).sort().join(".");var t=e[o],z=this.special[o]||{};if(!t){t=e[o]={};
if(!z.setup||z.setup.call(a,f,n,d)===false)if(a.addEventListener)a.addEventListener(o,i,false);else a.attachEvent&&a.attachEvent("on"+o,i)}if(z.add)if((n=z.add.call(a,d,f,n,t))&&c.isFunction(n)){n.guid=n.guid||d.guid;d=n}t[d.guid]=d;this.global[o]=true}a=null}}},global:{},remove:function(a,b,d){if(!(a.nodeType===3||a.nodeType===8)){var f=c.data(a,"events"),e,i,j;if(f){if(b===w||typeof b==="string"&&b.charAt(0)===".")for(i in f)this.remove(a,i+(b||""));else{if(b.type){d=b.handler;b=b.type}b=b.split(/\s+/);
for(var o=0;i=b[o++];){var p=i.split(".");i=p.shift();var n=!p.length,t=c.map(p.slice(0).sort(),$a);t=new RegExp("(^|\\.)"+t.join("\\.(?:.*\\.)?")+"(\\.|$)");var z=this.special[i]||{};if(f[i]){if(d){j=f[i][d.guid];delete f[i][d.guid]}else for(var B in f[i])if(n||t.test(f[i][B].type))delete f[i][B];z.remove&&z.remove.call(a,p,j);for(e in f[i])break;if(!e){if(!z.teardown||z.teardown.call(a,p)===false)if(a.removeEventListener)a.removeEventListener(i,c.data(a,"handle"),false);else a.detachEvent&&a.detachEvent("on"+
i,c.data(a,"handle"));e=null;delete f[i]}}}}for(e in f)break;if(!e){if(B=c.data(a,"handle"))B.elem=null;c.removeData(a,"events");c.removeData(a,"handle")}}}},trigger:function(a,b,d,f){var e=a.type||a;if(!f){a=typeof a==="object"?a[H]?a:c.extend(c.Event(e),a):c.Event(e);if(e.indexOf("!")>=0){a.type=e=e.slice(0,-1);a.exclusive=true}if(!d){a.stopPropagation();this.global[e]&&c.each(c.cache,function(){this.events&&this.events[e]&&c.event.trigger(a,b,this.handle.elem)})}if(!d||d.nodeType===3||d.nodeType===
8)return w;a.result=w;a.target=d;b=c.makeArray(b);b.unshift(a)}a.currentTarget=d;var i=c.data(d,"handle");i&&i.apply(d,b);var j,o;try{if(!(d&&d.nodeName&&c.noData[d.nodeName.toLowerCase()])){j=d[e];o=d["on"+e]}}catch(p){}i=c.nodeName(d,"a")&&e==="click";if(!f&&j&&!a.isDefaultPrevented()&&!i){this.triggered=true;try{d[e]()}catch(n){}}else if(o&&d["on"+e].apply(d,b)===false)a.result=false;this.triggered=false;if(!a.isPropagationStopped())(d=d.parentNode||d.ownerDocument)&&c.event.trigger(a,b,d,true)},
handle:function(a){var b,d;a=arguments[0]=c.event.fix(a||A.event);a.currentTarget=this;d=a.type.split(".");a.type=d.shift();b=!d.length&&!a.exclusive;var f=new RegExp("(^|\\.)"+d.slice(0).sort().join("\\.(?:.*\\.)?")+"(\\.|$)");d=(c.data(this,"events")||{})[a.type];for(var e in d){var i=d[e];if(b||f.test(i.type)){a.handler=i;a.data=i.data;i=i.apply(this,arguments);if(i!==w){a.result=i;if(i===false){a.preventDefault();a.stopPropagation()}}if(a.isImmediatePropagationStopped())break}}return a.result},
props:"altKey attrChange attrName bubbles button cancelable charCode clientX clientY ctrlKey currentTarget data detail eventPhase fromElement handler keyCode layerX layerY metaKey newValue offsetX offsetY originalTarget pageX pageY prevValue relatedNode relatedTarget screenX screenY shiftKey srcElement target toElement view wheelDelta which".split(" "),fix:function(a){if(a[H])return a;var b=a;a=c.Event(b);for(var d=this.props.length,f;d;){f=this.props[--d];a[f]=b[f]}if(!a.target)a.target=a.srcElement||
s;if(a.target.nodeType===3)a.target=a.target.parentNode;if(!a.relatedTarget&&a.fromElement)a.relatedTarget=a.fromElement===a.target?a.toElement:a.fromElement;if(a.pageX==null&&a.clientX!=null){b=s.documentElement;d=s.body;a.pageX=a.clientX+(b&&b.scrollLeft||d&&d.scrollLeft||0)-(b&&b.clientLeft||d&&d.clientLeft||0);a.pageY=a.clientY+(b&&b.scrollTop||d&&d.scrollTop||0)-(b&&b.clientTop||d&&d.clientTop||0)}if(!a.which&&(a.charCode||a.charCode===0?a.charCode:a.keyCode))a.which=a.charCode||a.keyCode;if(!a.metaKey&&
a.ctrlKey)a.metaKey=a.ctrlKey;if(!a.which&&a.button!==w)a.which=a.button&1?1:a.button&2?3:a.button&4?2:0;return a},guid:1E8,proxy:c.proxy,special:{ready:{setup:c.bindReady,teardown:c.noop},live:{add:function(a,b){c.extend(a,b||{});a.guid+=b.selector+b.live;c.event.add(this,b.live,qa,b)},remove:function(a){if(a.length){var b=0,d=new RegExp("(^|\\.)"+a[0]+"(\\.|$)");c.each(c.data(this,"events").live||{},function(){d.test(this.type)&&b++});b<1&&c.event.remove(this,a[0],qa)}},special:{}},beforeunload:{setup:function(a,
b,d){if(this.setInterval)this.onbeforeunload=d;return false},teardown:function(a,b){if(this.onbeforeunload===b)this.onbeforeunload=null}}}};c.Event=function(a){if(!this.preventDefault)return new c.Event(a);if(a&&a.type){this.originalEvent=a;this.type=a.type}else this.type=a;this.timeStamp=K();this[H]=true};c.Event.prototype={preventDefault:function(){this.isDefaultPrevented=ba;var a=this.originalEvent;if(a){a.preventDefault&&a.preventDefault();a.returnValue=false}},stopPropagation:function(){this.isPropagationStopped=
ba;var a=this.originalEvent;if(a){a.stopPropagation&&a.stopPropagation();a.cancelBubble=true}},stopImmediatePropagation:function(){this.isImmediatePropagationStopped=ba;this.stopPropagation()},isDefaultPrevented:aa,isPropagationStopped:aa,isImmediatePropagationStopped:aa};var Ba=function(a){for(var b=a.relatedTarget;b&&b!==this;)try{b=b.parentNode}catch(d){break}if(b!==this){a.type=a.data;c.event.handle.apply(this,arguments)}},Ca=function(a){a.type=a.data;c.event.handle.apply(this,arguments)};c.each({mouseenter:"mouseover",
mouseleave:"mouseout"},function(a,b){c.event.special[a]={setup:function(d){c.event.add(this,b,d&&d.selector?Ca:Ba,a)},teardown:function(d){c.event.remove(this,b,d&&d.selector?Ca:Ba)}}});if(!c.support.submitBubbles)c.event.special.submit={setup:function(a,b,d){if(this.nodeName.toLowerCase()!=="form"){c.event.add(this,"click.specialSubmit."+d.guid,function(f){var e=f.target,i=e.type;if((i==="submit"||i==="image")&&c(e).closest("form").length)return pa("submit",this,arguments)});c.event.add(this,"keypress.specialSubmit."+
d.guid,function(f){var e=f.target,i=e.type;if((i==="text"||i==="password")&&c(e).closest("form").length&&f.keyCode===13)return pa("submit",this,arguments)})}else return false},remove:function(a,b){c.event.remove(this,"click.specialSubmit"+(b?"."+b.guid:""));c.event.remove(this,"keypress.specialSubmit"+(b?"."+b.guid:""))}};if(!c.support.changeBubbles){var ga=/textarea|input|select/i;function Da(a){var b=a.type,d=a.value;if(b==="radio"||b==="checkbox")d=a.checked;else if(b==="select-multiple")d=a.selectedIndex>
-1?c.map(a.options,function(f){return f.selected}).join("-"):"";else if(a.nodeName.toLowerCase()==="select")d=a.selectedIndex;return d}function ha(a,b){var d=a.target,f,e;if(!(!ga.test(d.nodeName)||d.readOnly)){f=c.data(d,"_change_data");e=Da(d);if(e!==f){if(a.type!=="focusout"||d.type!=="radio")c.data(d,"_change_data",e);if(d.type!=="select"&&(f!=null||e)){a.type="change";return c.event.trigger(a,b,this)}}}}c.event.special.change={filters:{focusout:ha,click:function(a){var b=a.target,d=b.type;if(d===
"radio"||d==="checkbox"||b.nodeName.toLowerCase()==="select")return ha.call(this,a)},keydown:function(a){var b=a.target,d=b.type;if(a.keyCode===13&&b.nodeName.toLowerCase()!=="textarea"||a.keyCode===32&&(d==="checkbox"||d==="radio")||d==="select-multiple")return ha.call(this,a)},beforeactivate:function(a){a=a.target;a.nodeName.toLowerCase()==="input"&&a.type==="radio"&&c.data(a,"_change_data",Da(a))}},setup:function(a,b,d){for(var f in W)c.event.add(this,f+".specialChange."+d.guid,W[f]);return ga.test(this.nodeName)},
remove:function(a,b){for(var d in W)c.event.remove(this,d+".specialChange"+(b?"."+b.guid:""),W[d]);return ga.test(this.nodeName)}};var W=c.event.special.change.filters}s.addEventListener&&c.each({focus:"focusin",blur:"focusout"},function(a,b){function d(f){f=c.event.fix(f);f.type=b;return c.event.handle.call(this,f)}c.event.special[b]={setup:function(){this.addEventListener(a,d,true)},teardown:function(){this.removeEventListener(a,d,true)}}});c.each(["bind","one"],function(a,b){c.fn[b]=function(d,
f,e){if(typeof d==="object"){for(var i in d)this[b](i,f,d[i],e);return this}if(c.isFunction(f)){thisObject=e;e=f;f=w}var j=b==="one"?c.proxy(e,function(o){c(this).unbind(o,j);return e.apply(this,arguments)}):e;return d==="unload"&&b!=="one"?this.one(d,f,e,thisObject):this.each(function(){c.event.add(this,d,j,f)})}});c.fn.extend({unbind:function(a,b){if(typeof a==="object"&&!a.preventDefault){for(var d in a)this.unbind(d,a[d]);return this}return this.each(function(){c.event.remove(this,a,b)})},trigger:function(a,
b){return this.each(function(){c.event.trigger(a,b,this)})},triggerHandler:function(a,b){if(this[0]){a=c.Event(a);a.preventDefault();a.stopPropagation();c.event.trigger(a,b,this[0]);return a.result}},toggle:function(a){for(var b=arguments,d=1;d<b.length;)c.proxy(a,b[d++]);return this.click(c.proxy(a,function(f){var e=(c.data(this,"lastToggle"+a.guid)||0)%d;c.data(this,"lastToggle"+a.guid,e+1);f.preventDefault();return b[e].apply(this,arguments)||false}))},hover:function(a,b){return this.mouseenter(a).mouseleave(b||
a)},live:function(a,b,d){if(c.isFunction(b)){d=b;b=w}c(this.context).bind(ra(a,this.selector),{data:b,selector:this.selector,live:a},d);return this},die:function(a,b){c(this.context).unbind(ra(a,this.selector),b?{guid:b.guid+this.selector+a}:null);return this}});c.each("blur focus focusin focusout load resize scroll unload click dblclick mousedown mouseup mousemove mouseover mouseout mouseenter mouseleave change select submit keydown keypress keyup error".split(" "),function(a,b){c.fn[b]=function(d){return d?
this.bind(b,d):this.trigger(b)};if(c.attrFn)c.attrFn[b]=true});A.attachEvent&&!A.addEventListener&&A.attachEvent("onunload",function(){for(var a in c.cache)if(c.cache[a].handle)try{c.event.remove(c.cache[a].handle.elem)}catch(b){}});(function(){function a(g){for(var h="",k,m=0;g[m];m++){k=g[m];if(k.nodeType===3||k.nodeType===4)h+=k.nodeValue;else if(k.nodeType!==8)h+=a(k.childNodes)}return h}function b(g,h,k,m,r,q){r=0;for(var v=m.length;r<v;r++){var u=m[r];if(u){u=u[g];for(var y=false;u;){if(u.sizcache===
k){y=m[u.sizset];break}if(u.nodeType===1&&!q){u.sizcache=k;u.sizset=r}if(u.nodeName.toLowerCase()===h){y=u;break}u=u[g]}m[r]=y}}}function d(g,h,k,m,r,q){r=0;for(var v=m.length;r<v;r++){var u=m[r];if(u){u=u[g];for(var y=false;u;){if(u.sizcache===k){y=m[u.sizset];break}if(u.nodeType===1){if(!q){u.sizcache=k;u.sizset=r}if(typeof h!=="string"){if(u===h){y=true;break}}else if(p.filter(h,[u]).length>0){y=u;break}}u=u[g]}m[r]=y}}}var f=/((?:\((?:\([^()]+\)|[^()]+)+\)|\[(?:\[[^[\]]*\]|['"][^'"]*['"]|[^[\]'"]+)+\]|\\.|[^ >+~,(\[\\]+)+|[>+~])(\s*,\s*)?((?:.|\r|\n)*)/g,
e=0,i=Object.prototype.toString,j=false,o=true;[0,0].sort(function(){o=false;return 0});var p=function(g,h,k,m){k=k||[];var r=h=h||s;if(h.nodeType!==1&&h.nodeType!==9)return[];if(!g||typeof g!=="string")return k;for(var q=[],v,u,y,S,I=true,N=x(h),J=g;(f.exec(""),v=f.exec(J))!==null;){J=v[3];q.push(v[1]);if(v[2]){S=v[3];break}}if(q.length>1&&t.exec(g))if(q.length===2&&n.relative[q[0]])u=ia(q[0]+q[1],h);else for(u=n.relative[q[0]]?[h]:p(q.shift(),h);q.length;){g=q.shift();if(n.relative[g])g+=q.shift();
u=ia(g,u)}else{if(!m&&q.length>1&&h.nodeType===9&&!N&&n.match.ID.test(q[0])&&!n.match.ID.test(q[q.length-1])){v=p.find(q.shift(),h,N);h=v.expr?p.filter(v.expr,v.set)[0]:v.set[0]}if(h){v=m?{expr:q.pop(),set:B(m)}:p.find(q.pop(),q.length===1&&(q[0]==="~"||q[0]==="+")&&h.parentNode?h.parentNode:h,N);u=v.expr?p.filter(v.expr,v.set):v.set;if(q.length>0)y=B(u);else I=false;for(;q.length;){var E=q.pop();v=E;if(n.relative[E])v=q.pop();else E="";if(v==null)v=h;n.relative[E](y,v,N)}}else y=[]}y||(y=u);if(!y)throw"Syntax error, unrecognized expression: "+
(E||g);if(i.call(y)==="[object Array]")if(I)if(h&&h.nodeType===1)for(g=0;y[g]!=null;g++){if(y[g]&&(y[g]===true||y[g].nodeType===1&&F(h,y[g])))k.push(u[g])}else for(g=0;y[g]!=null;g++)y[g]&&y[g].nodeType===1&&k.push(u[g]);else k.push.apply(k,y);else B(y,k);if(S){p(S,r,k,m);p.uniqueSort(k)}return k};p.uniqueSort=function(g){if(D){j=o;g.sort(D);if(j)for(var h=1;h<g.length;h++)g[h]===g[h-1]&&g.splice(h--,1)}return g};p.matches=function(g,h){return p(g,null,null,h)};p.find=function(g,h,k){var m,r;if(!g)return[];
for(var q=0,v=n.order.length;q<v;q++){var u=n.order[q];if(r=n.leftMatch[u].exec(g)){var y=r[1];r.splice(1,1);if(y.substr(y.length-1)!=="\\"){r[1]=(r[1]||"").replace(/\\/g,"");m=n.find[u](r,h,k);if(m!=null){g=g.replace(n.match[u],"");break}}}}m||(m=h.getElementsByTagName("*"));return{set:m,expr:g}};p.filter=function(g,h,k,m){for(var r=g,q=[],v=h,u,y,S=h&&h[0]&&x(h[0]);g&&h.length;){for(var I in n.filter)if((u=n.leftMatch[I].exec(g))!=null&&u[2]){var N=n.filter[I],J,E;E=u[1];y=false;u.splice(1,1);if(E.substr(E.length-
1)!=="\\"){if(v===q)q=[];if(n.preFilter[I])if(u=n.preFilter[I](u,v,k,q,m,S)){if(u===true)continue}else y=J=true;if(u)for(var X=0;(E=v[X])!=null;X++)if(E){J=N(E,u,X,v);var Ea=m^!!J;if(k&&J!=null)if(Ea)y=true;else v[X]=false;else if(Ea){q.push(E);y=true}}if(J!==w){k||(v=q);g=g.replace(n.match[I],"");if(!y)return[];break}}}if(g===r)if(y==null)throw"Syntax error, unrecognized expression: "+g;else break;r=g}return v};var n=p.selectors={order:["ID","NAME","TAG"],match:{ID:/#((?:[\w\u00c0-\uFFFF-]|\\.)+)/,
CLASS:/\.((?:[\w\u00c0-\uFFFF-]|\\.)+)/,NAME:/\[name=['"]*((?:[\w\u00c0-\uFFFF-]|\\.)+)['"]*\]/,ATTR:/\[\s*((?:[\w\u00c0-\uFFFF-]|\\.)+)\s*(?:(\S?=)\s*(['"]*)(.*?)\3|)\s*\]/,TAG:/^((?:[\w\u00c0-\uFFFF\*-]|\\.)+)/,CHILD:/:(only|nth|last|first)-child(?:\((even|odd|[\dn+-]*)\))?/,POS:/:(nth|eq|gt|lt|first|last|even|odd)(?:\((\d*)\))?(?=[^-]|$)/,PSEUDO:/:((?:[\w\u00c0-\uFFFF-]|\\.)+)(?:\((['"]?)((?:\([^\)]+\)|[^\(\)]*)+)\2\))?/},leftMatch:{},attrMap:{"class":"className","for":"htmlFor"},attrHandle:{href:function(g){return g.getAttribute("href")}},
relative:{"+":function(g,h){var k=typeof h==="string",m=k&&!/\W/.test(h);k=k&&!m;if(m)h=h.toLowerCase();m=0;for(var r=g.length,q;m<r;m++)if(q=g[m]){for(;(q=q.previousSibling)&&q.nodeType!==1;);g[m]=k||q&&q.nodeName.toLowerCase()===h?q||false:q===h}k&&p.filter(h,g,true)},">":function(g,h){var k=typeof h==="string";if(k&&!/\W/.test(h)){h=h.toLowerCase();for(var m=0,r=g.length;m<r;m++){var q=g[m];if(q){k=q.parentNode;g[m]=k.nodeName.toLowerCase()===h?k:false}}}else{m=0;for(r=g.length;m<r;m++)if(q=g[m])g[m]=
k?q.parentNode:q.parentNode===h;k&&p.filter(h,g,true)}},"":function(g,h,k){var m=e++,r=d;if(typeof h==="string"&&!/\W/.test(h)){var q=h=h.toLowerCase();r=b}r("parentNode",h,m,g,q,k)},"~":function(g,h,k){var m=e++,r=d;if(typeof h==="string"&&!/\W/.test(h)){var q=h=h.toLowerCase();r=b}r("previousSibling",h,m,g,q,k)}},find:{ID:function(g,h,k){if(typeof h.getElementById!=="undefined"&&!k)return(g=h.getElementById(g[1]))?[g]:[]},NAME:function(g,h){if(typeof h.getElementsByName!=="undefined"){var k=[];
h=h.getElementsByName(g[1]);for(var m=0,r=h.length;m<r;m++)h[m].getAttribute("name")===g[1]&&k.push(h[m]);return k.length===0?null:k}},TAG:function(g,h){return h.getElementsByTagName(g[1])}},preFilter:{CLASS:function(g,h,k,m,r,q){g=" "+g[1].replace(/\\/g,"")+" ";if(q)return g;q=0;for(var v;(v=h[q])!=null;q++)if(v)if(r^(v.className&&(" "+v.className+" ").replace(/[\t\n]/g," ").indexOf(g)>=0))k||m.push(v);else if(k)h[q]=false;return false},ID:function(g){return g[1].replace(/\\/g,"")},TAG:function(g){return g[1].toLowerCase()},
CHILD:function(g){if(g[1]==="nth"){var h=/(-?)(\d*)n((?:\+|-)?\d*)/.exec(g[2]==="even"&&"2n"||g[2]==="odd"&&"2n+1"||!/\D/.test(g[2])&&"0n+"+g[2]||g[2]);g[2]=h[1]+(h[2]||1)-0;g[3]=h[3]-0}g[0]=e++;return g},ATTR:function(g,h,k,m,r,q){h=g[1].replace(/\\/g,"");if(!q&&n.attrMap[h])g[1]=n.attrMap[h];if(g[2]==="~=")g[4]=" "+g[4]+" ";return g},PSEUDO:function(g,h,k,m,r){if(g[1]==="not")if((f.exec(g[3])||"").length>1||/^\w/.test(g[3]))g[3]=p(g[3],null,null,h);else{g=p.filter(g[3],h,k,true^r);k||m.push.apply(m,
g);return false}else if(n.match.POS.test(g[0])||n.match.CHILD.test(g[0]))return true;return g},POS:function(g){g.unshift(true);return g}},filters:{enabled:function(g){return g.disabled===false&&g.type!=="hidden"},disabled:function(g){return g.disabled===true},checked:function(g){return g.checked===true},selected:function(g){return g.selected===true},parent:function(g){return!!g.firstChild},empty:function(g){return!g.firstChild},has:function(g,h,k){return!!p(k[3],g).length},header:function(g){return/h\d/i.test(g.nodeName)},
text:function(g){return"text"===g.type},radio:function(g){return"radio"===g.type},checkbox:function(g){return"checkbox"===g.type},file:function(g){return"file"===g.type},password:function(g){return"password"===g.type},submit:function(g){return"submit"===g.type},image:function(g){return"image"===g.type},reset:function(g){return"reset"===g.type},button:function(g){return"button"===g.type||g.nodeName.toLowerCase()==="button"},input:function(g){return/input|select|textarea|button/i.test(g.nodeName)}},
setFilters:{first:function(g,h){return h===0},last:function(g,h,k,m){return h===m.length-1},even:function(g,h){return h%2===0},odd:function(g,h){return h%2===1},lt:function(g,h,k){return h<k[3]-0},gt:function(g,h,k){return h>k[3]-0},nth:function(g,h,k){return k[3]-0===h},eq:function(g,h,k){return k[3]-0===h}},filter:{PSEUDO:function(g,h,k,m){var r=h[1],q=n.filters[r];if(q)return q(g,k,h,m);else if(r==="contains")return(g.textContent||g.innerText||a([g])||"").indexOf(h[3])>=0;else if(r==="not"){h=
h[3];k=0;for(m=h.length;k<m;k++)if(h[k]===g)return false;return true}else throw"Syntax error, unrecognized expression: "+r;},CHILD:function(g,h){var k=h[1],m=g;switch(k){case "only":case "first":for(;m=m.previousSibling;)if(m.nodeType===1)return false;if(k==="first")return true;m=g;case "last":for(;m=m.nextSibling;)if(m.nodeType===1)return false;return true;case "nth":k=h[2];var r=h[3];if(k===1&&r===0)return true;h=h[0];var q=g.parentNode;if(q&&(q.sizcache!==h||!g.nodeIndex)){var v=0;for(m=q.firstChild;m;m=
m.nextSibling)if(m.nodeType===1)m.nodeIndex=++v;q.sizcache=h}g=g.nodeIndex-r;return k===0?g===0:g%k===0&&g/k>=0}},ID:function(g,h){return g.nodeType===1&&g.getAttribute("id")===h},TAG:function(g,h){return h==="*"&&g.nodeType===1||g.nodeName.toLowerCase()===h},CLASS:function(g,h){return(" "+(g.className||g.getAttribute("class"))+" ").indexOf(h)>-1},ATTR:function(g,h){var k=h[1];g=n.attrHandle[k]?n.attrHandle[k](g):g[k]!=null?g[k]:g.getAttribute(k);k=g+"";var m=h[2];h=h[4];return g==null?m==="!=":m===
"="?k===h:m==="*="?k.indexOf(h)>=0:m==="~="?(" "+k+" ").indexOf(h)>=0:!h?k&&g!==false:m==="!="?k!==h:m==="^="?k.indexOf(h)===0:m==="$="?k.substr(k.length-h.length)===h:m==="|="?k===h||k.substr(0,h.length+1)===h+"-":false},POS:function(g,h,k,m){var r=n.setFilters[h[2]];if(r)return r(g,k,h,m)}}},t=n.match.POS;for(var z in n.match){n.match[z]=new RegExp(n.match[z].source+/(?![^\[]*\])(?![^\(]*\))/.source);n.leftMatch[z]=new RegExp(/(^(?:.|\r|\n)*?)/.source+n.match[z].source.replace(/\\(\d+)/g,function(g,
h){return"\\"+(h-0+1)}))}var B=function(g,h){g=Array.prototype.slice.call(g,0);if(h){h.push.apply(h,g);return h}return g};try{Array.prototype.slice.call(s.documentElement.childNodes,0)}catch(C){B=function(g,h){h=h||[];if(i.call(g)==="[object Array]")Array.prototype.push.apply(h,g);else if(typeof g.length==="number")for(var k=0,m=g.length;k<m;k++)h.push(g[k]);else for(k=0;g[k];k++)h.push(g[k]);return h}}var D;if(s.documentElement.compareDocumentPosition)D=function(g,h){if(!g.compareDocumentPosition||
!h.compareDocumentPosition){if(g==h)j=true;return g.compareDocumentPosition?-1:1}g=g.compareDocumentPosition(h)&4?-1:g===h?0:1;if(g===0)j=true;return g};else if("sourceIndex"in s.documentElement)D=function(g,h){if(!g.sourceIndex||!h.sourceIndex){if(g==h)j=true;return g.sourceIndex?-1:1}g=g.sourceIndex-h.sourceIndex;if(g===0)j=true;return g};else if(s.createRange)D=function(g,h){if(!g.ownerDocument||!h.ownerDocument){if(g==h)j=true;return g.ownerDocument?-1:1}var k=g.ownerDocument.createRange(),m=
h.ownerDocument.createRange();k.setStart(g,0);k.setEnd(g,0);m.setStart(h,0);m.setEnd(h,0);g=k.compareBoundaryPoints(Range.START_TO_END,m);if(g===0)j=true;return g};(function(){var g=s.createElement("div"),h="script"+(new Date).getTime();g.innerHTML="<a name='"+h+"'/>";var k=s.documentElement;k.insertBefore(g,k.firstChild);if(s.getElementById(h)){n.find.ID=function(m,r,q){if(typeof r.getElementById!=="undefined"&&!q)return(r=r.getElementById(m[1]))?r.id===m[1]||typeof r.getAttributeNode!=="undefined"&&
r.getAttributeNode("id").nodeValue===m[1]?[r]:w:[]};n.filter.ID=function(m,r){var q=typeof m.getAttributeNode!=="undefined"&&m.getAttributeNode("id");return m.nodeType===1&&q&&q.nodeValue===r}}k.removeChild(g);k=g=null})();(function(){var g=s.createElement("div");g.appendChild(s.createComment(""));if(g.getElementsByTagName("*").length>0)n.find.TAG=function(h,k){k=k.getElementsByTagName(h[1]);if(h[1]==="*"){h=[];for(var m=0;k[m];m++)k[m].nodeType===1&&h.push(k[m]);k=h}return k};g.innerHTML="<a href='#'></a>";
if(g.firstChild&&typeof g.firstChild.getAttribute!=="undefined"&&g.firstChild.getAttribute("href")!=="#")n.attrHandle.href=function(h){return h.getAttribute("href",2)};g=null})();s.querySelectorAll&&function(){var g=p,h=s.createElement("div");h.innerHTML="<p class='TEST'></p>";if(!(h.querySelectorAll&&h.querySelectorAll(".TEST").length===0)){p=function(m,r,q,v){r=r||s;if(!v&&r.nodeType===9&&!x(r))try{return B(r.querySelectorAll(m),q)}catch(u){}return g(m,r,q,v)};for(var k in g)p[k]=g[k];h=null}}();
(function(){var g=s.createElement("div");g.innerHTML="<div class='test e'></div><div class='test'></div>";if(!(!g.getElementsByClassName||g.getElementsByClassName("e").length===0)){g.lastChild.className="e";if(g.getElementsByClassName("e").length!==1){n.order.splice(1,0,"CLASS");n.find.CLASS=function(h,k,m){if(typeof k.getElementsByClassName!=="undefined"&&!m)return k.getElementsByClassName(h[1])};g=null}}})();var F=s.compareDocumentPosition?function(g,h){return g.compareDocumentPosition(h)&16}:function(g,
h){return g!==h&&(g.contains?g.contains(h):true)},x=function(g){return(g=(g?g.ownerDocument||g:0).documentElement)?g.nodeName!=="HTML":false},ia=function(g,h){var k=[],m="",r;for(h=h.nodeType?[h]:h;r=n.match.PSEUDO.exec(g);){m+=r[0];g=g.replace(n.match.PSEUDO,"")}g=n.relative[g]?g+"*":g;r=0;for(var q=h.length;r<q;r++)p(g,h[r],k);return p.filter(m,k)};c.find=p;c.expr=p.selectors;c.expr[":"]=c.expr.filters;c.unique=p.uniqueSort;c.getText=a;c.isXMLDoc=x;c.contains=F})();var ab=/Until$/,bb=/^(?:parents|prevUntil|prevAll)/,
cb=/,/;R=Array.prototype.slice;var Fa=function(a,b,d){if(c.isFunction(b))return c.grep(a,function(e,i){return!!b.call(e,i,e)===d});else if(b.nodeType)return c.grep(a,function(e){return e===b===d});else if(typeof b==="string"){var f=c.grep(a,function(e){return e.nodeType===1});if(Pa.test(b))return c.filter(b,f,!d);else b=c.filter(b,a)}return c.grep(a,function(e){return c.inArray(e,b)>=0===d})};c.fn.extend({find:function(a){for(var b=this.pushStack("","find",a),d=0,f=0,e=this.length;f<e;f++){d=b.length;
c.find(a,this[f],b);if(f>0)for(var i=d;i<b.length;i++)for(var j=0;j<d;j++)if(b[j]===b[i]){b.splice(i--,1);break}}return b},has:function(a){var b=c(a);return this.filter(function(){for(var d=0,f=b.length;d<f;d++)if(c.contains(this,b[d]))return true})},not:function(a){return this.pushStack(Fa(this,a,false),"not",a)},filter:function(a){return this.pushStack(Fa(this,a,true),"filter",a)},is:function(a){return!!a&&c.filter(a,this).length>0},closest:function(a,b){if(c.isArray(a)){var d=[],f=this[0],e,i=
{},j;if(f&&a.length){e=0;for(var o=a.length;e<o;e++){j=a[e];i[j]||(i[j]=c.expr.match.POS.test(j)?c(j,b||this.context):j)}for(;f&&f.ownerDocument&&f!==b;){for(j in i){e=i[j];if(e.jquery?e.index(f)>-1:c(f).is(e)){d.push({selector:j,elem:f});delete i[j]}}f=f.parentNode}}return d}var p=c.expr.match.POS.test(a)?c(a,b||this.context):null;return this.map(function(n,t){for(;t&&t.ownerDocument&&t!==b;){if(p?p.index(t)>-1:c(t).is(a))return t;t=t.parentNode}return null})},index:function(a){if(!a||typeof a===
"string")return c.inArray(this[0],a?c(a):this.parent().children());return c.inArray(a.jquery?a[0]:a,this)},add:function(a,b){a=typeof a==="string"?c(a,b||this.context):c.makeArray(a);b=c.merge(this.get(),a);return this.pushStack(sa(a[0])||sa(b[0])?b:c.unique(b))},andSelf:function(){return this.add(this.prevObject)}});c.each({parent:function(a){return(a=a.parentNode)&&a.nodeType!==11?a:null},parents:function(a){return c.dir(a,"parentNode")},parentsUntil:function(a,b,d){return c.dir(a,"parentNode",
d)},next:function(a){return c.nth(a,2,"nextSibling")},prev:function(a){return c.nth(a,2,"previousSibling")},nextAll:function(a){return c.dir(a,"nextSibling")},prevAll:function(a){return c.dir(a,"previousSibling")},nextUntil:function(a,b,d){return c.dir(a,"nextSibling",d)},prevUntil:function(a,b,d){return c.dir(a,"previousSibling",d)},siblings:function(a){return c.sibling(a.parentNode.firstChild,a)},children:function(a){return c.sibling(a.firstChild)},contents:function(a){return c.nodeName(a,"iframe")?
a.contentDocument||a.contentWindow.document:c.makeArray(a.childNodes)}},function(a,b){c.fn[a]=function(d,f){var e=c.map(this,b,d);ab.test(a)||(f=d);if(f&&typeof f==="string")e=c.filter(f,e);e=this.length>1?c.unique(e):e;if((this.length>1||cb.test(f))&&bb.test(a))e=e.reverse();return this.pushStack(e,a,R.call(arguments).join(","))}});c.extend({filter:function(a,b,d){if(d)a=":not("+a+")";return c.find.matches(a,b)},dir:function(a,b,d){var f=[];for(a=a[b];a&&a.nodeType!==9&&(d===w||!c(a).is(d));){a.nodeType===
1&&f.push(a);a=a[b]}return f},nth:function(a,b,d){b=b||1;for(var f=0;a;a=a[d])if(a.nodeType===1&&++f===b)break;return a},sibling:function(a,b){for(var d=[];a;a=a.nextSibling)a.nodeType===1&&a!==b&&d.push(a);return d}});var Ga=/ jQuery\d+="(?:\d+|null)"/g,Y=/^\s+/,db=/(<([\w:]+)[^>]*?)\/>/g,eb=/^(?:area|br|col|embed|hr|img|input|link|meta|param)$/i,Ha=/<([\w:]+)/,fb=/<tbody/i,gb=/<|&\w+;/,hb=function(a,b,d){return eb.test(d)?a:b+"></"+d+">"},G={option:[1,"<select multiple='multiple'>","</select>"],
legend:[1,"<fieldset>","</fieldset>"],thead:[1,"<table>","</table>"],tr:[2,"<table><tbody>","</tbody></table>"],td:[3,"<table><tbody><tr>","</tr></tbody></table>"],col:[2,"<table><tbody></tbody><colgroup>","</colgroup></table>"],area:[1,"<map>","</map>"],_default:[0,"",""]};G.optgroup=G.option;G.tbody=G.tfoot=G.colgroup=G.caption=G.thead;G.th=G.td;if(!c.support.htmlSerialize)G._default=[1,"div<div>","</div>"];c.fn.extend({text:function(a){if(c.isFunction(a))return this.each(function(b){var d=c(this);
return d.text(a.call(this,b,d.text()))});if(typeof a!=="object"&&a!==w)return this.empty().append((this[0]&&this[0].ownerDocument||s).createTextNode(a));return c.getText(this)},wrapAll:function(a){if(c.isFunction(a))return this.each(function(d){c(this).wrapAll(a.call(this,d))});if(this[0]){var b=c(a,this[0].ownerDocument).eq(0).clone(true);this[0].parentNode&&b.insertBefore(this[0]);b.map(function(){for(var d=this;d.firstChild&&d.firstChild.nodeType===1;)d=d.firstChild;return d}).append(this)}return this},
wrapInner:function(a){return this.each(function(){var b=c(this),d=b.contents();d.length?d.wrapAll(a):b.append(a)})},wrap:function(a){return this.each(function(){c(this).wrapAll(a)})},unwrap:function(){return this.parent().each(function(){c.nodeName(this,"body")||c(this).replaceWith(this.childNodes)}).end()},append:function(){return this.domManip(arguments,true,function(a){this.nodeType===1&&this.appendChild(a)})},prepend:function(){return this.domManip(arguments,true,function(a){this.nodeType===1&&
this.insertBefore(a,this.firstChild)})},before:function(){if(this[0]&&this[0].parentNode)return this.domManip(arguments,false,function(b){this.parentNode.insertBefore(b,this)});else if(arguments.length){var a=c(arguments[0]);a.push.apply(a,this.toArray());return this.pushStack(a,"before",arguments)}},after:function(){if(this[0]&&this[0].parentNode)return this.domManip(arguments,false,function(b){this.parentNode.insertBefore(b,this.nextSibling)});else if(arguments.length){var a=this.pushStack(this,
"after",arguments);a.push.apply(a,c(arguments[0]).toArray());return a}},clone:function(a){var b=this.map(function(){if(!c.support.noCloneEvent&&!c.isXMLDoc(this)){var d=this.outerHTML,f=this.ownerDocument;if(!d){d=f.createElement("div");d.appendChild(this.cloneNode(true));d=d.innerHTML}return c.clean([d.replace(Ga,"").replace(Y,"")],f)[0]}else return this.cloneNode(true)});if(a===true){ta(this,b);ta(this.find("*"),b.find("*"))}return b},html:function(a){if(a===w)return this[0]&&this[0].nodeType===
1?this[0].innerHTML.replace(Ga,""):null;else if(typeof a==="string"&&!/<script/i.test(a)&&(c.support.leadingWhitespace||!Y.test(a))&&!G[(Ha.exec(a)||["",""])[1].toLowerCase()])try{for(var b=0,d=this.length;b<d;b++)if(this[b].nodeType===1){T(this[b].getElementsByTagName("*"));this[b].innerHTML=a}}catch(f){this.empty().append(a)}else c.isFunction(a)?this.each(function(e){var i=c(this),j=i.html();i.empty().append(function(){return a.call(this,e,j)})}):this.empty().append(a);return this},replaceWith:function(a){if(this[0]&&
this[0].parentNode){c.isFunction(a)||(a=c(a).detach());return this.each(function(){var b=this.nextSibling,d=this.parentNode;c(this).remove();b?c(b).before(a):c(d).append(a)})}else return this.pushStack(c(c.isFunction(a)?a():a),"replaceWith",a)},detach:function(a){return this.remove(a,true)},domManip:function(a,b,d){function f(t){return c.nodeName(t,"table")?t.getElementsByTagName("tbody")[0]||t.appendChild(t.ownerDocument.createElement("tbody")):t}var e,i,j=a[0],o=[];if(c.isFunction(j))return this.each(function(t){var z=
c(this);a[0]=j.call(this,t,b?z.html():w);return z.domManip(a,b,d)});if(this[0]){e=a[0]&&a[0].parentNode&&a[0].parentNode.nodeType===11?{fragment:a[0].parentNode}:ua(a,this,o);if(i=e.fragment.firstChild){b=b&&c.nodeName(i,"tr");for(var p=0,n=this.length;p<n;p++)d.call(b?f(this[p],i):this[p],e.cacheable||this.length>1||p>0?e.fragment.cloneNode(true):e.fragment)}o&&c.each(o,La)}return this}});c.fragments={};c.each({appendTo:"append",prependTo:"prepend",insertBefore:"before",insertAfter:"after",replaceAll:"replaceWith"},
function(a,b){c.fn[a]=function(d){var f=[];d=c(d);for(var e=0,i=d.length;e<i;e++){var j=(e>0?this.clone(true):this).get();c.fn[b].apply(c(d[e]),j);f=f.concat(j)}return this.pushStack(f,a,d.selector)}});c.each({remove:function(a,b){if(!a||c.filter(a,[this]).length){if(!b&&this.nodeType===1){T(this.getElementsByTagName("*"));T([this])}this.parentNode&&this.parentNode.removeChild(this)}},empty:function(){for(this.nodeType===1&&T(this.getElementsByTagName("*"));this.firstChild;)this.removeChild(this.firstChild)}},
function(a,b){c.fn[a]=function(){return this.each(b,arguments)}});c.extend({clean:function(a,b,d,f){b=b||s;if(typeof b.createElement==="undefined")b=b.ownerDocument||b[0]&&b[0].ownerDocument||s;var e=[];c.each(a,function(i,j){if(typeof j==="number")j+="";if(j){if(typeof j==="string"&&!gb.test(j))j=b.createTextNode(j);else if(typeof j==="string"){j=j.replace(db,hb);var o=(Ha.exec(j)||["",""])[1].toLowerCase(),p=G[o]||G._default,n=p[0];i=b.createElement("div");for(i.innerHTML=p[1]+j+p[2];n--;)i=i.lastChild;
if(!c.support.tbody){n=fb.test(j);o=o==="table"&&!n?i.firstChild&&i.firstChild.childNodes:p[1]==="<table>"&&!n?i.childNodes:[];for(p=o.length-1;p>=0;--p)c.nodeName(o[p],"tbody")&&!o[p].childNodes.length&&o[p].parentNode.removeChild(o[p])}!c.support.leadingWhitespace&&Y.test(j)&&i.insertBefore(b.createTextNode(Y.exec(j)[0]),i.firstChild);j=c.makeArray(i.childNodes)}if(j.nodeType)e.push(j);else e=c.merge(e,j)}});if(d)for(a=0;e[a];a++)if(f&&c.nodeName(e[a],"script")&&(!e[a].type||e[a].type.toLowerCase()===
"text/javascript"))f.push(e[a].parentNode?e[a].parentNode.removeChild(e[a]):e[a]);else{e[a].nodeType===1&&e.splice.apply(e,[a+1,0].concat(c.makeArray(e[a].getElementsByTagName("script"))));d.appendChild(e[a])}return e}});var ib=/z-?index|font-?weight|opacity|zoom|line-?height/i,Ia=/alpha\([^)]*\)/,Ja=/opacity=([^)]*)/,ja=/float/i,ka=/-([a-z])/ig,jb=/([A-Z])/g,kb=/^-?\d+(?:px)?$/i,lb=/^-?\d/,mb={position:"absolute",visibility:"hidden",display:"block"},nb=["Left","Right"],ob=["Top","Bottom"],pb=s.defaultView&&
s.defaultView.getComputedStyle,Ka=c.support.cssFloat?"cssFloat":"styleFloat",la=function(a,b){return b.toUpperCase()};c.fn.css=function(a,b){return $(this,a,b,true,function(d,f,e){if(e===w)return c.curCSS(d,f);if(typeof e==="number"&&!ib.test(f))e+="px";c.style(d,f,e)})};c.extend({style:function(a,b,d){if(!a||a.nodeType===3||a.nodeType===8)return w;if((b==="width"||b==="height")&&parseFloat(d)<0)d=w;var f=a.style||a,e=d!==w;if(!c.support.opacity&&b==="opacity"){if(e){f.zoom=1;b=parseInt(d,10)+""===
"NaN"?"":"alpha(opacity="+d*100+")";a=f.filter||c.curCSS(a,"filter")||"";f.filter=Ia.test(a)?a.replace(Ia,b):b}return f.filter&&f.filter.indexOf("opacity=")>=0?parseFloat(Ja.exec(f.filter)[1])/100+"":""}if(ja.test(b))b=Ka;b=b.replace(ka,la);if(e)f[b]=d;return f[b]},css:function(a,b,d,f){if(b==="width"||b==="height"){var e,i=b==="width"?nb:ob;function j(){e=b==="width"?a.offsetWidth:a.offsetHeight;f!=="border"&&c.each(i,function(){f||(e-=parseFloat(c.curCSS(a,"padding"+this,true))||0);if(f==="margin")e+=
parseFloat(c.curCSS(a,"margin"+this,true))||0;else e-=parseFloat(c.curCSS(a,"border"+this+"Width",true))||0})}a.offsetWidth!==0?j():c.swap(a,mb,j);return Math.max(0,Math.round(e))}return c.curCSS(a,b,d)},curCSS:function(a,b,d){var f,e=a.style;if(!c.support.opacity&&b==="opacity"&&a.currentStyle){f=Ja.test(a.currentStyle.filter||"")?parseFloat(RegExp.$1)/100+"":"";return f===""?"1":f}if(ja.test(b))b=Ka;if(!d&&e&&e[b])f=e[b];else if(pb){if(ja.test(b))b="float";b=b.replace(jb,"-$1").toLowerCase();e=
a.ownerDocument.defaultView;if(!e)return null;if(a=e.getComputedStyle(a,null))f=a.getPropertyValue(b);if(b==="opacity"&&f==="")f="1"}else if(a.currentStyle){d=b.replace(ka,la);f=a.currentStyle[b]||a.currentStyle[d];if(!kb.test(f)&&lb.test(f)){b=e.left;var i=a.runtimeStyle.left;a.runtimeStyle.left=a.currentStyle.left;e.left=d==="fontSize"?"1em":f||0;f=e.pixelLeft+"px";e.left=b;a.runtimeStyle.left=i}}return f},swap:function(a,b,d){var f={};for(var e in b){f[e]=a.style[e];a.style[e]=b[e]}d.call(a);for(e in b)a.style[e]=
f[e]}});if(c.expr&&c.expr.filters){c.expr.filters.hidden=function(a){var b=a.offsetWidth,d=a.offsetHeight,f=a.nodeName.toLowerCase()==="tr";return b===0&&d===0&&!f?true:b>0&&d>0&&!f?false:c.curCSS(a,"display")==="none"};c.expr.filters.visible=function(a){return!c.expr.filters.hidden(a)}}var qb=K(),rb=/<script(.|\s)*?\/script>/gi,sb=/select|textarea/i,tb=/color|date|datetime|email|hidden|month|number|password|range|search|tel|text|time|url|week/i,O=/=\?(&|$)/,ma=/\?/,ub=/(\?|&)_=.*?(&|$)/,vb=/^(\w+:)?\/\/([^\/?#]+)/,
wb=/%20/g;c.fn.extend({_load:c.fn.load,load:function(a,b,d){if(typeof a!=="string")return this._load(a);else if(!this.length)return this;var f=a.indexOf(" ");if(f>=0){var e=a.slice(f,a.length);a=a.slice(0,f)}f="GET";if(b)if(c.isFunction(b)){d=b;b=null}else if(typeof b==="object"){b=c.param(b,c.ajaxSettings.traditional);f="POST"}c.ajax({url:a,type:f,dataType:"html",data:b,context:this,complete:function(i,j){if(j==="success"||j==="notmodified")this.html(e?c("<div />").append(i.responseText.replace(rb,
"")).find(e):i.responseText);d&&this.each(d,[i.responseText,j,i])}});return this},serialize:function(){return c.param(this.serializeArray())},serializeArray:function(){return this.map(function(){return this.elements?c.makeArray(this.elements):this}).filter(function(){return this.name&&!this.disabled&&(this.checked||sb.test(this.nodeName)||tb.test(this.type))}).map(function(a,b){a=c(this).val();return a==null?null:c.isArray(a)?c.map(a,function(d){return{name:b.name,value:d}}):{name:b.name,value:a}}).get()}});
c.each("ajaxStart ajaxStop ajaxComplete ajaxError ajaxSuccess ajaxSend".split(" "),function(a,b){c.fn[b]=function(d){return this.bind(b,d)}});c.extend({get:function(a,b,d,f){if(c.isFunction(b)){f=f||d;d=b;b=null}return c.ajax({type:"GET",url:a,data:b,success:d,dataType:f})},getScript:function(a,b){return c.get(a,null,b,"script")},getJSON:function(a,b,d){return c.get(a,b,d,"json")},post:function(a,b,d,f){if(c.isFunction(b)){f=f||d;d=b;b={}}return c.ajax({type:"POST",url:a,data:b,success:d,dataType:f})},
ajaxSetup:function(a){c.extend(c.ajaxSettings,a)},ajaxSettings:{url:location.href,global:true,type:"GET",contentType:"application/x-www-form-urlencoded",processData:true,async:true,xhr:A.XMLHttpRequest&&(A.location.protocol!=="file:"||!A.ActiveXObject)?function(){return new A.XMLHttpRequest}:function(){try{return new A.ActiveXObject("Microsoft.XMLHTTP")}catch(a){}},accepts:{xml:"application/xml, text/xml",html:"text/html",script:"text/javascript, application/javascript",json:"application/json, text/javascript",
text:"text/plain",_default:"*/*"}},lastModified:{},etag:{},ajax:function(a){function b(){e.success&&e.success.call(p,o,j,x);e.global&&f("ajaxSuccess",[x,e])}function d(){e.complete&&e.complete.call(p,x,j);e.global&&f("ajaxComplete",[x,e]);e.global&&!--c.active&&c.event.trigger("ajaxStop")}function f(r,q){(e.context?c(e.context):c.event).trigger(r,q)}var e=c.extend(true,{},c.ajaxSettings,a),i,j,o,p=e.context||e,n=e.type.toUpperCase();if(e.data&&e.processData&&typeof e.data!=="string")e.data=c.param(e.data,
e.traditional);if(e.dataType==="jsonp"){if(n==="GET")O.test(e.url)||(e.url+=(ma.test(e.url)?"&":"?")+(e.jsonp||"callback")+"=?");else if(!e.data||!O.test(e.data))e.data=(e.data?e.data+"&":"")+(e.jsonp||"callback")+"=?";e.dataType="json"}if(e.dataType==="json"&&(e.data&&O.test(e.data)||O.test(e.url))){i=e.jsonpCallback||"jsonp"+qb++;if(e.data)e.data=(e.data+"").replace(O,"="+i+"$1");e.url=e.url.replace(O,"="+i+"$1");e.dataType="script";A[i]=A[i]||function(r){o=r;b();d();A[i]=w;try{delete A[i]}catch(q){}B&&
B.removeChild(C)}}if(e.dataType==="script"&&e.cache===null)e.cache=false;if(e.cache===false&&n==="GET"){var t=K(),z=e.url.replace(ub,"$1_="+t+"$2");e.url=z+(z===e.url?(ma.test(e.url)?"&":"?")+"_="+t:"")}if(e.data&&n==="GET")e.url+=(ma.test(e.url)?"&":"?")+e.data;e.global&&!c.active++&&c.event.trigger("ajaxStart");t=(t=vb.exec(e.url))&&(t[1]&&t[1]!==location.protocol||t[2]!==location.host);if(e.dataType==="script"&&n==="GET"&&t){var B=s.getElementsByTagName("head")[0]||s.documentElement,C=s.createElement("script");
C.src=e.url;if(e.scriptCharset)C.charset=e.scriptCharset;if(!i){var D=false;C.onload=C.onreadystatechange=function(){if(!D&&(!this.readyState||this.readyState==="loaded"||this.readyState==="complete")){D=true;b();d();C.onload=C.onreadystatechange=null;B&&C.parentNode&&B.removeChild(C)}}}B.insertBefore(C,B.firstChild);return w}var F=false,x=e.xhr();if(x){e.username?x.open(n,e.url,e.async,e.username,e.password):x.open(n,e.url,e.async);try{if(e.data||a&&a.contentType)x.setRequestHeader("Content-Type",
e.contentType);if(e.ifModified){c.lastModified[e.url]&&x.setRequestHeader("If-Modified-Since",c.lastModified[e.url]);c.etag[e.url]&&x.setRequestHeader("If-None-Match",c.etag[e.url])}t||x.setRequestHeader("X-Requested-With","XMLHttpRequest");x.setRequestHeader("Accept",e.dataType&&e.accepts[e.dataType]?e.accepts[e.dataType]+", */*":e.accepts._default)}catch(ia){}if(e.beforeSend&&e.beforeSend.call(p,x,e)===false){e.global&&!--c.active&&c.event.trigger("ajaxStop");x.abort();return false}e.global&&f("ajaxSend",
[x,e]);var g=x.onreadystatechange=function(r){if(!x||x.readyState===0){F||d();F=true;if(x)x.onreadystatechange=c.noop}else if(!F&&x&&(x.readyState===4||r==="timeout")){F=true;x.onreadystatechange=c.noop;j=r==="timeout"?"timeout":!c.httpSuccess(x)?"error":e.ifModified&&c.httpNotModified(x,e.url)?"notmodified":"success";if(j==="success")try{o=c.httpData(x,e.dataType,e)}catch(q){j="parsererror"}if(j==="success"||j==="notmodified")i||b();else c.handleError(e,x,j);d();r==="timeout"&&x.abort();if(e.async)x=
null}};try{var h=x.abort;x.abort=function(){if(x){h.call(x);if(x)x.readyState=0}g()}}catch(k){}e.async&&e.timeout>0&&setTimeout(function(){x&&!F&&g("timeout")},e.timeout);try{x.send(n==="POST"||n==="PUT"||n==="DELETE"?e.data:null)}catch(m){c.handleError(e,x,null,m);d()}e.async||g();return x}},handleError:function(a,b,d,f){if(a.error)a.error.call(a.context||A,b,d,f);if(a.global)(a.context?c(a.context):c.event).trigger("ajaxError",[b,a,f])},active:0,httpSuccess:function(a){try{return!a.status&&location.protocol===
"file:"||a.status>=200&&a.status<300||a.status===304||a.status===1223||a.status===0}catch(b){}return false},httpNotModified:function(a,b){var d=a.getResponseHeader("Last-Modified"),f=a.getResponseHeader("Etag");if(d)c.lastModified[b]=d;if(f)c.etag[b]=f;return a.status===304||a.status===0},httpData:function(a,b,d){var f=a.getResponseHeader("content-type")||"",e=b==="xml"||!b&&f.indexOf("xml")>=0;a=e?a.responseXML:a.responseText;if(e&&a.documentElement.nodeName==="parsererror")throw"parsererror";if(d&&
d.dataFilter)a=d.dataFilter(a,b);if(typeof a==="string")if(b==="json"||!b&&f.indexOf("json")>=0)if(/^[\],:{}\s]*$/.test(a.replace(/\\(?:["\\\/bfnrt]|u[0-9a-fA-F]{4})/g,"@").replace(/"[^"\\\n\r]*"|true|false|null|-?\d+(?:\.\d*)?(?:[eE][+\-]?\d+)?/g,"]").replace(/(?:^|:|,)(?:\s*\[)+/g,"")))a=A.JSON&&A.JSON.parse?A.JSON.parse(a):(new Function("return "+a))();else throw"Invalid JSON: "+a;else if(b==="script"||!b&&f.indexOf("javascript")>=0)c.globalEval(a);return a},param:function(a,b){function d(e,i){i=
c.isFunction(i)?i():i;f[f.length]=encodeURIComponent(e)+"="+encodeURIComponent(i)}var f=[];if(b===w)b=c.ajaxSettings.traditional;c.isArray(a)||a.jquery?c.each(a,function(){d(this.name,this.value)}):c.each(a,function e(i,j){if(c.isArray(j))c.each(j,function(o,p){b?d(i,p):e(i+"["+(typeof p==="object"||c.isArray(p)?o:"")+"]",p)});else!b&&j!=null&&typeof j==="object"?c.each(j,function(o,p){e(i+"["+o+"]",p)}):d(i,j)});return f.join("&").replace(wb,"+")}});var na={},xb=/toggle|show|hide/,yb=/^([+-]=)?([\d+-.]+)(.*)$/,
Z,va=[["height","marginTop","marginBottom","paddingTop","paddingBottom"],["width","marginLeft","marginRight","paddingLeft","paddingRight"],["opacity"]];c.fn.extend({show:function(a,b){if(a!=null)return this.animate(L("show",3),a,b);else{a=0;for(b=this.length;a<b;a++){var d=c.data(this[a],"olddisplay");this[a].style.display=d||"";if(c.css(this[a],"display")==="none"){d=this[a].nodeName;var f;if(na[d])f=na[d];else{var e=c("<"+d+" />").appendTo("body");f=e.css("display");if(f==="none")f="block";e.remove();
na[d]=f}c.data(this[a],"olddisplay",f)}}a=0;for(b=this.length;a<b;a++)this[a].style.display=c.data(this[a],"olddisplay")||"";return this}},hide:function(a,b){if(a!=null)return this.animate(L("hide",3),a,b);else{a=0;for(b=this.length;a<b;a++){var d=c.data(this[a],"olddisplay");!d&&d!=="none"&&c.data(this[a],"olddisplay",c.css(this[a],"display"))}a=0;for(b=this.length;a<b;a++)this[a].style.display="none";return this}},_toggle:c.fn.toggle,toggle:function(a,b){var d=typeof a==="boolean";if(c.isFunction(a)&&
c.isFunction(b))this._toggle.apply(this,arguments);else a==null||d?this.each(function(){var f=d?a:c(this).is(":hidden");c(this)[f?"show":"hide"]()}):this.animate(L("toggle",3),a,b);return this},fadeTo:function(a,b,d){return this.filter(":hidden").css("opacity",0).show().end().animate({opacity:b},a,d)},animate:function(a,b,d,f){var e=c.speed(b,d,f);if(c.isEmptyObject(a))return this.each(e.complete);return this[e.queue===false?"each":"queue"](function(){var i=c.extend({},e),j,o=this.nodeType===1&&c(this).is(":hidden"),
p=this;for(j in a){var n=j.replace(ka,la);if(j!==n){a[n]=a[j];delete a[j];j=n}if(a[j]==="hide"&&o||a[j]==="show"&&!o)return i.complete.call(this);if((j==="height"||j==="width")&&this.style){i.display=c.css(this,"display");i.overflow=this.style.overflow}if(c.isArray(a[j])){(i.specialEasing=i.specialEasing||{})[j]=a[j][1];a[j]=a[j][0]}}if(i.overflow!=null)this.style.overflow="hidden";i.curAnim=c.extend({},a);c.each(a,function(t,z){var B=new c.fx(p,i,t);if(xb.test(z))B[z==="toggle"?o?"show":"hide":z](a);
else{var C=yb.exec(z),D=B.cur(true)||0;if(C){z=parseFloat(C[2]);var F=C[3]||"px";if(F!=="px"){p.style[t]=(z||1)+F;D=(z||1)/B.cur(true)*D;p.style[t]=D+F}if(C[1])z=(C[1]==="-="?-1:1)*z+D;B.custom(D,z,F)}else B.custom(D,z,"")}});return true})},stop:function(a,b){var d=c.timers;a&&this.queue([]);this.each(function(){for(var f=d.length-1;f>=0;f--)if(d[f].elem===this){b&&d[f](true);d.splice(f,1)}});b||this.dequeue();return this}});c.each({slideDown:L("show",1),slideUp:L("hide",1),slideToggle:L("toggle",
1),fadeIn:{opacity:"show"},fadeOut:{opacity:"hide"}},function(a,b){c.fn[a]=function(d,f){return this.animate(b,d,f)}});c.extend({speed:function(a,b,d){var f=a&&typeof a==="object"?a:{complete:d||!d&&b||c.isFunction(a)&&a,duration:a,easing:d&&b||b&&!c.isFunction(b)&&b};f.duration=c.fx.off?0:typeof f.duration==="number"?f.duration:c.fx.speeds[f.duration]||c.fx.speeds._default;f.old=f.complete;f.complete=function(){f.queue!==false&&c(this).dequeue();c.isFunction(f.old)&&f.old.call(this)};return f},easing:{linear:function(a,
b,d,f){return d+f*a},swing:function(a,b,d,f){return(-Math.cos(a*Math.PI)/2+0.5)*f+d}},timers:[],fx:function(a,b,d){this.options=b;this.elem=a;this.prop=d;if(!b.orig)b.orig={}}});c.fx.prototype={update:function(){this.options.step&&this.options.step.call(this.elem,this.now,this);(c.fx.step[this.prop]||c.fx.step._default)(this);if((this.prop==="height"||this.prop==="width")&&this.elem.style)this.elem.style.display="block"},cur:function(a){if(this.elem[this.prop]!=null&&(!this.elem.style||this.elem.style[this.prop]==
null))return this.elem[this.prop];return(a=parseFloat(c.css(this.elem,this.prop,a)))&&a>-10000?a:parseFloat(c.curCSS(this.elem,this.prop))||0},custom:function(a,b,d){function f(i){return e.step(i)}this.startTime=K();this.start=a;this.end=b;this.unit=d||this.unit||"px";this.now=this.start;this.pos=this.state=0;var e=this;f.elem=this.elem;if(f()&&c.timers.push(f)&&!Z)Z=setInterval(c.fx.tick,13)},show:function(){this.options.orig[this.prop]=c.style(this.elem,this.prop);this.options.show=true;this.custom(this.prop===
"width"||this.prop==="height"?1:0,this.cur());c(this.elem).show()},hide:function(){this.options.orig[this.prop]=c.style(this.elem,this.prop);this.options.hide=true;this.custom(this.cur(),0)},step:function(a){var b=K(),d=true;if(a||b>=this.options.duration+this.startTime){this.now=this.end;this.pos=this.state=1;this.update();this.options.curAnim[this.prop]=true;for(var f in this.options.curAnim)if(this.options.curAnim[f]!==true)d=false;if(d){if(this.options.display!=null){this.elem.style.overflow=
this.options.overflow;a=c.data(this.elem,"olddisplay");this.elem.style.display=a?a:this.options.display;if(c.css(this.elem,"display")==="none")this.elem.style.display="block"}this.options.hide&&c(this.elem).hide();if(this.options.hide||this.options.show)for(var e in this.options.curAnim)c.style(this.elem,e,this.options.orig[e]);this.options.complete.call(this.elem)}return false}else{e=b-this.startTime;this.state=e/this.options.duration;a=this.options.easing||(c.easing.swing?"swing":"linear");this.pos=
c.easing[this.options.specialEasing&&this.options.specialEasing[this.prop]||a](this.state,e,0,1,this.options.duration);this.now=this.start+(this.end-this.start)*this.pos;this.update()}return true}};c.extend(c.fx,{tick:function(){for(var a=c.timers,b=0;b<a.length;b++)a[b]()||a.splice(b--,1);a.length||c.fx.stop()},stop:function(){clearInterval(Z);Z=null},speeds:{slow:600,fast:200,_default:400},step:{opacity:function(a){c.style(a.elem,"opacity",a.now)},_default:function(a){if(a.elem.style&&a.elem.style[a.prop]!=
null)a.elem.style[a.prop]=(a.prop==="width"||a.prop==="height"?Math.max(0,a.now):a.now)+a.unit;else a.elem[a.prop]=a.now}}});if(c.expr&&c.expr.filters)c.expr.filters.animated=function(a){return c.grep(c.timers,function(b){return a===b.elem}).length};c.fn.offset="getBoundingClientRect"in s.documentElement?function(a){var b=this[0];if(!b||!b.ownerDocument)return null;if(a)return this.each(function(e){c.offset.setOffset(this,a,e)});if(b===b.ownerDocument.body)return c.offset.bodyOffset(b);var d=b.getBoundingClientRect(),
f=b.ownerDocument;b=f.body;f=f.documentElement;return{top:d.top+(self.pageYOffset||c.support.boxModel&&f.scrollTop||b.scrollTop)-(f.clientTop||b.clientTop||0),left:d.left+(self.pageXOffset||c.support.boxModel&&f.scrollLeft||b.scrollLeft)-(f.clientLeft||b.clientLeft||0)}}:function(a){var b=this[0];if(!b||!b.ownerDocument)return null;if(a)return this.each(function(t){c.offset.setOffset(this,a,t)});if(b===b.ownerDocument.body)return c.offset.bodyOffset(b);c.offset.initialize();var d=b.offsetParent,f=
b,e=b.ownerDocument,i,j=e.documentElement,o=e.body;f=(e=e.defaultView)?e.getComputedStyle(b,null):b.currentStyle;for(var p=b.offsetTop,n=b.offsetLeft;(b=b.parentNode)&&b!==o&&b!==j;){if(c.offset.supportsFixedPosition&&f.position==="fixed")break;i=e?e.getComputedStyle(b,null):b.currentStyle;p-=b.scrollTop;n-=b.scrollLeft;if(b===d){p+=b.offsetTop;n+=b.offsetLeft;if(c.offset.doesNotAddBorder&&!(c.offset.doesAddBorderForTableAndCells&&/^t(able|d|h)$/i.test(b.nodeName))){p+=parseFloat(i.borderTopWidth)||
0;n+=parseFloat(i.borderLeftWidth)||0}f=d;d=b.offsetParent}if(c.offset.subtractsBorderForOverflowNotVisible&&i.overflow!=="visible"){p+=parseFloat(i.borderTopWidth)||0;n+=parseFloat(i.borderLeftWidth)||0}f=i}if(f.position==="relative"||f.position==="static"){p+=o.offsetTop;n+=o.offsetLeft}if(c.offset.supportsFixedPosition&&f.position==="fixed"){p+=Math.max(j.scrollTop,o.scrollTop);n+=Math.max(j.scrollLeft,o.scrollLeft)}return{top:p,left:n}};c.offset={initialize:function(){var a=s.body,b=s.createElement("div"),
d,f,e,i=parseFloat(c.curCSS(a,"marginTop",true))||0;c.extend(b.style,{position:"absolute",top:0,left:0,margin:0,border:0,width:"1px",height:"1px",visibility:"hidden"});b.innerHTML="<div style='position:absolute;top:0;left:0;margin:0;border:5px solid #000;padding:0;width:1px;height:1px;'><div></div></div><table style='position:absolute;top:0;left:0;margin:0;border:5px solid #000;padding:0;width:1px;height:1px;' cellpadding='0' cellspacing='0'><tr><td></td></tr></table>";a.insertBefore(b,a.firstChild);
d=b.firstChild;f=d.firstChild;e=d.nextSibling.firstChild.firstChild;this.doesNotAddBorder=f.offsetTop!==5;this.doesAddBorderForTableAndCells=e.offsetTop===5;f.style.position="fixed";f.style.top="20px";this.supportsFixedPosition=f.offsetTop===20||f.offsetTop===15;f.style.position=f.style.top="";d.style.overflow="hidden";d.style.position="relative";this.subtractsBorderForOverflowNotVisible=f.offsetTop===-5;this.doesNotIncludeMarginInBodyOffset=a.offsetTop!==i;a.removeChild(b);c.offset.initialize=c.noop},
bodyOffset:function(a){var b=a.offsetTop,d=a.offsetLeft;c.offset.initialize();if(c.offset.doesNotIncludeMarginInBodyOffset){b+=parseFloat(c.curCSS(a,"marginTop",true))||0;d+=parseFloat(c.curCSS(a,"marginLeft",true))||0}return{top:b,left:d}},setOffset:function(a,b,d){if(/static/.test(c.curCSS(a,"position")))a.style.position="relative";var f=c(a),e=f.offset(),i=parseInt(c.curCSS(a,"top",true),10)||0,j=parseInt(c.curCSS(a,"left",true),10)||0;if(c.isFunction(b))b=b.call(a,d,e);d={top:b.top-e.top+i,left:b.left-
e.left+j};"using"in b?b.using.call(a,d):f.css(d)}};c.fn.extend({position:function(){if(!this[0])return null;var a=this[0],b=this.offsetParent(),d=this.offset(),f=/^body|html$/i.test(b[0].nodeName)?{top:0,left:0}:b.offset();d.top-=parseFloat(c.curCSS(a,"marginTop",true))||0;d.left-=parseFloat(c.curCSS(a,"marginLeft",true))||0;f.top+=parseFloat(c.curCSS(b[0],"borderTopWidth",true))||0;f.left+=parseFloat(c.curCSS(b[0],"borderLeftWidth",true))||0;return{top:d.top-f.top,left:d.left-f.left}},offsetParent:function(){return this.map(function(){for(var a=
this.offsetParent||s.body;a&&!/^body|html$/i.test(a.nodeName)&&c.css(a,"position")==="static";)a=a.offsetParent;return a})}});c.each(["Left","Top"],function(a,b){var d="scroll"+b;c.fn[d]=function(f){var e=this[0],i;if(!e)return null;if(f!==w)return this.each(function(){if(i=wa(this))i.scrollTo(!a?f:c(i).scrollLeft(),a?f:c(i).scrollTop());else this[d]=f});else return(i=wa(e))?"pageXOffset"in i?i[a?"pageYOffset":"pageXOffset"]:c.support.boxModel&&i.document.documentElement[d]||i.document.body[d]:e[d]}});
c.each(["Height","Width"],function(a,b){var d=b.toLowerCase();c.fn["inner"+b]=function(){return this[0]?c.css(this[0],d,false,"padding"):null};c.fn["outer"+b]=function(f){return this[0]?c.css(this[0],d,false,f?"margin":"border"):null};c.fn[d]=function(f){var e=this[0];if(!e)return f==null?null:this;return"scrollTo"in e&&e.document?e.document.compatMode==="CSS1Compat"&&e.document.documentElement["client"+b]||e.document.body["client"+b]:e.nodeType===9?Math.max(e.documentElement["client"+b],e.body["scroll"+
b],e.documentElement["scroll"+b],e.body["offset"+b],e.documentElement["offset"+b]):f===w?c.css(e,d):this.css(d,typeof f==="string"?f:f+"px")}});A.jQuery=A.$=c})(window);
