# Supplementary material for: ngs_backbone: a pipeline for read cleaning, mapping and SNP calling using Next Generation Sequence
Source: BMC Genomics. 2011 Jun 2;12:285. doi: 10.1186/1471-2164-12-285 (PMC3124440; doi:10.1186/1471-2164-12-285)
Supplement: Additional file 1 — ngs_backbone 1.1.0 software. ngs_backbone 1.1.0. Last version, released on 31-08-2010. [file 1471-2164-12-285-S1.GZ › ngs_backbone-1.1.0/franklin/utils/misc_utils.py]

'''
Created on 2009 api 30

@author: peio
'''

# Copyright 2009 Jose Blanca, Peio Ziarsolo, COMAV-Univ. Politecnica Valencia
# This file is part of franklin.
# franklin is free software: you can redistribute it and/or modify
# it under the terms of the GNU Affero General Public License as
# published by the Free Software Foundation, either version 3 of the
# License, or (at your option) any later version.

# franklin is distributed in the hope that it will be useful,
# but WITHOUT ANY WARRANTY; without even the implied warranty of
# MERCHANTABILITY or FITNESS FOR A PARTICULAR  PURPOSE.  See the
# GNU Affero General Public License for more details.

# You should have received a copy of the GNU Affero General Public License
# along with franklin. If not, see <http://www.gnu.org/licenses/>.

import tempfile, shutil
import os, re, math
from UserDict import DictMixin
import franklin

DATA_DIR = os.path.join(os.path.split(franklin.__path__[0])[0], 'franklin',
                         'data')

def get_num_threads(threads):
    "It returns num of threads to use in parallel"
    if not threads:
        return 1
    elif type(threads) == type(0):
        return threads
    else:
        return os.sysconf('SC_NPROCESSORS_ONLN')

def float_lists_are_equal(list1, list2):
    'Given two lists it checks that all floats are equal'
    for num1, num2 in zip(list1, list2):
        assert floats_are_equal(num1, num2)

def floats_are_equal(num1, num2):
    'Given two numbers it returns True if they are similar'
    if num1 == 0.0:
        if num2 == 0.0:
            return True
        else:
            return False
    log1 = math.log(float(num1))
    log2 = math.log(float(num2))
    return abs(log1 - log2) < 0.01

class NamedTemporaryDir(object):
    '''This class creates temporary directories '''
    def __init__(self):
        '''It initiates the class.'''
        self._name = tempfile.mkdtemp()

    def get_name(self):
        'Returns path to the dict'
        return self._name
    name = property(get_name)
    def close(self):
        '''It removes the temp dir'''
        if os.path.exists(self._name):
            shutil.rmtree(self._name)

    def __del__(self):
        '''It removes de temp dir when instance is removed and the garbaje
        colector decides it'''
        self.close()


def _remove_atributes_to_tag(tag):
    '''It removees atributes to a xml tag '''
    mod_tag = "".join(tag).split(' ')
    if len(mod_tag) > 1:
        return mod_tag[0] + '>'
    else:
        return mod_tag[0]

def _get_xml_header(fhand, tag):
    '''It takes the header of the xml file '''
    fhand.seek(0, 2)
    end_file = fhand.tell()

    fhand.seek(0, 0)
    header = []
    current_tag = []
    listed_tag = '<' + tag + '>'
    while True:
        if end_file <= fhand.tell():
            raise ValueError('End Of File. Tag Not found')

        letter = fhand.read(1)
        if letter == '<':
            in_tag = True
        if in_tag:
            current_tag.append(letter)
        else:
            header.append(letter)
        if letter == '>':
            mod_tag = _remove_atributes_to_tag(current_tag)
            if listed_tag == mod_tag:
                return  ''.join(header)
            else:
                header.extend(current_tag)
                current_tag = []
            in_tag = False

def _get_xml_tail(fhand, tag):
    '''It takes the tail of the xml file '''
    in_tag = False
    tail = []
    current_tag = []
    fhand.seek(-1, 2)
    listed_tag = list('</' + tag + '>')
    listed_tag.reverse()
    while True:
        if fhand.tell() == 0:
            raise ValueError('Start Of File. Tag Not found')
        letter = fhand.read(1)
        if letter == '>':
            in_tag = True
        if in_tag:
            current_tag.append(letter)
        else:
            tail.append(letter)

        if letter == '<':
            if current_tag == listed_tag:
                tail.reverse()
                return "".join(tail)
            else:
                tail.extend(current_tag)
                current_tag = []
            in_tag = False
        fhand.seek(-2, 1)

def xml_itemize(fhand, tag, num_items=1):
    '''It takes a xml file and it chunks it by the given key. It adds header if
    exists to each of the pieces. It is a generator'''
    fhand = get_fhand(fhand)
    fhand.seek(0, 2)
    end_file = fhand.tell()

    header = _get_xml_header(fhand, tag)
    tail = _get_xml_tail(fhand, tag)
    section = []
    current_tag = []
    listed_tag_s = '<' + tag + '>'
    listed_tag_e = '</' + tag + '>'
    in_tag, in_section = False, False

    fhand.seek(0, 0)

    items_in_buffer = 0
    buffer = []
    while True:
        if end_file <= fhand.tell():
            break
        letter = fhand.read(1)
        if letter == '<':
            in_tag = True
        if in_tag:
            current_tag.append(letter)
        if in_section:
            section.append(letter)
        if letter == '>':
            if listed_tag_s == _remove_atributes_to_tag(current_tag):
                in_section = True
                section.extend(current_tag)
            elif listed_tag_e == _remove_atributes_to_tag(current_tag):
                items_in_buffer += 1
                buffer.extend(section)
                if items_in_buffer >= num_items:
                    yield  header + "".join(buffer) + tail
                    items_in_buffer = 0
                    buffer = []
                section = []
                in_section = False
            in_tag = False
            current_tag = []
    #is there any reamining buffer
    if buffer:
        yield  header + "".join(buffer) + tail

class VersionedPath(object):
    'It represents a set of versioned files as one'
    def __init__(self, path):
        'It inits the object'
        self._path = os.path.abspath(path)
        if os.path.isdir(path):
            self.directory = path
            self.basename, version, self.extension = None, None, None
        else:
            self.directory, self.basename, version, self.extension = self._get_info(self._path)

    @staticmethod
    def _get_info(fpath):
        'It returns all information about a given path'
        directory, fname = os.path.split(fpath)
        basename, ext = os.path.splitext(fname)
        extension = ext.replace('.', '', 1)
        match = re.search('(.*?)(\.\d+)?$', basename)
        basename, version = match.groups()
        version = int(version.lstrip('.')) if version else None
        return directory, basename, version, extension

    def __str__(self):
        'It returns the string representation'
        return os.path.join(self.directory,
                            self.basename + '.' + self.extension)
    def __repr__(self):
        'It returns the string representation'
        return '%s(%s)' % (self.__class__.__name__ , str(self))

    def _get_last_version(self):
        'It returns the path for the newest version of the file'
        return os.path.join(self.directory, self._get_last_fname())
    last_version = property(_get_last_version)

    def _get_next_version(self):
        'It returns the path for the next to the newest version of the file'
        directory, basename, version, extension = self._get_info(self.last_version)
        version = version + 1 if version is not None else 0
        return os.path.join(directory,
                            self._build_fname(basename, version, extension))
    next_version = property(_get_next_version)

    def list_fpaths(self):
        'It returns the fpaths found in the directory'
        return [os.path.join(self.directory, fname) for fname in
                                                     os.listdir(self.directory)]
    def list_fnames(self):
        'It returns the fnames found in the directory'
        return os.listdir(self.directory)

    def list_fpaths_versioned(self):
        'It returns the fpaths found in the directory (one for each versioned file)'
        fnames = os.listdir(self.directory)

        versioned_fnames = {}
        for fname in fnames:
            basename, version, extension = self._get_info(fname)[1:]
            if not (basename, extension) in versioned_fnames:
                versioned_fnames[basename, extension] = version
            else:
                newest_version = versioned_fnames[basename, extension]
                if newest_version is None or newest_version < version:
                    versioned_fnames[basename, extension] = version
        paths = []
        for (basename, extension), version in versioned_fnames.items():
            fname = self._build_fname(basename, version, extension)
            fpath = os.path.join(self.directory, fname)
            paths.append(fpath)
        return paths

    def list_paths_versioned(self):
        'It returns the fpaths found in the directory (one for each versioned file)'
        return [self.__class__(fpath) for fpath in self.list_fpaths_versioned()]

    def _build_fname(self, basename, version, extension):
        'It returns a valid fname'
        if version is None:
            return basename + '.' + extension
        else:
            return basename + '.' + str(version) + '.' + extension

    def _get_last_fname(self):
        'It takes the last version of a versioned file'
        regex = re.compile('(' + self.basename + ')\.(\d*).?(' + self.extension + ')$')
        last_file = None
        last_version = None
        #what happens if there is nothing in the directory
        for file_ in os.listdir(self.directory):
            match = regex.match(file_)
            if match:
                group = match.group(2)
                if group:
                    version = int(group)
                    if version > last_version:
                        last_version = int(version)
                        last_file = file_
                else:
                    if last_version is None:
                        last_file = file_
        if last_file is None:
            return self._build_fname(self.basename, None, self.extension)
        else:
            return last_file

    def __eq__(self, path):
        'The equality between two paths'
        dir1, basename1, ver1, ext1 = self._get_info(self._path)
        dir2, basename2, ver2, ext2 = self._get_info(str(path))
        return dir1 == dir2 and basename1 == basename2 and ext1 == ext2

    def __hash__(self):
        'It returns the hash'
        return hash(str(self))

#orderedDict taken from: http://code.activestate.com/recipes/576693/
class OrderedDict(dict, DictMixin):

    def __init__(self, *args, **kwds):
        if len(args) > 1:
            raise TypeError('expected at most 1 arguments, got %d' % len(args))
        try:
            self.__end
        except AttributeError:
            self.clear()
        self.update(*args, **kwds)

    def clear(self):
        self.__end = end = []
        end += [None, end, end]         # sentinel node for doubly linked list
        self.__map = {}                 # key --> [key, prev, next]
        dict.clear(self)

    def __setitem__(self, key, value):
        if key not in self:
            end = self.__end
            curr = end[1]
            curr[2] = end[1] = self.__map[key] = [key, curr, end]
        dict.__setitem__(self, key, value)

    def __delitem__(self, key):
        dict.__delitem__(self, key)
        key, prev, next = self.__map.pop(key)
        prev[2] = next
        next[1] = prev

    def __iter__(self):
        end = self.__end
        curr = end[2]
        while curr is not end:
            yield curr[0]
            curr = curr[2]

    def __reversed__(self):
        end = self.__end
        curr = end[1]
        while curr is not end:
            yield curr[0]
            curr = curr[1]

    def popitem(self, last=True):
        if not self:
            raise KeyError('dictionary is empty')
        if last:
            key = reversed(self).next()
        else:
            key = iter(self).next()
        value = self.pop(key)
        return key, value

    def __reduce__(self):
        items = [[k, self[k]] for k in self]
        tmp = self.__map, self.__end
        del self.__map, self.__end
        inst_dict = vars(self).copy()
        self.__map, self.__end = tmp
        if inst_dict:
            return (self.__class__, (items,), inst_dict)
        return self.__class__, (items,)

    def keys(self):
        return list(self)

    setdefault = DictMixin.setdefault
    update = DictMixin.update
    pop = DictMixin.pop
    values = DictMixin.values
    items = DictMixin.items
    iterkeys = DictMixin.iterkeys
    itervalues = DictMixin.itervalues
    iteritems = DictMixin.iteritems

    def __repr__(self):
        if not self:
            return '%s()' % (self.__class__.__name__,)
        return '%s(%r)' % (self.__class__.__name__, self.items())

    def copy(self):
        return self.__class__(self)

    @classmethod
    def fromkeys(cls, iterable, value=None):
        d = cls()
        for key in iterable:
            d[key] = value
        return d

    def __eq__(self, other):
        if isinstance(other, OrderedDict):
            return len(self) == len(other) and self.items() == other.items()
        return dict.__eq__(self, other)

    def __ne__(self, other):
        return not self == other

class DisposableFile(file):
    'A file that remove the file when closed'
    def close(self):
        'This close removes the file when called'
        file.close(self)
        os.remove(self.name)

def get_fhand(file_):
    'Given an fhand or and fpath it returns an fhand'
    if isinstance(file_, basestring):
        file_ = open(file_, 'r')
    return file_

def _common_base(path1, path2):
    'it return the common and uncommon part of both strings'
    common = []
    path1 = path1.split(os.sep)
    path2 = path2.split(os.sep)


    for index, dir_ in enumerate(path1):
        try:
            if dir_ == path2[index]:
                common.append(dir_)
            else:
                break
        except IndexError:
            break

    uncommon1 = path1[len(common) :]
    uncommon2 = path2[len(common) :]
    return uncommon1, uncommon2

def _rel_path(path1, path2):
    'it return relative paths from path2 to path1'
    uncommon1, uncommon2 =  _common_base(path1, path2)

    path =  ['..'] * (len(uncommon2) - 1)
    path.extend(uncommon1)
    return os.sep.join(path)

def rel_symlink(path1, path2):
    'It makes the relative symlink'
    path1 = os.path.abspath(path1)
    path2 = os.path.abspath(path2)
    original_cwd = os.getcwd()
    dir2, fname2 = os.path.split(path2)
    os.chdir(dir2)
    rel_path = _rel_path(path1, path2)

    os.symlink(rel_path, fname2)
    os.chdir(original_cwd)

def get_db_connection(db_data):
    'It connects to a db using python dbi api. Returns a connection'
    if db_data['pass'] is None:
        db_data['pass'] = ''
    if db_data['adaptor'] == 'mysql':
        import MySQLdb
        conn = MySQLdb.connect(db=db_data['name'],
                               user=db_data['user'],
                               host=db_data['host'],
                               passwd=db_data['pass'])
    elif db_data['adaptor'] == 'psql':
        import psycopg2
        conn = psycopg2.connect(database = db_data['name'],
                                user = db_data['user'],
                                password = db_data['pass'],
                                host = db_data['host'])


    return conn
