# Supplementary material for: ngs_backbone: a pipeline for read cleaning, mapping and SNP calling using Next Generation Sequence
Source: BMC Genomics. 2011 Jun 2;12:285. doi: 10.1186/1471-2164-12-285 (PMC3124440; doi:10.1186/1471-2164-12-285)
Supplement: Additional file 1 — ngs_backbone 1.1.0 software. ngs_backbone 1.1.0. Last version, released on 31-08-2010. [file 1471-2164-12-285-S1.GZ › ngs_backbone-1.1.0/franklin/seq/seq_analysis.py]

'''
Created on 26/11/2009

@author: jose
'''

# Copyright 2009 Jose Blanca, Peio Ziarsolo, COMAV-Univ. Politecnica Valencia
# This file is part of franklin.
# franklin is free software: you can redistribute it and/or modify
# it under the terms of the GNU Affero General Public License as
# published by the Free Software Foundation, either version 3 of the
# License, or (at your option) any later version.

# franklin is distributed in the hope that it will be useful,
# but WITHOUT ANY WARRANTY; without even the implied warranty of
# MERCHANTABILITY or FITNESS FOR A PARTICULAR  PURPOSE.  See the
# GNU Affero General Public License for more details.

# You should have received a copy of the GNU Affero General Public License
# along with franklin. If not, see <http://www.gnu.org/licenses/>.

import re

from franklin.utils.cmd_utils import create_runner, call
from franklin.utils.misc_utils import get_fhand
from franklin.seq.writers import temp_fasta_file
from franklin.alignment_search_result import (FilteredAlignmentResults,
                                            get_alignment_parser)
from franklin.alignment_search_result import BlastParser
from tempfile import NamedTemporaryFile

def get_orthologs(blast1_fhand, blast2_fhand):
    '''It return orthologs from two pools. It needs the xml otput blast of the
    pools'''
    # First we have to get hist from the first blast. We will put the in a set
    blast1_hits = set()
    for hits in get_hit_pairs_fom_blast(get_fhand(blast1_fhand)):
        blast1_hits.add(hits)

    # Know we will see if the hits in the second blast in the first too
    for hits in get_hit_pairs_fom_blast(get_fhand(blast2_fhand)):
        hits = (hits[1], hits[0])
        if hits in blast1_hits:
            yield hits

def get_hit_pairs_fom_blast(blast1_fhand, filters=None):
    'It return a iterator with query subjetc tuples of the hist in the blast'

    blasts = BlastParser(fhand=blast1_fhand)
    if filters is None:
        filters = [{'kind'           : 'best_scores',
                    'score_key'      : 'expect',
                    'max_score_value': 1e-4,
                    'score_tolerance': 10}]
    filtered_results = FilteredAlignmentResults(match_filters=filters,
                                                results=blasts)
    for match in filtered_results:
        try:
            query = match['query'].id
        except AttributeError:
            query = match['query'].name
        for match_hit in match['matches']:
            try:
                subject = match_hit['subject'].id
            except AttributeError:
                subject = match_hit['subject'].name
            yield(query, subject)

def infer_introns_for_cdna(sequence, genomic_db, genomic_seqs_index=None,
                           similar_sequence=None):
    'It infers the intron location in the cdna using est2genome'

    if not similar_sequence:
        #first we want to know where is the most similar seq in the genomic_db
        #this will speed up things
        similar_seqs = look_for_similar_sequences(sequence, database=genomic_db,
                                                  blast_program='blastn')
        if not similar_seqs:
            return []
        similar_seq = similar_seqs[0]
    else:
        similar_seq = similar_sequence
    start = similar_seq['subject_start']
    end = similar_seq['subject_end']
    try:
        similar_seq = genomic_seqs_index[similar_seq['name']]
    except KeyError:
        msg = 'Sequence %s was not found' % similar_seq['name']
        raise KeyError(msg)

    #now we run est2genome for this cdna
    cdna_file = temp_fasta_file(seqs=[sequence])
    similar_seq_file = temp_fasta_file(seqs=[similar_seq])

    #we run est2genome
    cmd = ['est2genome', cdna_file.name, similar_seq_file.name,
           '-sbegin2', str(start), '-send2', str(end), '-stdout', '-auto']
    stdout, stderr, retcode = call(cmd)

    if retcode:
        msg = 'There was an error running est2genome: ' + stderr
        raise RuntimeError(msg)

    #parse est2genome
    result = est2genome_parser(stdout)

    #get_introns_from parser_result
    return result['cdna']['introns']

def est2genome_parser(output):
    '''It parses est2genome output'''
    result = {'cdna':{'introns':[], 'exons':[]},
              'genomic':{'introns':[], 'exons':[]}}
    for line in output.split('\n'):
        line = line.strip()
        if not line:
            continue
        if line.startswith('Exon'):
            items = line.split()
            genomic = {'start': int(items[3]), 'end': int(items[4])}
            cdna = {'start': int(items[6]), 'end': int(items[7])}
            result['cdna']['exons'].append(cdna)
            result['genomic']['exons'].append(genomic)
        elif line.startswith('-Intron') or line.startswith('+Intron'):
            items = line.split()
            genomic = {'start': int(items[3]), 'end': int(items[4])}
            cdna = result['cdna']['exons'][-1]['end']
            result['cdna']['introns'].append(cdna)
            result['genomic']['introns'].append(genomic)
    return result

def look_for_similar_sequences(sequence, database, blast_program, filters=None):
    'It return a list with the similar sequences in the database'
    parameters = {'database': database, 'program':blast_program}

    blast_runner = create_runner(tool='blast', parameters=parameters)
    blast_fhand = blast_runner(sequence)['blast']
    return similar_sequences_for_blast(blast_fhand, filters=filters)

def similar_sequences_for_blast(blast_fhand, filters=None):
    'It look fro similar sequences ina blast result'
    #now we parse the blast
    blast_parser = get_alignment_parser('blast')
    blast_result = blast_parser(blast_fhand)

    # We filter the results with appropiate  filters
    if filters is None:
        filters = [{'kind'           : 'min_scores',
                    'score_key'      : 'similarity',
                    'min_score_value': 90,
                   },
                   {'kind'           : 'min_length',
                    'min_length_bp'  : 100,
                   }
                  ]
    alignments = FilteredAlignmentResults(match_filters=filters,
                                          results=blast_result)
    try:
        alignment = alignments.next()
    except StopIteration:
        return []
    similar_seqs = []
    for match in alignment['matches']:
        #to which sequence our query is similar?
        name = match['subject'].name
        similar_seqs.append({'name':name,
                             'subject_start': match['subject_start'],
                             'subject_end':   match['subject_end'],
                             'query_start':   match['start'],
                             'query_end':     match['end']
                             })
    return similar_seqs

def build_sequence_clusters(aligner_config, filters=None):
    '''It builds sequence clusters. It need sequences or the blast results of
    all against all alignment'''

    alignment_result = aligner_config['results']['blast']
    if filters is None:
        filters = [{'kind' : 'min_scores',
                    'score_key'      : 'similarity',
                    'min_score_value': 96},
                   {'kind'          : 'min_length',
                    'min_length_bp' : 15}]
    pairs = get_hit_pairs_fom_blast(alignment_result, filters=filters)
    # run of to run tclust
    input_fhand = NamedTemporaryFile()
    for pair1, pair2 in pairs:
        if pair1 != pair2:
            input_fhand.write("%s\t%s\n" % (pair1, pair2))
    input_fhand.flush()
    #print open(input_fhand.name).read()
    cmd = ['tclust', input_fhand.name]
    tclust_result = call(cmd, raise_on_error=True)[0]
    if tclust_result:
        return _parse_tclust_result(tclust_result)
    else:
        return None

def _parse_tclust_result(result):
    '''It parses tcust result. It return a list of clusters as listt of elements
    [['element1', 'element2'], ['element3', 'element4']]
    '''
    clusters = []
    for line in result.split('\n'):
        line = line.strip()
        if not line or line[0] == '>':
            continue
        clusters.append(line.split())
    return clusters

def _find_matches(string, word):
    'It returns the spans covered for the word matches in the string'
    matches = set()
    for match in re.finditer(word, string, re.IGNORECASE):
        match = match.span()
        matches.add((match[0], match[1] - 1))
    return matches

def _reverse_locations(locations, len_string):
    'It transforms the coordinates into the reverse complementary ones'
    reverse_point = lambda p: len_string - p - 1
    reverse_location = lambda x: (reverse_point(x[1]), reverse_point(x[0]))
    rev_locations = set()
    for location in locations:
        rev_locations.add(reverse_location(location))
    return rev_locations

def _build_match_parts(matches, query_strand, subj_strand):
    'Given a list of matches it returns a list of match parts dicts'

    match_parts = []
    for match in matches:
        match_part = {}
        match_part['query_start'] = match[0]
        match_part['query_end'] = match[1]
        match_part['query_strand'] = query_strand
        match_part['subject_start'] = 0
        match_part['subject_end'] = match[1] - match[0]
        match_part['subject_strand'] = subj_strand
        match_parts.append(match_part)
    return match_parts

def match_word(seq, word):
    'It matches the words against the given sequence'

    fwd_seq  = str(seq.seq)
    rev_seq  = str(seq.seq.reverse_complement())

    matches = _find_matches(fwd_seq, word)
    match_parts = _build_match_parts(matches, query_strand=1,
                                              subj_strand=1)
    matches = _find_matches(rev_seq, word)
    matches = _reverse_locations(matches, len(rev_seq))
    match_parts.extend(_build_match_parts(matches, query_strand=1,
                                          subj_strand=-1))
    return match_parts

def _find_match_start_end(match_parts):
    'Given a list of match parts it find the start and end on the query'
    start, end = None, None
    for match_part in match_parts:
        if start is None:
            start, end = match_part['query_start'], match_part['query_end']
            continue
        if start > match_part['query_start']:
            start = match_part['query_start']
        if end < match_part['query_end']:
            end = match_part['query_end']
    return start, end

def match_words(seq, words):
    'It matches the words against the given sequence'
    #this result is an alignment search result structure
    result = {'query': seq, 'matches':[]}
    for word in words:
        match_parts = match_word(seq, word)
        if match_parts:
            start, end = _find_match_start_end(match_parts)
            match = {'subject':word,
                     'start'  :start,
                     'end'    :end,
                     'subject_start' : 1,
                     'subject_end'   : match_parts[0]['subject_end'],
                     'match_parts': match_parts,
                     }
            result['matches'].append(match)
    #if there are no matches we return None
    if result['matches']:
        #we return a list to be compatible with the blast structure that
        #allows results for different sequences
        return [result]
    else:
        return None
