# Supplementary material for: ngs_backbone: a pipeline for read cleaning, mapping and SNP calling using Next Generation Sequence
Source: BMC Genomics. 2011 Jun 2;12:285. doi: 10.1186/1471-2164-12-285 (PMC3124440; doi:10.1186/1471-2164-12-285)
Supplement: Additional file 1 — ngs_backbone 1.1.0 software. ngs_backbone 1.1.0. Last version, released on 31-08-2010. [file 1471-2164-12-285-S1.GZ › ngs_backbone-1.1.0/franklin/seq/seq_stats.py]

'''
Created on 14/06/2010

@author: jose
'''

# Copyright 2009 Jose Blanca, Peio Ziarsolo, COMAV-Univ. Politecnica Valencia
# This file is part of project.
# franklin is free software: you can redistribute it and/or modify
# it under the terms of the GNU Affero General Public License as
# published by the Free Software Foundation, either version 3 of the
# License, or (at your option) any later version.

# franklin is distributed in the hope that it will be useful,
# but WITHOUT ANY WARRANTY; without even the implied warranty of
# MERCHANTABILITY or FITNESS FOR A PARTICULAR  PURPOSE.  See the
# GNU Affero General Public License for more details.

# You should have received a copy of the GNU Affero General Public License
# along with franklin. If not, see <http://www.gnu.org/licenses/>.

from franklin.seq.seqs import UNKNOWN_DESCRIPTION
from franklin.snv.snv_annotation import calculate_snv_kind, SNV_TYPES

def _location_to_orf(orfs, feat):
    'It returns the location of the feature respect the orf'
    orfs = list(orfs)
    if not orfs or len(orfs) > 1:
        return 'unknown'

    _loc_to_int = lambda x: (int(x.start.position), int(x.end.position))

    orf_loc = _loc_to_int(orfs[0].location)
    feat_loc = _loc_to_int(feat.location)

    #do they overlap?
    if (feat_loc[0] >= orf_loc[0] and feat_loc[0] <= orf_loc[1] or
        feat_loc[1] >= orf_loc[0] and feat_loc[1] <= orf_loc[1]):
        return 'in orf'
    #is feat before orf?
    in_5_prime = True if feat_loc[0] < orf_loc[0] else False
    #is the orf reversed?
    if orfs[0].qualifiers['strand'] != 'forward':
        in_5_prime = not (in_5_prime)
    if in_5_prime:
        return 'in 5 prime'
    else:
        return 'in 3 prime'

MICROSATELLITE_TYPES = ['dinucleotide',
                        'trinucleotide',
                        'tetranucleotide',
                        'pentanucleotide',
                        'hexanucleotide']

def _do_ssr_stats(stats, feats, orfs):
    'It adds the ssr stats'

    types = dict([(index+2, type_) for index, type_ in enumerate(MICROSATELLITE_TYPES)])

    some_feat = False
    for feat in feats:
        some_feat = True
        unit = feat.qualifiers['unit']
        if unit not in stats['microsatellites']['units']:
            stats['microsatellites']['units'][unit] = 0
        stats['microsatellites']['units'][unit] += 1

        type_ = types[len(unit)]
        if type_ not in stats['microsatellites']['types']:
            stats['microsatellites']['types'][type_] = 0
        stats['microsatellites']['types'][type_] += 1

        location = _location_to_orf(orfs, feat)
        if location:
            if location not in stats['microsatellites']['locations']:
                stats['microsatellites']['locations'][location] = 0
            stats['microsatellites']['locations'][location] += 1

    if some_feat:
        stats['microsatellites']['n_seqs'] += 1

def _do_snv_stats(stats, feats, orfs):
    'It adds the ssr stats'

    some_feat = False
    for feat in feats:
        some_feat = True
        type_ = calculate_snv_kind(feat, detailed=True)
        if type_ not in stats['snvs']['types']:
            stats['snvs']['types'][type_] = 0
        stats['snvs']['types'][type_] += 1

        location = _location_to_orf(orfs, feat)
        if location:
            if location not in stats['snvs']['locations']:
                stats['snvs']['locations'][location] = 0
            stats['snvs']['locations'][location] += 1
    if some_feat:
        stats['snvs']['n_seqs'] += 1


def do_annotation_statistics(seqs, out_fhand):
    'Given some seqs it calculates the annotation statistics'
    stats = _calculate_annot_stats(seqs)
    _write_annot_stats(stats, out_fhand)

def _write_snp_annot_stats(stats, out_fhand):
    'It writes the snp annot stats to a file'
    stats = stats['snvs']
    if not stats['n_seqs']:
        return

    out_fhand.write('\nSNVs\n')
    out_fhand.write('____\n')

    out_fhand.write('Sequences with SNVs: %i\n' % stats['n_seqs'])

    out_fhand.write('SNV types:\n')
    for type_ in sorted(stats['types']):
        str_type = SNV_TYPES[type_]
        out_fhand.write('\t%s: %i\n' % (str_type, stats['types'][type_]))

    out_fhand.write('SNV locations:\n')
    for type_ in ('in 5 prime', 'in orf', 'in 3 prime', 'unknown'):
        if type_ in stats['locations']:
            out_fhand.write('\t%s: %i\n' % (type_, stats['locations'][type_]))

def _write_ssr_annot_stats(stats, out_fhand):
    'It writes the ssr annot stats to a file'
    stats = stats['microsatellites']
    if not stats['n_seqs']:
        return

    out_fhand.write('\nMicrosatellites\n')
    out_fhand.write('_______________\n')

    out_fhand.write('Sequences with microsatellites: %i\n' % stats['n_seqs'])

    out_fhand.write('Microsatellite types:\n')
    for type_ in MICROSATELLITE_TYPES:
        if type_ in stats['types']:
            out_fhand.write('\t%s: %i\n' % (type_, stats['types'][type_]))

    out_fhand.write('Microsatellite locations:\n')
    for type_ in ('in 5 prime', 'in orf', 'in 3 prime', 'unknown'):
        if type_ in stats['locations']:
            out_fhand.write('\t%s: %i\n' % (type_, stats['locations'][type_]))


def _write_annot_stats(stats, out_fhand):
    'It writes the annot stats to a file'

    msg = 'Annotation statistics'
    out_fhand.write(msg + '\n')
    out_fhand.write('-' * len(msg) + '\n')

    out_fhand.write('Number of sequences: %i\n' % stats['total_seqs'])
    out_fhand.write('Sequences with description: %i\n' %
                                                        stats['seqs_with_desc'])

    if stats['orf']['n_seqs'] != 0:
        out_fhand.write('Sequences with ORF: %i\n' % stats['orf']['n_seqs'])
        out_fhand.write('Number of ORFs: %i\n' % stats['orf']['n_feats'])
    if stats['intron']['n_seqs'] != 0:
        out_fhand.write('Sequences with intron: %i\n' %
                                                     stats['intron']['n_seqs'])
        out_fhand.write('Number of introns: %i\n' % stats['intron']['n_feats'])
    if stats['orthologs']:
        out_fhand.write('\nOrthologs\n')
        out_fhand.write('_________\n')
        for db_ in stats['orthologs']:
            out_fhand.write('Sequences with %s orthologs: %i\n' %
                                       (db_, stats['orthologs'][db_]['n_seqs']))
            out_fhand.write('Number of %s orthologs: %i\n' %
                                     (db_, stats['orthologs'][db_]['n_annots']))
    if stats['GOs']['n_seqs']:
        out_fhand.write('\nGO terms\n')
        out_fhand.write('________\n')

        out_fhand.write('Sequences with GOs: %i\n' % stats['GOs']['n_seqs'])
        out_fhand.write('Number of GOs: %i\n' % stats['GOs']['n_annots'])

    _write_snp_annot_stats(stats, out_fhand)
    _write_ssr_annot_stats(stats, out_fhand)

    out_fhand.write('\n')

def _calculate_annot_stats(seqs):
    'Given some seqs it calculates the annotation statistics'

    annot_stats = {'total_seqs': 0,
                   'seqs_with_desc':0,
                   'orf': {'n_seqs':0,
                           'n_feats':0,},
                   'intron': {'n_seqs':0,
                              'n_feats':0,},
                   'microsatellites': {'n_seqs':0,
                                       'units':{},
                                       'types':{},
                                       'locations':{},},
                   'snvs': {'n_seqs':0,
                            'types':{},
                            'locations':{},},
                   'orthologs':{},
                   'GOs':{'n_seqs':0, 'n_annots':0},
                   }
    for seq in seqs:
        #description
        desc = seq.description
        if desc and desc != UNKNOWN_DESCRIPTION:
            annot_stats['seqs_with_desc'] += 1

        #features
        for feat_kind in ('orf', 'intron'):
            feat_found = False
            for feat in seq.get_features(feat_kind):
                annot_stats[feat_kind]['n_feats'] += 1
                feat_found = True
            if feat_found:
                annot_stats[feat_kind]['n_seqs'] += 1

        #microsatellites and snvs
        orfs = seq.get_features('orf')
        _do_ssr_stats(annot_stats, seq.get_features('microsatellite'),
                      orfs)
        _do_snv_stats(annot_stats, seq.get_features('snv'),
                      orfs)

        #annotations
        for annot, value in seq.annotations.items():
            if 'ortholog' in annot:
                annot_type = 'orthologs'
                annot = annot.split('-')[0]
                if annot not in annot_stats['orthologs']:
                    annot_stats[annot_type][annot] = {'n_seqs':0, 'n_annots':0}
                annot_stats[annot_type][annot]['n_annots'] += len(value)
                annot_stats[annot_type][annot]['n_seqs'] += 1
            elif 'GOs' == annot:
                annot_stats[annot]['n_annots'] += len(value)
                annot_stats[annot]['n_seqs'] += 1
            else:
                continue

        annot_stats['total_seqs'] += 1
    return annot_stats
