# Supplementary material for: ngs_backbone: a pipeline for read cleaning, mapping and SNP calling using Next Generation Sequence
Source: BMC Genomics. 2011 Jun 2;12:285. doi: 10.1186/1471-2164-12-285 (PMC3124440; doi:10.1186/1471-2164-12-285)
Supplement: Additional file 1 — ngs_backbone 1.1.0 software. ngs_backbone 1.1.0. Last version, released on 31-08-2010. [file 1471-2164-12-285-S1.GZ › ngs_backbone-1.1.0/franklin/seq/writers.py]

'''This module represents the reduce part of our pipelines.

All writes share the same interface. The write method takes a SeqRecord and
appends the part that correspond to that sequence (It can be an annotation or a
feature) to the file.
'''
# Copyright 2009 Jose Blanca, Peio Ziarsolo, COMAV-Univ. Politecnica Valencia
# This file is part of franklin.
# franklin is free software: you can redistribute it and/or modify
# it under the terms of the GNU Affero General Public License as
# published by the Free Software Foundation, either version 3 of the
# License, or (at your option) any later version.

# franklin is distributed in the hope that it will be useful,
# but WITHOUT ANY WARRANTY; without even the implied warranty of
# MERCHANTABILITY or FITNESS FOR A PARTICULAR  PURPOSE.  See the
# GNU Affero General Public License for more details.

# You should have received a copy of the GNU Affero General Public License
# along with franklin. If not, see <http://www.gnu.org/licenses/>.

from __future__ import division
import tempfile, json
import cPickle as pickle

from Bio import SeqIO

from franklin.seq.seqs import get_seq_name, fix_seq_struct_for_json
from franklin.seq.readers import BIOPYTHON_FORMATS
from franklin.gff import GffWriter as RawGffWriter

class OrthologWriter(object):
    'It writes the orthoolog annotation into a file'
    def __init__(self, fhand):
        'It initiates the class'
        self.fhand = fhand
        header = 'Spp\tseqname\torthologs\n'
        self.fhand.write(header)
        self.num_features = 0

    def write(self, sequence):
        'It does the real write of the features'
        name = get_seq_name(sequence)
        for annot_keys, annot_values in sequence.annotations.items():
            if 'ortholog' in annot_keys:
                self.num_features += 1
                spp = annot_keys.split('-')[0]
                orthologs = ','.join(annot_values)
                line_content = '%s\t%s\t%s\n' % (spp, name, orthologs)
                self.fhand.write(line_content)
        self.fhand.flush()

class OrfWriter(object):
    'It writes the orf annotation into a file'
    def __init__(self, fhand, pep_fhand):
        'It initiates the class'
        self.fhand = fhand
        self.pep_fhand = pep_fhand
        self.num_features = 0

    def write(self, sequence):
        'It does the real write of the features'
        for orf in sequence.get_features(kind='orf'):
            self.num_features += 1
            name = get_seq_name(sequence)
            start = int(str(orf.location.start)) + 1
            end = int(str(orf.location.end)) + 1
            strand = orf.qualifiers['strand']
            seq_content = '>%s_orf_seq start=%d end=%d strand=%s\n%s\n' % \
                          (name, start, end, strand, str(orf.qualifiers['dna']))
            pep_content = '>%s_orf_pep start=%d end=%d strand=%s\n%s\n' % \
                          (name, start, end, strand, str(orf.qualifiers['pep']))
            self.fhand.write(seq_content)
            self.pep_fhand.write(pep_content)
            self.fhand.flush()
            self.pep_fhand.flush()

class SsrWriter(object):
    'It writes the microsatellite annotation into a file'

    def __init__(self, fhand):
        'It initiates the class'
        self.fhand = fhand
        header = 'Seqname\tstart\tend\tlength\tscore\tkind\tunit\tnum repeats\n'
        self.fhand.write(header)
        self.num_features = 0

    def write(self, sequence):
        'It does the real write of the features'
        seq_name = get_seq_name(sequence)
        for ssr in sequence.get_features(kind='microsatellite'):
            self.num_features += 1
            start = int(str(ssr.location.start))
            end = int(str(ssr.location.end))
            score = int(ssr.qualifiers['score'])
            kind = ssr.qualifiers['type']
            unit = ssr.qualifiers['unit']
            length = end - start + 1
            num_repeats = length / len(unit)
            self.fhand.write('%s\t%d\t%d\t%d\t%d\t%s\t%s\t%d\n' % (seq_name,
                                                        start, end, length,
                                                        score, kind, unit,
                                                        num_repeats))
            self.fhand.flush()

class GffWriter(object):
    'It writes sequences in an gff style'
    def __init__(self, fhand, default_type=None, source='.'):
        'It inits the class'
        self.num_features = 0

        if default_type is None:
            default_type = 'region' # SO:000001
        self._default_type = default_type
        self._source = source
        self._writer = RawGffWriter(fhand)

    def write(self, sequence):
        'It does the real write of the features'
        seq_feature = self._get_seq_feature(sequence)
        self._writer.write(seq_feature)

        #subfeature
        for feature in self._get_sub_features(sequence):
            self._writer.write(feature)
            self.num_features += 1

    def _get_seq_sofa_type(self, sequence):
        'It gets the type of the feature'
        if 'SO' in sequence.annotations:
            return sequence.annotations['SO']
        else:
            return self._default_type

    def _get_sequence_attributes(self, sequence):
        '''It writes gff attributes looking in features and annotations of the
        sequnce'''
        attributes = {}
        attributes['name'] = sequence.name

        if (sequence.description and
            sequence.description != "<unknown description>"):
            attributes['description'] = sequence.description

        if 'GOs' in sequence.annotations:
            gos = ','.join(sequence.annotations['GOs'])
            attributes['Ontology_term'] = gos

        #orthologs
        orthologs = []
        for annot in sequence.annotations:
            if 'orthologs' in annot:
                specie = annot.split('-')[0]
                for ortholog_names in sequence.annotations[annot]:
                    orthologs.append('%s:%s' % (specie, ortholog_names))
        if orthologs:
            attributes['orthologs'] = ",".join(orthologs)

        return attributes

    def _get_seq_feature(self, sequence):
        'It gets the gff section of the sequence. The parent'
        feature = {}
        feature['seqid'] = sequence.id
        feature['source'] = self._source
        feature['type'] = self._get_seq_sofa_type(sequence)
        feature['start'] = 1
        feature['end'] = len(sequence)

        feature['attributes'] = self._get_sequence_attributes(sequence)

        return feature

    def _get_sub_features(self, sequence):
        'It gets the features of the sequence feature'
        for seq_feature in sequence.features:
            feature = {}
            feature['type'] = seq_feature.type
            feature['seqid'] = sequence.id
            feature['start'] = int(str(seq_feature.location.start)) + 1
            feature['end'] = int(str(seq_feature.location.end)) + 1
            feature['source'] = 'franklin'
            attributes = {}
            if feature['type'] == 'microsatellite':
                #'microsatellite' #SO:0000289
                attributes['score'] = str(seq_feature.qualifiers['score'])
            elif feature['type'] == 'intron':
                feature['type'] = 'intron_' #SO:0000188
            elif feature['type'] == 'orf':
                feature['type'] = 'ORF' #SO:0000236
                strand = seq_feature.qualifiers['strand']
                attributes['strand'] = '+' if strand == 'forward' else '-'
            elif feature['type'] == 'snv':
                feature['type'] = 'SNV' #SO:0001483
            attributes['name'] = feature['seqid'] + '_' + feature['type']
            feature['attributes'] = attributes
            yield feature

    @staticmethod
    def _get_subfeature_attributes(id, name, kind, num):
        '''It gets the attribute section of a sequence's  subfeature'''
        return 'ID=%s_%s_%d;name=%s_%s_%d' % (id, kind, num, name, kind, num)

class SequenceWriter(object):
    'It writes sequences one by one'
    def __init__(self, fhand, file_format, qual_fhand=None):
        'It inits the class'
        self.fhand = fhand
        self.qual_fhand = qual_fhand
        self._format = file_format
        self.num_features = 0

    def write(self, sequence):
        'It writes one sequence to the given file'
        self.num_features += 1
        if sequence is None:
            return
        format_ = self._format
        if format_ == 'repr':
            self.fhand.write(repr(sequence) + '\n')
        elif format_ == 'json':
            struct = json.dumps(fix_seq_struct_for_json(sequence.struct,
                                                        alleles_to_string=True))
            self.fhand.write(struct + '\n\n')
        elif format_ == 'pickle':
            string = pickle.dumps(sequence)
            self.fhand.write(string + '\n\n')
        else:
            SeqIO.write([sequence], self.fhand, BIOPYTHON_FORMATS[format_])
            if self.qual_fhand and format_ == 'fasta':
                SeqIO.write([sequence], self.qual_fhand, 'qual')
        self.fhand.flush()
        if self.qual_fhand:
            self.qual_fhand.flush()

def write_seqs_in_file(seqs, seq_fhand, qual_fhand=None, format='fasta',
                       default_quality=25):
    '''It writes the given sequences in the given files.

    The seqs can be an iterartor or a list of Biopython SeqRecords or
    SeqWithQualities'''
    if format == 'fasta':
        _write_fasta_file(seqs, seq_fhand, default_quality,
                          fhand_qual=qual_fhand)
    else:
        writer = SequenceWriter(fhand=seq_fhand, qual_fhand=qual_fhand,
                                file_format=format)
        for seq in seqs:
            writer.write(seq)

def _write_fasta_file(seqs, fhand_seq, default_quality=None, fhand_qual=None):
    '''Given a Seq and its default name it returns a fasta file in a
    temporary file. If the seq is a SeqWithQuality you can ask a qual fasta
    file'''
    try:
        # Is seqs an seq or an iter??
        #pylint:disable-msg=W0104
        seqs.name
        seqs = [seqs]
        #pylint:disable-msg=W0704
    except AttributeError:
        pass
    for seq in seqs:
        if seq is None:
            continue
        name = get_seq_name(seq)
        if fhand_qual is not None:
            try:
                quality = seq.letter_annotations["phred_quality"]
            except (AttributeError, KeyError):
                if default_quality:
                    quality = [default_quality] * len(seq)
                else:
                    msg = 'Sequence must have a phred_quality letter annotation'
                    raise AttributeError(msg)
            if quality is not None:
                quality = [str(qual) for qual in quality]
                fhand_qual.write(fasta_str(' '.join(quality), name))
            else:
                raise AttributeError('Quality can not be empty')
        try:
            desc = seq.description
        except AttributeError:
            desc = None
        if desc == "<unknown description>":
            desc = None
        fasta_seq = fasta_str(seq, name, desc)
        fhand_seq.write(fasta_seq)

    fhand_seq.flush()
    if fhand_qual is not None:
        fhand_qual.flush()

def fasta_str(seq, name, description=None):
    'Given a sequence it returns a string with the fasta'
    fasta_str_ = ['>']
    fasta_str_.append(name)
    if description:
        fasta_str_.append(' %s' % description)
    fasta_str_.append('\n')
    try:
        fasta_str_.append(str(seq.seq).strip())
    except AttributeError:
        fasta_str_.append(str(seq).strip())
    fasta_str_.append('\n')
    return ''.join(fasta_str_)

def temp_qual_file(seqs):
    'Given a qual seq it return a temporary qual fasta file'
    fhand_qual = tempfile.NamedTemporaryFile(suffix='.qual')
    for seq in seqs:
        if seq is None:
            continue
        name = get_seq_name(seq)
        quality = seq.letter_annotations["phred_quality"]

        quality = [str(qual) for qual in quality]
        fhand_qual.write('>%s\n%s\n' % (name , ' '.join(quality)))

    fhand_qual.flush()
    fhand_qual.seek(0)
    return fhand_qual

def temp_fasta_file(seqs, write_qual=False):
    '''Given a Seq and its default name it returns a fasta file in a
    temporary file. If the seq is a SeqWithQuality you can ask a qual fasta
    file'''
    fhand_seq = tempfile.NamedTemporaryFile(suffix='.fasta')
    if write_qual:
        fhand_qual = tempfile.NamedTemporaryFile(suffix='.fasta')
    else:
        fhand_qual = None
    _write_fasta_file(seqs, fhand_seq, fhand_qual=fhand_qual)

    if write_qual:
        return fhand_seq, fhand_qual
    else:
        return fhand_seq

def create_temp_fasta_files(seq1, seq2):
    'It returns two temporal fasta files.'
    #we create two temp files
    fileh1 = temp_fasta_file(seq1)
    fileh2 = temp_fasta_file(seq2)
    return fileh1, fileh2
