# Supplementary material for: ngs_backbone: a pipeline for read cleaning, mapping and SNP calling using Next Generation Sequence
Source: BMC Genomics. 2011 Jun 2;12:285. doi: 10.1186/1471-2164-12-285 (PMC3124440; doi:10.1186/1471-2164-12-285)
Supplement: Additional file 1 — ngs_backbone 1.1.0 software. ngs_backbone 1.1.0. Last version, released on 31-08-2010. [file 1471-2164-12-285-S1.GZ › ngs_backbone-1.1.0/franklin/data/iprscan.xml]

<interpro_matches>
   <protein id="PRRB_MYCTU" length="446" crc64="CD84A335CCFFE6D7" >
	<interpro id="IPR003594" name="ATP-binding region, ATPase-like" type="Domain">
	  <child_list>
	    <rel_ref ipr_ref="IPR004358"/>
	  </child_list>
	  <found_in>
	    <rel_ref ipr_ref="IPR001241"/>
	    <rel_ref ipr_ref="IPR001404"/>
	    <rel_ref ipr_ref="IPR002099"/>
	    <rel_ref ipr_ref="IPR005467"/>
	    <rel_ref ipr_ref="IPR005734"/>
	    <rel_ref ipr_ref="IPR005737"/>
	    <rel_ref ipr_ref="IPR005740"/>
	    <rel_ref ipr_ref="IPR006290"/>
	    <rel_ref ipr_ref="IPR008358"/>
	    <rel_ref ipr_ref="IPR010193"/>
	    <rel_ref ipr_ref="IPR010194"/>
	    <rel_ref ipr_ref="IPR011186"/>
	    <rel_ref ipr_ref="IPR011557"/>
	    <rel_ref ipr_ref="IPR012129"/>
	    <rel_ref ipr_ref="IPR014285"/>
	    <rel_ref ipr_ref="IPR014525"/>
	    <rel_ref ipr_ref="IPR014763"/>
	    <rel_ref ipr_ref="IPR015434"/>
	    <rel_ref ipr_ref="IPR015566"/>
	    <rel_ref ipr_ref="IPR016380"/>
	    <rel_ref ipr_ref="IPR016381"/>
	    <rel_ref ipr_ref="IPR016781"/>
	    <rel_ref ipr_ref="IPR017171"/>
	    <rel_ref ipr_ref="IPR017202"/>
	    <rel_ref ipr_ref="IPR017204"/>
	    <rel_ref ipr_ref="IPR017205"/>
	    <rel_ref ipr_ref="IPR017206"/>
	 </found_in>
	  <contains>
	    <rel_ref ipr_ref="IPR014762"/>
	  </contains>
	  <classification id="GO:0005524" class_type="GO">
	    <category>Molecular Function</category>
	    <description>ATP binding</description>
	  </classification>
	  <match id="G3DSA:3.30.565.10" name="no description" dbname="GENE3D">
	    <location start="301" end="443" score="6.3e-25" status="T" evidence="Gene3D" />
	  </match>
	  <match id="PF02518" name="HATPase_c" dbname="PFAM">
	    <location start="338" end="445" score="2.5e-29" status="T" evidence="HMMPfam" />
	  </match>
	  <match id="SM00387" name="no description" dbname="SMART">
	    <location start="338" end="446" score="5e-24" status="T" evidence="HMMSmart" />
	  </match>
	  <match id="SSF55874" name="ATPase domain of HSP90 chaperone/DNA topoisomerase II/histidine kinase" dbname="SUPERFAMILY">
	    <location start="303" end="444" score="8e-31" status="T" evidence="superfamily" />
	  </match>
	</interpro>
	<interpro id="IPR003660" name="HAMP linker domain" type="Domain">
	  <found_in>
	    <rel_ref ipr_ref="IPR006290"/>
	    <rel_ref ipr_ref="IPR008358"/>
	    <rel_ref ipr_ref="IPR014302"/>
	    <rel_ref ipr_ref="IPR016380"/>
	    <rel_ref ipr_ref="IPR017116"/>
	    <rel_ref ipr_ref="IPR017204"/>
	    <rel_ref ipr_ref="IPR017232"/>
	 </found_in>
	  <classification id="GO:0004871" class_type="GO">
	    <category>Molecular Function</category>
	    <description>signal transducer activity</description>
	  </classification>
	  <classification id="GO:0007165" class_type="GO">
	    <category>Biological Process</category>
	    <description>signal transduction</description>
	  </classification>
	  <classification id="GO:0016021" class_type="GO">
	    <category>Cellular Component</category>
	    <description>integral to membrane</description>
	  </classification>
	  <match id="PF00672" name="HAMP" dbname="PFAM">
	    <location start="150" end="219" score="7.6e-12" status="T" evidence="HMMPfam" />
	  </match>
	  <match id="SM00304" name="no description" dbname="SMART">
	    <location start="170" end="222" score="3.1e-06" status="T" evidence="HMMSmart" />
	  </match>
	  <match id="PS50885" name="HAMP" dbname="PROFILE">
	    <location start="170" end="222" score="7.777" status="T" evidence="ProfileScan" />
	  </match>
	</interpro>
	<interpro id="IPR003661" name="Signal transduction histidine kinase, subgroup 1, dimerisation and phosphoacceptor region" type="Domain" parent_id="IPR009082">
	  <found_in>
	    <rel_ref ipr_ref="IPR005467"/>
	    <rel_ref ipr_ref="IPR006290"/>
	    <rel_ref ipr_ref="IPR008358"/>
	    <rel_ref ipr_ref="IPR012129"/>
	    <rel_ref ipr_ref="IPR014265"/>
	    <rel_ref ipr_ref="IPR014302"/>
	    <rel_ref ipr_ref="IPR014310"/>
	    <rel_ref ipr_ref="IPR014409"/>
	    <rel_ref ipr_ref="IPR014525"/>
	    <rel_ref ipr_ref="IPR017055"/>
	    <rel_ref ipr_ref="IPR017116"/>
	    <rel_ref ipr_ref="IPR017181"/>
	    <rel_ref ipr_ref="IPR017232"/>
	 </found_in>
	  <classification id="GO:0000155" class_type="GO">
	    <category>Molecular Function</category>
	    <description>two-component sensor activity</description>
	  </classification>
	  <classification id="GO:0007165" class_type="GO">
	    <category>Biological Process</category>
	    <description>signal transduction</description>
	  </classification>
	  <classification id="GO:0016020" class_type="GO">
	    <category>Cellular Component</category>
	    <description>membrane</description>
	  </classification>
	  <match id="PF00512" name="HisKA" dbname="PFAM">
	    <location start="230" end="296" score="1.2e-14" status="T" evidence="HMMPfam" />
	  </match>
	  <match id="SM00388" name="no description" dbname="SMART">
	    <location start="230" end="296" score="2.4e-12" status="T" evidence="HMMSmart" />
	  </match>
	</interpro>
	<interpro id="IPR005467" name="Signal transduction histidine kinase, core" type="Domain">
	  <found_in>
	    <rel_ref ipr_ref="IPR006290"/>
	    <rel_ref ipr_ref="IPR008358"/>
	    <rel_ref ipr_ref="IPR012129"/>
	    <rel_ref ipr_ref="IPR014265"/>
	    <rel_ref ipr_ref="IPR014285"/>
	    <rel_ref ipr_ref="IPR014302"/>
	    <rel_ref ipr_ref="IPR014310"/>
	    <rel_ref ipr_ref="IPR014409"/>
	    <rel_ref ipr_ref="IPR014525"/>
	    <rel_ref ipr_ref="IPR016380"/>
	    <rel_ref ipr_ref="IPR016381"/>
	    <rel_ref ipr_ref="IPR017055"/>
	    <rel_ref ipr_ref="IPR017116"/>
	    <rel_ref ipr_ref="IPR017171"/>
	    <rel_ref ipr_ref="IPR017181"/>
	    <rel_ref ipr_ref="IPR017202"/>
	    <rel_ref ipr_ref="IPR017203"/>
	    <rel_ref ipr_ref="IPR017204"/>
	    <rel_ref ipr_ref="IPR017205"/>
	    <rel_ref ipr_ref="IPR017232"/>
	 </found_in>
	  <contains>
	    <rel_ref ipr_ref="IPR003594"/>
	    <rel_ref ipr_ref="IPR003661"/>
	    <rel_ref ipr_ref="IPR004358"/>
	    <rel_ref ipr_ref="IPR011495"/>
	    <rel_ref ipr_ref="IPR011712"/>
	    <rel_ref ipr_ref="IPR016120"/>
	  </contains>
	  <classification id="GO:0000155" class_type="GO">
	    <category>Molecular Function</category>
	    <description>two-component sensor activity</description>
	  </classification>
	  <classification id="GO:0004673" class_type="GO">
	    <category>Molecular Function</category>
	    <description>protein histidine kinase activity</description>
	  </classification>
	  <classification id="GO:0007165" class_type="GO">
	    <category>Biological Process</category>
	    <description>signal transduction</description>
	  </classification>
	  <classification id="GO:0018106" class_type="GO">
	    <category>Biological Process</category>
	    <description>peptidyl-histidine phosphorylation</description>
	  </classification>
	  <match id="PS50109" name="HIS_KIN" dbname="PROFILE">
	    <location start="237" end="446" score="34.449" status="T" evidence="ProfileScan" />
	  </match>
	</interpro>
	<interpro id="IPR009082" name="Signal transduction histidine kinase, homodimeric" type="Domain">
	  <child_list>
	    <rel_ref ipr_ref="IPR003661"/>
	    <rel_ref ipr_ref="IPR004105"/>
	  </child_list>
	  <classification id="GO:0004871" class_type="GO">
	    <category>Molecular Function</category>
	    <description>signal transducer activity</description>
	  </classification>
	  <classification id="GO:0007165" class_type="GO">
	    <category>Biological Process</category>
	    <description>signal transduction</description>
	  </classification>
	  <match id="SSF47384" name="Homodimeric domain of signal transducing histidine kinase" dbname="SUPERFAMILY">
	    <location start="220" end="292" score="4.8e-12" status="T" evidence="superfamily" />
	  </match>
	</interpro>
	<interpro id="noIPR" name="unintegrated" type="unintegrated">
	  <match id="PTHR23283" name="SENSOR HISTIDINE KINASE-RELATED" dbname="PANTHER">
	    <location start="6" end="443" score="1.9e-48" status="T" evidence="HMMPanther" />
	  </match>
	  <match id="PTHR23283:SF23" name="SENSORY TRANSDUCTION HISTIDINE KINASE (BACTERIAL SENSOR PROTEIN)" dbname="PANTHER">
	    <location start="6" end="443" score="1.9e-48" status="T" evidence="HMMPanther" />
	  </match>
	  <match id="seg" name="seg" dbname="SEG">
	    <location start="44" end="55" score="NA" status="?" evidence="Seg" />
	    <location start="108" end="120" score="NA" status="?" evidence="Seg" />
	    <location start="160" end="173" score="NA" status="?" evidence="Seg" />
	    <location start="308" end="319" score="NA" status="?" evidence="Seg" />
	    <location start="400" end="424" score="NA" status="?" evidence="Seg" />
	  </match>
	</interpro>
   </protein>
   <protein id="Q9RHD9_PSEAE" length="267" crc64="D44DAE8C544CB7C1" >
	<interpro id="IPR000110" name="Ribosomal protein S1" type="Family">
	  <child_list>
	    <rel_ref ipr_ref="IPR018032"/>
	  </child_list>
	  <contains>
	    <rel_ref ipr_ref="IPR003029"/>
	    <rel_ref ipr_ref="IPR012340"/>
	    <rel_ref ipr_ref="IPR016027"/>
	  </contains>
	  <classification id="GO:0003723" class_type="GO">
	    <category>Molecular Function</category>
	    <description>RNA binding</description>
	  </classification>
	  <classification id="GO:0003735" class_type="GO">
	    <category>Molecular Function</category>
	    <description>structural constituent of ribosome</description>
	  </classification>
	  <classification id="GO:0005840" class_type="GO">
	    <category>Cellular Component</category>
	    <description>ribosome</description>
	  </classification>
	  <classification id="GO:0006412" class_type="GO">
	    <category>Biological Process</category>
	    <description>translation</description>
	  </classification>
	  <match id="PR00681" name="RIBOSOMALS1" dbname="PRINTS">
	    <location start="6" end="27" score="7.89999609889499E-17" status="T" evidence="FPrintScan" />
	    <location start="85" end="104" score="7.89999609889499E-17" status="T" evidence="FPrintScan" />
	    <location start="125" end="143" score="7.89999609889499E-17" status="T" evidence="FPrintScan" />
	  </match>
	</interpro>
	<interpro id="IPR003029" name="S1, RNA binding" type="Domain" parent_id="IPR012340">
	  <found_in>
	    <rel_ref ipr_ref="IPR000110"/>
	    <rel_ref ipr_ref="IPR004476"/>
	    <rel_ref ipr_ref="IPR004519"/>
	    <rel_ref ipr_ref="IPR004659"/>
	    <rel_ref ipr_ref="IPR010213"/>
	    <rel_ref ipr_ref="IPR011804"/>
	    <rel_ref ipr_ref="IPR011805"/>
	    <rel_ref ipr_ref="IPR012162"/>
	    <rel_ref ipr_ref="IPR014069"/>
	    <rel_ref ipr_ref="IPR014464"/>
	    <rel_ref ipr_ref="IPR016397"/>
	    <rel_ref ipr_ref="IPR016730"/>
	    <rel_ref ipr_ref="IPR017072"/>
	    <rel_ref ipr_ref="IPR018032"/>
	 </found_in>
	  <classification id="GO:0003723" class_type="GO">
	    <category>Molecular Function</category>
	    <description>RNA binding</description>
	  </classification>
	  <match id="PF00575" name="S1" dbname="PFAM">
	    <location start="5" end="55" score="1.59999889349252E-15" status="T" evidence="HMMPfam" />
	    <location start="68" end="142" score="4.80000830876748E-19" status="T" evidence="HMMPfam" />
	    <location start="155" end="228" score="6.09999977126211E-19" status="T" evidence="HMMPfam" />
	  </match>
	  <match id="SM00316" name="S1" dbname="SMART">
	    <location start="3" end="55" score="7.10000000000008E-7" status="T" evidence="HMMSmart" />
	    <location start="70" end="142" score="8.100000000000939E-20" status="T" evidence="HMMSmart" />
	    <location start="157" end="228" score="1.5000000000000601E-21" status="T" evidence="HMMSmart" />
	  </match>
	  <match id="PS50126" name="S1" dbname="PROFILE">
	    <location start="1" end="55" score="0.0" status="T" evidence="ProfileScan" />
	    <location start="72" end="142" score="0.0" status="T" evidence="ProfileScan" />
	    <location start="159" end="228" score="0.0" status="T" evidence="ProfileScan" />
	  </match>
	</interpro>
	<interpro id="IPR012340" name="Nucleic acid-binding, OB-fold" type="Domain" parent_id="IPR016027">
	  <child_list>
	    <rel_ref ipr_ref="IPR001059"/>
	    <rel_ref ipr_ref="IPR002547"/>
	    <rel_ref ipr_ref="IPR003029"/>
	    <rel_ref ipr_ref="IPR004150"/>
	    <rel_ref ipr_ref="IPR011564"/>
	    <rel_ref ipr_ref="IPR012309"/>
	    <rel_ref ipr_ref="IPR013849"/>
	  </child_list>
	  <found_in>
	    <rel_ref ipr_ref="IPR000110"/>
	    <rel_ref ipr_ref="IPR000266"/>
	    <rel_ref ipr_ref="IPR000289"/>
	    <rel_ref ipr_ref="IPR000424"/>
	    <rel_ref ipr_ref="IPR001208"/>
	    <rel_ref ipr_ref="IPR001253"/>
	    <rel_ref ipr_ref="IPR001884"/>
	    <rel_ref ipr_ref="IPR002171"/>
	    <rel_ref ipr_ref="IPR002313"/>
	    <rel_ref ipr_ref="IPR003512"/>
	    <rel_ref ipr_ref="IPR004329"/>
	    <rel_ref ipr_ref="IPR004368"/>
	    <rel_ref ipr_ref="IPR004522"/>
	    <rel_ref ipr_ref="IPR004523"/>
	    <rel_ref ipr_ref="IPR004524"/>
	    <rel_ref ipr_ref="IPR004591"/>
	    <rel_ref ipr_ref="IPR005570"/>
	    <rel_ref ipr_ref="IPR005679"/>
	    <rel_ref ipr_ref="IPR005680"/>
	    <rel_ref ipr_ref="IPR005880"/>
	    <rel_ref ipr_ref="IPR006032"/>
	    <rel_ref ipr_ref="IPR006196"/>
	    <rel_ref ipr_ref="IPR008045"/>
	    <rel_ref ipr_ref="IPR008046"/>
	    <rel_ref ipr_ref="IPR008047"/>
	    <rel_ref ipr_ref="IPR008048"/>
	    <rel_ref ipr_ref="IPR008049"/>
	    <rel_ref ipr_ref="IPR008050"/>
	    <rel_ref ipr_ref="IPR011344"/>
	    <rel_ref ipr_ref="IPR012156"/>
	    <rel_ref ipr_ref="IPR012751"/>
	    <rel_ref ipr_ref="IPR013846"/>
	    <rel_ref ipr_ref="IPR013970"/>
	    <rel_ref ipr_ref="IPR014646"/>
	    <rel_ref ipr_ref="IPR014647"/>
	    <rel_ref ipr_ref="IPR015363"/>
	    <rel_ref ipr_ref="IPR016306"/>
	    <rel_ref ipr_ref="IPR016411"/>
	    <rel_ref ipr_ref="IPR017075"/>
	    <rel_ref ipr_ref="IPR018032"/>
	 </found_in>
	  <contains>
	    <rel_ref ipr_ref="IPR004365"/>
	    <rel_ref ipr_ref="IPR007199"/>
	    <rel_ref ipr_ref="IPR011129"/>
	    <rel_ref ipr_ref="IPR013852"/>
	    <rel_ref ipr_ref="IPR013955"/>
	    <rel_ref ipr_ref="IPR015365"/>
	    <rel_ref ipr_ref="IPR018104"/>
	    <rel_ref ipr_ref="IPR018239"/>
	  </contains>
	  <match id="G3DSA:2.40.50.140" name="OB_NA_bd_sub" dbname="GENE3D">
	    <location start="3" end="57" score="4.70000326671387E-10" status="T" evidence="Gene3D" />
	    <location start="67" end="144" score="1.3999989204989E-16" status="T" evidence="Gene3D" />
	    <location start="156" end="230" score="9.59999914716153E-17" status="T" evidence="Gene3D" />
	  </match>
	</interpro>
	<interpro id="IPR016027" name="Nucleic acid-binding, OB-fold-like" type="Domain">
	  <child_list>
	    <rel_ref ipr_ref="IPR012339"/>
	    <rel_ref ipr_ref="IPR012340"/>
	  </child_list>
	  <found_in>
	    <rel_ref ipr_ref="IPR000110"/>
	    <rel_ref ipr_ref="IPR001566"/>
	    <rel_ref ipr_ref="IPR002313"/>
	    <rel_ref ipr_ref="IPR003750"/>
	    <rel_ref ipr_ref="IPR004524"/>
	    <rel_ref ipr_ref="IPR004609"/>
	    <rel_ref ipr_ref="IPR004665"/>
	    <rel_ref ipr_ref="IPR004881"/>
	    <rel_ref ipr_ref="IPR006308"/>
	    <rel_ref ipr_ref="IPR010874"/>
	    <rel_ref ipr_ref="IPR011370"/>
	    <rel_ref ipr_ref="IPR014464"/>
	    <rel_ref ipr_ref="IPR015525"/>
	    <rel_ref ipr_ref="IPR016798"/>
	    <rel_ref ipr_ref="IPR017074"/>
	    <rel_ref ipr_ref="IPR017084"/>
	    <rel_ref ipr_ref="IPR018032"/>
	 </found_in>
	  <contains>
	    <rel_ref ipr_ref="IPR002792"/>
	    <rel_ref ipr_ref="IPR003871"/>
	    <rel_ref ipr_ref="IPR013852"/>
	    <rel_ref ipr_ref="IPR015187"/>
	    <rel_ref ipr_ref="IPR015188"/>
	    <rel_ref ipr_ref="IPR018104"/>
	    <rel_ref ipr_ref="IPR018239"/>
	  </contains>
	  <match id="SSF50249" name="Nucleic_acid_OB" dbname="SUPERFAMILY">
	    <location start="3" end="61" score="1.4E-14" status="T" evidence="superfamily" />
	    <location start="67" end="220" score="7.6E-41" status="T" evidence="superfamily" />
	  </match>
	</interpro>
	<interpro id="noIPR" name="unintegrated" type="unintegrated">
	  <match id="PTHR23270" name="PTHR23270" dbname="PANTHER">
	    <location start="72" end="239" score="2.59999946718996E-9" status="T" evidence="HMMPanther" />
	    <location start="72" end="239" score="2.59999946718996E-9" status="T" evidence="HMMPanther" />
	  </match>
	</interpro>
   </protein>
   <protein id="RS16_ECOLI" length="82" crc64="F94D07049A6D489D" >
	<interpro id="IPR000307" name="Ribosomal protein S16" type="Family">
	  <classification id="GO:0003735" class_type="GO">
	    <category>Molecular Function</category>
	    <description>structural constituent of ribosome</description>
	  </classification>
	  <classification id="GO:0005622" class_type="GO">
	    <category>Cellular Component</category>
	    <description>intracellular</description>
	  </classification>
	  <classification id="GO:0005840" class_type="GO">
	    <category>Cellular Component</category>
	    <description>ribosome</description>
	  </classification>
	  <classification id="GO:0006412" class_type="GO">
	    <category>Biological Process</category>
	    <description>translation</description>
	  </classification>
	  <match id="G3DSA:3.30.1320.10" name="no description" dbname="GENE3D">
	    <location start="1" end="77" score="1.7e-25" status="T" evidence="Gene3D" />
	  </match>
	  <match id="PTHR12919" name="30S RIBOSOMAL PROTEIN S16" dbname="PANTHER">
	    <location start="1" end="78" score="4.2e-36" status="T" evidence="HMMPanther" />
	  </match>
	  <match id="PF00886" name="Ribosomal_S16" dbname="PFAM">
	    <location start="8" end="68" score="2.4e-35" status="T" evidence="HMMPfam" />
	  </match>
	  <match id="TIGR00002" name="S16: ribosomal protein S16" dbname="TIGRFAMs">
	    <location start="2" end="81" score="1.8e-32" status="T" evidence="HMMTigr" />
	  </match>
	  <match id="PS00732" name="RIBOSOMAL_S16" dbname="PROSITE">
	    <location start="2" end="11" score="NA" status="T" evidence="PatternScan" />
	  </match>
	  <match id="SSF54565" name="Ribosomal protein S16" dbname="SUPERFAMILY">
	    <location start="1" end="79" score="3.1e-27" status="T" evidence="superfamily" />
	  </match>
	</interpro>
	<interpro id="noIPR" name="unintegrated" type="unintegrated">
	  <match id="PD003791" name="RS16_BUCAI_P57474;" dbname="PRODOM">
	    <location start="9" end="77" score="1e-19" status="T" evidence="BlastProDom" />
	  </match>
	</interpro>
   </protein>

</interpro_matches>
