# Supplementary material for: ngs_backbone: a pipeline for read cleaning, mapping and SNP calling using Next Generation Sequence
Source: BMC Genomics. 2011 Jun 2;12:285. doi: 10.1186/1471-2164-12-285 (PMC3124440; doi:10.1186/1471-2164-12-285)
Supplement: Additional file 1 — ngs_backbone 1.1.0 software. ngs_backbone 1.1.0. Last version, released on 31-08-2010. [file 1471-2164-12-285-S1.GZ › ngs_backbone-1.1.0/franklin/data/standar_solexa_adaptors.fasta]

>Adapters1
GATCGGAAGAGCTCGTATGCCGTCTTCTGCTTG
ACACTCTTTCCCTACACGACGCTCTTCCGATCT
>PCR Primers1
AATGATACGGCGACCACCGAGATCTACACTCTTTCCCTACACGACGCTCTTCCGATCT
CAAGCAGAAGACGGCATACGAGCTCTTCCGATCT
>Genomic DNA Sequencing Primer
ACACTCTTTCCCTACACGACGCTCTTCCGATCT
>PE Adapters1
GATCGGAAGAGCGGTTCAGCAGGAATGCCGAG
ACACTCTTTCCCTACACGACGCTCTTCCGATCT
>PE PCR Primers1
AATGATACGGCGACCACCGAGATCTACACTCTTTCCCTACACGACGCTCTTCCGATCT
CAAGCAGAAGACGGCATACGAGATCGGTCTCGGCATTCCTGCTGAACCGCTCTTCCGATCT
>E Sequencing Primer
ACACTCTTTCCCTACACGACGCTCTTCCGATCT
CGGTCTCGGCATTCCTGCTGAACCGCTCTTCCGATCT
>Gex Adapter 1
GATCGTCGGACTGTAGAACTCTGAAC
ACAGGTTCAGAGTTCTACAGTCCGAC
>Gex Adapter 2
CAAGCAGAAGACGGCATACGANN
TCGTATGCCGTCTTCTGCTTG
>Gex PCR Primer 1
CAAGCAGAAGACGGCATACGA
>Gex PCR Primer 2
AATGATACGGCGACCACCGACAGGTTCAGAGTTCTACAGTCCGA
>Gex Sequencing Primer
CGACAGGTTCAGAGTTCTACAGTCCGACGATC
>Gex Adapter 1
TCGGACTGTAGAACTCTGAAC
ACAGGTTCAGAGTTCTACAGTCCGACATG
>Gex Adapter 2
CAAGCAGAAGACGGCATACGANN
TCGTATGCCGTCTTCTGCTTG
>Gex PCR Primer 1
CAAGCAGAAGACGGCATACGA
>Gex PCR Primer 2
AATGATACGGCGACCACCGACAGGTTCAGAGTTCTACAGTCCGA
>Gex Sequencing Primer
CCGACAGGTTCAGAGTTCTACAGTCCGACATG
>RT Primer
CAAGCAGAAGACGGCATACGA
>RNA Adapter
GTTCAGAGTTCTACAGTCCGACGATC
>RNA Adapter
TCGTATGCCGTCTTCTGCTTGT
>Small RNA PCR Primer 1
CAAGCAGAAGACGGCATACGA
>Small RNA PCR Primer 2
AATGATACGGCGACCACCGACAGGTTCAGAGTTCTACAGTCCGA
>Small RNA Sequencing Primer
CGACAGGTTCAGAGTTCTACAGTCCGACGATC
