# Supplementary material for: ngs_backbone: a pipeline for read cleaning, mapping and SNP calling using Next Generation Sequence
Source: BMC Genomics. 2011 Jun 2;12:285. doi: 10.1186/1471-2164-12-285 (PMC3124440; doi:10.1186/1471-2164-12-285)
Supplement: Additional file 1 — ngs_backbone 1.1.0 software. ngs_backbone 1.1.0. Last version, released on 31-08-2010. [file 1471-2164-12-285-S1.GZ › ngs_backbone-1.1.0/franklin/data/bowtie.map.out]

SGN-E207391	+	SGN-U577635 Tomato 200607#2 [32 ESTs aligned] (*GB) gi|157328180|emb|CAO17291.1| (e_value=0) unnamed; (*ATH) AT1G02205.2 (e_value=0) | Symbol: None | CER1 protein, identical to maize gl1 homolog (glossy1 locus) GI:1209703 and CER1 GI:1199467 from (Arabidopsis thaliana) | chr1:418778-422438 FORWARD | Aliases: None; (*SWP) sp|Q8H1Z0|WAX2_ARATH (e_value=6e-101) Protein WAX2 OS=Arabidopsis thaliana GN=WAX2; 	22	CCTGGAATTCTCTCAGAATGGCCATGGGCAAACCTTGGCAACTTTAAGTACTTGGTGTTGGCACCATTTGTTGGTCATAGCATATACTCATTCTTGAGGGATGGAGATATTGGATACATAGCCATACTTCCATTTCTACTCTTCAGATTTATTCACAACCAGATATGGATATCGTTATCGCGCCACAGGACTGCTAAGGGTAATAATAGAATTGTTGATAGAAGCATTGAGTTTGATCAAGTTGATAGAGAAAACAACTGGGATGATCAAATTATATTTAACGGGCTATTATACTATGTTGGATACCTGAGAATGGAACAAGTTCATCACTTGCCTCTATGGAGAAGTGGTGGATTCATTGTAACTGCATTGGCCCATATTGGTCCTGTTGAGTTTATCTATTATTGGTTTCATAGAGCTCTGCATCACCATTTTCTCTATTCGCGTTATCATTCTCATCATCACTCCTCTATTGTTACTCAACCTATCAGTGCATTTATTCATCCGTTTGCTGAGGTCGCATCATATTATGCCATCTTTGCTGTTCCTGTAATCGCAACTGAACTCACTGGGACTACTTCTATAGCTACAATCACTCTTT	IIIIIIIIIIIIIIIIIIIIIIIIIIIIIIIIIIIIIIIIIIIIIIIIIIIIIIIIIIIIIIIIIIIIIIIIIIIIIIIIIIIIIIIIIIIIIIIIIIIIIIIIIIIIIIIIIIIIIIIIIIIIIIIIIIIIIIIIIIIIIIIIIIIIIIIIIIIIIIIIIIIIIIIIIIIIIIIIIIIIIIIIIIIIIIIIIIIIIIIIIIIIIIIIIIIIIIIIIIIIIIIIIIIIIIIIIIIIIIIIIIIIIIIIIIIIIIIIIIIIIIIIIIIIIIIIIIIIIIIIIIIIIIIIIIIIIIIIIIIIIIIIIIIIIIIIIIIIIIIIIIIIIIIIIIIIIIIIIIIIIIIIIIIIIIIIIIIIIIIIIIIIIIIIIIIIIIIIIIIIIIIIIIIIIIIIIIIIIIIIIIIIIIIIIIIIIIIIIIIIIIIIIIIIIIIIIIIIIIIIIIIIIIIIIIIIIIIIIIIIIIIIIIIIIIIIIIIIIIIIIIIIIIIIIIIIIIIIIIIIIIIIIIIIIIIIIIIIIIIIIIIIIIIIIIIIIIIIIIIIIIIIIIIIIIIIIIIIIIIIIIIIIIIIIIIIIIIIIIIIIIIIIIIIIIIIIIIIIIIII	0
SGN-E203907	+	SGN-U570753 Tomato 200607#2 [80 ESTs aligned] (*GB) gi|116309112|emb|CAH66217.1| (e_value=6e-116) OSIGBa0157N01.3; (*ATH) AT1G78820.1 (e_value=4e-31)  Symbol: None | curculin-like (mannose-binding) lectin family protein / PAN domain-containing protein, similar to S locus glycoprotein (Brassica rapa) GI:12246840; contains Pfam profile PF01453: Lectin (probable mannose binding) | chr1:29639017-29640... ; (*SWP) sp|Q39688|EP1G_DAUCA (e_value=5e-26) Epidermis-specific secreted glycoprotein EP1 OS=Daucus carota GN=EP1; 	427	ATAATCCTGTTAAGATCAATTCAACTTTGCAGTTTACAGCACAAGGAGACTTGGTGCTTAGAAATGCTGATGGTAGTTTGGCTTGGTCAACTAACACTGCTGGAAAATCTGTTGCTGGTTTAAGCTTGACCGATGAAGGGAATCTTGTTCTGTTTGATTCGAAGAATGCAACTGTTTGGCAATCGTTTGATCACCCGACTGATGCTTTAGTTCCAGGGCAGAAGTTAGTATCCGGGATGAAACTAACAGCAAGTGTTTCAACAACAAACTGGACTAAAGGAGGTTTGTTTTCCCTCTCTGCTATGGATAATGGTTTGGTTGCTTTCATAGAGTCAAATCCTACCCAAACATACTTTGACGCGACTATTGGTGGGTTGAATCCTAGTGGAGGATCCAATTATGTTAAGTATTTGAATGGAAGCTTAACTCTCTTCACAAATTCGAGTAGTTCACCCGAGATGGTTCTGGTTTCTATTACTCCAGCATCCTCTGCTCAGTATATGAAACTTGAGTCTAACGGACACTTGAAAGTG	IIIIIIIIIIIIIIIIIIIIIIIIIIIIIIIIIIIIIIIIIIIIIIIIIIIIIIIIIIIIIIIIIIIIIIIIIIIIIIIIIIIIIIIIIIIIIIIIIIIIIIIIIIIIIIIIIIIIIIIIIIIIIIIIIIIIIIIIIIIIIIIIIIIIIIIIIIIIIIIIIIIIIIIIIIIIIIIIIIIIIIIIIIIIIIIIIIIIIIIIIIIIIIIIIIIIIIIIIIIIIIIIIIIIIIIIIIIIIIIIIIIIIIIIIIIIIIIIIIIIIIIIIIIIIIIIIIIIIIIIIIIIIIIIIIIIIIIIIIIIIIIIIIIIIIIIIIIIIIIIIIIIIIIIIIIIIIIIIIIIIIIIIIIIIIIIIIIIIIIIIIIIIIIIIIIIIIIIIIIIIIIIIIIIIIIIIIIIIIIIIIIIIIIIIIIIIIIIIIIIIIIIIIIIIIIIIIIIIIIIIIIIIIIIIIIIIIIIIIIIIIIIIIIIIIIIIIIIIIIIIIIIIIIIIIIIIIIIIIIIIIIIIIIIIIIIIIIIIIIIIIIIIIIIIIIII	0
SGN-E202690	+	SGN-U564190 Tomato 200607#2 [9 ESTs aligned] (*GB) gi|157352952|emb|CAO44842.1| (e_value=5e-137) unnamed; (*ATH) AT5G11240.1 (e_value=4e-129)  Symbol: None | transducin family protein / WD-40 repeat family protein, contains 3 WD-40 repeats (PF00400); similar to uncharacterized protein KIAA0007 (GI:1663708) {Homo sapiens} 1.2e-11 | chr5:3582564-3586987 FORWARD | Aliases: F2I11.130, F2I11_13... ; (*SWP) sp|Q6ZQL4|WDR43_MOUSE (e_value=3e-11) WD repeat-containing protein 43 OS=Mus musculus GN=Wdr43; 	57	TTTTTTCAGCGCCACCGTCTGTTCAGCAGCTCTACCTTCTCCCTCGCCGGAAGCTCCAGTTTTCCACCGTCCGTTGAGAAGCTCTACCTTCTACGTCGCCCGAAGCTCCAGTTTGTACTCGAAGTTCCGTTACAAGCAATGGGCACAGCTAATATAAGGGACATTTTGACTTGTTTTAGTCCTTCGTTAGACTTCTTTGCTATAAGTTCTGGTGATGGCCGTATCAAGATATGGGATACTGTGAAGGGTCAGGTACAGACCGAGTTTGCAGATATTGTGTCAATGGAGAAAGAAAGCTCGTTTAATAAGCCAGGAGGTCATCTTTCAATGGATTATACTTGCATGAAGTGGTTATCATGTGACAGAAAGAAAAAAAGGAAGATTGGAACTTCATTATTGGTGTTAGGTACAGGAAGTGGTGATTTTTTGGCTCTAGATGTATCTGCAGGTCATCTGAAATGGAGATTTAGTGATTGCCATCCTGGCGGTGTCAACGCCATCTCATTCCCTTCACATGGTTCATTCATTTA	IIIIIIIIIIIIIIIIIIIIIIIIIIIIIIIIIIIIIIIIIIIIIIIIIIIIIIIIIIIIIIIIIIIIIIIIIIIIIIIIIIIIIIIIIIIIIIIIIIIIIIIIIIIIIIIIIIIIIIIIIIIIIIIIIIIIIIIIIIIIIIIIIIIIIIIIIIIIIIIIIIIIIIIIIIIIIIIIIIIIIIIIIIIIIIIIIIIIIIIIIIIIIIIIIIIIIIIIIIIIIIIIIIIIIIIIIIIIIIIIIIIIIIIIIIIIIIIIIIIIIIIIIIIIIIIIIIIIIIIIIIIIIIIIIIIIIIIIIIIIIIIIIIIIIIIIIIIIIIIIIIIIIIIIIIIIIIIIIIIIIIIIIIIIIIIIIIIIIIIIIIIIIIIIIIIIIIIIIIIIIIIIIIIIIIIIIIIIIIIIIIIIIIIIIIIIIIIIIIIIIIIIIIIIIIIIIIIIIIIIIIIIIIIIIIIIIIIIIIIIIIIIIIIIIIIIIIIIIIIIIIIIIIIIIIIIIIIIIIIIIIIIIIIIIIIIIIIIIIIIIIIIIIIIII	0	161:T>C
SGN-E201092	-	SGN-U581169 Tomato 200607#2 [25 ESTs aligned] (*GB) gi|46277128|gb|AAS86762.1| (e_value=1e-141) protein phosphatase 2C [Lycopersicon esculentum]; (*ATH) AT3G15260.1 (e_value=9e-113) | Symbol: None | protein phosphatase 2C, putative / PP2C, putative, similar to protein phosphatase type 2C GB:AAD17805 from (Lotus japonicus) | chr3:5138703-5140382 FORWARD | Aliases: K7L4.6; (*SWP) sp|Q09172|PP2C2_SCHPO (e_value=8e-24) Protein phosphatase 2C homolog 2 OS=Schizosaccharomyces pombe GN=ptc2; 	585	AAAGGTGGTTTCGTGTCCAATTTTCCAGGTGATGTTCCTCGGGTTGATGGGCAGTTACCAGTAGCAAGAGCATTTGGCGACAAGAGCTTGAAGATGCATTTAAGTTCAGAGCCAGATGTAGTGGTAGAGCTCATAGATGATGACACAGAGTTTCTCATTTTGGCTAGTGACGGCGTATGGAAGGTACTGTCGAATCAGGAAGCTGCAGATTGCATTAAAGATATTAAGGATGCGCGATCAGCTGCAAAGCATCTCAATGAACATGCTCTTGCAAGGGGAAGTACCGATGATATATCCTGCGTAGTTGTAAGGTTCCAATAATCTTCTCTCTCTGCACTTGTTAGATGATGAAACGTGTGCTTAGATCGTATAGTTTCTTTGAAATGTAAAATCTGAACTAGTACTTGCTTTTGTCGATGGTTTGGTTGG	IIIIIIIIIIIIIIIIIIIIIIIIIIIIIIIIIIIIIIIIIIIIIIIIIIIIIIIIIIIIIIIIIIIIIIIIIIIIIIIIIIIIIIIIIIIIIIIIIIIIIIIIIIIIIIIIIIIIIIIIIIIIIIIIIIIIIIIIIIIIIIIIIIIIIIIIIIIIIIIIIIIIIIIIIIIIIIIIIIIIIIIIIIIIIIIIIIIIIIIIIIIIIIIIIIIIIIIIIIIIIIIIIIIIIIIIIIIIIIIIIIIIIIIIIIIIIIIIIIIIIIIIIIIIIIIIIIIIIIIIIIIIIIIIIIIIIIIIIIIIIIIIIIIIIIIIIIIIIIIIIIIIIIIIIIIIIIIIIIIIIIIIIIIIIIIIIIIIIIIIIIIIIIIIIIIIIIIIIIIIIIIIIIIIIIIIIIIIIIIIIIIIIIIIIIIIIIIIIIIIIIIIIIIII	0	371:G>C
SGN-E718526	+	SGN-U581169 Tomato 200607#2 [25 ESTs aligned] (*GB) gi|46277128|gb|AAS86762.1| (e_value=1e-141) protein phosphatase 2C [Lycopersicon esculentum]; (*ATH) AT3G15260.1 (e_value=9e-113) | Symbol: None | protein phosphatase 2C, putative / PP2C, putative, similar to protein phosphatase type 2C GB:AAD17805 from (Lotus japonicus) | chr3:5138703-5140382 FORWARD | Aliases: K7L4.6; (*SWP) sp|Q09172|PP2C2_SCHPO (e_value=8e-24) Protein phosphatase 2C homolog 2 OS=Schizosaccharomyces pombe GN=ptc2; 	0	GGCGATTGGCGGCCAATCGGCCGAATTGGTTTTCTTCGTTTTTATTAATTTTGCATCATGACTGGAGGCAAAGAAATCATCGACAAAATTAAGGAAAAGGTTGGTTTAAGTTCGTCAGATACCGGAAGAGGTAAGAGTAAGATGTCGAAGAACATAACCCATGGGTATCACATGGTTGAGGGAAAATCGCATCACACCATGGAAGATTATGTTTTTGCACAGTTTAAACAAGTTGATGAAAATGAACTTGGTCTATTTGCAATATTTGATGGCCATTTGAGCCACGAGATTCCTGAGTACCTCCGCTCTCATCTATTCAACAATATTCTCAATGAGCCTAACTTCTGGGCTGAACCGGAGTCTGCAATCAGGAAAGCCTACCGTATAACAGATACAACTATTTTGGATAAGGCTGCTGATTTGGGTAAAGGAGGATCCACTGCTGTTACAGCCATATTGATTAATGGTCAGAAACTAGTTGTTGCTAATGTCGGAGATTCTCGTGCCGTCATTTACAAAAATGGAGTGGCCAAGCAGCTGTCCATCGATCATGAGCCTGGCAGGGAGAGGGAGATCATCGAGGGCAAAGGTGGTTTCGTGTCCAATTTTCCAGGTGATGTTCCTCGGGTTGATGGGCAGTTAGCAGTAGCAAGAGCATTTGGCGACAAGAGCTTGAAGATGCATTTAAGTTCAGAGCCAGATGTAGTGGTAGAGCTCATAGATGATGACACAGAGTTTCTCATTTTGGCTAGTGACGGCGTATGGAAGGTACTGTCGAATCAGGAAGCTGCAGATTGCATTAAAGATATTAAGGATGCGCGATCAGCTGCAAAGCATCTCAATGAACATGCTC	IIIIIIIIIIIIIIIIIIIIIIIIIIIIIIIIIIIIIIIIIIIIIIIIIIIIIIIIIIIIIIIIIIIIIIIIIIIIIIIIIIIIIIIIIIIIIIIIIIIIIIIIIIIIIIIIIIIIIIIIIIIIIIIIIIIIIIIIIIIIIIIIIIIIIIIIIIIIIIIIIIIIIIIIIIIIIIIIIIIIIIIIIIIIIIIIIIIIIIIIIIIIIIIIIIIIIIIIIIIIIIIIIIIIIIIIIIIIIIIIIIIIIIIIIIIIIIIIIIIIIIIIIIIIIIIIIIIIIIIIIIIIIIIIIIIIIIIIIIIIIIIIIIIIIIIIIIIIIIIIIIIIIIIIIIIIIIIIIIIIIIIIIIIIIIIIIIIIIIIIIIIIIIIIIIIIIIIIIIIIIIIIIIIIIIIIIIIIIIIIIIIIIIIIIIIIIIIIIIIIIIIIIIIIIIIIIIIIIIIIIIIIIIIIIIIIIIIIIIIIIIIIIIIIIIIIIIIIIIIIIIIIIIIIIIIIIIIIIIIIIIIIIIIIIIIIIIIIIIIIIIIIIIIIIIIIIIIIIIIIIIIIIIIIIIIIIIIIIIIIIIIIIIIIIIIIIIIIIIIIIIIIIIIIIIIIIIIIIIIIIIIIIIIIIIIIIIIIIIIIIIIIIIIIIIIIIIIIIIIIIIIIIIIIIIIIIIIIIIIIIIIIIIIIIIIIIIIIIIIIIIIIIIIIIIIIIIIIIIIIIIIIIIIIIIIIIIIIIIIIIIIIIIIIIIIIIIIIIIIIIIIIIIIIIIIIIIIIIIIIIIIIIIIIIIIIIIIIIIIIIIIIIIIIIIIIIIIIIIIIIIIIIIIIIIIIIIIIIIIIIIIIIIIIIIIIIIIIIIIIIIIIIIIIIIIII	0
