# Supplementary material for: ngs_backbone: a pipeline for read cleaning, mapping and SNP calling using Next Generation Sequence
Source: BMC Genomics. 2011 Jun 2;12:285. doi: 10.1186/1471-2164-12-285 (PMC3124440; doi:10.1186/1471-2164-12-285)
Supplement: Additional file 1 — ngs_backbone 1.1.0 software. ngs_backbone 1.1.0. Last version, released on 31-08-2010. [file 1471-2164-12-285-S1.GZ › ngs_backbone-1.1.0/franklin/data/cos_list]

SGN-U214434 SGN-U571796,SGN-U594455
SGN-U221075 SGN-U571635
SGN-U227134 SGN-U582043
SGN-U229343 SGN-U585933
SGN-U219008 SGN-U566538
SGN-U239238 SGN-U574190
SGN-U225011 SGN-U563070
SGN-U222011 SGN-U571742
SGN-U230486 SGN-U574119
SGN-U237263 SGN-U601751
