# Supplementary material for: ngs_backbone: a pipeline for read cleaning, mapping and SNP calling using Next Generation Sequence
Source: BMC Genomics. 2011 Jun 2;12:285. doi: 10.1186/1471-2164-12-285 (PMC3124440; doi:10.1186/1471-2164-12-285)
Supplement: Additional file 1 — ngs_backbone 1.1.0 software. ngs_backbone 1.1.0. Last version, released on 31-08-2010. [file 1471-2164-12-285-S1.GZ › ngs_backbone-1.1.0/franklin/data/blast.xml]

<?xml version="1.0"?>
<!DOCTYPE BlastOutput PUBLIC "-//NCBI//NCBI BlastOutput/EN" "http://www.ncbi.nlm.nih.gov/dtd/NCBI_BlastOutput.dtd">
<BlastOutput>
  <BlastOutput_program>blastn</BlastOutput_program>
  <BlastOutput_version>blastn 2.2.15 [Oct-15-2006]</BlastOutput_version>
  <BlastOutput_reference>~Reference: Altschul, Stephen F., Thomas L. Madden, Alejandro A. Schaffer, ~Jinghui Zhang, Zheng Zhang, Webb Miller, and David J. Lipman (1997), ~&quot;Gapped BLAST and PSI-BLAST: a new generation of protein database search~programs&quot;,  Nucleic Acids Res. 25:3389-3402.</BlastOutput_reference>
  <BlastOutput_db>vitis.genome.20071121.fasta</BlastOutput_db>
  <BlastOutput_query-ID>lcl|1_0</BlastOutput_query-ID>
  <BlastOutput_query-def>cCL1Contig1</BlastOutput_query-def>
  <BlastOutput_query-len>822</BlastOutput_query-len>
  <BlastOutput_param>
    <Parameters>
      <Parameters_expect>1e-05</Parameters_expect>
      <Parameters_sc-match>1</Parameters_sc-match>
      <Parameters_sc-mismatch>-3</Parameters_sc-mismatch>
      <Parameters_gap-open>5</Parameters_gap-open>
      <Parameters_gap-extend>2</Parameters_gap-extend>
      <Parameters_filter>F</Parameters_filter>
    </Parameters>
  </BlastOutput_param>
  <BlastOutput_iterations>
    <Iteration>
      <Iteration_iter-num>2</Iteration_iter-num>
      <Iteration_query-ID>lcl|2_0</Iteration_query-ID>
      <Iteration_query-def>cCL1Contig2</Iteration_query-def>
      <Iteration_query-len>1924</Iteration_query-len>
      <Iteration_hits>
        <Hit>
          <Hit_num>1</Hit_num>
          <Hit_id>lcl|chr18</Hit_id>
          <Hit_def>No definition line found</Hit_def>
          <Hit_accession>chr18</Hit_accession>
          <Hit_len>19691255</Hit_len>
          <Hit_hsps>
            <Hsp>
              <Hsp_num>1</Hsp_num>
              <Hsp_bit-score>153.134</Hsp_bit-score>
              <Hsp_score>77</Hsp_score>
              <Hsp_evalue>4.60533e-35</Hsp_evalue>
              <Hsp_query-from>484</Hsp_query-from>
              <Hsp_query-to>276</Hsp_query-to>
              <Hsp_hit-from>477142</Hsp_hit-from>
              <Hsp_hit-to>477350</Hsp_hit-to>
              <Hsp_query-frame>1</Hsp_query-frame>
              <Hsp_hit-frame>-1</Hsp_hit-frame>
              <Hsp_identity>176</Hsp_identity>
              <Hsp_positive>176</Hsp_positive>
              <Hsp_align-len>209</Hsp_align-len>
              <Hsp_qseq>GCTCTGGTCATCCCATCTTTCAACAACATGCTCGTTGCTCCACCAGACGCATAGATCGCTTTGCAACCTCTATTGGTGCTGGCCACCAAGCAACCCTCCGTCGTAGCCATCGGCACGGTGTACTCGAATCCATCCAGCAACAAAGGTCCCGCTATTCCCACCGGAATCTGAACATACCCAACCGGCATTTCGCAGCACTGCCCTAAAAT</Hsp_qseq>
              <Hsp_hseq>GCTCTCGTCATCCCATCTCTCAACACCATGCTCGTTGCTCCACCAGACACATAGATCGCCTTACAACCTCTGTTGGTACTGGCTACCAAACACCCTTCCGTCGTCGCCATCGGCACCGAATACTCGAACCCGTCAAGTAACAACGGTCCGGCAATCCCCACGGGAATTTGCACGTATCCGACTGGCATCTCACAGCACTGCCCTAAAAT</Hsp_hseq>
              <Hsp_midline>||||| |||||||||||| |||||| |||||||||||||||||||||| |||||||||| || |||||||| ||||| ||||| ||||| || || |||||||| ||||||||||| |  |||||||| || || || ||||| ||||| || || ||||| ||||| || || || || || ||||| || |||||||||||||||||</Hsp_midline>
            </Hsp>
            <Hsp>
              <Hsp_num>2</Hsp_num>
              <Hsp_bit-score>139.258</Hsp_bit-score>
              <Hsp_score>70</Hsp_score>
              <Hsp_evalue>6.92623e-31</Hsp_evalue>
              <Hsp_query-from>1066</Hsp_query-from>
              <Hsp_query-to>765</Hsp_query-to>
              <Hsp_hit-from>475187</Hsp_hit-from>
              <Hsp_hit-to>475488</Hsp_hit-to>
              <Hsp_query-frame>1</Hsp_query-frame>
              <Hsp_hit-frame>-1</Hsp_hit-frame>
              <Hsp_identity>244</Hsp_identity>
              <Hsp_positive>244</Hsp_positive>
              <Hsp_align-len>302</Hsp_align-len>
              <Hsp_qseq>TTAACAGGTTCCATCATAGTGATGCAGTGAGAACTCTCCACATTTTGTGCTGGATCTTGACCAGTTGCTAAGAAAATAGCGGATACAATATTGCTGGAATGAGCATTAAAACCACCAAGAGCGCCAGCCATTGCAGATCCAGTTAGATTCTTAAGCATGTTAAGCTCTACTAGACTCGCAACACTGGTTTTCAATACCTTCCTCACCACCTCATCCTTTATTACTGCCTCACAGACCACAGACTTTCCTCGTCCTTCAATCCAATTCACGGCAGCAGGCTTCTTGTCAGCACAAAAGTTTCC</Hsp_qseq>
              <Hsp_hseq>TTAACAGCTTCCATCATTGTAATGCAGTGGCAACTCTCAACATTTTGGGCCGGATCTTGGCCAGTGGCTATAAATATTGCAGACACAATGTTGCCAGCATGGGCATTAAATCCACCCAGAGCACCAGCAACTGCAGAACCAGCAAGGTTCTTGAGCATGTTAAGCTCTACCAGGGCCGCTATGTTTGTTTTCAACACCTTCCTTACCACATCCTCCTTGATGACTGCCTCACAAACCACAGACTTACCACGCCCTTCAATCCAGTTTACAGCAGCTGGTTTCTTGTCTGAACAAAAATTTCC</Hsp_hseq>
              <Hsp_midline>||||||| ||||||||| || ||||||||  ||||||| |||||||| || |||||||| ||||| ||||  || || || || ||||| ||||  | ||| |||||||| ||||| ||||| ||||| | |||||| ||||  || ||||| ||||||||||||||||| ||   ||| |   | |||||||| |||||||| ||||| || ||||| || ||||||||||| ||||||||||| || || ||||||||||| || || ||||| || |||||||| | |||||| |||||</Hsp_midline>
            </Hsp>
            <Hsp>
              <Hsp_num>3</Hsp_num>
              <Hsp_bit-score>97.6282</Hsp_bit-score>
              <Hsp_score>49</Hsp_score>
              <Hsp_evalue>2.35616e-18</Hsp_evalue>
              <Hsp_query-from>1329</Hsp_query-from>
              <Hsp_query-to>1125</Hsp_query-to>
              <Hsp_hit-from>474546</Hsp_hit-from>
              <Hsp_hit-to>474750</Hsp_hit-to>
              <Hsp_query-frame>1</Hsp_query-frame>
              <Hsp_hit-frame>-1</Hsp_hit-frame>
              <Hsp_identity>166</Hsp_identity>
              <Hsp_positive>166</Hsp_positive>
              <Hsp_align-len>205</Hsp_align-len>
              <Hsp_qseq>TGCTAGATCTATTGTATTTCATGTGACTCCTCACAAGTTGTCCAGCTGCTATAGCAGACATGAGGGATAGCTCACCTGCAAGAACAGAGCCAGCCACAATGGTGGCTAAAAGCCTTGAGTTGGCTCCCGGAGACTCTTTGCTAGCACCCTTCACACCAAGAAGATTCAAACAAGCGGATTGAGATGCAAGTTGAGTTCCACCTCC</Hsp_qseq>
              <Hsp_hseq>TGCTGGATCTATTGTATTTCATGTGGCTCTTGACAAGCTGTCCGGCTGCAATGGCAGACATTAAGGAGAGCTCCCCGGCCAAAACTGAACCGGCTATGATGGTGGCCAACAGCTTTGAGTTTGATCCTGGTGACTCTTTGCTTGCACCCTTTACGCCCAGTAGGTTTAGACAAGCAGATTGAGATGGAAGTTGAGTCCCACCTCC</Hsp_hseq>
              <Hsp_midline>|||| |||||||||||||||||||| ||| | ||||| ||||| ||||| || |||||||| | ||| ||||| || || | ||| || || || |  |||||||| || ||| ||||||| | ||| || ||||||||||| |||||||| || || || || || | |||||| |||||||||| ||||||||| ||||||||</Hsp_midline>
            </Hsp>
            <Hsp>
              <Hsp_num>4</Hsp_num>
              <Hsp_bit-score>77.8047</Hsp_bit-score>
              <Hsp_score>39</Hsp_score>
              <Hsp_evalue>2.18618e-12</Hsp_evalue>
              <Hsp_query-from>766</Hsp_query-from>
              <Hsp_query-to>588</Hsp_query-to>
              <Hsp_hit-from>476314</Hsp_hit-from>
              <Hsp_hit-to>476492</Hsp_hit-to>
              <Hsp_query-frame>1</Hsp_query-frame>
              <Hsp_hit-frame>-1</Hsp_hit-frame>
              <Hsp_identity>144</Hsp_identity>
              <Hsp_positive>144</Hsp_positive>
              <Hsp_align-len>179</Hsp_align-len>
              <Hsp_qseq>CCAGAGATACCAATGACTTCCATATCCGAGAAATCATGTTGAAGAAATTCAAGGACATTCTGGACACCCTTAGACACCATATTCATTCCCATGGCGTCGCCTGTGCTGCAACAAAATCTTACATAAAGATTCTTCCCAGCAATAGAGCATCGGATACTTTGAAGCCTAGCAAATCTACT</Hsp_qseq>
              <Hsp_hseq>CCAGAGATGCCAATAACATCCATGTCTGGGAAGTCATTTTGAAGGAAATCCAGGACATTTTGAACCCCTTTCGAAACCATGTTCATGCCCATTGCATCACCAGTGCTGCAGCTAAATCTTATGTAAAGATTCTTCCCCGCCATAGCACATTGAATACTTTGCAGCCTTGCAAATCTACT</Hsp_hseq>
              <Hsp_midline>|||||||| ||||| || ||||| || | ||| |||| |||||| || || |||||||| || || || || || ||||| ||||| ||||| || || || |||||||| | ||||||||  |||||||||||||| || ||||  ||| | |||||||| ||||| |||||||||||</Hsp_midline>
            </Hsp>
          </Hit_hsps>
        </Hit>
        <Hit>
          <Hit_num>2</Hit_num>
          <Hit_id>lcl|chr03</Hit_id>
          <Hit_def>No definition line found</Hit_def>
          <Hit_accession>chr03</Hit_accession>
          <Hit_len>10186927</Hit_len>
          <Hit_hsps>
            <Hsp>
              <Hsp_num>1</Hsp_num>
              <Hsp_bit-score>153.134</Hsp_bit-score>
              <Hsp_score>77</Hsp_score>
              <Hsp_evalue>4.60533e-35</Hsp_evalue>
              <Hsp_query-from>1111</Hsp_query-from>
              <Hsp_query-to>1315</Hsp_query-to>
              <Hsp_hit-from>2950688</Hsp_hit-from>
              <Hsp_hit-to>2950892</Hsp_hit-to>
              <Hsp_query-frame>1</Hsp_query-frame>
              <Hsp_hit-frame>1</Hsp_hit-frame>
              <Hsp_identity>173</Hsp_identity>
              <Hsp_positive>173</Hsp_positive>
              <Hsp_align-len>205</Hsp_align-len>
              <Hsp_qseq>AGGTTGGTACTGTCGGAGGTGGAACTCAACTTGCATCTCAATCCGCTTGTTTGAATCTTCTTGGTGTGAAGGGTGCTAGCAAAGAGTCTCCGGGAGCCAACTCAAGGCTTTTAGCCACCATTGTGGCTGGCTCTGTTCTTGCAGGTGAGCTATCCCTCATGTCTGCTATAGCAGCTGGACAACTTGTGAGGAGTCACATGAAATA</Hsp_qseq>
              <Hsp_hseq>AGGTTGGCACAGTTGGAGGTGGCACCCAACTTGCATCTCAGTCAGCTTGTCTGAACCTGCTTGGGGTGAAGGGTGCAAACAAAGAATCGCCGGGAACAAACGCAAGGCTGCTGGCCACCATTGTCGCAGGTTCGGTTCTTGCAGGGGAGCTCTCCCTCATGTCTGCAATTGCAGCTGGACAGCTTGTTAGGAGCCACATGAAATA</Hsp_hseq>
              <Hsp_midline>||||||| || || |||||||| || |||||||||||||| || |||||| |||| || ||||| ||||||||||| | |||||| || |||||| | ||| |||||||  | ||||||||||| || || || ||||||||||| ||||| |||||||||||||| || ||||||||||| ||||| ||||| |||||||||||</Hsp_midline>
            </Hsp>
            <Hsp>
              <Hsp_num>2</Hsp_num>
              <Hsp_bit-score>143.222</Hsp_bit-score>
              <Hsp_score>72</Hsp_score>
              <Hsp_evalue>4.43609e-32</Hsp_evalue>
              <Hsp_query-from>262</Hsp_query-from>
              <Hsp_query-to>493</Hsp_query-to>
              <Hsp_hit-from>2949519</Hsp_hit-from>
              <Hsp_hit-to>2949750</Hsp_hit-to>
              <Hsp_query-frame>1</Hsp_query-frame>
              <Hsp_hit-frame>1</Hsp_hit-frame>
              <Hsp_identity>192</Hsp_identity>
              <Hsp_positive>192</Hsp_positive>
              <Hsp_align-len>232</Hsp_align-len>
              <Hsp_qseq>TCGATTATGAGTCTATTTTAGGGCAGTGCTGCGAAATGCCGGTTGGGTATGTTCAGATTCCGGTGGGAATAGCGGGACCTTTGTTGCTGGATGGATTCGAGTACACCGTGCCGATGGCTACGACGGAGGGTTGCTTGGTGGCCAGCACCAATAGAGGTTGCAAAGCGATCTATGCGTCTGGTGGAGCAACGAGCATGTTGTTGAAAGATGGGATGACCAGAGCGCCGGTTGT</Hsp_qseq>
              <Hsp_hseq>TCGATTACGAGTCGATTTTGGGGCAGTGCTGTGAGATGCCGGTGGGGTATATTCAAATTCCGGTGGGGATCGCGGGGCCGCTGTTGTTGGATGGAAGAGAGTACTCCATTCCAATGGCGACCACCGAAGGGTGCTTGGTGGCGAGCACCAACAGGGGTTGCAAAGCCATCTACGCCTCTGGTGGCGCCACAAGCGTGTTGTTGAGAGATGCCATGACCAGAGCTCCGGTTGT</Hsp_hseq>
              <Hsp_midline>||||||| ||||| ||||| ||||||||||| || |||||||| |||||| |||| ||||||||||| || ||||| ||  ||||| ||||||||   |||||| || | || ||||| || || || || ||||||||||| |||||||| || ||||||||||| ||||| || |||||||| || || ||| ||||||||| |||||  ||||||||||| ||||||||</Hsp_midline>
            </Hsp>
            <Hsp>
              <Hsp_num>3</Hsp_num>
              <Hsp_bit-score>99.6106</Hsp_bit-score>
              <Hsp_score>50</Hsp_score>
              <Hsp_evalue>5.9629e-19</Hsp_evalue>
              <Hsp_query-from>780</Hsp_query-from>
              <Hsp_query-to>1057</Hsp_query-to>
              <Hsp_hit-from>2950242</Hsp_hit-from>
              <Hsp_hit-to>2950519</Hsp_hit-to>
              <Hsp_query-frame>1</Hsp_query-frame>
              <Hsp_hit-frame>1</Hsp_hit-frame>
              <Hsp_identity>221</Hsp_identity>
              <Hsp_positive>221</Hsp_positive>
              <Hsp_align-len>278</Hsp_align-len>
              <Hsp_qseq>GACAAGAAGCCTGCTGCCGTGAATTGGATTGAAGGACGAGGAAAGTCTGTGGTCTGTGAGGCAGTAATAAAGGATGAGGTGGTGAGGAAGGTATTGAAAACCAGTGTTGCGAGTCTAGTAGAGCTTAACATGCTTAAGAATCTAACTGGATCTGCAATGGCTGGCGCTCTTGGTGGTTTTAATGCTCATTCCAGCAATATTGTATCCGCTATTTTCTTAGCAACTGGTCAAGATCCAGCACAAAATGTGGAGAGTTCTCACTGCATCACTATGATGGA</Hsp_qseq>
              <Hsp_hseq>GACAAGAAGCCAACTGCAGTGAACTGGATTGAAGGACGTGGGAAATCCGTGGTCTGCGAGGCCATCATCAAGGAGGAGGTGGTGAAGAAGGTGTTGAAGACCAATGTGGCTGCTTTGGTGGAGCTTAACATGCTCAAGAACCTCACTGGTTCTGCCATGGCTGGAGCCCTTGGCGGATTCAACGCCCACGCCAGCAACATTGTCTCTGCAGTCTACATAGCCACAGGCCAAGACCCCGCCCAGAATGTGGAGAGCTCTCACTGTATCACCATGATGGA</Hsp_hseq>
              <Hsp_midline>|||||||||||  |||| ||||| |||||||||||||| || || || |||||||| |||||  | || ||||| |||||||||| |||||| ||||| |||| ||| ||   | | || |||||||||||||| ||||| || ||||| ||||| |||||||| || ||||| || || || || ||  ||||||| ||||| || ||  | | | |||| || || ||||| || || || ||||||||||| |||||||| ||||| ||||||||</Hsp_midline>
            </Hsp>
          </Hit_hsps>
        </Hit>
        <Hit>
          <Hit_num>3</Hit_num>
          <Hit_id>lcl|chr04</Hit_id>
          <Hit_def>No definition line found</Hit_def>
          <Hit_accession>chr04</Hit_accession>
          <Hit_len>19293076</Hit_len>
          <Hit_hsps>
            <Hsp>
              <Hsp_num>1</Hsp_num>
              <Hsp_bit-score>149.169</Hsp_bit-score>
              <Hsp_score>75</Hsp_score>
              <Hsp_evalue>7.19046e-34</Hsp_evalue>
              <Hsp_query-from>765</Hsp_query-from>
              <Hsp_query-to>1063</Hsp_query-to>
              <Hsp_hit-from>19036227</Hsp_hit-from>
              <Hsp_hit-to>19036525</Hsp_hit-to>
              <Hsp_query-frame>1</Hsp_query-frame>
              <Hsp_hit-frame>1</Hsp_hit-frame>
              <Hsp_identity>243</Hsp_identity>
              <Hsp_positive>243</Hsp_positive>
              <Hsp_align-len>299</Hsp_align-len>
              <Hsp_qseq>GGAAACTTTTGTGCTGACAAGAAGCCTGCTGCCGTGAATTGGATTGAAGGACGAGGAAAGTCTGTGGTCTGTGAGGCAGTAATAAAGGATGAGGTGGTGAGGAAGGTATTGAAAACCAGTGTTGCGAGTCTAGTAGAGCTTAACATGCTTAAGAATCTAACTGGATCTGCAATGGCTGGCGCTCTTGGTGGTTTTAATGCTCATTCCAGCAATATTGTATCCGCTATTTTCTTAGCAACTGGTCAAGATCCAGCACAAAATGTGGAGAGTTCTCACTGCATCACTATGATGGAACCTGT</Hsp_qseq>
              <Hsp_hseq>GGAAACTTCTGTTCAGACAAGAAGCCAGCTGCAGTGAACTGGATTGAAGGGCGTGGGAAGTCGGTTGTATGCGAGGCAATAATTGGGGATGAGGTTGTGAGGAAGGTGTTGAAGACCAGTGTGGCTGCTCTGGTGGAGCTTAACATGCTCAAGAACCTTACAGGGTCAGCAGTGGCTGGCGCCCTTGGGGGCTTCAATGCCCATGCCAGCAATATTGTCTCTGCAGTTTATATAGCAACTGGCCAGGATCCTGCTCAGAATGTAGAGAGCTCCCACTGCATCACGATGATGGAAGCTGT</Hsp_hseq>
              <Hsp_midline>|||||||| ||| | ||||||||||| ||||| ||||| ||||||||||| || || ||||| || || || |||||| ||||   ||||||||| ||||||||||| ||||| |||||||| ||   ||| || |||||||||||||| ||||| || || || || ||| |||||||||| ||||| || || ||||| ||| ||||||||||||| || ||  |||   |||||||||| || ||||| || || ||||| ||||| || ||||||||||| ||||||||| ||||</Hsp_midline>
            </Hsp>
            <Hsp>
              <Hsp_num>2</Hsp_num>
              <Hsp_bit-score>131.328</Hsp_bit-score>
              <Hsp_score>66</Hsp_score>
              <Hsp_evalue>1.68845e-28</Hsp_evalue>
              <Hsp_query-from>1111</Hsp_query-from>
              <Hsp_query-to>1336</Hsp_query-to>
              <Hsp_hit-from>19036671</Hsp_hit-from>
              <Hsp_hit-to>19036896</Hsp_hit-to>
              <Hsp_query-frame>1</Hsp_query-frame>
              <Hsp_hit-frame>1</Hsp_hit-frame>
              <Hsp_identity>186</Hsp_identity>
              <Hsp_positive>186</Hsp_positive>
              <Hsp_align-len>226</Hsp_align-len>
              <Hsp_qseq>AGGTTGGTACTGTCGGAGGTGGAACTCAACTTGCATCTCAATCCGCTTGTTTGAATCTTCTTGGTGTGAAGGGTGCTAGCAAAGAGTCTCCGGGAGCCAACTCAAGGCTTTTAGCCACCATTGTGGCTGGCTCTGTTCTTGCAGGTGAGCTATCCCTCATGTCTGCTATAGCAGCTGGACAACTTGTGAGGAGTCACATGAAATACAATAGATCTAGCAGAGATGT</Hsp_qseq>
              <Hsp_hseq>AGGTGGGTACGGTGGGAGGTGGCACCCAACTGGCATCTCAGTCAGCTTGCCTGAACCTACTAGGTGTAAAGGGTGCAAGCAAAGAGTCTCCAGGGTCAAACTCAAGGCTCTTGGCCACCATTGTAGCTGGTTCTGTTCTTGCTGGAGAACTCTCCCTCATGTCCGCCATTGCAGCCGGCCAGCTTGTCAAGAGCCACTTGAAATATAACAGATCCAGCAGAGATGT</Hsp_hseq>
              <Hsp_midline>|||| ||||| || |||||||| || ||||| |||||||| || |||||  |||| || || ||||| |||||||| |||||||||||||| ||  | ||||||||||| || ||||||||||| ||||| ||||||||||| || || || ||||||||||| || || ||||| || || ||||| | ||| ||| ||||||| || ||||| |||||||||||</Hsp_midline>
            </Hsp>
            <Hsp>
              <Hsp_num>3</Hsp_num>
              <Hsp_bit-score>63.9282</Hsp_bit-score>
              <Hsp_score>32</Hsp_score>
              <Hsp_evalue>3.28793e-08</Hsp_evalue>
              <Hsp_query-from>282</Hsp_query-from>
              <Hsp_query-to>337</Hsp_query-to>
              <Hsp_hit-from>19035409</Hsp_hit-from>
              <Hsp_hit-to>19035464</Hsp_hit-to>
              <Hsp_query-frame>1</Hsp_query-frame>
              <Hsp_hit-frame>1</Hsp_hit-frame>
              <Hsp_identity>50</Hsp_identity>
              <Hsp_positive>50</Hsp_positive>
              <Hsp_align-len>56</Hsp_align-len>
              <Hsp_qseq>GGGCAGTGCTGCGAAATGCCGGTTGGGTATGTTCAGATTCCGGTGGGAATAGCGGG</Hsp_qseq>
              <Hsp_hseq>GGGCAGTGTTGCGAGATGCCGGTTGGGTACGTGCAGATTCCTGTGGGGATAGCGGG</Hsp_hseq>
              <Hsp_midline>|||||||| ||||| |||||||||||||| || |||||||| ||||| ||||||||</Hsp_midline>
            </Hsp>
          </Hit_hsps>
        </Hit>
      </Iteration_hits>
      <Iteration_stat>
        <Statistics>
          <Statistics_db-num>19</Statistics_db-num>
          <Statistics_db-len>303085820</Statistics_db-len>
          <Statistics_hsp-len>0</Statistics_hsp-len>
          <Statistics_eff-space>0</Statistics_eff-space>
          <Statistics_kappa>0.710603</Statistics_kappa>
          <Statistics_lambda>1.37406</Statistics_lambda>
          <Statistics_entropy>1.30725</Statistics_entropy>
        </Statistics>
      </Iteration_stat>
    </Iteration>
    <Iteration>
      <Iteration_iter-num>3</Iteration_iter-num>
      <Iteration_query-ID>lcl|3_0</Iteration_query-ID>
      <Iteration_query-def>cCL1Contig3</Iteration_query-def>
      <Iteration_query-len>629</Iteration_query-len>
      <Iteration_hits>
        <Hit>
          <Hit_num>1</Hit_num>
          <Hit_id>lcl|chr18</Hit_id>
          <Hit_def>No definition line found</Hit_def>
          <Hit_accession>chr18</Hit_accession>
          <Hit_len>19691255</Hit_len>
          <Hit_hsps>
            <Hsp>
              <Hsp_num>1</Hsp_num>
              <Hsp_bit-score>115.469</Hsp_bit-score>
              <Hsp_score>58</Hsp_score>
              <Hsp_evalue>3.21467e-24</Hsp_evalue>
              <Hsp_query-from>429</Hsp_query-from>
              <Hsp_query-to>176</Hsp_query-to>
              <Hsp_hit-from>477673</Hsp_hit-from>
              <Hsp_hit-to>477926</Hsp_hit-to>
              <Hsp_query-frame>1</Hsp_query-frame>
              <Hsp_hit-frame>-1</Hsp_hit-frame>
              <Hsp_identity>205</Hsp_identity>
              <Hsp_positive>205</Hsp_positive>
              <Hsp_align-len>254</Hsp_align-len>
              <Hsp_qseq>TCCCAGGCATCGGGAGAGGAACGCGCTATGAAAGACTGAACAAAGTCAATACCGAAAAATCCAAGAAGATAAATGAAGGAAGCCATGAGAGAAACAATGGCGGCGATTTCGGAGAGCGTAACGACGTGAAGAGGTGTAGAGTTTCGGATCTTATCGCGCCATCGGTGAAGAAGATAATAAGCGACGGAGAAGAAAAGGGTGAAGAAGATTGTGTTGGTGAGGTAGAGAGGAAGGGGAAGAGCATCGGAAGCTTT</Hsp_qseq>
              <Hsp_hseq>TCCCAGGCGTCGTGAGAAGCACGCGAAATGAAAGATTGTACAAAATCGATGCCGAAGAAACCTAGGAGATAGATGAAGGATGCGATCAGAGAAACAATAGCGGCGATTTCGGAGAGAGTAACGACGTGGAGCGGAGTGTGCGTTCGGATCTTGTCGCGCCACCGGTGGAGGAGGTAGTACGCGACAGAGAAAAAGAGCGTGAAGAAAATGCCGTTGGTGAGGTAGAGAGGAAGAGGCAGTGCATCCGAGGCTTT</Hsp_hseq>
              <Hsp_midline>|||||||| ||| |||| | |||||  |||||||| || ||||| || || ||||| || || || ||||| |||||||| || || ||||||||||| ||||||||||||||||| ||||||||||| || || ||     |||||||||| |||||||| ||||| || || || || ||||| ||||| || || |||||||| ||   ||||||||||||||||||||| || || ||||| || |||||</Hsp_midline>
            </Hsp>
          </Hit_hsps>
        </Hit>
      </Iteration_hits>
      <Iteration_stat>
        <Statistics>
          <Statistics_db-num>19</Statistics_db-num>
          <Statistics_db-len>303085820</Statistics_db-len>
          <Statistics_hsp-len>0</Statistics_hsp-len>
          <Statistics_eff-space>0</Statistics_eff-space>
          <Statistics_kappa>0.710603</Statistics_kappa>
          <Statistics_lambda>1.37406</Statistics_lambda>
          <Statistics_entropy>1.30725</Statistics_entropy>
        </Statistics>
      </Iteration_stat>
    </Iteration>
    <Iteration>
      <Iteration_iter-num>4</Iteration_iter-num>
      <Iteration_query-ID>lcl|4_0</Iteration_query-ID>
      <Iteration_query-def>cCL1Contig4</Iteration_query-def>
      <Iteration_query-len>595</Iteration_query-len>
      <Iteration_hits>
        <Hit>
          <Hit_num>1</Hit_num>
          <Hit_id>lcl|chr06</Hit_id>
          <Hit_def>No definition line found</Hit_def>
          <Hit_accession>chr06</Hit_accession>
          <Hit_len>24148918</Hit_len>
          <Hit_hsps>
            <Hsp>
              <Hsp_num>1</Hsp_num>
              <Hsp_bit-score>684.405</Hsp_bit-score>
              <Hsp_score>345</Hsp_score>
              <Hsp_evalue>0</Hsp_evalue>
              <Hsp_query-from>595</Hsp_query-from>
              <Hsp_query-to>164</Hsp_query-to>
              <Hsp_hit-from>15090065</Hsp_hit-from>
              <Hsp_hit-to>15090497</Hsp_hit-to>
              <Hsp_query-frame>1</Hsp_query-frame>
              <Hsp_hit-frame>-1</Hsp_hit-frame>
              <Hsp_identity>412</Hsp_identity>
              <Hsp_positive>412</Hsp_positive>
              <Hsp_gaps>1</Hsp_gaps>
              <Hsp_align-len>433</Hsp_align-len>
              <Hsp_qseq>CCTGCCAGTAGTCATATGCTTGTCTCAAAGATTAAGCCATGCATGTGTAAGTATGAACTAATTCAGACTGTGAAACTGCGAATGGCTCATTAAATCAGTTATAGTTTGTTTGATGGTATCTGCTACTCGGATAACCGTAGTAATTCTAGAGCTAATACGTGCAACAAA-CCCCGACTTCTGGAAGGGATGCATTTATTAGATAAAAGGTCGACGCGGGCTCTGCCCGTTGCTCTGATGATTCATGATAACTCGACGGATCGCACGGCCATCGTGCCGGCGACGCATCATTCAAATTTCTGCCCTATCAACTTTCGATGGTAGGATAGTGGCCTACTATGGTGGTGACGGGTGACGGAGAATTAGGGTTCGATTCCGGAGAGGGAGCCTGAGAAACGGCTACCACATCCAAGGAAGGCAGCAGGCGCGCAAATT</Hsp_qseq>
              <Hsp_hseq>CCTGCCAGTAGTCATATGCTTGTCTCAAAGATTAAGCCATGCATGTGTAAGTATGAACTAATTCAGTCTGTGAAACTGTGAATGGCTCATTAAATCAGTTATAGTTTGTTTGATTATATCTGCTACTCAGATAACCGTAGTAATTCTAGAGCTAATACGTGCAAAAAAACCCCAACTTTTGGAAGGGATGCATTTATTAGATAAAAGGTCGACGCGGGCTTTGCCCGTTGCTCTGATGATTCATGATAACTCGACGGATCGCACGACCATCGTGCTAGCGAAGCATCATTCAAATTTCTGCCCTATCAACTTTCGATGGTACGATAGGGGCCTACTATGGTATTGATGGGTGATGGAGAATTAGGGTTCGATTTCGGAGAGGGAGCCTGAGAAACGGCTACCACATCCAAGGAAGGCAGCAGGCGCGCAAATT</Hsp_hseq>
              <Hsp_midline>|||||||||||||||||||||||||||||||||||||||||||||||||||||||||||||||||| ||||||||||| |||||||||||||||||||||||||||||||||||  |||||||||||| ||||||||||||||||||||||||||||||||||| ||| |||| |||| ||||||||||||||||||||||||||||||||||||||||| |||||||||||||||||||||||||||||||||||||||||||| |||||||||  |||| ||||||||||||||||||||||||||||||||||||||| ||||| |||||||||||||  ||| |||||| ||||||||||||||||||| |||||||||||||||||||||||||||||||||||||||||||||||||||||||||||</Hsp_midline>
            </Hsp>
          </Hit_hsps>
        </Hit>
        <Hit>
          <Hit_num>2</Hit_num>
          <Hit_id>lcl|chr11</Hit_id>
          <Hit_def>No definition line found</Hit_def>
          <Hit_accession>chr11</Hit_accession>
          <Hit_len>13936303</Hit_len>
          <Hit_hsps>
            <Hsp>
              <Hsp_num>1</Hsp_num>
              <Hsp_bit-score>474.276</Hsp_bit-score>
              <Hsp_score>239</Hsp_score>
              <Hsp_evalue>2.95689e-132</Hsp_evalue>
              <Hsp_query-from>593</Hsp_query-from>
              <Hsp_query-to>47</Hsp_query-to>
              <Hsp_hit-from>8373312</Hsp_hit-from>
              <Hsp_hit-to>8373854</Hsp_hit-to>
              <Hsp_query-frame>1</Hsp_query-frame>
              <Hsp_hit-frame>-1</Hsp_hit-frame>
              <Hsp_identity>473</Hsp_identity>
              <Hsp_positive>473</Hsp_positive>
              <Hsp_gaps>6</Hsp_gaps>
              <Hsp_align-len>548</Hsp_align-len>
              <Hsp_qseq>TGCCAGTAGTCATATGCTTGTCTCAAAGATTAAGCCATGCATGTGTAAGTATGAACTAATTCAGACTGTGAAACTGCGAATGGCTCATTAAATCAGTTATAGTTTGTTTGATGGTATCTGCTACTCGGATAACCGTAGTAATTCTAGAGCTAATACGTGCAACAAACCCCGACTTCTGGAAGGGATGCATTTATTAGATAAAAGGTCGACGCGGGCTCTGCCCGTTGCTCTGATGATTCATGATAACTCGACGGATCGCACGGCCATCGTGCCGGCGACGCATCATTCAAATTTCTGCCCTATCAACTTTCGATGGTAGGATAGTGGCCTACTATGGTGGTGACGGGTGACGGAGAATTAGGGTTCGATTCCGGAGAGGGAGCCTGAGAAACGGCTACCACATCCAAGGAAGGCAGCAGGCGCGCAAATTACCCAATCCTGACAC-GGGGAGGTAGTGACAATAAATAACAATACCGGGCTCTTCGAGTCTGGTAATTGGAATGAGTACAATCTAAATCCCTTAACGAGGATCAATTGGAGGGCAAGT</Hsp_qseq>
              <Hsp_hseq>TGCCAATAGTCATATGCTTGCCTCAAAGATTAAGTCGTGCATATGTAAGTATGAACTAATTTAGACTATGAAACTACGAAAGACTCATTAAATCTATTATAGTTTGTTTGATGCTATCTGCTACTCGGATAATCGTAGTAAT-CTAGAGCCAATACATGCAACAAACTTCAACTTTTGGAAGGGATGCATTTATTAGATAAAAGGTTGACGTGGGTTTTGCCTATTGTTCTGATGAATCATGATAACTCAATGGATTGCATGGCCATTATGCTGATGACGCATCATTCAAATTTATGTCCTATCAACTTTTGATGGTAGAATAGGGGCACACTATGGTATTGGTGGGTGATGGAGAATTAGGGTCCGATTCCAGAAAAGGAGCCTGAGAAATGATTACCACATCC----AAAGTAACAGGCATGCAAATTACCCAATCCTGACACGGGGGAGGTAGTGACAATAAATAACAATACTAGGCTCTTTCAGTTTGGTAATTGGAATGAGTACAATCTAAATCCCTTAACAAGGATCCATTGGAGGGAAAGT</Hsp_hseq>
              <Hsp_midline>||||| |||||||||||||| ||||||||||||| | ||||| |||||||||||||||||| ||||| ||||||| |||| | |||||||||||  ||||||||||||||||| |||||||||||||||||| ||||||||| ||||||| ||||| ||||||||||  | |||| |||||||||||||||||||||||||||||| |||| ||| | ||||  ||| |||||||| |||||||||||| | |||| ||| ||||||  ||| |  |||||||||||||||||| || |||||||||||| |||||||| |||| |||  ||||||||  ||  |||||| ||||||||||||| ||||||| || | ||||||||||||| |  ||||||||||    || | | |||||  |||||||||||||||||||||| |||||||||||||||||||||||||||||  |||||||  ||| |||||||||||||||||||||||||||||||||||| |||||| ||||||||| ||||</Hsp_midline>
            </Hsp>
          </Hit_hsps>
        </Hit>
        <Hit>
          <Hit_num>3</Hit_num>
          <Hit_id>lcl|chr16</Hit_id>
          <Hit_def>No definition line found</Hit_def>
          <Hit_accession>chr16</Hit_accession>
          <Hit_len>8158851</Hit_len>
          <Hit_hsps>
            <Hsp>
              <Hsp_num>1</Hsp_num>
              <Hsp_bit-score>127.364</Hsp_bit-score>
              <Hsp_score>64</Hsp_score>
              <Hsp_evalue>7.97518e-28</Hsp_evalue>
              <Hsp_query-from>303</Hsp_query-from>
              <Hsp_query-to>410</Hsp_query-to>
              <Hsp_hit-from>4516366</Hsp_hit-from>
              <Hsp_hit-to>4516473</Hsp_hit-to>
              <Hsp_query-frame>1</Hsp_query-frame>
              <Hsp_hit-frame>1</Hsp_hit-frame>
              <Hsp_identity>97</Hsp_identity>
              <Hsp_positive>97</Hsp_positive>
              <Hsp_align-len>108</Hsp_align-len>
              <Hsp_qseq>TTTGAATGATGCGTCGCCGGCACGATGGCCGTGCGATCCGTCGAGTTATCATGAATCATCAGAGCAACGGGCAGAGCCCGCGTCGACCTTTTATCTAATAAATGCATC</Hsp_qseq>
              <Hsp_hseq>TTTGAATGATGCGTCGTCAACATGATGGCCATGCGATCCATCGAGTTATCATGAATCATAAGAGTAACGGGCAAAGCCTGCATCGACCTTTTATCTAATAAATGCATC</Hsp_hseq>
              <Hsp_midline>|||||||||||||||| |  || ||||||| |||||||| ||||||||||||||||||| |||| |||||||| |||| || ||||||||||||||||||||||||||</Hsp_midline>
            </Hsp>
          </Hit_hsps>
        </Hit>
        <Hit>
          <Hit_num>4</Hit_num>
          <Hit_id>lcl|chr14</Hit_id>
          <Hit_def>No definition line found</Hit_def>
          <Hit_accession>chr14</Hit_accession>
          <Hit_len>19480434</Hit_len>
          <Hit_hsps>
            <Hsp>
              <Hsp_num>1</Hsp_num>
              <Hsp_bit-score>95.6459</Hsp_bit-score>
              <Hsp_score>48</Hsp_score>
              <Hsp_evalue>2.81649e-18</Hsp_evalue>
              <Hsp_query-from>279</Hsp_query-from>
              <Hsp_query-to>370</Hsp_query-to>
              <Hsp_hit-from>3130074</Hsp_hit-from>
              <Hsp_hit-to>3130165</Hsp_hit-to>
              <Hsp_query-frame>1</Hsp_query-frame>
              <Hsp_hit-frame>1</Hsp_hit-frame>
              <Hsp_identity>81</Hsp_identity>
              <Hsp_positive>81</Hsp_positive>
              <Hsp_align-len>92</Hsp_align-len>
              <Hsp_qseq>CATCGAAAGTTGATAGGGCAGAAATTTGAATGATGCGTCGCCGGCACGATGGCCGTGCGATCCGTCGAGTTATCATGAATCATCAGAGCAAC</Hsp_qseq>
              <Hsp_hseq>CATCGAAAGTTGATAGGGCAAAAATTTGAATGATGCGTCATTGACATGATGGTCATGCAATCTGTCGAGTTATCATGAATCATTAGAGCAAC</Hsp_hseq>
              <Hsp_midline>|||||||||||||||||||| ||||||||||||||||||   | || ||||| | ||| ||| |||||||||||||||||||| ||||||||</Hsp_midline>
            </Hsp>
            <Hsp>
              <Hsp_num>2</Hsp_num>
              <Hsp_bit-score>54.0164</Hsp_bit-score>
              <Hsp_score>27</Hsp_score>
              <Hsp_evalue>9.58115e-06</Hsp_evalue>
              <Hsp_query-from>167</Hsp_query-from>
              <Hsp_query-to>125</Hsp_query-to>
              <Hsp_hit-from>6587931</Hsp_hit-from>
              <Hsp_hit-to>6587973</Hsp_hit-to>
              <Hsp_query-frame>1</Hsp_query-frame>
              <Hsp_hit-frame>-1</Hsp_hit-frame>
              <Hsp_identity>39</Hsp_identity>
              <Hsp_positive>39</Hsp_positive>
              <Hsp_align-len>43</Hsp_align-len>
              <Hsp_qseq>AATTACCCAATCCTGACACGGGGAGGTAGTGACAATAAATAAC</Hsp_qseq>
              <Hsp_hseq>AATTACTCAATCCTGACACGGGAAGATAGTGAAAATAAATAAC</Hsp_hseq>
              <Hsp_midline>|||||| ||||||||||||||| || |||||| ||||||||||</Hsp_midline>
            </Hsp>
          </Hit_hsps>
        </Hit>
        <Hit>
          <Hit_num>5</Hit_num>
          <Hit_id>lcl|chr05</Hit_id>
          <Hit_def>No definition line found</Hit_def>
          <Hit_accession>chr05</Hit_accession>
          <Hit_len>23428299</Hit_len>
          <Hit_hsps>
            <Hsp>
              <Hsp_num>1</Hsp_num>
              <Hsp_bit-score>54.0164</Hsp_bit-score>
              <Hsp_score>27</Hsp_score>
              <Hsp_evalue>9.58115e-06</Hsp_evalue>
              <Hsp_query-from>238</Hsp_query-from>
              <Hsp_query-to>120</Hsp_query-to>
              <Hsp_hit-from>14277341</Hsp_hit-from>
              <Hsp_hit-to>14277458</Hsp_hit-to>
              <Hsp_query-frame>1</Hsp_query-frame>
              <Hsp_hit-frame>-1</Hsp_hit-frame>
              <Hsp_identity>97</Hsp_identity>
              <Hsp_positive>97</Hsp_positive>
              <Hsp_gaps>1</Hsp_gaps>
              <Hsp_align-len>119</Hsp_align-len>
              <Hsp_qseq>AATTAGGGTTCGATTCCGGAGAGGGAGCCTGAGAAACGGCTACCACATCCAAGGAAGGCAGCAGGCGCGCAAATTACCCAATCCTGACACGGGGAGGTAGTGACAATAAATAACAATAC</Hsp_qseq>
              <Hsp_hseq>AATTAGGGTTCGATTTTGGATAGGGAGTGTGAGAAATGACTATCACATCCTAGGAAGATAACAGACGGACAAATTATCACATCCTAACACAAGGAGGTAGTGACAATAAA-AACAATAC</Hsp_hseq>
              <Hsp_midline>|||||||||||||||  ||| ||||||  ||||||| | ||| ||||||| ||||||  | ||| ||  ||||||| |  ||||| ||||  |||||||||||||||||| ||||||||</Hsp_midline>
            </Hsp>
          </Hit_hsps>
        </Hit>
      </Iteration_hits>
      <Iteration_stat>
        <Statistics>
          <Statistics_db-num>19</Statistics_db-num>
          <Statistics_db-len>303085820</Statistics_db-len>
          <Statistics_hsp-len>0</Statistics_hsp-len>
          <Statistics_eff-space>0</Statistics_eff-space>
          <Statistics_kappa>0.710603</Statistics_kappa>
          <Statistics_lambda>1.37406</Statistics_lambda>
          <Statistics_entropy>1.30725</Statistics_entropy>
        </Statistics>
      </Iteration_stat>
    </Iteration>
    <Iteration>
      <Iteration_iter-num>5</Iteration_iter-num>
      <Iteration_query-ID>lcl|5_0</Iteration_query-ID>
      <Iteration_query-def>cCL1Contig5</Iteration_query-def>
      <Iteration_query-len>1552</Iteration_query-len>
      <Iteration_hits>
        <Hit>
          <Hit_num>1</Hit_num>
          <Hit_id>lcl|chr11</Hit_id>
          <Hit_def>No definition line found</Hit_def>
          <Hit_accession>chr11</Hit_accession>
          <Hit_len>13936303</Hit_len>
          <Hit_hsps>
            <Hsp>
              <Hsp_num>1</Hsp_num>
              <Hsp_bit-score>795.417</Hsp_bit-score>
              <Hsp_score>401</Hsp_score>
              <Hsp_evalue>0</Hsp_evalue>
              <Hsp_query-from>4</Hsp_query-from>
              <Hsp_query-to>923</Hsp_query-to>
              <Hsp_hit-from>8373318</Hsp_hit-from>
              <Hsp_hit-to>8374234</Hsp_hit-to>
              <Hsp_query-frame>1</Hsp_query-frame>
              <Hsp_hit-frame>1</Hsp_hit-frame>
              <Hsp_identity>795</Hsp_identity>
              <Hsp_positive>795</Hsp_positive>
              <Hsp_gaps>7</Hsp_gaps>
              <Hsp_align-len>922</Hsp_align-len>
              <Hsp_qseq>TAGTCATATGCTTGTCTCAAAGATTAAGCCATGCATGTGTAAGTATGAACTAATTCAGACTGTGAAACTGCGAATGGCTCATTAAATCAGTTATAGTTTGTTTGATGGTATCTGCTACTCGGATAACCGTAGTAATTCTAGAGCTAATACGTGCAACAAACCCCGACTTCTGGAAGGGATGCATTTATTAGATAAAAGGTCGACGCGGGCTCTGCCCGTTGCTCTGATGATTCATGATAACTCGACGGATCGCACGGCCATCGTGCCGGCGACGCATCATTCAAATTTCTGCCCTATCAACTTTCGATGGTAGGATAGTGGCCTACTATGGTGGTGACGGGTGACGGAGAATTAGGGTTCGATTCCGGAGAGGGAGCCTGAGAAACGGCTACCACATCCAAGGAAGGCAGCAGGCGCGCAAATTACCCAATCCTGACAC-GGGGAGGTAGTGACAATAAATAACAATACCGGGCTCTTCGAGTCTGGTAATTGGAATGAGTACAATCTAAATCCCTTAACGAGGATCAATTGGAGGGCAAGTCTGGTGCCAGCAGCCGCGGTAATTCCAGCTCCAATAGCGTATATTTAAGTTGTTGCAGTTAAAAAGCTCGTAGTTGGACCTTGGGTTGGGTCGATCGGTCCGCCT-ATGGTGAGCACCGGTCGGCTCGTCCCTTCTGCCGGCGATGCGCTCCTGGCCTTAACTGGCCGGGTCGTGCCTCCGGCGCTGTTACTTTGAAGAAATTAGAGTGCTCAAAGCAAGCCTACGCTCTGTATACATTAGCATGGGATAACATCATAGGATTTCGATCCTATTCTGTTGGCCTTCGGGATCGGAGTAATGATTAACAGGGACAGTCGGGGGCATTCGTATTTCATAGTCAGAGGTGAAATTCTTGGATTTATGAAAGACGAACAACTGC</Hsp_qseq>
              <Hsp_hseq>TAGTCATATGCTTGCCTCAAAGATTAAGTCGTGCATATGTAAGTATGAACTAATTTAGACTATGAAACTACGAAAGACTCATTAAATCTATTATAGTTTGTTTGATGCTATCTGCTACTCGGATAATCGTAGTAAT-CTAGAGCCAATACATGCAACAAACTTCAACTTTTGGAAGGGATGCATTTATTAGATAAAAGGTTGACGTGGGTTTTGCCTATTGTTCTGATGAATCATGATAACTCAATGGATTGCATGGCCATTATGCTGATGACGCATCATTCAAATTTATGTCCTATCAACTTTTGATGGTAGAATAGGGGCACACTATGGTATTGGTGGGTGATGGAGAATTAGGGTCCGATTCCAGAAAAGGAGCCTGAGAAATGATTACCACATCC----AAAGTAACAGGCATGCAAATTACCCAATCCTGACACGGGGGAGGTAGTGACAATAAATAACAATACTAGGCTCTTTCAGTTTGGTAATTGGAATGAGTACAATCTAAATCCCTTAACAAGGATCCATTGGAGGGAAAGTTTGGTGCCAATAGTCACAGCAATTCCAGCTCCAATAGCGTATATTTAAGTCGTTGCAGTTAAAAAGCTTGTAATTGGACCTTGGGATGGGTCGACCGGTCCGCCTCGCTATGTGCACCTGTCGCCTCATCCCTTCTACTGGCGATGTGCTCCTAGCCTTAATTGGATGGGTTGTGCCTTTGGTGCTGTTACTTTTAAGAAATTAGAGTGCTCAAAGCAAGCCTATGCTCTTAATACATTAACATGGGATAACATCATATGATTTTGGTCATATTCTGTTAGCCTTTGGGATCATAGTAATGATTAAGAAGGATGGTCAGAGACATTCGTATTTCATAGTCAGAGGTGAAATTCTTGGATTTATGAAAGACGAATAACTGC</Hsp_hseq>
              <Hsp_midline>|||||||||||||| ||||||||||||| | ||||| |||||||||||||||||| ||||| ||||||| |||| | |||||||||||  ||||||||||||||||| |||||||||||||||||| ||||||||| ||||||| ||||| ||||||||||  | |||| |||||||||||||||||||||||||||||| |||| ||| | ||||  ||| |||||||| |||||||||||| | |||| ||| ||||||  ||| |  |||||||||||||||||| || |||||||||||| |||||||| |||| |||  ||||||||  ||  |||||| ||||||||||||| ||||||| || | ||||||||||||| |  ||||||||||    || | | |||||  |||||||||||||||||||||| |||||||||||||||||||||||||||||  |||||||  ||| |||||||||||||||||||||||||||||||||||| |||||| ||||||||| |||| ||||||||  || | | | |||||||||||||||||||||||||||||| ||||||||||||||||| ||| |||||||||||| |||||||| ||||||||||     || ||||| |||| ||| |||||||| | ||||||| |||||| ||||||| |||  |||| ||||||  || ||||||||||| ||||||||||||||||||||||||||||| |||||  |||||||| ||||||||||||||||| ||||| | || ||||||||| ||||| ||||||  |||||||||||| | |||  ||| | | ||||||||||||||||||||||||||||||||||||||||||||||||||| ||||||</Hsp_midline>
            </Hsp>
          </Hit_hsps>
        </Hit>
        <Hit>
          <Hit_num>2</Hit_num>
          <Hit_id>lcl|chr06</Hit_id>
          <Hit_def>No definition line found</Hit_def>
          <Hit_accession>chr06</Hit_accession>
          <Hit_len>24148918</Hit_len>
          <Hit_hsps>
            <Hsp>
              <Hsp_num>1</Hsp_num>
              <Hsp_bit-score>674.493</Hsp_bit-score>
              <Hsp_score>340</Hsp_score>
              <Hsp_evalue>0</Hsp_evalue>
              <Hsp_query-from>1</Hsp_query-from>
              <Hsp_query-to>427</Hsp_query-to>
              <Hsp_hit-from>15090070</Hsp_hit-from>
              <Hsp_hit-to>15090497</Hsp_hit-to>
              <Hsp_query-frame>1</Hsp_query-frame>
              <Hsp_hit-frame>1</Hsp_hit-frame>
              <Hsp_identity>407</Hsp_identity>
              <Hsp_positive>407</Hsp_positive>
              <Hsp_gaps>1</Hsp_gaps>
              <Hsp_align-len>428</Hsp_align-len>
              <Hsp_qseq>CAGTAGTCATATGCTTGTCTCAAAGATTAAGCCATGCATGTGTAAGTATGAACTAATTCAGACTGTGAAACTGCGAATGGCTCATTAAATCAGTTATAGTTTGTTTGATGGTATCTGCTACTCGGATAACCGTAGTAATTCTAGAGCTAATACGTGCAACAAA-CCCCGACTTCTGGAAGGGATGCATTTATTAGATAAAAGGTCGACGCGGGCTCTGCCCGTTGCTCTGATGATTCATGATAACTCGACGGATCGCACGGCCATCGTGCCGGCGACGCATCATTCAAATTTCTGCCCTATCAACTTTCGATGGTAGGATAGTGGCCTACTATGGTGGTGACGGGTGACGGAGAATTAGGGTTCGATTCCGGAGAGGGAGCCTGAGAAACGGCTACCACATCCAAGGAAGGCAGCAGGCGCGCAAATT</Hsp_qseq>
              <Hsp_hseq>CAGTAGTCATATGCTTGTCTCAAAGATTAAGCCATGCATGTGTAAGTATGAACTAATTCAGTCTGTGAAACTGTGAATGGCTCATTAAATCAGTTATAGTTTGTTTGATTATATCTGCTACTCAGATAACCGTAGTAATTCTAGAGCTAATACGTGCAAAAAAACCCCAACTTTTGGAAGGGATGCATTTATTAGATAAAAGGTCGACGCGGGCTTTGCCCGTTGCTCTGATGATTCATGATAACTCGACGGATCGCACGACCATCGTGCTAGCGAAGCATCATTCAAATTTCTGCCCTATCAACTTTCGATGGTACGATAGGGGCCTACTATGGTATTGATGGGTGATGGAGAATTAGGGTTCGATTTCGGAGAGGGAGCCTGAGAAACGGCTACCACATCCAAGGAAGGCAGCAGGCGCGCAAATT</Hsp_hseq>
              <Hsp_midline>||||||||||||||||||||||||||||||||||||||||||||||||||||||||||||| ||||||||||| |||||||||||||||||||||||||||||||||||  |||||||||||| ||||||||||||||||||||||||||||||||||| ||| |||| |||| ||||||||||||||||||||||||||||||||||||||||| |||||||||||||||||||||||||||||||||||||||||||| |||||||||  |||| ||||||||||||||||||||||||||||||||||||||| ||||| |||||||||||||  ||| |||||| ||||||||||||||||||| |||||||||||||||||||||||||||||||||||||||||||||||||||||||||||</Hsp_midline>
            </Hsp>
          </Hit_hsps>
        </Hit>
        <Hit>
          <Hit_num>3</Hit_num>
          <Hit_id>lcl|chr16</Hit_id>
          <Hit_def>No definition line found</Hit_def>
          <Hit_accession>chr16</Hit_accession>
          <Hit_len>8158851</Hit_len>
          <Hit_hsps>
            <Hsp>
              <Hsp_num>1</Hsp_num>
              <Hsp_bit-score>127.364</Hsp_bit-score>
              <Hsp_score>64</Hsp_score>
              <Hsp_evalue>2.12118e-27</Hsp_evalue>
              <Hsp_query-from>288</Hsp_query-from>
              <Hsp_query-to>181</Hsp_query-to>
              <Hsp_hit-from>4516366</Hsp_hit-from>
              <Hsp_hit-to>4516473</Hsp_hit-to>
              <Hsp_query-frame>1</Hsp_query-frame>
              <Hsp_hit-frame>-1</Hsp_hit-frame>
              <Hsp_identity>97</Hsp_identity>
              <Hsp_positive>97</Hsp_positive>
              <Hsp_align-len>108</Hsp_align-len>
              <Hsp_qseq>TTTGAATGATGCGTCGCCGGCACGATGGCCGTGCGATCCGTCGAGTTATCATGAATCATCAGAGCAACGGGCAGAGCCCGCGTCGACCTTTTATCTAATAAATGCATC</Hsp_qseq>
              <Hsp_hseq>TTTGAATGATGCGTCGTCAACATGATGGCCATGCGATCCATCGAGTTATCATGAATCATAAGAGTAACGGGCAAAGCCTGCATCGACCTTTTATCTAATAAATGCATC</Hsp_hseq>
              <Hsp_midline>|||||||||||||||| |  || ||||||| |||||||| ||||||||||||||||||| |||| |||||||| |||| || ||||||||||||||||||||||||||</Hsp_midline>
            </Hsp>
          </Hit_hsps>
        </Hit>
        <Hit>
          <Hit_num>4</Hit_num>
          <Hit_id>lcl|chr01</Hit_id>
          <Hit_def>No definition line found</Hit_def>
          <Hit_accession>chr01</Hit_accession>
          <Hit_len>15630816</Hit_len>
          <Hit_hsps>
            <Hsp>
              <Hsp_num>1</Hsp_num>
              <Hsp_bit-score>115.469</Hsp_bit-score>
              <Hsp_score>58</Hsp_score>
              <Hsp_evalue>8.07356e-24</Hsp_evalue>
              <Hsp_query-from>1467</Hsp_query-from>
              <Hsp_query-to>1190</Hsp_query-to>
              <Hsp_hit-from>1955268</Hsp_hit-from>
              <Hsp_hit-to>1955545</Hsp_hit-to>
              <Hsp_query-frame>1</Hsp_query-frame>
              <Hsp_hit-frame>-1</Hsp_hit-frame>
              <Hsp_identity>223</Hsp_identity>
              <Hsp_positive>223</Hsp_positive>
              <Hsp_align-len>278</Hsp_align-len>
              <Hsp_qseq>GGCTCTACCCTATTGAACATTTGAAAAAGCCGATTAAGTAAGCTTTGGCTGCACATATATGACTTCACAGTTGTATCTGCCTGAGCAAACTCAAGCAATAGATCAGCCACCTTCGCCAGGTATTCCCTCGCAACATCAGCATTCAGAGTTGACACCATGTGTGAAAGAAGTCCAGAGGATGTTGCACTCCCTGGTCTAGCATTTAATACACCCGAACCTGAAAGTACCCCAGAAGCTGTCTGTGAAGCAATTCCAGACGTGGATGCAGCTCCTTCATT</Hsp_qseq>
              <Hsp_hseq>GGCTCTATCCGATTGAACATCTGAAAAAGACGGCTAAGCAAGCTTTGGCTACACATGTAGGATTTTACTGTCGTATCTGCTTGGGCAAACTCCAGCAGAAGGTCTGCAACCTTTTCTAGATATTCCTTAGCAACATCAGCATTGAGTGATGATACCATATGGGAAAGCAACCCAGATGACGTTGCACTTCCTGGCCTAGCATTTAAAACACCAGAACCAGACAGTACACCTGATGCTGTCTGAGAAGCAATCCCAGATGTAGAAGCAGCACCCTCATT</Hsp_hseq>
              <Hsp_midline>||||||| || ||||||||| |||||||| ||  |||| ||||||||||| ||||| || || || || || |||||||| || |||||||| ||||  || || || |||||  | || |||||| | |||||||||||||| || | ||| ||||| || ||||| |  ||||| || |||||||| ||||| ||||||||||| ||||| ||||| || ||||| || || |||||||| |||||||| ||||| || || ||||| || |||||</Hsp_midline>
            </Hsp>
            <Hsp>
              <Hsp_num>2</Hsp_num>
              <Hsp_bit-score>69.8753</Hsp_bit-score>
              <Hsp_score>35</Hsp_score>
              <Hsp_evalue>4.28815e-10</Hsp_evalue>
              <Hsp_query-from>1552</Hsp_query-from>
              <Hsp_query-to>1490</Hsp_query-to>
              <Hsp_hit-from>1955094</Hsp_hit-from>
              <Hsp_hit-to>1955156</Hsp_hit-to>
              <Hsp_query-frame>1</Hsp_query-frame>
              <Hsp_hit-frame>-1</Hsp_hit-frame>
              <Hsp_identity>56</Hsp_identity>
              <Hsp_positive>56</Hsp_positive>
              <Hsp_align-len>63</Hsp_align-len>
              <Hsp_qseq>TGCATCTGCTCGCTGAAGATTTTCTAAGCAATTTGGATCTGTTGATAGATGATTTATACACTT</Hsp_qseq>
              <Hsp_hseq>TGCATCGGCACGCTGAAGATTTTCTAAGCAATTTGGGTCGGTTGACAAATGATTGATACACTT</Hsp_hseq>
              <Hsp_midline>|||||| || |||||||||||||||||||||||||| || ||||| | |||||| ||||||||</Hsp_midline>
            </Hsp>
            <Hsp>
              <Hsp_num>3</Hsp_num>
              <Hsp_bit-score>55.9988</Hsp_bit-score>
              <Hsp_score>28</Hsp_score>
              <Hsp_evalue>6.4492e-06</Hsp_evalue>
              <Hsp_query-from>1094</Hsp_query-from>
              <Hsp_query-to>995</Hsp_query-to>
              <Hsp_hit-from>1955918</Hsp_hit-from>
              <Hsp_hit-to>1956017</Hsp_hit-to>
              <Hsp_query-frame>1</Hsp_query-frame>
              <Hsp_hit-frame>-1</Hsp_hit-frame>
              <Hsp_identity>82</Hsp_identity>
              <Hsp_positive>82</Hsp_positive>
              <Hsp_align-len>100</Hsp_align-len>
              <Hsp_qseq>CTGCGAATTCTGCCATTAAGAAATCAGGTTCCCCATTTATCTTCTTTTCATTTGATGCATGCAATAGAGGCATTATAGTTTCATGTCTCTCCAATCCAGA</Hsp_qseq>
              <Hsp_hseq>CTGCAAATTCTGCCATCAGAAAATCTAGTTCACCATTTGTTTTCTTCTCATTGGTTGCATGTAGTAGAGGCAGTATGCTTTCATGTCTCTCCAACCCAGA</Hsp_hseq>
              <Hsp_midline>|||| ||||||||||| |  |||||  |||| |||||| | ||||| ||||| | |||||| | |||||||| |||  |||||||||||||||| |||||</Hsp_midline>
            </Hsp>
          </Hit_hsps>
        </Hit>
        <Hit>
          <Hit_num>5</Hit_num>
          <Hit_id>lcl|chr14</Hit_id>
          <Hit_def>No definition line found</Hit_def>
          <Hit_accession>chr14</Hit_accession>
          <Hit_len>19480434</Hit_len>
          <Hit_hsps>
            <Hsp>
              <Hsp_num>1</Hsp_num>
              <Hsp_bit-score>95.6459</Hsp_bit-score>
              <Hsp_score>48</Hsp_score>
              <Hsp_evalue>7.49109e-18</Hsp_evalue>
              <Hsp_query-from>312</Hsp_query-from>
              <Hsp_query-to>221</Hsp_query-to>
              <Hsp_hit-from>3130074</Hsp_hit-from>
              <Hsp_hit-to>3130165</Hsp_hit-to>
              <Hsp_query-frame>1</Hsp_query-frame>
              <Hsp_hit-frame>-1</Hsp_hit-frame>
              <Hsp_identity>81</Hsp_identity>
              <Hsp_positive>81</Hsp_positive>
              <Hsp_align-len>92</Hsp_align-len>
              <Hsp_qseq>CATCGAAAGTTGATAGGGCAGAAATTTGAATGATGCGTCGCCGGCACGATGGCCGTGCGATCCGTCGAGTTATCATGAATCATCAGAGCAAC</Hsp_qseq>
              <Hsp_hseq>CATCGAAAGTTGATAGGGCAAAAATTTGAATGATGCGTCATTGACATGATGGTCATGCAATCTGTCGAGTTATCATGAATCATTAGAGCAAC</Hsp_hseq>
              <Hsp_midline>|||||||||||||||||||| ||||||||||||||||||   | || ||||| | ||| ||| |||||||||||||||||||| ||||||||</Hsp_midline>
            </Hsp>
          </Hit_hsps>
        </Hit>
        <Hit>
          <Hit_num>6</Hit_num>
          <Hit_id>lcl|chr13</Hit_id>
          <Hit_def>No definition line found</Hit_def>
          <Hit_accession>chr13</Hit_accession>
          <Hit_len>15191948</Hit_len>
          <Hit_hsps>
            <Hsp>
              <Hsp_num>1</Hsp_num>
              <Hsp_bit-score>93.6635</Hsp_bit-score>
              <Hsp_score>47</Hsp_score>
              <Hsp_evalue>2.96001e-17</Hsp_evalue>
              <Hsp_query-from>973</Hsp_query-from>
              <Hsp_query-to>915</Hsp_query-to>
              <Hsp_hit-from>13142309</Hsp_hit-from>
              <Hsp_hit-to>13142367</Hsp_hit-to>
              <Hsp_query-frame>1</Hsp_query-frame>
              <Hsp_hit-frame>-1</Hsp_hit-frame>
              <Hsp_identity>56</Hsp_identity>
              <Hsp_positive>56</Hsp_positive>
              <Hsp_align-len>59</Hsp_align-len>
              <Hsp_qseq>CCCCCAACTTTCGTTCTTGATTAATGAAAACATCCTTGGCAAATGCTTTCGCAGTTGTT</Hsp_qseq>
              <Hsp_hseq>CCCCCAACTTTCGTTTTTGATTAATGAAAACATCCTTCGAAAATGCTTTCGCAGTTGTT</Hsp_hseq>
              <Hsp_midline>||||||||||||||| ||||||||||||||||||||| | |||||||||||||||||||</Hsp_midline>
            </Hsp>
          </Hit_hsps>
        </Hit>
        <Hit>
          <Hit_num>7</Hit_num>
          <Hit_id>lcl|chr12</Hit_id>
          <Hit_def>No definition line found</Hit_def>
          <Hit_accession>chr12</Hit_accession>
          <Hit_len>18540817</Hit_len>
          <Hit_hsps>
            <Hsp>
              <Hsp_num>1</Hsp_num>
              <Hsp_bit-score>71.8576</Hsp_bit-score>
              <Hsp_score>36</Hsp_score>
              <Hsp_evalue>1.08523e-10</Hsp_evalue>
              <Hsp_query-from>807</Hsp_query-from>
              <Hsp_query-to>672</Hsp_query-to>
              <Hsp_hit-from>3922953</Hsp_hit-from>
              <Hsp_hit-to>3923087</Hsp_hit-to>
              <Hsp_query-frame>1</Hsp_query-frame>
              <Hsp_hit-frame>-1</Hsp_hit-frame>
              <Hsp_identity>112</Hsp_identity>
              <Hsp_positive>112</Hsp_positive>
              <Hsp_gaps>1</Hsp_gaps>
              <Hsp_align-len>136</Hsp_align-len>
              <Hsp_qseq>AAATCCTATGATGTTATCCCATGCTAATGTATACAGAGCGTAGGCTTGCTTTGAGCACTCTAATTTCTTCAAAGTAACAGCGCCGGAGGCACGACCCGGCCAGTTAAGGCCAGGAGCGCATCGCCGGCAGAAGGGA</Hsp_qseq>
              <Hsp_hseq>AAATCCTACGATGTTATCCCATATTAATGTATCAAAAGCATAAGCTTA-TTTGAGCACTCTAATTTCTTCGAAGTAACAACATCGAAGGCACGACTCGACCAATTAAGGTCAAGAGTGCATCACCGATAGAAGGGA</Hsp_hseq>
              <Hsp_midline>|||||||| |||||||||||||  ||||||||  | ||| || ||||  ||||||||||||||||||||| |||||||| |  || ||||||||| || ||| |||||| || ||| ||||| |||  ||||||||</Hsp_midline>
            </Hsp>
          </Hit_hsps>
        </Hit>
        <Hit>
          <Hit_num>8</Hit_num>
          <Hit_id>lcl|chr19</Hit_id>
          <Hit_def>No definition line found</Hit_def>
          <Hit_accession>chr19</Hit_accession>
          <Hit_len>14071813</Hit_len>
          <Hit_hsps>
            <Hsp>
              <Hsp_num>1</Hsp_num>
              <Hsp_bit-score>57.9812</Hsp_bit-score>
              <Hsp_score>29</Hsp_score>
              <Hsp_evalue>1.63214e-06</Hsp_evalue>
              <Hsp_query-from>564</Hsp_query-from>
              <Hsp_query-to>629</Hsp_query-to>
              <Hsp_hit-from>4494951</Hsp_hit-from>
              <Hsp_hit-to>4495014</Hsp_hit-to>
              <Hsp_query-frame>1</Hsp_query-frame>
              <Hsp_hit-frame>1</Hsp_hit-frame>
              <Hsp_identity>59</Hsp_identity>
              <Hsp_positive>59</Hsp_positive>
              <Hsp_gaps>4</Hsp_gaps>
              <Hsp_align-len>67</Hsp_align-len>
              <Hsp_qseq>TAATTCCAGCTCCAATAGCGTATATTTAAGTTGTTGCAGTTAAAAAGCTCGTAGT-TGGACCTTGGG</Hsp_qseq>
              <Hsp_hseq>TAATTCCAGCTCCAATAGAGTATTTTTAAGTTGT---GGTTAAAAAGCTTGTAGTCTGGACCTTGGG</Hsp_hseq>
              <Hsp_midline>|||||||||||||||||| |||| ||||||||||    ||||||||||| ||||| |||||||||||</Hsp_midline>
            </Hsp>
          </Hit_hsps>
        </Hit>
      </Iteration_hits>
      <Iteration_stat>
        <Statistics>
          <Statistics_db-num>19</Statistics_db-num>
          <Statistics_db-len>303085820</Statistics_db-len>
          <Statistics_hsp-len>0</Statistics_hsp-len>
          <Statistics_eff-space>0</Statistics_eff-space>
          <Statistics_kappa>0.710603</Statistics_kappa>
          <Statistics_lambda>1.37406</Statistics_lambda>
          <Statistics_entropy>1.30725</Statistics_entropy>
        </Statistics>
      </Iteration_stat>
    </Iteration>
  </BlastOutput_iterations>
</BlastOutput>
