# Supplementary material for: ngs_backbone: a pipeline for read cleaning, mapping and SNP calling using Next Generation Sequence
Source: BMC Genomics. 2011 Jun 2;12:285. doi: 10.1186/1471-2164-12-285 (PMC3124440; doi:10.1186/1471-2164-12-285)
Supplement: Additional file 1 — ngs_backbone 1.1.0 software. ngs_backbone 1.1.0. Last version, released on 31-08-2010. [file 1471-2164-12-285-S1.GZ › ngs_backbone-1.1.0/franklin/data/seq.fasta]

>seq1 mdust
ATCGATCTGATCTAGTCGATGTCTAGCTGAGCTACATAGCTAACGATCTAGTCTAGTCTATGATGCATCAGATGCATGAA
TCGCATCGATCATCGCAGATCGACTGATCGATATGCATCAGATCGCGATCGGGGGGGGGGGGGGGGGGGGGGGGGGGGGA
ATCGATCTGATCTAGTCGATGTCTAGCTGAGCTACATAGCTAACGATCTAGTCTAGTCTATGATGCATCAGATGCATGAA
>seq2 polya
ATCGATCTGATCTAGTCGATGTCTAGCTGAGCTACATAGCTAACGATCTAGTCTAGTCTATGATGCATCAGATGCATGAA
ATCGATCTGATCTAGTCGATGTCTAGCTGAGCTACATAGCTAACGATCTAGTCTAGTCTATGATGCATCAGATGCATGAA
ATCAGCATGACTCATCGCATCGATCATCGCAGATCGACTGATCGATCGATCAAAAAAAAAAAAAAAAAAAAAAAAAAAAA
>seq3 low_complex
ATCGATCTGATCTAGTCGATGTCTAGCTGAGCTACATAGCTAACGATCTAGTCTAGTCTATGATGCATCAGATGCATGAA
ATCGATCTGATCTAGTCGATGTCTAGCTGAGCTACATAGCTAACGATCTAGTCTAGTCTATGATGCATCAGCTACGATGA
TCATGTCATGTCGATGTCTAGTCTAGTCTAGTGAGTCACTGACTAGATCATGACATCGANNNNNNNNNNNNNNNNNNNNN
NTACTAGTC
>seq4
ATCGATCAGTCAGACTGACAGACTCAGATCAGATCAGCATCAGCATACGATACGCATCAGACTTCAGCATCGATCGACTA
ACGATCGATCGATCGACAGATCATCGATCATCGACGACTAGACGATCATCGATACGCAGACTCCGACTACGACTACGATA
AGCAGACTACGAGATCAGCAGCATCAGCAGCANNNNNNNNNNNNNNNNNNNNNNNNNNNNNNNNNNNNNNNNNNNNNNNN
>seq5 univec
ATGCATCAGATGCATGCATGACTACGACTACGATCAGCATCAGCGATCAGCATCGATACGATCATCGACTGCATCGATGA
ATCGATCAGTCAGACTGACAGACTCAGATCAGATCAGCATCAGCATACGATACGCATCAGACTTCAGCATCGATCGACTA
ATCGATCAGTCAGACTGACAGACTCAGATCAGATCAGCATCAGCATACGATACGCATCAGACTTCAGCATCGATCGACTA
>seq6 repeatmasker
GGTGATGCTGCCAACTTACTGATTTAGTGTATGATGGTGTTTTTGAGGTGCTCCAGTGGCTTCTGTTTCTATCAGCTGTA
CCCTCCTGTTCAGCTACTGACGGGGTGGTGCGTAACGGCAAAAGCACCGCCGGACATCAGCGCTATCTCTGCTCTCACTA
GCCGTAAAACATGGCAACTGCAGTTCACTTACACCGCTTCTCAACCCGGTACGCACCAGAAAATCATTGATATGGCCATA
GAATGGCGTTGGATGCCGGGCAACAGCCCGCATTATGGGCGTTGGCCTCAACACGATTTTACGAACCGTTTGACTTACGA
TATTTGCCCATTGTGATTCTAGTCGATTTGCATAACGTGTACGTATCGGTATTGTGACTGATTCGATGCTATTGCAAACA
GTTTTGATTGTGTGATCGTGATGCATGCTAGTCTGATCGAGTCTGATCGTAGTCTAGTCGTAGTCGATGTCGATTTATCA
GTAGTCGATGCTAGTCTAGTCTAGTCTACTAGTCTAGTCATGCTAGTCGAGTCGAT
