# Supplementary material for: ngs_backbone: a pipeline for read cleaning, mapping and SNP calling using Next Generation Sequence
Source: BMC Genomics. 2011 Jun 2;12:285. doi: 10.1186/1471-2164-12-285 (PMC3124440; doi:10.1186/1471-2164-12-285)
Supplement: Additional file 1 — ngs_backbone 1.1.0 software. ngs_backbone 1.1.0. Last version, released on 31-08-2010. [file 1471-2164-12-285-S1.GZ › ngs_backbone-1.1.0/franklin/data/fpc_test.fpc]

// fpc project demo
// 8.5.1  Date: 10:54 Fri 18 Aug 2006  User: will
// Contigs 2  Clones 4  Markers 2  Bands 170
// Framework Maize Label Chromosome Abbrev Chr Genome 0 AvgBand 4096  AvgInsert 160000
// Configure 429 Tol 7 Cut 1e-13 Apx 0.100 Gel 3300 End 15 Kill -1 Bad 15 Best 10 Log 0 Std 1 Page 3000 Match 2 agarose
// CpM Off 50 1 0 0 TBL 1 1e-12 2 1e-11 3 1e-10
// Build 10/6/105 15:24 Cut 1e-13 Off 50 1 0 0 TBL 1 1e-12 2 1e-11 3 1e-10
// Clip(0 4600) MinMax(0 65535) Precompute UseSeq DQer(5,1)
// MTP Mndtry 62 MinOlap -5 MaxOlap 10 MinShared 6 Weight 10 MinScore 400 Identity 97 MaxSeqOlap 50000 CtgRatio 3
// BES_pre 0 BES_suff 1 BES_dot 0

BAC : "bac1"
Map "ctg0" Ends Left 1.000
Map "ctg1" Ends Right 10.000
Gel_number    b1
Bands  70 5
Remark "this is a test"
Shotgun NONE SHOTGUN
Positive_STS "marker1" New
Creation_date 105 6 6 18 22
Modified_date 106 8 10 13 46

BAC : "bac2"
Map "ctg0" Ends Left 7.000
Map "ctg0" Ends Right 17.000
Gel_number    b1
Bands  70 5
Remark "this is a test"
Shotgun NONE SHOTGUN
Positive_STS "marker1" New
Creation_date 105 6 6 18 22
Modified_date 106 8 10 13 46

BAC : "bac3"
Map "ctg0" Ends Left 15.000
Map "ctg0" Ends Right 20.000
Gel_number    b1
Bands  70 5
Remark "this is a test"
Shotgun NONE SHOTGUN
Creation_date 105 6 6 18 22
Modified_date 106 8 10 13 46

BAC : "bac4"
Map "ctg1" Ends Left 1.000
Map "ctg1" Ends Right 7.000
Gel_number    b1
Bands  70 5
Remark "this is a test"
Shotgun NONE SHOTGUN
Positive_STS "marker2" New
Creation_date 105 6 6 18 22
Modified_date 106 8 10 13 46

Markerdata

Marker_STS : "marker1"
Anchor_bin "X"
Anchor_pos     1.1 P
Remark "test"
Creation_date 106 8 10 13 45
Modified_date 106 8 10 15 29

Marker_STS : "marker2"
Anchor_bin "X"
Anchor_pos     1.1 P
Remark "test"
Creation_date 106 8 10 13 45
Modified_date 106 8 10 15 29

Contigdata 10

Ctg0 10/6/105 15:24 Ok  -1 # High 0 Avg 0 Low 0
Chr_remark "" Pos   0.000
Ctg1 10/6/105 15:24 Ok  0 # High 924 Avg 895 Low 792
Chr_remark "" Pos  -1.000
