# Supplementary material for: ngs_backbone: a pipeline for read cleaning, mapping and SNP calling using Next Generation Sequence
Source: BMC Genomics. 2011 Jun 2;12:285. doi: 10.1186/1471-2164-12-285 (PMC3124440; doi:10.1186/1471-2164-12-285)
Supplement: Additional file 1 — ngs_backbone 1.1.0 software. ngs_backbone 1.1.0. Last version, released on 31-08-2010. [file 1471-2164-12-285-S1.GZ › ngs_backbone-1.1.0/franklin/data/acceptance/mapping/reference.fasta]

>test_backbone_c1
ATTTTTTTTACCTCTTGCCAGCGACACCGTTTAGCTACAAATGGCTGCAGCTACCTCTCT
ATACGTCTCCGAGATGCTCGGAAGTCCGGTCAAGTTTAGCGGTGTTGCAAGGCCTGCTGC
TCCATCTCCATCCTCCTCTGCTACCTTCAAAACTGTTGCCCTTTTCAAAAAGAAGGCGGC
TGCAGCTCCTGCCAAAGCTAAGGCTGCCGCTGTCTCCCCTGCTGACGATGAGCTCGCCAA
GTGGTACGGACCTGACAGAAGAATTTTCCTGCCCGAGGGTCTATTGGACAGATCAGAAAT
CCCCGAGTACTTGAACGGAGAAGTTCCCGGAGACTACGGTTACGATCCTTTTGGTTTGAG
CAAGAAGCCAGAAGACTTCGCCAAATATCAGGCATATGAGCTGATCCACGCCAGATGGGC
TATGCTCGGTGCTGCTGGGTTTATTATCCCAGAAGCCTTCAACAAATTTGGTGCCAACTG
TGGTCCTGAAGCTGTTTGGTTCAAGACTGGAGCTTTACTTCTAGACGGAAACACATTGAA
TTACTTCGGAAAGAACATTCCCATCAACCTTATTCTTGCTGTCGTCGCAGAGGTTGTTCT
TGTTGGTGGTGCTGAGTACTACAGAATTATTAATGGCTTGGATTTGGAGGACAAGCTACA
CCCAGGTGGTCCATTTGACCCACTAGGCCTAGCAAAGGACCCAGACCAGGCAGCAATCTT
GAAGGTAAAAGAAATCAAGAATGGAAGACTAGCCATGTTTTCTATGCTTGGTTTCTTCAT
CCAAGCCTATGTGACCGGACAGGGTCCTGTTGAGAATTTGGCTGCCCATTTGAGT
>test_backbone_c2
CCCTACTACTTCTTCGCTTAATCAAGAACCATTCTTGATCTTCTTCTTCATCAATGGCTA
CTGTTTGATTTTTTCAAAGATTCCATTTTTATTCCTCTGGTTTTCATGGCTTTACCTCAA
ATCTTACCTTCCCCTTCTTCATCATTCACTCACAAACCCCACTTAAACCCTAGTAATTTC
TTCTTAATCCCTCAATTTAATAACCCCCAATGTCAGTTTTCTTCTAAATCGTTACTCCAG
CGCCGGCGCCGGTGTAACTCGAATGGTGTTCGATGCTCTGCTTCTTCCTCCTTCCCGGAG
AAGCACCACACTGGTTCACCTAAATCAGACGATGTCGTTGAGCTACCCCTTTTCCCTCTT
CCTCTCGTTCTCTTCCCCGGTGCTATTCTCCCGCTCCAAATCTTCGAGTTTCGTTACCGG
ATAATGATGCATACCCTTCTCCAAACTGACCTTCGTTTTGGGGTTATTTACTCCGACAGC
GCCACTGGCACAGCCGACGTTGGATGCGTCGGAGAAGTCGTTAAGCATGAGCGGCTGGTG
GATGACCGGTTTTTCTTAATCTGTAAAGGGCAGGAGCGGTTTCGGGTCGATAAATTGGTT
CGGTCTAAACCGTATTTGGTTGCAGAGGTAACGTGGCTGGAGGACCGGCCGTCGGCGAAT
GGGGAGGATGATGTGGAGGGTTTGGCGAATGAGGTGGAGAGTTATATGAAAGATGTGATT
CGTTTATCGAACCGATTGAATGGGAAACCGGAGAAGGAAGCAACGGATTTGCGGAGGAAT
TTGT
>test_backbone_c3
CTCAGTCTTCTTCTCCCGGCAACCGACGCTTCTTCACCGGTAGCGWCATTSWMCGKTWKY
GCWTAKGATTTTGAGGGATGGTGTTAGTTCAAAATTATATCACTCCGTGTCAGGCGTACT
TGCCAAATGCATCTTCATCTCAGGTGGATGTGATGCATCAACTGGGGTGGTTTAGGAGTG
GTCACAACCGTAGGGCTCCTGGATGTGTTATCAGGTCAGAGAATGTGACTGAAACTTCCA
CTTCCTCTTGCCAAGATAGACTTGGGAGGCGTCAATTTCTTGCCGTGGGACCAACAATTG
TCCCGTTGCTGCTGATGACTTCTCAGATACCAACATCATTTGCTGCAGGAAATAAGAAGG
GATTTCTGCCTGTCACAGACAAGAAGGATGGATACTCTTTCCTCTATCCTTTTGGGTGGC
AGGAAGTCGTTGTTGAAGGTGAAGATAAAGTTTTCAAAGATGTTATTGAACCACTAGAAA
GTGCTAGTGTAAATTTGGTACCAAGCAGTAAAGAGGACATACGGGATTTTGGTTCGCCAC
AACAGGTTGCTGAAACTTTAATAAAAAAGTTTTTAGCATCGCCTTCTCAGAAAACAAAAC
TAATTGAATCATCAGAGCGCGTCGTTGATGGAAAAACATATTACACGTTCGAGTTTGTTG
CACAAGCCCCAAATTATACTCGGCATGCCCTCACTGTAGTCTGCATTGGCAATGGAAGTT
CTATACATTGACAACTGGTGCAAATGAGAGGAGATGGGGGAAGATGAAGGATAGACTACA
GACTGTGGTTGATTCCTTCCAAATTTTCAATGTTTAGTATTAACTTCAGTAACACTTGCT
>test_backbone_c4
TTAGTAACAAAGTAGTATAAAGGGCAAGCAAAAGCTAAAGGAAGCTCATTGAGAAATGTC
AACTGCTTCCATTAACAATTGCCTTACTCTCTCCCCTGCTCAAGCTTCCCTTAAGAAACC
TACTCGTCCCGTTGCCTTCGCAAGGCTTGGCAACTCTTCTTCTTCTTCTTCTATTCCAAG
TCTCATCAGAAACGAGCCCGTCTTTGCTGCCCCTACTCCCATCATCAACCCCATTGTGAG
AGAAGAAATGGCAAAAGAATCCTACGATCAAGCCATTGCTGCACTCGAGAAACTCCTCAG
CGAGAAAGCAGAACTTGGACCAGTTGCTGCAGCAAGAGTTGACCAGATCACTGCTGAATT
GAAATCAGCAGACGGCGGCAAGGCATTCGACCCTGTTGAGCACATGAAAGCTGGCTTTAT
TCATTTCAAGACTGAGAAATATGACACAAACCCAGCCTTATATGGTGAGCTAGCAAAGGG
CCAGAGCCCTAAGTTCATGGTTTTCGCGTGCTCTGACTCACGAGTCTGCCCATCCCATGT
CCTCAACTTCCACCTGGTGAGGCATTCATGGTTCGTACATCGCC
>test_backbone_c5
TCTCGTCGCCGTTGTTTTCTCCGGTCAACTTCACCTTAAACCCTAATCCCCAACTCAATC
ATCCAAAAAGCACAAAGCCAAACAACCGCCGGAACCTCACCGTCTGCGCCATTCCGCCGC
TCTCCACCGCTACCGACATCTCCGCCGTCACCGGTTCGTTGGACGGTAAGACTCTCGCCG
TACTTGGAGGTAGTTCAGTGGCGGCACTTGCTGCTATTCTCTCGCTCGCCGACCCCGAGC
GCCGTCGGCAACTTCAGGCGGAGGAGGTCGGAGGCGGTGATAAGGAGGTGGTGAGGGAGT
ATTTCAATAACAATGGGTTCCAGAGGTGGAAGAAGATATATGGTGATACGGATGATGTGA
ATAAAGTGCAGTTGGATATAAGATTGGGACATTCAAAAACGGTTGAGAATGTGATGAAAA
TGTTGACGGAAGAGGGATCTCTACAGGGAGTTACTGTATGTGACGCCGGTTGTGGGACCG
GTTGTTTGTCGATTCCATTAGCTAAAGAAGGTGCCATTGTATCAGCTAGTGATATTTCAG
CTTCCATGGTAGCTGAAGCCCAAAAACAGGCGCAAGAGGAGTTGTTCAAGAGTAAAGATG
ACCAATCCCTGGCACCAGTAATGCCGAAATTTGAAGTGAAGGACTTGGAGAGTTTGGATG
GGAAGTATGACACTGTGGTTTGCTTAGATGTTATGATACATTACCCACAAAGTAAGGCTG
ATGGTATGATTGCTCATCTTGCATCATTGGCTGAGAACCGTTTGATCCTGAGCTTTGCAC
CGAAAACATTTTATTATGATTTGTTAAAAAGGAT
>test_backbone_c6
GCATCCACAATGGCTAGCCAGTTGAAGAGCAGCTTTGCTTCGTCTTTAACCAAAGGCCTC
GGCCTTGTCACTCCCAAAGGCATTACTGGTGCACCTTTAAAGATTTTCCCTTCAACAAGA
AAGTCTTGCTTCACCRTCAAGGCTGTCCAAGCTGATAAACCTACTTTCCAAGTGRTTCAG
CCMCTKAATGGTGACCCTTTCATTGGAAGTCTTGAAACTCCAGTCACCTCAAGYCCATTG
ATTGCATGGTAYCTMTCCAACTTGCCTGCCTAYCGGACCGCGGTGAACCCRCTTCTCCGG
GGAGTAGAAGTGGGCCTGGCCCATGGATTCTTACTAGTTGGSCCWTTYGTWAARGCTGGT
CCRTTAAGAAACACAGCYTATGCAGGGGGAGCTGGTTCATTGGCAGCAGCAGGACTTGTK
GTGATCCTTAGYATGTGTTTGACAATTTATGGAATTTCATCATTCAAAGAAGGAGATCCA
TCAACAGCACCAGCAYTRACATTGACTGGCAGGAAAAAAGTACCAGATCAACTGCAAACT
GCAGATGGATGGGCTAAATTCACTGGTGGATTCTTTTTTGGTGGAAGTTCTGGTGTCACT
TGGGCTTATTTCCTCCTTTATGTCCTTGATCTTCCTTACTTTGTTAAGTAAATTTCGTTA
ATTGATGTAACTATACATTATCAATGTTAAATTGTATATTGAACTACTAAGCTCTTGGAG
GACTGCAATTTAACTCGTTGTAACGAGTTACTTGTCTTATTCTTTATAACTTGTAGTTCT
CTTTCAATGACTTGACTGTATATAAAAT
>test_backbone_c7
AAAATTGAACTTCTTAATGGCTCTTCAGGCTTCTTCTCTACTTCCTTCTACTTTCTCCAA
GGGCAAAGCTAGTGCAACTTTGAAGAATTCTAGTATTTTTGGAGCTTCTCTTTCTGATTA
TACTAAATCTGATTTTGGTTCATCTTCATTTAGAGTTAAGAACCAAAGAAGATCGTCAAA
TGGCGGTGTTGTAAGAGCTACAATGGTTGCTTCTCCTGGTGTAACTACTAACTCTCCATC
AGGAAAAAAAACACTAAGAAAAGGTTGTGTAATAGTCACTGGTGCCTCATCAGGATTAGG
CTTAGCCACAGCAAAAGCTCTGTCTGAAACAGGGAAATGGCATGTTATTATGGCATGTAG
GGACTTTTTAAAAGCTGAGAAAGCTGCAAAATCAGTTGGGATGTCTAAGGAGAATTACAC
CATCATGCATTTGGACCTCGCCTCTCTTGACAGTGTACGTCAATTCGTTGATAACTTCAG
GAGGTCGGGACGACCTCTTGACGTGTTGGTTGCTAATGCTGCTGTTTACCAACCAACTGC
TAAAGAGCCTTCATTTACTGCAGAAGGATTTGAGCTTAGTGTTGGAACTAACCATCTTGG
ACATTTTCTTCTTTCGAGATTGTTGCTTGATGACTTGAAGCAATCTGATTATCCTTCAAA
GAGACTCATCATTGTTGGTTCAATTACAGGGAACACGAATACTCTGGCTGGAAATGTACC
TCCAAAGGCCAATCTCGGCGACTTGAGGGGTATGGCGGGAGGTTTAAATGGAATTAACAG
CTCAGCGATGATCGATGGAGGTGAATTTGACGGTGCAAAAGCATACAAAGACAGCAA
>test_backbone_c8
TTATCCTTTAGGCACAACCATGTCTGCCTTTGTGGGAAAATATGCCGAGGAACTTATCAA
GAATGCCAAGTACATAGCAACGCCAGGGAAAGGTATTTTGGCAGCAGATGAAAGCACTGG
CACTATTGGAAAACGTTTATCAAGCATTAATGTTGAAAACATTGAACCAAATCGTCAAGC
ACTTCGTGAACTCCTTTTCACTTCACCAAATGCTCTTCCTTACCTCTCTGGTGTTATTCT
CTTTGAAGAAACACTTTACCAAAGCACTTCTGATGGAAAGCCGTTTGTTGAACTTCTTCA
AGAGAACCATGTTGTTCCTGGGATTAAGGTTGACAAGGGTACCGTGGATTTGGCTGGGAC
CAATGGTGAGACCACAACTCAAGGTTTCGACTCGTTGGGTGCACGTTGTGCACAGTACTA
CAAAGCAGGTGCTCGTTTTGCCAAATGGAGAGCTGTGTTGAAAATTGGGGCTACTGAGCC
TTCAGAATTGTCCATTCAGCAAAATGCTCAGGGGCTAGCTCGTTACGCGATAATTTGCCA
AGAAAACGGACTTGTGCCAATTGTGGAGCCAGAAATTCTGACAGATGGAAATCATGATAT
CAAGAAATGTGCAGCAGCCACTGAAACTGTTCTTGCTGCTGTTTATAAGGCACTCAATGA
CCAGCATGTTCTTCTTGAAGGAACACTTTTGAAGCCTAACATGGTCACCCCTGGCTCTGA
TAGCCCCAAGGTTGCAGCAGAAGTAATAGCAGAGTACACGGTCACAGCCCTGCGCCGGAC
CGTGCCACCAGCAGTGCCAG
>test_backbone_c9
GTGGCAAAGAGGCTGAAAAGTGATGGCACTTAGAGCTTCAGCCACCGCTAAATCACCTCT
TCCTCTGCCCCCTCCTCCTCCTTCTTCTTCTTCTTCTACTTCATCACCACCTAAAGTTTT
TAGTCTTCCTAAACTTACTCAAAAACCTGTATCAGTATCATTCTCTACATCCACTGCACT
TTTCCTCTTTCCACTTTTCACTGCGACCCATGAAGCAAGAGCAATCAACTTACCCAAGGA
AGACATCGTCTCTTCCCTTAATCAGGTAGAATCGGTAGTTAATCAAGCGCAAGAGGTTGG
TTCGAACATCTTTGATACTGTAAGCGGAGTGATTGGGCCCGTGATTGAATTTGTGAAACC
CGGGATTGATGCAGCATTACCTTTAGTAAAGCAGGCAGGAGAGGAAGTTTTAAAGAATGC
TTCTCCTGTCATATCGGATGCCACTAAGAAGGCCCAAGAGGCAATGCAGAGTGCTGGCAT
GGACTTGAGCCAGTGATGACTGCAGCTAAGACAGTAGTTGATGCAGCTCAACAGACATCC
AAGGTGATCGAAGGGGCCAAACCAATTGCCACATCCACAGTTGAAACCATTTCATCAACT
GATCCAGCTGTTATTGCAGTGGCTGGTGGCACATTATTCCTGGCATATCTTCTACTTCCC
CCTGTCTTCTCCGCTCTCTCTTTCAGCTTTCGTGGTTACAAGGGTGAACTAACTCCTGCT
CAAACACTGGACAATATGTGTTCTAAGAATTATGTCTTGATTGATATTAGAA
>test_backbone_c10
TTCTCAACACACACATTAATTAACATGGCTTCTTCCACTCTTTCTCATGTAACTCCTTCT
CAGCTATGCTCAAGCAAAAGTGGTCTTTCATCGGTTTCACAAGCCTTGCTTGTGAAGCCG
ATGAAGATTAATGGTCATGGAATGGGAAAGGATAATAAGAGGATGAAAGTGAAATGTATG
GCAGCTAGTATTCCAGCAGATGATAGAGTGCCTGATATGGAGAAAAGGAATCTTATGAAT
TTGCTTTTATTGGGTGCACTTGCTTTACCAACTGGTGGAATGCTTGTACCTTATGCTACT
TTCTTTGCACCTCCTGGCTCAGGAGGTGGTAGTGGTGGTACCCCTGCCAAAGATGCTAAT
GGCAATGATGTTGTYGTGACTGAATGGCTCAAAACTCATGCACCTGGAACTCGAACCCTC
ACACAAGGACTAAAGGGAGATCCTACTTACCTTGTTGTGGAGAACGATGGAACACTCGCG
ACCTATGGTATCAATGCTGTGTGCACTCACCTTGGTTGTGTCGTGCCGTGGAATACTGCT
GAGAACAAGTTCATTTGCCCTTGCCATGGATCTCAATACAACAATCAAGGAAAAGTTGTT
AGAGGACCTGCTCCTTTATCCTTGGCATTGGCTCATGCAGACGTTGATGATGGGAAAGTG
GTGTTTGTTCCATGGGTTGAAACAGACTTCAGAACTGGTGATGCTCCATGGTGGGCTTAA
AAATCCCATCTAGCTTCTATTATTAGTAGTATATAATATTCTCTTGTACCATTGTTA
>test_backbone_c11
TTCCAATGGCTTGCTCTGCTTCTTCTTCAACTGCTCTGCTTTCTTACACTTCCAGAGCTT
CTATTTCACCTAAATCACACATTTCTCAATCAATTTCCGTTCCTTCTGCTTTTAATGGAC
TTCGTAATTGCAATCCCCTTGTTTCTCGTGTAGCTCGTTCAATCAATACTCGGGTTGCTC
AAGCAGAACGCCGTCGTTTTGCTGTCTGTGCCTCTAGTGAACTCCCACTTGTTGGAAATC
AAGCACCAGACTTTGAGGCTGAAGCTGTTTTTGATCAAGAATTCATCAAGGTTAAATTGT
CTGAGTACATCGGGAAGAAATACGTGATTCTCTTTTTCTACCCGCTAGACTTCACATTTG
TTTGCCCTACAGAGATCACTGCTTTCAGTGACCGTTATGAAGAATTTGAAAAGGTGAACA
CAGAAATATTGGGTGTTTCTGTAGACAGTGTGTTCTCCCACCTTGCATGGGTCCAAACTG
AGAGAAAGTCCGGTGGTCTAGGTGATCTGAATTATCCATTGATTTCTGACGTAACCAAGT
CAATTTCAAAAGCATACAATGTACTGATCCCTGACCAGGGGATTGCATTGAGAGGACTTT
TCATCATTGACAAGGAAGGAGTTATTCAACATTCAACCATTAACAATCTTGGAATTGGTA
GAAGCGTCGATGAAACATTGAGAACTCTTCAGGCGTTGCAATACGTTCAGGAGAACCCAG
ACGAAGTGTGCCCAGCCGGATGGAAGCCAGGGGAGAAATCCATGAAGCCTGACCCCAAGG
GCAGCAAAGAGTACTTTGCATCCATAT
>test_backbone_c12
TCCAAAGAATCAGGAAGATGCAGCCATCAGGTGCAGAAGTTCACCAACGAATAGCCAGAA
TTTCAGCTCATCTTTACCCTTCAAATCCCCAGATGGGAGATGGGTCTATTTTGGAAAGAA
CAAATTGCAGAGCAAAAGGTGGAGCAGCTGGATTCAAAGTTGCTATACTGGGTGCTGCTG
GAGGAATTGGGCAGCCACTTGCAATGTTGATGAAGATGAATCCTTTAGTCTCAGTTCTTC
ATCTCTATGATGTTGTTAATGCTCCTGGTGTTACTGCTGATATTAGCCACATGGACACTG
GTGCTGTTGTGAGGGGTTTTCTAGGGCAAAGTGAGCTTGAAGGTGCACTTACAGGAATGG
ACCTTGTGATCATACCTGCTGGTATTCCAAGAAAACCTGGAATGACAAGAGATGATCTTT
TTAAGATTAATGCTGGAATTGTGAGGACCCTCTGTGAAGGAATTGCAAAGTGCTGTCCTA
ATGCTATTGTCAATTTGATTAGTAATCCAGTGAACTCCACAGTTCCTATTGCAGCTGAAG
TTTTCAAGAAAGCAGGCACTTATGATCCAAAGAAGCTTCTTGGAGTTACCTCACTTGATG
TTGTGAGAGCTAACACTTTTGTGGCAGAAGTCTTGGGACTAGATCCTAGGGAAGTAGAGG
TTCCTGTCGTTGGAGGTCATGCTGGGGTGACAATTTTGCCTCTTCTCTCACAGGTCAAGC
CTCCTTGCTCCTTCACACACGAGGAAACAGAATATTTGACTAAGCGCATTCAAGATGGAG
GAACAGAGGTTGTTGAGGCAAAAAAAGGGGCTGGATCTGCAAC
>test_backbone_c13
TTAAAAGAGAAATTAAGCAATAGAGAAAATGGCAACAACAGGTAGCTCAGCCACAGTTGT
TAGAGCAACTCCATTTTTGGGCCAGACCAAATATGCTAACCCCCTAAGGGATATAGTTCC
TATGGGCTCTGCCAGATTCACCATGAGTAATGATTTGTGGTATGGACCTGACCGTGTCAA
GTACTTGGGACCATTTTCTGCTCAAACTCCTTCATACTTGACTGGAGAATTCCCTGGTGA
TTACGGATGGGATACTGCTGGTTTATCTGCTGATCCCGAGGCCTTTGCTAAGAACAGAGC
TCTTGAGGTTATCCATGGGAGATGGGCCATGCTTGGAGCTTTTGGTTGCATTACACCAGA
AGTTCTTGAAAAATGGGTAAAAGTGGACTTCAAAGAACCAGTATGGTTCAAAGCTGGAGC
CCAGATCTTCAGTGAAGGTGGGCTGGACTATTTGGGCAACCCAAACCTTGTCCATGCTCA
GAGCATTCTAGCAGTATTGGGCTTCCAAGTTGTACTAATGGGCCTTGTAGAAGGTTTCAG
AATTAATGGGCTTCCTGGAGTTGGTGAAGGCAACAATCTCTACCCAGGTGGACAGTACTT
TGACCCATTGGGCCTAGCAGATGACCCAACAACTTTCGCGGAACTCAAGGTCAAGGAAAT
CAAGAACGGAAGATTAGCTATGTTCTCCATGTTTGGATTCTTCGTTCAAGCTATTGTCAC
CGGCAAAGGCCCACTTGAAAATCTATTGGATCACCTTGACAACCCTGTTGCTAACAATGC
ATGGGTTTACGCAACTAAGTTTGTTCCTGGGATCTAAATTTTTTCACATATTGACTTTGT
AGCTTTGTACCCACTCATCATTCATAAGCAAATATTTGGCAAATGAAAATTATTTTACAT
AAA
>test_backbone_c14
AAAAATGTATTTTCAAGCCTTGTTCCTCTTCTCTCTTGTCATCATCTCCTCCTCTCAAGC
CGCGGTCCTCGATTTCTGTGTTGGTGACTTGTCCTTACCCGATGGTCCCGGTGGCTATGC
TTGCAAGAAACCATCAAAAGTAACTGCTGATGACTTTGTGTTCTCAGGGTTAGCTGCCAC
AGGAAAGATAATCCCTCTCATTAAAGCGGCGGTGACTCCTGCTTTTGCTCCTCAATTTCC
AGGTGTCAATGGGCTTGGAATCTCAATGGCTAGGCTTGATTTAGCTATAAGTGGTGTTAT
CCCAATGCACACACACCCCGGAGCATCGGAGGTGCTTTATGTTGTCCAAGGAGAAATATG
CGCGGGATTTATTTCTTCCTCGGACAACAAAGTGTTTTTTAAAACCCTAAAACAGGAGAT
ATTATGGTATT
>test_backbone_c15
CTACTGACTGCCAAGTATTCCCAATTTCTCATTACGGTACTGCAGCAAAAGGTTTTTTGC
TGGTAGATCAGTCGAAGATCTGCAATGGAGTCTTCACTACTGACATCACCGGCGGCAATT
TCTCGTTTGGCAGCATCGAGAACTGTCAATTGCAATTGCAGTCCTCTAATTTCTCAGTTC
CACCGCCATTTTTCTACTAGGTCAACTCAGTTTGTACTGATGAGTCAACTCGCTCGATTC
CACCTTCGAGCTGTATGTAACGGTGAGGTTCGAGGTCTGAACCGGTTCGGGTCGGTTTCT
CTGTCGGGAAGTTTGGCAGCGGCGAATTTGCGCCCGGTTCAGAAGGACTTGCGGAGTGTT
TCTCGTTCCGCAGCTTCTTTTGCAGCTAGTGGTGGAGGAAATGATAACCCCAGAGGTAAT
GGCGGTGGCGGCGGTGGCAATGGAGATGGTGCGACGGACGGTGGTAAGGAAAATCCTAGT
GTTGTTGCTGAAACGGGTGAAGATATATCTGCTTTGTCCTCTGATGTCATTATCCTAGAT
GTTACCGGAATGACATGCGGTGGCTGTGCATCGAGTGTGAAGAGAATTTTAGAAAGTCAA
CCACAAGTTTCTTCTGCTACTGTAAATCTTACGACGGAGACAGCAATAGTGTGGCCAGTA
TCTGACGCTAAGGTTGTACCAAATTGGCAAAAGCAGTTAGGGGAGGCTCTTGCAAAGCAT
TTGAGTACCTGTGGGTTCAAATCTAACGTTCGAGGTGAGGGAGCCATTGAAGGGGAATTT
CCATCATGAAATGCAAAAG
>test_backbone_c16
TTGTAACAAAGAATTGGAAAATCCATTTCCAAAACCAAACCAAAGAGAGTAATTGAGCAA
TGGCTGCTTCCACACAATGTTTCTTGCACCAATATCATGCACTAAGATCTAGCCCTGCTA
GAACATCCTCTGTTTCATCTCCTAAGCCTAACCAATTGATTTGCCGTGCACAAAAGCAAG
ATGATGCCAGCAACGCCGCCGTCTCGAGACGATTGGCTCTTACTCTCCTCATTGGTACTG
CTGCCATTGGTTCCAAGGTTTCCCCTGCAGATGCTGCCTATGGAGAAGCTGCAAATGTTT
TTGGTAAGCCAAAGGAAAACACTGATTTCTTGCCATACAATGGAGATGGATTCAAGCTCC
AAGTCCCAGCYAAATGGAACCCCAGCAAAGAAGTTGAGTACCCTGGTCAGGTTCTCAGAT
ATGAAGACAACTTTGATTCCACAAGTAATCTTATTGTTGCAGTAACTCCAACTGACAAGA
AGTCCATCACCGACTACGGCTCCCCTGAAGAGTTCCTCTCTAAAGTGGACTATCTGCTAG
GAAAGCAAGCTTACTTTGGTAAAACTGATTCAGAGGGAGGATTTGAATCTGGTGCAGTGG
CAACTGCTAACCTGTTGGAGGCATCAAGCGCAACAGTGGGAGGAAAAGAGTACTACTACT
TGTCAGTATTGACAAGAACTGCAGATGGAGATGAAGGTGGAAAAGCACCAGTTGATCACA
GCCACAGTGAATGATGGCAAACTTTACATTTGC
>test_backbone_c17
AATCTACACAAGCAGATCCAATTCTCTTCTCCATTTCTGCCTCCTTTCTTCCTAGCCCTA
GTTCTCTCCCTATTTGGGAATTTCATTTCTTCGCTTTGAAATGGCCACTGAAGAACCAGT
CATCGTTAACGAGGTTGTTGAAGAGCAAGCCGCTCCTGAAACTGTCAAGGATGAGGCAAA
CCCTCCGGCCAAGTCTGGAAAAGCAAAAAAAGAGACCAAGGCGAAGAAGCCTGCTGCACC
AAGGAAGAGAAGCGCTACTCCGACTCATCCTCCTTACTTTGAGATGATTAAGGATGCGAT
TGTGACATTGAAAGAGAGAACTGGATCCAGCCAGCACGCTATTACCAAGTTCATTGAGGA
AAAGCAGAAGAGTCTACCATCTAATTTCAAAAAATTGTTGCTTACCCAGTTGAAGAAGTT
TGTTGCTTCTGAGAAGCTGGTGAAAGTTAAGAACTCTTACAGCTTCCATCAGGTTCTAAG
CCTGCTGCTGCTGCTGTCCCGGCGAAGAAGAGCCTGCTGCAGC
>test_backbone_c18
CTCAGGAGTTGAGGAGAGAAAGATAAGGAAAGTAAGAAAATGGCATCAGCATCTCTCCTC
AAGACATCTCCGGTCCTTGACAAAACTGAGTTTGTAAAAGGCCAATCCCTACGCCTTCCA
TCCGTCTCCSTCCGCTGTCAACCATCTGCACTCACTGTTCGTGCTAGCTCCTATGCTGAT
GAGCTCGTCAAAACCGCGAAAACTATTGCATCCCCTGGTCGTGGAATTTTGGCCATGGAT
GAGTCCAATGCTACCTGTGGGAAGCGTTTAGCTTCAATCGGAATGGAGAACACTGAGGCT
AACCGCCAGGCGTTCAGGACCCTGCTAGTTTCAGTTCCTGGACTAGGGGAGTACATCTCT
GGTGCAATCCTCTTTGAGGAGACACTTTATCAATCAACCGTCGAGGGAAAGAAAATGGTT
GATGTGCTTGTTGAGCAGAACATTGTTCCTGGTATTAAGGTTGACAAGGGTCTTGTTCCT
TTGGCTGGCTCAACAATGAATCATGGTGCCAAGGTCTTGATGGCCTTGCCTCTCG
>test_backbone_c19
AATTAGTGAAATACTGTGTGGTGGATGCCTTCACTGACACAGCATTCAAAGGGAACCCAG
CTGCTGTTTGCTTATTGGAAGAAGAGAAAGATGATAAATGGTTACAATCTGTTGCTGCTG
AGTTTAATCTCTCTGAAACTTGTTATCTCATTCCGCTCATTGAACCTGCTAACACAAACC
CCAGATTTGGCCTTCGTTGGTTCACTCCTGTTGACGAGGTCGATTTATGTGGGCATGCAA
CACTAGCAGCAGCACACTTTCTATTTTCGTATGGCCTGGTTAAAACTGATACTATTGAGT
TTTCAACAAGATCAGGAATTTTAATTGCCAAAAAAGTACCAGAACCAAAAGTTTCAAATT
CTCAGGACGATTGGCCAACTGGTTACTCAATTGAATTGGATTTTCCTGTTGTCCAAGTAG
CCGAGACCAATTTTAATGATGTTCTTGCAATTTCAAAGAGCTTGAATGGCGCATCTGTGG
TTGAGATCTATGAGACATCAATGGGTGATCATTTTATTTTGCTCCCATCAGGGGAGGAAG
TGGTCGAATGCCAACCTCNNNTTGATCTTATACAAAACTGCCCAGGCAGAGGNNTAATCA
TAACCGGACCTGCTCCACAGGGTTCCGGCTTTGATTTCTAT
>test_backbone_c20
AAGAGAAGAAAAATTATGGCAACTCAAGCATTGATCTCTTCATCATCAATTAGCACTTCA
GCTGAAGCTGCAAGACAAATTATTGGATCAAGAATTTCACAATCTGTTACTAGAAAAGCT
TCTTTTGTTGTAAGGGCTACTTCCACTCCACCAGTCAAGCAAGGAGCAAATAGGCAACTC
TGGTTTGCATCCAAACAAAGCCTTTCATACTTGGATGGAAGTCTTCCCGGTGACTTTGGT
TTTGATCCCTTGGGACTCTCGGACCCTGAAGGCACAGGAGGTTTCATCGAGCCGAAATGG
CTAGCATATGGCGAGGTCATCAATGGTCGGTTCGCCATGTTAGGAGCTGCAGGGGCAATA
GCACCAGAGATTCTTGGAAAAGCTGGTCTCATCCCACAAGAAACAGCACTTGCATGGTTC
CAAACTGGTGTTATCCCACCAGCAGGAACATACAACTACTGGGCTGACATTACACATTGT
TTGTTCTTGAATGGC
>test_backbone_c21
ATAAGGAAATCCTATAACAGGGCGTTTCCCCTTCCTCTTTCTCTGTCTCAGCGAACCAGT
AAGCCATGTCTCTCTCTTCTTTCTCTACAATGCCCACCGCCAAGCTCCGCCTACAAACCC
TACCCACTTCCACCACAGTCACACCCTTAACTCTGCACTCTCCATTTCTCCCCTCTTTCA
GACTCCCAAAACATAAACCCCTTTCAATTCTCCGCATTTCAACATCTCCAGCTATCTCTG
CCTCTCTTGAAGCTGGAGTCGGAATAATGGCAACCAAACTTGGAATGATGAGTTTCTTTG
AAGATTCAGGAACAGTGGTGCCTGTTACTGTTGTAGGGTTTCGCGAAGGAAATATTATTA
CTCAAATTAAAACTGAAGCTACTGATGGATATAGTGCTGTACAAGTTGGGTATCGACGAG
TTCGTGATAGAAAACTAACTAAACCTGAAATGGGTCATCTTGAAAAATCTGGGATTATTC
CTCTCCGTCATTTGCAGGAGTTTCGTCTTCAGTCTGTTGATGGATTTGAAGTAACGCACA
AACTTGATTTTAATGAATTATTTAAAGAAGGTGATTTGGTTGATGTCGCTGGTACAACCA
TTGGAAAAGGATTTCAAGGTGGTATCAAGAGGCATAAT
>test_backbone_c22
AATTCTCTTTACTCATAATTCATAAAAAAACATGGCTACTGCAGTAAGTGCTGCAGTTTC
TCTTCCTTCATCCAAGTCCACCTCCTTTTCCTCTAGAAACTCCATCATCTCTACAGACAA
AATCAACTTCAACAAGGTGCCCTTGTACTACAGAAATGTGTCTGGTGCTAGTAGATTAGT
TTCTATCAGAGCCCAAGTGACCACTGAGGCTCCTGCTAAAGTTGAGAAGATTTCAAAGAA
ACAGGAGGAAGGTGTGATTGTCAATAAATTCAGGCCAAAGGAACCTTATGTTGGTAGATG
TCTGCTAAACACTAAGATCACTGGTGATGATGCACCTGGTGAAACTTGGCATATGGTTTT
CAGCACTGAGGGAGAGGTCCCATATAGAGAAGGACAATCCATTGGGGTAATTGCTGATGG
TGTTGATGCCAATGGGAAGCCTCACAAGCTTAGATTGTACTCAATTGCTAGCAGTGCCC
>test_backbone_c23
CAAACAAACAAACAAAAACCCCATTAAGTCATGGCTTCAATGCAGTGCTACAAAGAAGAA
GGCAAAGAGTTCGATTACTATAGTTACGGAAATCAAAAACCTTCTTATTCGAGCTCTGGA
TATGAACAATCTTACTATGAGAAAGAAAAGTGTTACGAAACCAAACCTGGAATGATGGGC
TACGGCTCTAGCCATGGCCATCAACATGGTAGCAACCCATGTGGGCCGATGATGGGCCAT
AACTCGGGCTATGGTACGGGCCATAACGGTACTTCTCATGGGATGGGCTATGGAATGGGC
TACGGTACGGGCCACAACAGTAATTCTCATGGAATGGGCTGTGGTACGGGCCACAACAAT
ACTCATGGGATGGGCTACACGGGCCACAACATGCACAAACCCAAGCCCGGTATGGGCTTG
GGCCTCGGAACGGGCACAGCTTTGGGCCATGTTATGGGCTTTGGAAAGAAACATGACGGA
CATAGTAGCTATGCAATGGGCTCTTCGGGCTGCACCACTTACAAGAAACAACACCGTAAG
AGAAACGGTTACGGCAGTGGCAGCGATTGCAGCGACAGCAGCGATGACGAGCGTCATTGC
TAAATTAATTACTACAGGGTTTCATGTGTAGCAGCCTGGCTTATGGGAGAGATTGAATTA
CATGTCCCAGTACTATAAGGGAGTATTTATGATAATAAAAAATAAGAAAGCAATCAGCTA
TGGCTACTAGCTATATATTGACTATGTGAA
>test_backbone_c24
TTGGTTTTCAGCAATGGCTTCTTCAGTAATGTCCTCAGCAGCTGTTGCCACCCGCGGCAA
TGGTGCACAAGCTAGCATGGTTGCACCCTTCACTGGACTCAAGTCCACYGCTTCTTTCCC
TGTTTCAAGGAAGCAAAACCTTGACATTACCTCCATTGCTAGCAACGGTGGAAGAGTCAG
TTGCATGCAGGTGTGGCCACCAATTAACATGAAGAAGTACGAGACTCTGTCGTACCTTCC
TGATTTGTCCGACGAGCAATTGCTCAGCGAAATTGAGTACCTATTGAAAAATGGATGGGT
TCCTTGCTTGGAATTCGAGACTGAGCACGGATTTGTGTACCGTGAGAACCATAAGTCACC
AGGATACTACGATGGCAGATACTGGACCATGTGGAAGTTGCCCATGTTCGGGTGCACTGA
TGCAACCCAGGTCTTGGCTGAGGTGCAGGAGGCAAAGAAGGCTTACCCACAGGCATGGGT
CCGTATCATCGGATTCGACAATGTTCGTCAAGTGCAGTGCATCAGTTTCATCGCTTACAA
GCCCGAAGGATACTAAGTTCTAGAAAAACTAATTGCCCTATGTTTATAGGGACAGTTTGT
TTGAATTCTCCTTTGGGTTTTCCCTTGAGAAATTGTATTCATTTTCCCTTGTTTTCCATC
TTTTTATTCCGTGTATGATTAATTCGAATTTCAATCAAGTTTACAAGAACTATATTAA
>test_backbone_c25
TCCCTTTGTCCATAAAAAGCCATGGAAAACAGCCCTCAGCAATCGGCGGCGAATGCAGCG
GCGGCGGCTGCAGCGGCTCAGTCCGCTGGGTACCCGACTCAGCCACCTTACCACCATCTC
CTTCAGCAACAGCAGCAGCAGTTACAGGTGTTTTGGACCTACCAACGCAAGGAAATCGAA
CAGGTTAACGATTTTAAGAACCATCAACTTCCCCTTGCCCGAATCAAGAAGATCATGAAA
GCTGACGAAGATGTCCGTATGATCTCCGCTGAAGCACCCATTTTGTTTGCCAAGGCATGT
GAGCTTTTCATTCTGGAACTCACTATTCGTTCCTGGCTTCACGCTGAGGAGAACAAGCGA
CGGACTCTGCAGAAGAATGACATCGCTGCGGCCATTACGCGGACTGATATTTTTGATTTC
CTTGTTGACATTGTTCCCAGGGATGAGATCAAGGAAGAGGGTGCTGGTCTGGGGCCCGGA
ATTGTGGGTTCCACAGCAAGTGGTGTTCCGTACTATTATCCACCAATGGGACAGCCTGCT
CCACCTGGGGTGATGATGGGAAGGCCTGCTATGCCTGGGGTTGATCCTTCAATGTATGTT
CAGCCTCCCCCACCACCGTCGCAGGCGTGGCAGTCCGTTTGGCAGGCTGCTGAGGATAAT
TCTTATGCTGGTGGAGGCAGCAATGGACAGGGTAACCTTGATGGTCAAAGTTAAAATCCA
TGTATATTGTTGATCCAGATGCTTGGTAGCAGAGCGGAAGCTATTAGTTACCAATGCTAC
AGGTCCTCTCCAATGTGAATGCACCTTATTACTGTTGTCCACGGATACTGGCTTAACTGT
AATGACTTGAAATCCTTTAGTCGTTTTGTAAGTATAAA
>test_backbone_c26
TCTACCTTCTCCCTCAATCAAATGGCTATGGCTTTTTCTCCATTAACAACAAGTGGGTGT
AGTAGTTATTGCAATCTTGGATTAAGCTGGAAATCATCGAGCTTGTTTGTGGAATTAGGG
TTTGTTTCAAATGGGTCAAAAGGGGTTTCTGCTAAACCCGCAAAGCTCAATGCTAGTAAA
GTTTTTCGGGCATGTGCTTCTTCTTCTAACTCTGATCCTCTTTTGGTGAAGGCTGCAAGA
AGAGAACGGGTGAGTCGCCCACCCGCTTGGATGATGCGTCAAGCGGGAAGGTATATGGCT
GTTTACCGAAAGCTTGCGGAGAAACATCCATCCTTCAGAGAGAGATCAGAGACAACTGAT
CTCATTGTGGAAATTTCTTTGCAGCCCTGGGAAGCTTTTCATCCAGATGGTGTAATCATC
TTTTCGGACATACTTACCCCGCTACCTGCATTTGGTGTCCAATTTGACATTGAAGATGTA
AGAGGCCCAGTCATTCAGTCTCCCATTCGTTCTGAAGAGGGATTGAAAGCATTGCACTCC
ATTGACTT
>test_backbone_c27
CATATCCAAACTTTTTTTTGTACATCTTTTAATTACCAAAAAAAAAAGAGGAAGAAGATA
TGGCTTCTAATACATTGATGAGTTGTGGAATTCCAGCTGTTTGCCCCTCTTTCCTCTCTT
CTACCAAGTCCAAATTCGCCGCCGCGATGCCGGTGTCCGTTGGAGCTACCAACTCCATGT
CTCGGTTCTCCATGTCAGCTGATTGGATGCCCGGGCAGCCCCGTCCATCTTACCTCGACG
GCTCAGCCCCCGGAGATTTTGGATTTGATCCACTTGGTTTAGGAGAAGTACCTGCAAATT
TGGAAAGATACAAAGAATCTGAACTTATTCATTGCAGATGGGCTATGCTTGCTGTTCCCG
GAATCATAGTACCAGAGGCATTGGGCTTAGGTAATTGGGTCAAGGCCCAAGAATGGGCAG
CCATTCCTGGTGGACAAGCTACATATTTGGGCCAGCCTGTTCCATGGGGAACACTTCCTA
CTATTTTGGCTATTGAATTTCTAGCCATAGCTTTTG
>test_backbone_c28
GCAGTGAAATTTTCTCTTCTCTCCATCATCTCACTCTCTGCAAAAGCAAGATTTCATGGT
TGGGCCTTAACTCTTTTGAGCAACCACACACCGTTCCTCTATGGCGACTTCTTTGAATTC
TGTTCTGGGCTTTCCGTCAACCGCAAACTACTGGAATCTATCTGGGAGTGCCTCTCTGCA
GAAGGTTGCACACTTCCCATCTACCTTTCAGATGCGGGGGTTAAGAAGATGTGTACCAGT
TACTAGACATAATTTCTATCTTTTAGTTGCTAAAAGTGATCGTCTTGAAACGGAAGTTAG
TGATAAGGACTCTGAAAATGCTGAAAGGTCATACTCCGAAGCTATTACACCAACTGTGAA
TACGTCATCCTTTGAATCTTCTAAAACAGAGGGGGAAGTGCAACCCATTGGTCAAACTGA
TTCGGCCGTGCAAGAAGCCGAAGCTTCAAAT
>test_backbone_c29
TTCTCCCTGACATATTGTTTATTATTAGTTTCATAAAAAAAATTATAAAAATTTTCTCCA
TTTTCTTGTTCTTAAAGCTTGTGTACTATCATAGGCAAATACAAGACTGCGTATACATCA
ATGTCTTCGGACTTTACTCGTAGAATTACATTTACGACAGAATAAAGTTGTGCATATCGT
ACCACTTGTGAGATTACTCCGGGTAATTTCTCTTTTGTATTGATCGGAACAGAATTTAGG
CGATTTCGATGGCGGATTCGGATAATGAATCAGGAGGACATAGAGATAACAGTAACATTG
AGAGTTCCCTAAGAGAACAAGACAGGTTCCTTCCCATAGCAAATGTAAGCAGAATCATGA
AGAAAGCTTTACCAGCTAACGCGAAAATCTCAAAAGATGCTAAGGAGGTAGTTCAAGAAT
GTGTTTCTGAATTCATAAGTTTCATCACAGGGGAAGCATCAGATAAGTGTCAAAGAGAAA
AGAGAAAGACAATCAATGGTGATGATCTGTTGTGGGCAATGACAACTCTTGGTTTTGAAG
AATACATTGAGCCACTCAAGATTTATTTGCAGAGGTTTAGGGATTTGGAAGGGCAAAAAA
GTGGTGTCTCTGGAGAGAAGGATCATAGTGGATCAGTGGGTTATGTTGAGGACTACCATG
GCATGATGATGATGGGGAGTCAACATCATCAAGGACACGGGTATGGCACCGGTGTATACA
ATCATCATACGGGGGAGAATGCTGCAGGGGTTGGTACAGGAGGGTCGCGGTTTCCTGACG
TTGGGAGGCAAAGGTGAAGCTGTGACATCCGCGGACTACAAAGATGTA
>test_backbone_c30
GAGCATAGAGAAGAGGATGTGAGATTAGGTGCTAATAAATACTCAGAGAGGCAAGCAATT
GGAATAGCAGCACAGAGTGAAGACAAGGACTACAAAGAGCCACCACCAGCTCCCCTGTTT
GAACCAGGGGAGTTGATGTCGTGGTCCTTTTATCGTGCTGGAATTGCTGAATTTGTGGCT
ACTTTCCTCTTTCTTTATATCACTGTTTTAACCGTCATGGGCGTTTCTAAATCCGATTCC
AAATGTTCAACGGTTGGAATTCAAGGCATTGCTTGGGCTTTTGGTGGCATGATCTTTGCC
TTAGTCTACTGCACTGCCGGCATTTCAGGGGGACACATAAATCCGGCAGTGACATTTGGG
CTTTTCTTAGCGAGGAAATTGTCATTGACAAGGGCAGTATTCTACATGGTGATGCAGTGC
CTTGGAGCTATCTGCGGTGCTGCTCTTGTCAAAGCGTTTGGAAAGACACTTTACCAAACT
AAGGGTGGAGGAGCCAATGTTGTAAATGTTGGTTACACAAAGGGTGATGGCCTGGGCGCT
GAAATTATCGGCACATTTGTTCTTGTCTACACTGTTTTCTCTGCTACTGATGCCAAGCGT
AGTGCTCGTGATTCTCATGTCCCTATCTTAGCACCATTGCCTATTGGATTTGCGGTGTTC
CTAGTGCATTTGGCTACAATTCCAGTCACTGGAACTGGTATTAACCCAGCTAGGAGTCTT
GGCGCAGCAGTCATCTATAACAATGAACAAGCATGGAAGGACCACTGGATATTCTGGG
>test_backbone_c31
CATTTCATATTTACAAAAAATAGCATTCTGCTCTTTCTCTGTTTCACTCTGAAAATGGCT
TCCATCTCTTCTCTCAATCAAATTCCTTGCAGAACTCTCCAAATTACATCCCAATATTCA
AAACCCACCTCCAAAATCTCAACTTTACCCATCTCCTCCACGAATTTCCCATCAAAAACA
GAACTACACAGAGCAATTTCAGTCAAAGAATTCACATACCCAAAACCAAAATTCACAGCT
CAAGCCACAAATTACGACAAGGAAGATGAGTGGGGGCCGGAAGTGGAGAAAATAAGTCCG
GGTGGAGTAGCGGTTGTGGATGAAGAACCACCAAAGGAGCCAAGTGAAATTGAGTTGCTG
AAGAAGCAATTGGCGGATTCTTTTTATGGAACCAATAGGGGTTTGAGTGCTAGCAGTGAG
ACTAGGGCGGAAATCGTTGAACTCATCACACAGCTTGAGTCGAAGAACCCTAATCCAGCA
CCTACTGAAGCCTTGACTCTTCTCAACGGCAAATGGATTCTTGCGTACACATCTTTTTCG
GGTTTGTTCCCCTTGTTGTCACGGGGCAATCTGCTTCTGGTTCGAGTTGAAGAGATTTCA
CAGACTATCGATTCTGAGAGTTTCACTGTCCAAAACTCTGTTGTCTTTGCTGGACCTTTA
GCTACAACTTCCATTAGTACCAATGCCAAATTCGAAGTCAGAAGTCCAAAACGCGTCCAG
ATTAAATTCGAAGAAGGCATAATTGGAACACCCCAGTTGACAGATTCCATCGTATTGCCT
GAGAACGTT
>test_backbone_c32
CAGAAAATCGAAAAACTCTCTCATTTCATTCAGATCTCAAAATAATTATTTCCGAGCACA
CAGAAGGAAAAAAATCTAAACATGGCGGTGGCACCGACGGCGCGTGAGGAGAACGTGTAC
ATGGCAAAGCTGGCGGAGCAGGCCGAGAGGTATGAAGAGATGGTGGAATTCATGGAGAAG
GTCTCCAACTCCCTTGGCTCGGAAGAAYTAACCGTGGAGGAGAGAAACCTTCTCTCCGTC
GCGTATAAGAATGTGATTGGAGCGCGTAGGGCATCATGGCGTATCATTTCATCGATCGAG
CAAAAGGAAGAGTCTAGAGGAAATGAGGAACATGTTAACTCTATCCGCGAGTACAGATCT
AAGATTGAGAATGAGCTATCTAAGATCTGTGATGGCATTCTCAAATTGCTTGATTCTAAG
CTTATTCCTTCAGCAACATCTGGTGATTCCAAGGTTTTTTACCTGAAAATGAAAGGAGAT
TACCACCGTTATTTGGCTGAGTTCAAGACCGGTGCTGAACGTAAGGAGGCCGCTGAGAGT
ACTCTCACAGCCTACAAAGCTGCTCAGGATATCGCATCTGCTGAACTTGCCCCAACACAT
CCCATCCGACTTGGACTGGCTCTCAACTTCTCTGTGTTTTATTATGAGATCTTGAACTCT
CCTGACCGCGCTTGCAATCTTGCCAAACAGGCCTTTGATGAAGCAATTGCTGAGTTGGAC
ACATTGNGAGAGGAGTCTTACAAGGATAGCACTTTGATCATGCAACTTCTTCGCGACAAT
CTCACTCTTTGGACCTCCGATATGCAGGATGATGGTGC
>test_backbone_c33
AGGCCCTTATTCTCTTTTTGAAATCTGAAGAGAAAGAGAGCTGAGAAAGAATGGGTGAGA
AGCCAAAATCTGGAGGTGTTTGGCCTACTGTTAAGCCATTTGTTAATGGAGGTGTCTCTG
GTATGCTTGCTACCTGTGTTATTCAGCCTATTGATATGATAAAGGTGAGGATACAATTGG
GACAGGGATCAGCAGCTGAGGTTACCAAGACCATGCTTAAAAATGAAGGTTTTGGTGCCT
TTTACAAGGGTCTGTCAGCTGGGCTTCTTAGGCAGGCAACCTACACAACTGCCCGACTTG
GGTCATTCAGAATTTTGACGAACAAGGCCATTGAGGCTAATGAAGGGAAGCCCTTACCTC
TATACCAAAAGGCTTTGTGTGGTCTGACTGCTGGAGCAATAGGTGCAACTGTTGGTAGTC
CAGCAGATTTGGCCCTCATTCGTATGCAAGCTGATGCTACCTTGCCTTTAGCACAGAGAC
G
>test_backbone_c34
AAAACATACAAAGTTTTCAACTCAGCCTTAAAACTACATTGCCATTTCTCCCAATAATCA
CCAACAAACTCTTCAAATTGGAAAAAATGGCAACCGTGACAACACAAGCTTCCGCCGCCA
TTTTCCGGCCGTGTGCTTCAAGAACCAGGTTCCTTACTGGATCATCTGGAAAGTTAAACA
GGGAGGTCTCTTTTAGACCTTCAACTTCTTCGTCTTACAACTCATTCAAGGTTGAAGCTA
AGAAAGGTCAATGGCTTCCTGGCTTAGCCTCTCCTGATTATCTTGATGGCAGTCTCCCAG
GAGACAATGGTTTTGATCCATTGGGACTTGCGGAGGACCCAGAGAACTTGAAATGGTTCA
TCCAGGCTGAACTGGTGAATGGTCGTTGGGCTATGTTGGGTGTTGCAGGGATGCTGTTGC
CTGAAGTTTTCACTAGCATTGGGATACTTAATGTGCCCAAATGGTACGATGCTGGAAAAT
CAGAGTACTTTGCATCATCATCCACCCTGTTTGTGATCGAGTTCATCTTGTTCCACTACG
TCGAGATCAGAAGGTGGCAAGACATTAAGAACCCAGGAAGTGTCAACCAAGACCCTATCT
TCAAGAACTACAGCTTGCCTCCTAATAAATGTGGATACCCTGGTGGTATTTTCAACCCAC
TCAACTTTGCACCAACTGAAGAGGCCAAGGAGAAGGAACTTGCTAATGGGAGATTGGCTA
TGTTGGCATTTTTGGGATTTATAGTGCAGCACAATGTGACTGGGAAGGGACCTTTTGACA
ACCTTCTGCAGCACCTCTCTGACCCATGGCACAACACCATCATCCAAACACT
>test_backbone_c35
TATTAAAATTAAACCATGGCTGCTTCTACAATGGCTCTTTCCTCCTCTACCTTCGCCGGA
AAGACGGTGAAACTCGCACCATCTTCTTCTGAAATCAGTGGAAATGGGAGAATTACAATG
AGGAAGACTGCTGCCAAGCCCAAGCCAGCTTCCTCTGGTAGCCCATGGTATGGTCCTGAC
CGTGTTAAGTACTTGGGACCATTCTCCGGGGAAGCCCCAAGCTATTTGACTGGTGAGTTC
CCTGGTGATTACGGATGGGACACTGCTGGGCTTTCAGCTGACCCTGAAACATTCGCTAAG
AATCGTGAGTTGGAGGTTATTCATTGCAGATGGGCCATGCTTGGTGCTCTTGGATGTGTT
TTCCCCGAGCTTTTGGCACGTAACGGTGTTAAGTTTGGTGAAGCTGTATGGTTCAAAGCT
GGATCTCAAATTTTCAGCGAGGGCGGACTTGACTACTTGGGAAACCCTAGTTTGGTTCAT
GCACAAAGCATTTTGGCTATTTGGGCTTGCCAAGTTGTGTTGATGGGAGCCGTTGAGGGT
TACCGTATTGCTGGTGGGCCTCTTGGTGAGGTTGTTGATCCACTTTACCCTGGTGGTAGC
TTTGACCCATTGGGCCTTGCTGAAGACCCAGAGGCTTTTGCTGAGCTCAAGGTGAAGGAG
ATCAAGAATGGTAGACTTGCTATGTTCTCCATGTTTGGATTCTTTGTTCAAGCTATTGTC
ACCGGAAAGGGTCCGTTGGAGAACCTTGCCGACCACATTGCTGACCCAGTTAACAACAAC
GC
>test_backbone_c36
CTTTGCATATTACTATCATTTCCATTCTTAAACATATACAAAACAAACATGGCTACAACA
TCTGCTGCAGTGCTGAATGGTTTGAGCTCCTCTTTCTTGACTGGTGGCAACAAAAGTCAG
GCCTTGTTGGCTGCTCCCCTTGCTGCCAGAGTTGGCGGTGCTGCCACTCCCAAGAGGTTC
ACTGTGCTGGCTGCTGCTGCAAAGAAATCTTGGATTCCTGCTGTAAGAGGTGGTGGCAAT
CTGGTTGACCCTGAGTGGCTCGATGGCTCGCTACCTGGTGACTATGGTTTTGATCCACTT
GGTCTAGGAAAGGACCCTGCATTCTTGAAATGGTACAGAGAAGCTGAGCTCATTCATGGC
AGATGGGCAATGGCTGCGGTATTGGGCATCTTTGTTGGTCAAGCATGGAGTGGCATTCCA
TGGTTTGAGGCTGGTGCTGACCCTGGCGCTATTGCACCTTTCTCTTTTGGCACACTTCTT
GGTACACAACTTATCCTCATGGGGTGGGTTGAGAGCAAAAGATGGGTCGACTTCTTCGAC
CCTGACTCTCAGTCTGTAGAATGGGCCACCCCATGGTCCAAGACTGCTGAGAACTTCGCC
AACTTCACAGGCGAACAGGGTTATCCCGGTGGCAAATTCTTCGATCCTCTGGCATTAGCT
GGTACACTTAACAATGGAGTTTACGTCCCTGACACAGAGAAGCTTGAGAGATTAAAGGTT
GCTGAGATCAAGCATGCTAGACTTGCTATGTTAGCCATGTTAATTTTCTATT
>test_backbone_c37
GCATAGAGATTTGATTTTTCATCAATGGCGGCTCTACAACAAACTCCGATAACTTTCCAA
TCCCGTTCACCGCCGCCGACTCAACTCATCAACGGAACCGTCGCAAAGCTATCCTACTCC
GGCGGTCTCAAGCTCCCAAAACTCACACTCAAACTCCGATCCAAACGCACCTCCCGCCGC
GGCCGCGGCCGCGGTGTACTCGGCGCAAAAATGGCAGATTCCGCCGCCGGTAGCTACGCG
AACGCTCTCGCCGACGTAGCTAAATCCAACGAAACACTAGAACAAACCACAGCAGATCTC
GAAAAAATCGAGAAAATCTTCGACGACGATGCGGKTTACGATTTCTTCGTAAGTCCTATC
GTTAGCGAAGAGAAAAAACGTGAACTCGTCGACGAGATCGTTTCATCTACAGGCATTCAA
CCACACGTTGCAAATTTTCTCAACATCCTTGTTGATATGAAGAGAGTTGAATTAATCAAA
GACATTGTTAAAGAGTTTGAGAAAGTTTACAATACCTTGACGGATACTGAACTTGCTGTA
GTGACTTCAGTGGTGAAACTGGAATCGCAACATTTAGCACAGATCGCAAAAGGAGTTCAA
CGATTAACAGGAGCGAAAAATGTGAGGATCAAAACAGTGATTGATGAATCTCTTGTTGCT
GGATTTACAATAAGGTATGGAAATTCAGGATCTAAATTGATTGATATGAGTGTGAAGAAA
CAACTTGAAGATATTGCTGCACAGCTTGAAATTGGGGATATTCAATTAGCTGTATAAATA
ATTAATTGTTGTGTTTTTTTTTAATTATTATGATATTTTTGTAATATATAATTTTGCGTA
AAACATAACA
>test_backbone_c38
CTCCTTCTCTGTAAACACCACCCACCCCCATCGTCCATGGCGGGTCTCACCACCAGTACT
TCCTTCACCTTGACACCCATTTCCTCTAAACCCATAACCAACAAACCCCTTTTCCTCCCT
TACCTTAATTCTTCCATTTTTGGGGTTCGATTTCATAATCCTCAGCTTCGTTCTTGCTCT
TCACTTATCTACCATTCAGCCACTATCTCCGCTAGATACGGTGGCGGAGGTGGTAGAGGA
GGATTCCGGCCGCCCCCACGTTCCGAGGAAGATGAAGCACTTGATATTTCATCTATCAGG
TCAGACAAGGTTAGGCTCATTGATGATAAGCAGAACATGTTGGGGATAGTGTCGAAAATG
GAAGCTCTTCAGAGAGCTGAGGATGCAAGTCTTGACTTGGTGATTCTATCGCCAGAAGCA
GACCCGCCGGTCGTCAAAATTATGGATTACAATAAGTATAAGTATGAGCTGCAAAAGAAG
AAAAAGGAGCAGCAAAAGAAAAATGCTGCCAGCCGCATGGATTTGAAGGAGCTCAAAATG
GGTTATAATATTGATTCTCACGATTATTCAGTGCGTTTGAAAGCTGCTCAGAAGTTCTTG
AAAGATGGTGACAAGGTAAAAATCATAGTGAACTTAAAAGGCCGTGAAAATGAGTTCAGA
AATAATGCTATTGAGCTACTTAGGCGTTTTCAGAATGATGTCGGTGAGCTTGCAACTGAG
GAGAACAAGAATTTCAGGGATAGGAACGTCTTCATAGTTTTGGTACCGAATAAGGCTATT
GTACAGAAAGCT
>test_backbone_c39
AAATCTCAAAGTAACTAGGACCATCCGCCGGCTTCAAAACCTCTGCTCTCTCCTTATCTT
CTTTTCTTCCTTCACTCTCTCTACCCTAGAGATATGTCTTCTCTTACCAAACCCTTAATC
AAGAATTTATCAATGGCGACCAATTCTTGCCTTATCTCTCTTCCACCCTTCTTCACTACA
ACCAAATCCATGTCTTTTATTTCAACCCCATTAAAACCCATCTCCCTTTCTTCCTCTTTA
TCTCTTAAAAAGACCACTACCCAATTCCCATCTATTGTTTCTGTAGTGGCTGCTCTGCAA
GATGATGACAGCAGTGTTGGCCTTGAAGATAAAGAGCAAGGTGGGGAAGCGCTTAGCTTT
GATTTTGCAAGTGTTGGTGATGCAGGGGAGAGTGATGAGGCTGAGGCTGAGGTAGAGGCA
GAGGAGTATCAAGAACCTCCGGAAGATGCGAAATTGTTTGYTGGGAATTTACCCTATGAT
ATAGACAGTGAGGGGTTGGCACAGTTGTTCCACAGGCTGGTGTTGTTGAGATTGCTGA
>test_backbone_c40
CTTCCCATAAAATCCATTAACATCTCTTCCTCATCTATTCGTTATTATAAAGTTTTTATT
CCTCAAAAATCCTCCAAAATTGTTTGTCAAGTGGAAAAATCAAATTCAAATATAGAAATA
AAGAAGTGGAAGGCCATAGTTTCCACTGCATTAGCAGCTGCAGTGATTACATTTAGCTCA
AACATGGCTGCTATGGCTGACTTAAATAAGTTTGAGGCAGATACAAGGGGTGAATTTGGT
ATTGGTTCTGCTGCTCAATTTGGTTCTGCTGACCTAAAGAAAACAGTTCATACAAATGAA
AACTTCAGAAGAGCCAATTTCACATCTGCTGATATGAGGGAATCGGATTTCAGTGGTTCA
ACGTTCAATGGTGCATACCTAGAGAAAGCAGTTGCATATAAAGCAAACTTCTCAGGTGCA
GATTTGAGTGACACATTGATGGATCGGATGGTACTTAATGAAGCTAATCTCACTAATGCT
GTTCTTGTTCGATCTGTTTTGACTCGGAGTGACCTTGGTGGTGCCATCATTGAAGGTGCT
GATTTCAGTGATGCTGTTATAGACCTCCTGCAGAAACAGGCACTTTGCAAGTATGCTAGT
GGGACTAACCCCGTGACAGGAGTTAGCACCAGAAAAAGTCTAGGCTGTGGGAATAGTAGA
CGAAATGCATATGGAAGTCCATCGTCTCCTCTGCTTAGCGCTCCACCTCAGCAGTTGCTC
GATCGTGATGGATTTTGTGATTCAGCCACTGGTCTCTGTGAAGCAAGCTGAAAAAAAATG
TCCATGTACATAAATATATGAAGAA
>test_backbone_c41
ATCTAAGATTTTTCCATTTCAATGGCGACCATCAATGGCTTAACCTCACCACACCCCTTT
CTCTCTCTAAAAAAATCCAACTCAAAGCCCTTTCTCTCTCTGTCAAAACCCATGAAGTCT
CAATTCTTATTCAAAGGTCTTAAACAGCAGAATCAGCAGTTGAGAGATTGGGCTGTAGTG
GGTTCGGTATCAAACGAAGCCGACGAGATTCGGGTCCAAAGTTCTGACGTTATGGACCAG
CAAAATGGGGTTGTAATTGGGTTGGAAAGAGAACCGAAATTAGGGGGCGGAGATATGGGT
ATTGTAAATCAGGTGGTGGGTGGGTTTGGAAATGAAGGGAGGTTGTCGTTTGAAGGTGGT
GGTGGGTTTTCTTCGGCAAGTGGTGTTGGTGGATCAGAGAGTAAAGAGGAGGATGTGGAG
AAACTTATTGATAGAACTATAAATGCAACTATTGTGTTAGCTGCTGGATCTTTTGCTATT
ACTAAATTGCTCACTATTGATCATGATTACTGGCATGGATGGACCTTATTTGAGATATTG
AGATATGCACCTCAGCACAACTGGGTTGCATACGAGGAAGCGCTTAAAAGAAATCCAGTT
TTGGCTAAAATGGTTATCAGTGGAGTGGTTTACTCTGTTGGGGATTGGATTGCACAGTGT
TATGAAGGGAAGCCTCTTTTTGAAATCGATCGTGCACGTATGTTGAGATCAGGCTTAGTT
GGATTCACGCTACATGGATCCCTCTCTCATTATTATTATCAGTTCTGTGAGGCACTGTTT
CCATTCGAAGATTGGTGGGTGGTTCCTGTCAAGGTTGCCTTTG
>test_backbone_c42
TTTTACTTATTATTACTGCATTTCAGGCTTTATCAGAGACATTAATCTCTCTATCTTCAT
AAGGAATAAGGCGAATTTGTGAAGGGGGAGAAAATGGACTATGTTAATGGACCTGGAAGG
AACCATTTGTTTGTTCCGGGACCTGTTAATATCCCGGAACAAGTTCTACGTGCTATGAAC
CGAAACAACGAAGATTACAGGTCCCCAGCTGTTCCAGCTCTCACAAAGACCTTGCTTGAG
GATGTGAAGAAGATTTTCAAGACTACTAGTGGAACTCCATTTCTGTTCCCAACTACAGGA
ACTGGTGCATGGGAAAGTGCACTCACGAACACGTTGTCTCCTGGTGATAGAACTGTATCG
TTCCTCATCGGTCAGTTCAGTCTGCTTTGGATTGATCAACAGAAACGTCTCAACTTTGAC
GTTGATGTTGTTGAGAGTGATTGGGGCCAAGGTGCATATC
>test_backbone_c43
AATTCAGTCTTTGGATTTTCTCGATCTACAGGAATATTGGTATCTCAAGATGAAGGCACT
TATCCTTGTTGGAGGGTTCGGTACTCGGCTCAGGCCACTCACCCTCAGCGTCCCAAAGCC
ACTTGTCGAATTTGCTAACAAACCAATGATTTTGCATCAGATCGAGGCTCTCAAGGCTGT
TGGAGTAACCGAAGTTGTACTGGCTATTAACTACCAACCTGAGGTGATGCTGAACTTCTT
GAAAGAATTTGAGGCAAGCCTTGGAATCAAGATCACCTGTTCTCAAGAAACTGAACCACT
TGGCACTGCTGGTCCTCTTGCTTTGGCTAGAGATAAGCTGATAGATGACTCTGGTGAACC
ATTTTTTGTTCTTAACAGTGATGTTATCAGTGAATATCCATTTAAGGAGATGATTCAATT
CCACAAATCCCATGGTGGTGAGGCTTCTTTGATGGTGACCAAGGTGGATGAGCCTTCTAA
ATATGGTGTTGTCGTCATGGAAGAATCCACAGGGCAAGTAGAGAGATTTGTGGAGAAGCC
AAAGTTATTTGTTGGCAACAAGATCAACGCTGGATTTTACCTACTGAACCCTTCTGTCCT
AGACAGAATTCAATTACGGCCAACATCTATTGAGAAAGAGGTTTTTCCGAAAATTGCAGC
AGAGAAGAAACTGTATGCAATGGTGCTACCTGGATTTTGGATGGACGTTGGCCAACCAAG
AGATTACATTACTGGCCTCAGACTCTATCTGGATTCTTTAAAGAAACACTCTTCACCTAA
ATTGGCTTCAGGACCACACATTGTCGGAAATGTCATAGTGGATGAATCTGCTAAGATCGG
AGAGGGTTGTTTGATAGGACCAGATGTTGCAATTGGTTCTGGTTGTGTGAT
>test_backbone_c44
ACCCACCAAATGCAGTTTGTCTGCTTCAAGGCCAGCTTCTCAACCAAGATTCATACAACA
CAAAAAAGAGGCATTTTGGTTCTACAGGTTCTTGTCTATTGTGTATGACCATGTCATAAA
TCCTGGGCATTGGACTGAAGATATGAGAGATGAAGCACTTGAACCTGCTGAGCTACACGC
AAGGAATTTGCAAGTGGTGGATGTTGGTGGTGGAACTGGATTTACTACTCTTGGGATTGT
TAAGCATGTTGATGCTAAAAATGTGACTATTATTGATCAATCACCTCATCAGCTTGCTAA
GGCTAGGCAGAAGGAGCCATTGAAAGAGTGCAAGATACTTGAAGGAGATGCTGAGGATCT
CCCATTTCCTACTGATACTTTTGATAGATATATTTCAGCTGGAAGCATTGAGTATTGGCC
AGATCCACAGCGTGGTATCAAGGAAGCTTATCGGGTACTAACCATAGGTGGGGTTGCCTG
CCTGATTGGTCCGGTGTACCCAACATTTTGGTTATCTCGTTTCTTTGCAGATGTGTGGAT
GCTCTTTCCAAAAGAAGAAGAATATATAGAATGGTTTAAGAAGGCCGGTTTCACACAAGT
TAAGCTGAAGCGGATTGGCCCAAAATGGTATCGTGGTGTCCGCCGACACGGGTTGATCAT
GGGCTGCTCTGTGACTGGAGTGAAGCCATATGCTGGGGAATCACCATTGCAGCTCGGTCC
CAAGGTTGAGGATGTGAGCAAGCCTGTGAACCCTTTTGTATTTCTCATGCGATTCCTGCT
>test_backbone_c45
GTCACAAGATATGCATCAGCTTTAACACATACCTAATTAGCATGGTGCTGCTTAGCATCC
CTTATTCATTTCCATCTTTCAACAATTATATCTCGCAACGCCGAAGCCAAAGTCAAAGCC
AGAGACGATATGTTAAAATTGGTATCCGATGTGGGATAGCAGAGCCATCAGGGGAACCAG
CACCATTAGGACAGAAAACAAAGTACAATGATGGATTGTTTGAGAAGGCATTCATGACTC
TATTCGCACGCAAGATGGAGAATTTTGGAGCTAATAAAAAAGAGTCTGATCAAAAGAAGA
AAGGCTTTTTTGATTATGATTACGATAGTTTTGTGGATGTTTCGCGCAAAGTGATGCAGG
GGAGGTCACGGTTGCAGCAGCAGCAAGTGGTTCGTCAAGTCCTCATGTCTATGCTTCCTC
CTGGAGCTCCAGCTCAGTTTAGGAAATTGTTTCCACCAACACAGTGGGCAGCAGAATTCA
ACGCCGCAATTACTGTGCCTTTCTTCTTCTGGTTAGTTGGTCCTTCCGAGGTTGTCGAAG
TGGAGGTAGATGGGGTGAAGCAGAAAAGTGGAGTTCACATAAAAAAGTGCAGGTATTTAG
AGAACAGTGGATGTGTAGGAATGTGTGTGAATATGTGCAAAATACCAACACAAGATTTCT
TCACAAACGAATTCGGACTTCCCTTAACAATGAATCCAAATTTTGAGGACATGAGTTGTG
AAATGATATACGGACAAGTACCACCGCCATTTGAAGAAGATCCTGTCTCCAAACAACCTT
GTTATGCGAATATATGCACCATTGCGAATCCCAGCTCAAATGTCTGTCCAAAACTCAGCG
CGAATTAGGTGGTGATCAGTTTGGTTGATTATGTAACCAC
>test_backbone_c46
AAATACCAAGAGTCAGTTTCTGAAGAATATCAATGGCGTCACTTCAGTGCCAAAAGCCAG
TTGCACAACCAACTGTCTGCCAAAAAACCACCAACACTGTCACTTGCCACAAGGCGAATG
AGCACCACTTGGCTGACAAAATGAAACAGATGACAACCAAGATGTTGCACCACGACAACC
ATGGTCAGCAATCTGCCTGCCATGGAGCCAAAACTCAACATTCAGCAGGCCATGGCTCCA
CTGCTATTCACGGAAATCATGGTAGCCACTGCCAGCAGACTGCATGCCATGGTGCAAAAA
CTCAACATTCAGCATGCCATGGCTCCACTGCTATGCATGGAAATCATGCTAAGGGACACA
ACACTGCATGCCATGATGCTAAAACTCAACATTCAGCAGGCCATGGCTCCACTGTTGGGC
ATGGAAATCATGCCAAGGGCCACAACACTGCATGCCATGGCACCAAAACTCAACATTCAA
CATGCCATGGCTCCACCGCTACTCATGGAAATCATGCTAAGGGCCAGATAACTGCATGCC
ATGGCACCAAAACTCAACATTCAACAGGCCATGGCTCCACTGCTATGCATGGAGGTTATG
CTAACCACGGACAGCACACTGCAAGTCATGGCTCCACTGCTGTGCATGGAAGTCATGGTA
GCCACAACCAGCAGACTGTGTGCCATGGCTCAAAGAAGGAAGGGGGCATCATGCATAAGA
TAGGTAGTCAGCTGAAGACCATCGGGAAAAAGAAGAACAAAGATGGACACTGCAGAGATG
GCAGTGACAGCAGCGACAGCA
>test_backbone_c47
TCCGTGGAGAAATCATGGCCACGTGCTTGCGGTTGCCCATGGCGTCCTCAATTCCATGTT
CTTCATCTTCATCGATGACACTGAAACACCGTAGCTTCAATTTTCGGTGTGCAGCCTATA
GCAATAGCAGTTCAAACATTCCGATGCCTCCTTTTAACCCTAAGGACCCATTTCTAAGTA
AGCTTGCCTCTGTTGCTGCAAATAATCCAGATGCACTCTTCTCTCGGCCTCAAAATTCTG
ATATGCCGCCATTTTTGGACATTTACGACTCCCCTAAGCTCATGGCTACTCCTGCTCAGG
TGGAGAGATCAGTATCATACAATGAGCACAGAGCGAGTACACCTCCACCAGACTTGCCCT
CTATGTTGCTCCATGGTAGAATAGTTTATATTGGCATGCCGTTGGTGTCAGCAGTCACAG
AGCTTGTGATTGCAGAGTTGATGTACCTACAATATATGGATCCTAAAGCGCCAATTTATC
TATACATAAATTCTACTGGGACTACCCGTGATGATGGTGAAACGGTTGGTATGGAAGCAG
AAGGTTTTGCAATTTATGATTCCATGATGCAACTTCAAAACGAGATACACACTGTAGCAG
TTGGTGCTGCCATAGGTCAGGCATGTCTATTGCTTGCAGCTGGTACTAAGGGCAAAAGGT
TTATGATGCCACATGCCAAAGCCATGATTCAACAGCCCCGTGCACCATCATCTGGATTAA
TGCAGGCCAGCGATGTTTATATCCGGGCAAAGGAGGTACTCGTTAACAGAGACAACCTTG
TCAAGCTTTTGGC
>test_backbone_c48
AAATGGCAGCAGAAATGGCATTAGTAAAACCCATAACCAAATTCAACACCATCAACACCA
CCACTGCACGGCTGAGCAGTCGCAGACTGCCGTTCACAGTTAGAATGTCAGCCGCCACTA
CCACCCCACCAACTTCAAAGCCCTCCAAGAAACCTCAGAAACAAGGAATCAAAGAGTCCC
TTTTGACACCAAGATTTTACACTACTGATTTTGATGAAATGGAGACCCTTTTCAACACTG
AGATCAACAAGAACCTGAATGAGGCTGAGTTTGAAGCCCTTTTGCAGGAATTCAAAACTG
ATTACAACCAGACTCATTTTGTTAGGAACAAGGAGTTTAAAGAAGCTGCTGATAAAATTC
AGGGACCTTTAAGACAAATCTTTGTTGAATTCTTGGAGAGATCTTGCACTGCTGAGTTCT
CTGGTTTCCTTCTCTANCAGGAACTTGGAAGGAGGCTCAAGAAAACT
>test_backbone_c49
TTTTTGTTAAATTAACCTAAAAAATAAAAGATGGCTTCTAACACATTGATGAGTTATGGA
ATTGCACCTGTTTACCCCTCTATTCTCTCTTCTTCCAAGTCTAAATTCGCCACCGCGTTG
CCGGTATCCACCGGAGTTACCAACGACACGTCAAGGTTCAGTATGTCGGCCAATTGGATG
CCCGGGCAGCCCCGTCCATCCTACCTCGACGGCTCAGACCCCGGAGATTTCGGATTTGAT
CCACTTGGTTTTGGAGAAGTACCAGAAAATTTGGAAAGATACAAAGAATCTGAACTTATT
CATTGCAGATGGGCTATGCTTGCTGTTCCAGGGATCATAGTACCAGAGGCATTGGGCTTA
GGTAATTGGGTCAAGGCCCAAGAGTGGGCAGCCATTCCTGGTGGACAAGCTACATATTTG
GGCCAGCCTGTTCCATGGGGAACACTTCCTACTATTTTGGCTATTGAATTTTTAGCCATA
GCCTTTGTAGAACACCAAAGGAGTATGGAAAAAGATTCAGAAAAGAAGAAGTACCCTGGT
GGGGCTTTTGACCCATTGGGTTACTCTAAAGACCCTGCTAAATTTGAAGAACTCAAAGTC
AAGGAAATCAAGAATGGTCGTCTTGCATTGTTGGCATTTGTGGGATTTTGTGTACAACAA
TCAGCATATCCAGGAACAGGACCATTAGAGAACTTGGCAACTCACTTGGCTGACCCATGG
CACAACAACATTGGGGATGTTATTATCCCTAAAGGCATTTTCCCTAATTAAAATTAATAC
TATTTATCATATAGTATATTAGCCA
>test_backbone_c50
GCAAGCCGAAAAAAACCCTAGCAGCAGAAAGGGAAGAAGCAGAGCACAACCATGGCGACG
CAAGATGTAAGGACTCTTTCGACTAAAGAAGCTGACATTCAGATGATGTTGGCTGCTGAA
GTTCACCTCGGTACTAAGAATTGTGACTTCCAAATGGAGCGATACGCTTTCAAGCGCCGT
AACGATGGTATCTACATCATCAACCTTGGAAAGACATGGGAAAAGCTTCAAATGGCTGCC
AGGGTGATTGTTGCTATTGAGAATCCTCAGGACATCATTGTTCAATCTGCCAGGCCTTAT
GGACAGAGAGCTGTCTTGAAATTTGCTCAATATACTGGTGCACATGCTATTGCTGGACGT
CACACCCCTGGAACTTTTACCAATCAGCTTCAGACCTCATACAGTGAGCCACGACTCTTG
ATTCTGACTGATCCAAGAACTGACCATCAGCCAATCAAGGAAGCTGCACTTGGAAACATC
CCAACTATTGCTTTCTGTGACACTGATTCTCCAATGCGTTATGTTGACATTGGTATCCCT
GCCAATAACAAAGGAAAGCACAGCATTGGTGTTCTTTTCTGGATCTTAGCAAGGATGGTA
CTCCAGATGCGTGGGGCCATTAATCAAGGACCTAAATGGGATGTTATGGTTGATCTCTTC
TTTTACAGAGAGCCTGAAGAGGCAAAGGAGCAAGAAGAGGAAGTGCCAGCAATTGCAGAT
TATGCAGACTACTCTGCGAGTGCTGCCCTTGGTGGTGACTGGACTAGTAGCCAAATCCCT
GAGGCGCAATGGACTGCAGATGCTGCAGCACCTGCAGTAGGTGGTGGTTGGGCTGGAGAT
GGAGCAGCTGATGGCGGATGGGATGCAGCAGCAGCCCCTGCACCAGTTC
>test_backbone_c51
CGAATTGAAACCACACTTTTGATTGAAATGAATGGTGCTTCTTCGGCCGGTGGTATAAGA
GGTGCTTTATCCTATTGTGTGCAGCAAGTACGGCGTTATGATTATCATCACTACCTCTGC
CTTCTTGAACTTCCAGCAAACATGCGGAAGGCTGCATTTGCACTCCGAGCTTTCAATGTC
GAGACATCCCGAGCTATGGATGTTGCATCTGATCCCAAAATTGGTCTTATGCGCTTGCTG
TGGTGGCAAGAAGCTTTGGACAAGATCTATTCAAAACAAGGTGATTGAGCATCCAGTAGC
TCAGGCCCTCACTTCTGTGGTATCTGAACACAAGGTTAGCAAAAGTTGGCTTAAACGAGC
TGTGGAAGCCCGAATAAATGATGCGAATAGAGAAAATAATGATATTCCACAAACTGTTGA
AGAATTGGAGCAATATGCTGAGGACACAACATCAACTATTCTGTACTCTACACTTCAAGC
AGGTGGTATTAAATCCACAGCGGCAGACCATGCTGCTTCACATATTGGTAAGGCAAGTGG
ACTCCTTTTGTTACTTAAGTCACTGCCATACCATGCTAGTAGNAACCATCAGTTTTCATA
TATACCAGCCAAGGTGGC
>test_backbone_c52
AAAAACCCTAAGACGAGATGATGCTTCGAGTAGCAGGTAGAAGGCTTTCTTCTTCAGCCG
CTAGATCTTCATCTAGCTTCTTTACAAGAAGCTCTTTCACCGTTACCGATGATTCGTCTC
CGGCCAGATCTCCTTCTCCGTCACTCACCTCTTCGTTTCTCGATCAAATCAGAGGTTTCT
CATCTAATTCGGTTTCTCCCGCACATCAGTTGGGTTTAGTCTCGGATCTTCCAGCCACTG
TGGCTGCGATTAAGAACCCCAGTTCAAAAATTGTATATGATGACTCCAACCATGAGCGTT
ATCCACCTGGTGATCCAAGCAAACGTGCTTTTGCTTACTTTGTCTTGACAGGAGGTAGGT
TCGTCTATGCCTCATTGCTTCGCCTCCTGATTCTCAAGTTTGTTCTGAGCATGTCTGCTA
GTAAAGATGTCCTTGCACTTGCTTCTCTTGAGGTGGATCTTTCCAGCATTGAACCAGGGT
CAACTGTTACTGTCAAGTGGCGTGGAAAACCTGTTTTCATCAGACGCCGCACTGACGATG
ACATCAAGTTGGCAAACAGTGTTGATCTTGGCACCCTTCGTGACCCGCAACAAGATGCTG
AGAGGGTCAAAAATCCAGAATGGCTTGTGGTTGTTGGGGTATGTACTCATCTAGGGTGCA
TTCCTTTACCAAATGCTGGTGATTTTGGTGGCTGG
>test_backbone_c53
AAAAAAACTTCTATCTAGCTACTTTTTCTTCTGAATTCTATGGTTGCAAAAAAATTCACA
AATGCTAAGGCTAAATTTATATGGCTCCATAGTTTCTAGTCCGATAGAAGTCAACAAAAG
CTGCCGCTCGTGGATCATTTTATCGAACAAAGCAACGATTGTATGTCGGAGGAACATTCG
AGTTAAAGCCCTGAAAGATGGGATGAACGGTGGCACGAATGGCAGTGGATTAGGTGGTCG
TAGTTGGGACCCAGGCTTGGAAATTGAGGTGCCATTTGAACAAAGGCCGGTGAATGAGTA
CTCATCTCTGAAAGATGAAACTTTATACTCTTGGGCAGAACTGGGTCCAGGGGCCTTCTT
CCTACGTCTCGGGGGACTTTGGTTAGTCACTTTCGCAGTTTTGGGAGTACCTATTGCTGC
TGCAAGCTTCAATCCTTCAAAGGATCCTTTAAGATTTCTCCTGGCTGCAAGTACGGGGAC
TCTTTTTCTTGTTGCACTGATTGTCCTAAGAATTTATCTGGGATGGAGCTATGTTGGAGA
TAGGCTTTTATCAGCAGTTATACCTTATG
>test_backbone_c54
TAAAAGAAAAAACATGTCTTGTTCAAATTTGACAATGTTGGTGTCCTCAAAACCATCTCT
TTCTGAATCCTCTGCCCTTTCTTTCCGCTCTGCTGTCAGCTCTTTTCAGCTTCCTAACCA
CAACCTATCAGGCCCTTCAAACCCCTCAAGATCATCATCAGTTATCCCTGTCCGATGTGG
TCTCCGTGATCTGCGTGATCGAATTGACTCTGTCAAGAACACACAGAAGATTACTGAGGC
TATGAAGCTTGTGGCTGCTGCTAAAGTCAGAAGAGCACAAGAAGCTGTTGTGGGTGCGAG
GCCTTTCTCTGAGACTTTGGTTGAGGTACTTTACAACATCAATGAGCAGCTCCAGACAGA
TGACATTGATGTACCACTCACCAAAGTAAGACCTGTCAAGAAAGTGGCGTTGGTGGTTGT
CACCGGTGACCGGGGTCTTTGTGGTGGTTTTAACAACTATATCATCAAAAAAGCTGAGGC
CAGGATTAGAGATTTGAAAGCTCTTGGCCTTGATTACACTATTATCAGTGTTGGCAAAAA
GGGTAATTCTTATTTCCTCCGCAGGCCTTACATCCCTGTAGATAAATTTCTTGAAGGAAG
CAATCTGCCCACTGCTAAAGATGCTCAGGCCATTGCTGATGATGTTTTCT
>test_backbone_c55
TTTCTCTTGGCCACTTTTAGTGCTCTCTTGTCCTTTCCAACTTTAAGAAGCTCAGTGATT
CTCTTCTCATATGGTGCAAAACCAGCAACTTCCCGGATCAAACTCCTCACAAAGAGAACT
CTCTTGCTGCTTTTTCCTTTACGATCAGAGGGGCGCGGGGCCAGCTCTTTCTTTGTAACA
ATGTGCCCTTTGTTAAGTCCCACGAAGAGACCAGTATTCGGCTGCTTCGGAGCCATTGCC
TTCTCGGACGGAGTAAAACCAAGTGATCGGAGGCAAGCGAAGCTC
>test_backbone_c56
GATTCACAGTCGTCACCACATGGCTCTATTATCTTCTCCACCGTCGGCAGAACCAATTAT
GGCTTCGACATCTTCTCCATCAAATCTCCATTTTCTTTTCTCAATTCTCCGGTAGAACAT
CGCCTCACAGACGGTACCTCCATCAATTACAACGGACAGTTTGTCGATGAAGATCAAACA
CTTGTATTCGTCTCGGAGAGATCAGGTGCTCCTCGCATTTACTTGAGACACCCCTCCTCT
CAGGTACAGATGGAACAACTTCCTACTCCCATTGATAGCCTATTTCTCGACCGTCCATTT
CTTCGAAATAAACAACTCTACTATATTTCAGCTCATCAGCAACCCAAACAAGTTTTCACC
AGCTCGTCCGCTCTTTACTCTACCAATATAGAAGATAATAGTAACATCATCCGCTTGACT
CCGTACGGCTGTGTTGATTATAGTCCGGCGATTTCGCAGTCTGGACACCTGATTGCGGTT
GCATCGTACGGAGACCGTCGTTGGCCTACTGGTGAATTCCATGATCTGACTACTGATATT
GTTGTTTTCCCTGAATCTGACCC
>test_backbone_c57
CTGCAATTGCTGTTTCGAGTTTCATCAGCTAGGAAGGAATTCTTTAATTATGGACTGTAA
CCTGCTTAATTCACTTGGGCAAACCTGTTTTCCTAGGATGCATACATTATTTTCAGTCCC
TAATTGGAAACTCAGCATCCCATGTACTTCTTGGAAAATATTTTGTGCCCCTGAAAATTC
ACTGGTAGTATCCGAGAAAATAGAAGACGCTGGTCTGTCTGATCCTGAACAAGTTCCTGA
GCAACCTTTGAGAACCGAAGAGTTGAAGTTATTGCTTGCTGATGCTGAAAGATCGAAGCT
TCTCAAGAAATTGAGTGAAGCCAACCGATATAATCGGTTGCTTAAGCGAGAGTTGCAAGC
TAAGGAGGATGCGATGGTTAATTTCAAAAGTGAACTTTCAGTCACCGAACTTGAGATTCA
GGCTTTGGCTAGATTGGCTGAAGAAATTGCAAAATCTGCTATCCCTGCTGGTTCAAGAAA
AATTAAAGGCAGATATATCCAATCACACCTATTTTCACGTTTGGAAGCCATAAGTGAAAA
ANNGAAGGAGCAAATAAAGGGCGTGGAAGCTGTACAAGCCAA
>test_backbone_c58
CTTGTATCTGCTAGCGGCGGCAGTGAATCTATCTCAAACCCTAATCTCAACATGGCGACG
CCTCAGATTAGTAAAAARCGAAAGTTTGTTGCGGATGGAGTTTTTTTTGCGGAGTTGAAC
GAAGTGCTTACAAGAGAGYTGGCGGAGRATGGTTACTCGGGAGTTGAAGTTAGGGTTACT
CCCGTGCGAACTGAAATCATCATTAGRGCCACTCGTACTCAGAACGTTCTTGGTGARAAA
GGTAGGAGRATYAGGGAGCTGACTTCAGTTGTTCAGAAGCGTTTTAATTTCAAGGAAAAC
ACTGTTGAGCTCTATGCWGAGAAAGTCAACAATAGGGGTCTCTGTGCCATTGCTCAGGCA
GAGTCACTGCGATACAAGTTACTTGGAGGACTTGCTGTCCGAAGGGCTTGCTATGGTGTT
CTGMGATTTGTAATGGAGAGTGGAGCCAAGGGATGYGAGGTGATTGTTAGTGGAAAGCTC
CGTGCTCAGCGTGCCAAGTCCATGAAGTTTAAGGACGGTTACATGATTTCTTCTGGCCAA
CCGGTTAAAGAATACATTGATGCAGCTGTAAGGCATGTTCTACTAAGGCAGGGTGTGCTT
GGTATCAAAGTCAAGATCATGCTTGACTGGGATCCTAAGGGTAAACAAGGGCCTATGACT
CCATTGCCAGATTTGGTGACTATTCATCCACCCAAGGAGGAAGAAGAGTTTGTTGTTCCT
CCTCCTATGATAGCTGCTCCCGCCATCGAGGTTCTTCCTGTGGCATAAAAACCTGTGCTA
TGATGTTATCTTCGTTCTTGAGAACTACTG
>test_backbone_c59
CGTGACGATGATCGAAAGCGTTCGACCAATGGAAGCAGAGAATCGACGTTCTTCCACGAA
CCGATCTGAAAGTTCAATACCGCCGCCGCCGCCGCCACAAGCTGTCGTGACAGAGAATTC
AACCTCTCAGTGAGTTGGAGCTAATTTGTTCATGTAGTGCTTACCTTTCATTAAGTATTT
GTGAGCTTTTTCCTATTTAGATTTGAATCTCTTCTCTAGATTCTAGTTTTGCAACAAAAC
CAAAGTTGACTTTTAAAAAACGAGAGAATATGAGATAGAGACGTTGACTCGAAGCTAAAA
GTACAAAAGAATGGTCGTATACAATATTTTTATCGTTATTTTCTTTCTTCAATGTCAATC
ATGAAACTATCTGAAATAGAATTCTTACC
>test_backbone_c60
AAGAAAATGGCATCAATGGCAGCAACAGCTAGCTCCACCACAGTTGTTAAAGCAACACCA
TTTTTGGGCCAAACCAAAAATGCTAACCCTCTTAGAGATGTTGTTGCCATGGGCTCTGCC
AGATTCACCATGAGTAATGATTTGTGGTACGGACCTGACCGTGTTAAGTACTTGGGACCC
TTTTCTGCTCAAACTCCTTCTTACTTGAACGGAGAGTTCCCTGGTGACTACGGATGGGAC
ACTGCTGGTTTATCCGCTGATCCCGAGGCCTTTGCCAAGAACAGAGCTCTTGAGGTTATC
CATGGAAGATGGGCAATGCTTGGTGCACTAGGTTGCATTTTCCCCGAAGTTCTTGAAAAA
TGGGTGAAGGTAGACTTCAAAGAACCAGTATGGTTCAAAGCAGGATCACAAATCTTCAGT
GACGGTGGACTTGACTACTTGGGAAACCCTAACCTTGTCCATGCTCAGAGTATTCTAGCT
GTGCTAGGTTTCCAAGTGGTGCTTATGGGACTTGTTGAAGGTTTCAGAATCAACGGACTT
CCAGGCGTTGGAGAAGGCAACGACTTATACCCCGGTGGCCAATATTTTGACCCACTCGGC
CTTGCGGATGACCCTACCACATTTGCTGAACTCAAGGTAAAGGAAATCAAAAACGGAAGA
CTAGCTATGTTCTCCATGTTTGGATTCTTCGTTCAAGCTATTGTTACCGGTAAAGGCCCT
CTTGAAAACCTATTAGATCACCTTGACAACCCTGTGGCTAACAATGCTTGGGTTTACGCC
ACTAAGTTTGTTCCTGGAGCTTAGAT
>test_backbone_c61
AAAGAGAAAGAAAGAGATAATGGCATCAGCTACTGCTTCCCACACTTTGTGCGGCATTCC
CACCACATCATCATCCTCTACCACCAACAAGTCTACCACCTATTCCTCTGCTCGCTTCCT
CCTTAAAACTCCTCTCCGCCGCCTCGGTTTCGCCGGAACTGTCGCTGATCCTCTCTTCAC
CAACCACGTCGCGACCAAGCTCCGATCTGTCAAGGCCTCCTCCAACCCTGTTAGGGCCGT
TGTCTCCATGGCCAAGAAGAGCGTTGGAGACCTTAGCTCTTCCGATTTGAAGGGCAAGAA
AGTCTTCGTCAGGGCTGATTTGAATGTCCCACTTGATGATTCACAGAACATTACTGATGA
CACTAGGATTAGAGCTGCCATCCCTACCATCAAACACTTGATTGCCAATGGGGCTAAAGT
TATTCTCTCCAGTCACTTGGGAAGGCCAAAGGGAGTCACTCCTAAATACAGCTTAGCACC
CCTTGTCCCCAGGCTATCTGAACTACTTGGAATCCAGGTTGTAAAGGCTGATGATTGCAT
TGGTCCAGAAGTTGACAAGTTGGTTGATTCACTTCCAGAGGGCGGTGTTCTTCTTCTTGA
GAATGTAAGATTCTACAAAGAGGAAGAGAAGAATGAACCTGAGTTTGCAAAGAAACTTGC
ATCATTGGCAGATCTTTATGTGAATGATGCCTTTGGTACAGCTCATAGAGCACATGCCTC
TACAGAGGGAGTTACTAAATTTTTGAAGCCTTCTGTTGCT
>test_backbone_c62
TGAAGGGGTGTTGTAGTTTGATCTGTGACTTTTGTAGTGACTGATAAATAGAAGAAATGG
CCAACATAGACATAGCTGGAATCATGAAGGATCTCCCAAATGATGGCCGTATTCCAAAGA
CCAAGATTGTTTGCACGTTAGGGCCATCTTCTAGAACAGTGCCAATGCTGGAGAAGCTTC
TCCGTGCTGGCATGAATGTTGCCAGGTTTAACTTTTCTCATGGGACCCATGAGTACCATC
AGGAGACATTGAACAATCTTAAGATTGCGATGCAGAATACTCAGATCCTGTGTGCTGTCA
TGCTTGACACCAAGGGTCCTGAGATTCGTACTGGTTTCTTAACAGATGGAAAACCGATTC
AGCTTAAGGAAGGTCAAGAAATCACTGTATCCACAGACTATACCATAAAAGGAAATGAAG
AAATGATCTCAATGAGCTATAAGAAGTTGGTAGTGGACTTGAAGCCCGGCAATACCATCT
TGTGTGCAGATGGTACCATAACCCTTACTGTTTTGTCATGTGATCCACCGTCTGGAACGG
>test_backbone_c63
CTGTTCCACTCTCTATCTCTTGGGAAATTTCGCGGGCGAGGAAAATGACGACTGTGGTTC
CTACTTCTGAGGAAGATCCCGTCCTCTCCGTCGTCCGGTTTACGGCAGAGATGTCATGGG
CGGACGCCGGCGCCGAGACTGCAGAGCCTGAAGTTAATAGATTGTGTGTCGAGGCCCAGA
AATGCATGATTGAAGGAAGGTGGTTGGATTTGGTTTCGCTTATGCTCGCTTCTGCAGATA
TAATATTTTCTAAAGCTTCTGAAAAAGATCTTGAGTGCGTTTTCACAATAATGTGCAACC
TTGTCAAGAAGCCTGAGAGCTTGGACCAAGTACATGAGATGGCAGAGCTCATATCCGCTA
AAATCATTCAACAACCCAATGATAAACCCGCATTGCGCTTGAAAATCTTGTTCAATCTCT
ACAATCTGTTGGAGAACCCATACAGCCGTTTCTGCGTTTACTTGAAGTCCCTCAAGTTGG
CCACTGCCGGGAAGGTTACTGAACACATTTTGTCGTCCATCAAAATGATGGATAACTTCT
TGAAGGAGTGGAATCTTGGAGTCAAAGATCAGAGAGAGCTGTTTCTTGCAATCTCCAACA
TTTTAAAGGAAAGCAAAGGCTCTACAAAAGATTCTTTCATGTTTCTTACAAAGTATCTGG
AAACCTTTTCGTCTGAAGATGCTTCTAATATGACTGAGGCTAAGGAAGAAGCTGCCAGTG
CAATTGTCGATTTTGTCAGATCACCTGATATGTTTAAGTGTGACTTGCTAGATATGCCGG
CTATAGTCCAGTTGGAGA
>test_backbone_c64
AACGCCGATGGCTGAGGATAGCAACTTCGAAGATGACCAGCTCCATGCTATGTCCACTGA
AGATATTATTAGGGCTTCTCGCCTTCTTGACAATGAAATTCGAATCATAAAGGAAGAGCT
GCAGAGGACGAATCTAGAGTTGGATTCATTCAAGGAGAAGATAAAGGAGAACCAAGAAAA
AATTAAGCTCAATAAGCAACTTCCTTACTTGGTCGGCAACATTGTTGAGATTTTGGAAAT
GAATCCTGAAGAAGAAGCTGAGGAGGATGGTGCAAATATTGATCTCGACTCACAAAGGAA
GGGCAAGTGTGTTGTACTGAAAACATCCACACGCCAGACAATTTTCTTGCCTGTTGTTGG
TCTTGTTGATCCTGACAACTTAAAACCTGGTGATCTGGTTGGAGTAAATAAAGACAGTTA
TTTGATATTGGACACCTTGCCATCTGAATATGATTCTCGGGTAAAGGCAATGGAAGTTGA
TGAAAAGCCAACTGAAGACTACAATGATATTGGAGGCTTGGAGAAACAGATTCAAGNACT
TGTCGAGGCGATTGTGCTGCCTATGACAC
>test_backbone_c65
CTCTACTCTGTCACTGCCAATGGAGTCTCGCGTGTTGACCGGTGGCGCCACCGCCATTCG
CGGTGGTCTCCCACTTCTCCGGAAGCCGGCGGCAGTGATGAAGTTCACCACCGCCGCTAC
TTGCGGCAGTAACAGGGACTTCCCTGCTGGTGCTGTTACGGCAAAACCAGTCGGACCTCT
GATTGCCGGCCCCAATTTGATTTGGGGACGACAATTACGTCCGGCTATCCTTCTCGAAGC
TTCACCAAAGAGGGAATCCATTAAGCCGTGCTCCGCTGCAGCTTCTTCTTCCGCCGGAAG
CAGCGATTCCTCCGGGGAGGCTAAAATCGGGTTTTTCAACAAAGCAACTCTGACTACCGG
GTTTTTCTTCTTCATGTGGTATTTTCTGAATGTGATATTCAATATCCTCAACAAGAAGAT
CTACAATTACTTTCCTTATCCTTATTTTGTTTCTGTTATACATTTGGCTGTTGGAGTGGT
ATATTGTTTGGTGAGCTGGGCTGTAGGTCTCCCAAAAAGAGCTCCTATTGATTCAACACA
ACTGAAGCTGCTCACCCCTGTTGCCTTTTGTCATGCGCTTGGCCATGTTACCAGCAATGT
CTCGTTTGCTGCAGTTGCTGTCTCATTCACTCACACAATTAAAGCTCTGGAACCTTTCTT
CAATGCTGCTGCATCTCAGTTCATTCTTGGACAACAAATACCTTTAGCACTATGGCTGTC
ACTTGCTCCAGTTGTCCTTGGTGTGTCGATGGCTTCATTGACTGAGCTATCTTTCAATTG
GTTGGGTTTCACTAGTGCTATGATTTCTAAC
>test_backbone_c66
TTGCAGTTTGCTCCTTCACTGCAAAAATGGCTACTTCTTCTTCTTTATCTTTCTTTTCTT
CCACCATTTTCTTCTCTAACTCCAACACCCTTCACTCCTCAAAGCAGCAGCAGCAGAAAC
AACTCATTTTCAAACCCAAACAACAACAATTCTCCATCCGTTCAGAGGCCGCCGCCGCCA
CTATTCCAATTCTGTCCTTTGATGGTACCGAAGTGGGCTCCACCACTCTCAACTTAAAAT
CCGCCCCTCTTGATACCGCACGCGCCGTCGTTCATCGTGGGCTTACCACTGACCTGCGCA
ACCAACGTCGCGGTACTGCTTCCACCCTTACCCGAGCCCAAGTACGGGGTGGTGGTATCA
AACCATACCCACAAAAGAAAACGGGTCGAGCTCGACGTGGGTCGAACCGAACTCCTTTAC
GACCAGGTGGTGGGGTTGTGTTTGGGCCGAAACCTAAGGATTGGTCAGTTAAGATTAACA
AAAAGGAAAAGAGACTCGCGATTTCTACTGCGCTTTCGAGTGCTACACAGAATGCCATTG
TTGTGGAAGAGTTTGATGATAAGTTTGAGAAACCGAAGACTAAGGAGTTCATTGATTTGA
TGAGAAGATGGGGATTGGACCCAAAAGAGAAATCTTTGTTTTTGATGACGGAAGTTTCAG
ACAATGTGATTCTCTCCAGCAGAAACATTAGCACATTGAAGATGTTGACACCCAGAACTT
TGAATCTTTTCGACATATTGGATTCTGAGAAGCTGGTTTTCACTAAATCAGCTGTGGAGT
TCTTGAATGAAC
>test_backbone_c67
GGAGTCTCTTAGCCAAAAACCCCTAATAGCAGAAAAAGAGTGGAAGACGAATGGAGGGAA
GTTGTCTAACATTTAGCACAGCTTTGGCACCAGCCAGACCTTCAACATGCCTTCATTACA
ATTCTACTTTTGTTAAACAGTTTCAGACAAATACAATCACACCAAGAAGAGGATTATCAG
TAAAAGCGTCCACCCACAAGCCGACTTTATCGACGAACTGGGATGTTTCCAGTTACTCAA
AAGCCCCTGCTTGGATGCCCAGATTTGAAGAACTTGATACCACCAATATGCTTCTTCGTC
AAAGGATTATCTTCTTGGGTTCTCAGGTAGATGATATTACTGCGGATTTTATTATAAGCC
AGCTATTAATTCTTGATGCAGAAGATGATAAAAAGGACATCAGATTGATCATTAATTCAC
CTGGTGGTTCAGTAACTGCTGGAATGGGAATATATGATGCCATGAAAATGTGTAAGGCTG
ATGTTTCTACTATCTGCATGGGATTGGCTGCATCCATGGGTGCGTTTCTCCTGGCTTCTG
GCAGCAAGGGAAAGAGGTACTGCATGCCAAACGCAAAAGTGATGATCCATCAACCACTTG
GAACTTCTGGTGGTAAAGCAACAGAGATGGGTATACGGATCAGAGAAATGGGATACCACA
AGATGAAGCTTAATAAAATACTATCAAGAGTTACAGGCCAGCCTTTAGAAAAGATTGAAG
TGGATACTGATCGTGATAATTTTATGAATGCTTGGGAGTCTAAGGAATACGGGTTGGTTG
ATGCTGTTA
>test_backbone_c68
TCAAGACTTGTCTCCCCTCCTCCACCATAGCCACAAAATCTCCACTCATTTCCTTCTCCA
AATCCACTCTTCTTCTCCCTCCTTTTTCCCGTAAAGTTTCTTCAACCTTTCCTCGGACTT
CCAAAACCCCATCTCTCTACTCTCCACCAAAGATGAGTTGGCTCAACAAATTGGGTTTTG
GTGCTCGTACTGATACTCCAATGGATTCTTCTTCCTCTGCAATTCCACAAGGACCTGACA
CCGACATCCCTGCCCCAGGCCAACAGTTTGTCCAATTTGGGGCTGGATGCTTTTGGGGGG
TTGAATTGGCCTTTCAGAGAGTGCCTGGTGTTACCAAGACAGAAGTTGGATATTCACAAG
GGTATTTGGATAATCCTACGTATGAAGATATTTGCTCTGGGAATACCTTTCATTCAGAGG
TTGTTAGAGTTCAGTATGATCCGAAGGAGTGCAATTTTGATACCTTGCTTGATGTATTTT
GGGATCGGCATGACCCCACCACCCTCAATCGACAGGGTAATGACGTTGGCACCCAATACA
GGTCTGGAATTTACTTCTACACACCTGAGCAAGAGAAGGCAGCACTAGAAGCGCGAGACA
GACAACAAAAGATATTGAACAGGAATATTGTTACTGAGATCTTGCCGGCTAAGAAATTTT
ACAGAGCTGAAGAGTATCATCAGCAGTATCTTGCAAAGGGGGGTCGCTTTGGTTTCAGGC
AGTCTGTTGAGAAAGGATGCAACGATCC
>test_backbone_c69
TCATTTCTTGTTGTACAATTCTCGTGAATCCTTCGTCTTCATCGTAAAAATGGGCAGAAC
TTTCTTCGTCGGCGGTAACTGGAAATGCAATGGAACCAGTGAAGAGATCAAGAAGATTGT
AGCGACACTCAATGCTGGTCAAGTGCCATCACAAGATGTTGTTGAGGTTGTTGTGAGCCC
TCCATTTGTATTTCTTCCTCTGGTCAAGAGTGAGCTGCGATCTGATTTTCATGTTGCTGC
CCAAAATTGTTGGGTTAAGAATGGCGGTGCTTTCACCGGTGAAGTTAGTGCTAATATGCT
TGTTAATCTGAGCATTCCATGGGTTATTTTGGGTCATTCTGAAAGAAGAGCCATTTTAGG
TGAATCAAATGAGTTTGTTGGAGACAAGGTAGCATATGCTCTTTCTCAAGGTTTGAAGGT
AATTGCATGTGTTGGGGAGACTCTTGAGCAAAGAGAATCAGGATCCACCATGGCTGTTGT
TGCAGCACAAACAAAGGCTATTGCAGACCGAGTAAAAGATTGGTCAAATGTGGTGATAGC
TTATGAGCCTGTTTGGGCTATTGGTACTGGAAAGGTTGCAACCCCTGCACAAGCCCAGGA
AGTACATGCTGAATTGAGGAAATGGCTTCAAGCAAATGTTAGCGCTGAAGTTGCTGCTTC
AACCAGGATCATCTATGGAGGATCTGTAAGCGGTGCCAACTGCAAGGAGTTGGCTGGACA
GCCAGATGTTGACGGTTTTCTTGTANGTGGAGCTTCGTTGAAGCCGGAGTTCATTGACAT
CATCAAGG
>test_backbone_c70
CCTTTCCGAAGTTGTGGTGGTTAACAGAATCACATTTTTGACTCAATCGGAAAGTCGGAG
CAGAAAACGAGACAACGAAGCAACAACTACCGGAATCCGCCATGAGAACTCTTCAAGCTT
CCACCTCCTACAGCGTTGGCTTTGGAATTTCATCTTTTGCTACTCGTCCTAAGCCTTCTT
CTACTCATCGCTGCCTCACCGTAGCCAAAATGGAGCCATCAGAGAAATCTGTTGAAATCA
TGAGGAAATTCTCGGAGCAGTATGCTCGCAGGTCAGAAACATATTTCTGCATGGACAAAG
GTGTTACTTCTGTGGTCATCAAGGGTTTGGCAGAGCACAAGGATACATTGGGTGCTCCAC
TCTGCCCCTGCAGGCATTATGATGACAAAGCTGCAGAAGCGCAGCAGGGCTTCTGGAATT
GTCCGTGTGTACCAATGAGAGAGAGGAAGGAGTGTCACTGCATGCTTTTTCTGACCCCTG
ATAATGATTTTGCTGGAGAAGAACAGACGATTACTATGGAGGAGATTAAGGAAACAACAG
CCAACATGTGATGCTCGGACATCTTATACATGCTATGAACATTACGTTTTTGTTGTACAT
GTATATTTGAGTATTAGATGAAGAGCAACAATCCAGTTCTGATGTGACATGTTGCTGAAA
CCCCATCCATTACATTGTTGTGATTCTGATCTCGTCTAGTGAGATTGGGTGGGTGAATAA
CAGTGCAATTATGCTAACTGTTGTGTGATGCATCTAGATTGTATGAGTCATAACTCATAT
TANGGGATTTTGGGTGGCTTCAGCTTCAGCTAATGCAAATCTGATTTTGTATAAA
>test_backbone_c71
ACTGCAAGGACCTTGTTAACATTGAACAACAGAGCCCTGACATCGGCCAAGGAGTTCACG
GTCATCTTACCAAGAAACCAGAAGAMATTGGAGCTGGTGACCAAGGTCAYATGTTTGGGT
ATGCCACMGATGAAACWCCTGARCTCATGCCACTTACYCATGTTTTGGCYACMAAGCTTG
GTGCCAAGCTTACTGAAGTGAGGAAGAACAARACYTGCCCATGGCTCAGRCCYGATGGCA
AGACMCAAGTTACWGTYGAGTACAAGAACGACAATGGTGCCATGGTCCCTATTAGAGTTC
ACACYGTTCTCATCTCAACYCARCATGAYGAAACYGTCACMAAYGAYCAGATYGCCMAGG
ASTTGAAAGAGCATGTGATCAAGCCYGTGATCCCAGCTMAGTACCTTGAYGASAASACCA
TCTTCCACCTCAACCCATCAGGTCGYTTYGTSATTGGTGGTCCACATGGWGAYGCTGGWC
TYACTGGCAGGAAAATCATCATTGATACCTACGGAGGCTGGGGTGCCCACGGTGGAGGTG
CCTTCTCAGGAAAGGACCCCACTAAGGTGGACAGGAGTGGTGCTTACATTGTTAGGCAGG
CAGCAAAGAGTGTGGTCGCCTCAGGACTTGCTCGCCGCTGTATTGTGCAGGTTTCTTATG
CTATCGGTGTGGCTGAACCACTTTCCGTGTTTGTTGACACATACA
>test_backbone_c72
ATTTTGTTAACAAGGGTGGTTGCCCCTCTCTTGTTTAGCCTATGAATGATTCTTTTAGAG
ATGAAGCAACAACCCTTGAATTCATGTTAATTTCCTGGGAATTATTGGAACATGCATGCC
ATACATACATACAACAAACATACATATATTCCTCAACTTTCCAATTCTACATCTATGCCA
TTCTCTTTTTTGCTAATTAATTACTCACTCTTTGTTGGTTTTTGATCTATTGAGGCTATG
ATGATGATGATGATTCTGGGCTAACCGGATCGGGCTTGGAGATTATGCGACTCGTATCTT
GGCTTGGCAAATTTTGCAGCCATGGCGTGGTCGTCGCTCTCTTTGTTCCGATCTCTTTGC
AGATCTGAGCCTTTTGGACACATGCATGTGTTTCTGGGAAATGACTGAATTATTGAAGAT
GGAAAATTAAACCTTTTCTTCAACTTCAACAACTATGGTTACAACTCTGTTTCTTCTGTG
TTTCTTTTGATCCAAATAATGAGAGGCGATGATGA
>test_backbone_c73
CACCACCCCAAACCCCCAACCACACCTTCTTAAGCAGAGTGTTGTAACAAAGAGTTGAGT
GAAAAAATCATTAGGTGCAAAATGGCTCTACAAGCAGCATCTTTGCTTCCATCTGCATTT
TCTCTACACAAAGAGGGTAAAACATCAAGTGCTAATCTCAAGGACAGTAGCTTCTTTGGA
GTTGCATTGTCTTGCAATCTGAAATCTAAATTTACTCCTGCTGCAGGAAACAAGGAATTG
ACAAGGAAATTAGCGATTGTACCTATTAGAGCACAAACAGCTGCTACCACTCCTGCAATC
ACCCAGTCTACCTCAGGACAGAAGAAAACACTCAGGAAAGGCAATGTGATAATCACCGGA
GCCTCCTCTGGTTTAGGACTAGCTACAGCAAAGGCTATAGGCGAGTCAGGAGACTGGCAC
GTTATAATGGCCTGTAGGGACTTCCTCAAGGCTGAAAAAGCAGCAAAATCACTTGGCATT
CCGARGGAAAATTACACTGTCATGCAT
>test_backbone_c74
GGCGATGGCGGCGATGGCGGCCGCCGTAGCAGCGGCGACCTCCGCTTTCACTTCCCTCCA
CCTCACTCGCGCAACTCCCTACACGCGTCGCCACATTCGTACCTTCATCACTTCGTCACT
CTCATCTTCCTCAACTAAATTCAACATCACTTTTGCTCCACCAAAACCCAAACCCAAAAC
CAAACCAGAACCAGCAATTCCCATAATAAACCCCAACTCCGACTCCAACTCCGATTCGGT
GCCGAACTTAGATGCTGAAGTTGGTGACCAGCTCTATATACCTTGGATTGTTCGTGATGA
AAAGGGTAATCTCACTCTTCAATCTACACCTCCTGCACGTCTACTCCATGAGATGGCTAA
TGCAAGCACTGGTAAGAAAAAGAAGAAGGGAAAAGAGGTTGCTTCCAAAGCTGCCACGGT
GGTTCCTACACCTGAGCCTAAGCATTCAAAGGCAGCTCGCCGGTTCTACAATGAGAACTT
TAGAGACCCTCCTCAACGCCTCAGTAAAGTCCTTGCTGCTGCTGGAGTGGCATCCAGACG
GAGCAGTGAAGAGCTGATTTTTCAAGGGCGGGT
>test_backbone_c75
CAAATCAAGATTCAATATCCATAGTAAGCAGCTATGTCTTTAGCAATTTCTCAGCTTTCT
TGTTTTTCTTCAATCAATCGCAGATTAGTACAGTTTCACAGTCGACCATTGCAACCATGT
TCTACTTTTTCCTTAAAGGTAATCTCTATGAGTAACGATGTACATGGCACAGATGAATCC
AGTTTAAAGAGCCGGACCACTTTAAGTTATGCAACTGATTCATCGCAATCACTTAATGGG
ACTTCATCAAACTCATATTCTGCACCAGAAGAATATGTCTCTGAGAAAGAAATAAATGAG
TCAGTGCAAGAGAACTCCAGCAGCCAGCCAAAAAAGGCTGCAAAAATTCATGATTTCTGT
TTAGGAATTCCCTTTGGTGGTTTTGTTTTCACGGGAGGATTTATTGGTTTTATTTTCTCA
AGAAATCCTGCCACATTAAGCAGTGGTGTTCTTTTTGGAGGTGCATTATTGGCCCTCAGC
ACCATTAGCATGAAGGTGTGGCGGGANNNGAAAACTAGCTTTCCGTTCATATTGGGTCAA
GCAGTACTTGCTGCGACCCTTCTGTGGAAG
>test_backbone_c76
ACAAAACAAGTCTCTTCATCTTCTTGTTCAATGGCTTCACTCTGCTTCTCTCCATCGGTT
CTCAGCTGTAAGATAAAACCTCCGATTACTGGATTTCGGAAGCAAAGATTGAGCCTTTTT
GTATGTCGAGCAGCCTCCCTCCCGTTTCGTGATCTTGATGCAGACGATTTTAGGCATCCT
CTTGACAGACAGAATACGTTGCTTTTGAGAGCCATACCTGGTCTCAAAGACATTGGCAAA
GCCTTACTAGGGACTGTTTCAGAGCAGATTATGCTTCTGGAAAACATAGGGACGTCAGTT
CTTGTTTCCGAAGATCAGCTACCTGAACTTCATTACTTAATGGTTGAGGCTTCTAGAATA
CTCAATATTGAGGCTCCTGACTTGTATATACGTCAAAGTCCTGTACCCAATGCATATACC
CTGGCTGTCAGTGGTAAAAAGCCTTTTGTAGTAGTTCATACAAGCCTT
>test_backbone_c77
TGCTGGTGCTGCTTCTTCTTCTTGCTCTGTGTCTTACTCAAGAAACCTTAGCATTACAAA
ATCTAATTCCTCAATCCCATCTCTCAAGTCATCCACCACTCCATCTCAGAGAACTAGTTT
TCAAGGGCTATCATTACAAGAGGCAAAAAGGGGTGTTTCGAATACATTCTTAGGCGCGGA
GAGTAAGAGGAATGCTACTAGCAATGGTGGAAGTAGAGGCCTAGAAATTACTGCAAGAAA
AGCTGCAGCTGCAAAGAATATCGAAGTTGAAGTTGATAAGCCATTGGGACTCACTTTAGG
TCCAAAGCAAGGTGGTGGAGTACTCATTACGGGTATAGATAATGGCGGTAATGCTGCAAG
GGCAGGGCTTAAGGTTGGTGACCAGGTAGTCTACACAAGTAGCTTCTTCGGTGACGAACT
GTGGCCAGCTGATAAGCTTGGATTTACGAAAACTGCTATACAGGCGAAGCCTGACTCT
>test_backbone_c78
AAACTGACTCACAACACTTGCCTCCTAACTGTGTTTTGAGCCGAGGTGCTACATTGCCAG
TACGGGCATCACTTTGCTTGGAATTTTAACTAAGAGGAAAATTTTAATTCCTTATAATGT
CTTCTAAGGCATTAGACTATGAGAATCTGAACGAAAATGTCAAGAAGTGCCAATATGCTG
TCAGAGGTGAGCTGTACCTTCGAGCTTCTGAGCTTCAGAAGGAAGGCAAAAAGATCATCT
TCACCAATGTTGGTAACCCCCATGCCCTTGGGCAGAAACCACTGACATTTCCACGCCAGG
TCATTGCTCTCTGTCAAGCTCCATTTTTACTGGATGATCCGAATGTGGGACTCATATTCC
CTGCTGATGCAATTGCAAGAGCCAAACAGTTTCTTGGGATGACTTCTGGAGGTCTAGGTG
CTTATAGTGACTCCCGAGGCATTCCTGGTGTAAGGAAAGAAGTTGCAGAATTCATTGAGA
GACGTGATGGATATCCAAGTGATCCAGAACTCATATTTCTCACAGATGGTGCC
>test_backbone_c79
TTCTCTTACTATGTGGAGATTACGTTGAAGACTATGAGGTGATGGTACCATTTCAAGCTC
TACTAGCCTATGGACTAGCCGTTGATGCTGTTTGTCCTGGAAAGAAATCCGGTGACATTT
GCCGCACTGCCGTCCATCAGCTTTMTGGTCACCAGACATATTCAGAGTCCCGCGGACACA
ATTTTGCTGTTAATGCAACCTTCGATGAAATCGAGGCTACAAAGTATGATGGCTTGTTCA
TACCAGGAGGACGTGCTCCAGAATATCTGGCCATGAATGAAGCTGTGTTGGACTTGGTGA
AAAGTTTTGCCAACACTAAAAAGCCAATTGTCTCTGTCTGTCATGGACAACTGATCCTGG
CGGCTGCAGATGTGGTCAGAGGTCGAAAGTGCACAGCTTATCCTGCTGTCAAGCCGGTGC
TTGTTGCGGCTGGTGCCCATTGGGAAGAGCCAGAAACCCTGGCCTCATGTACCATCGATG
GTAATCTCATCACTGGATCTACTTACGAAGGAAACC
>test_backbone_c80
CCACCGGCGCCGGAAAATCCATAGCTATGGCCAACTCCGTCAGAATCGCCGCCGCTCAGA
TGACCTCCGTCAATAACCTCGCCGTCAATTTCGGTACTTGCTCTCGCCTCGTTAAGGAAG
CAGCTTCAGCGGGGGCAAAATTGCTATGTTTTCCTGAAAATTTCTCTTTTGTGGGAGACC
TAGAGGGAGAGAGTCTTAAAATTGCTGAGCCCCTAGATGGACCTATTATGAAAGGCTACT
GCTCTCTTGCAAGGGAATCAAATATTTGGTTGTCTCTAGGAGGATTCCAAGAAAAAGGGA
GTGACAATGCACACTTGCGCAACACTCATGTTCTCATTGATGATAATGGAAATATTAGGA
GCACATACAGTAAGATGCATCTATTTGACGTGGATGTTCCTGGAGGTGCAGTTTATAAAG
AGAGCAGTTTCACTGAAGCTGGAAAGGATATTGTTGTGGTGGACAGCCCCTTCGGTCGTT
TAGGTGTCACCGTTTGTTACGATTTAAGATTCCCTGAGTTGTATCAACAACTGAGGTTCA
ATCATG
>test_backbone_c81
CTCTCATTTGTACCGTCGCTCTTGTCGCCGCCGGCGGACTTTACTGGTTCGTTTGCTTTT
TTGGCTCCGCCGAGGTTAAGGGTAAACGGGCTGTCCAACTTACCGGAGGATCCATCGATA
AAGAGAATGTCCAAGACAACTATAAACAGTACTGGTCTTTCTTCCGACGGCCTAAGGAAA
TCGAAACCGCCGATAAAGTCCCTGTTTTCGTAGATACTTTCTATAATCTGGTTACTGATA
TTTACGAATGGGGTTGGGGTCAGTCTTTTCACTTTTCCCCTTCTCTTCCTGGTAAATCTA
ACCGTGAGGCTACTCGTATTCACGAGGAAATGGCCGTCGATCTATTAGGTGTGAAGCCCG
GGGCCCGCATTCTGGATGCTGGTTGTGGTGTGGGCGGGCCGATGCGGGCTATTGCTGCCC
ATTCTAAAGCTAATGTGGTTGGTATCACCATTAATGAGTATCAGGTTAAACGAGCCAGGA
TGCACAACAAAAAAGCAGGGCTTGATTCACTTTGCGAAGTTGTTTGTGGGAATTTCCTGC
AAATGCCTTTTGCAGACAACAGTTTTGACGGTGTTTATTCGATTGAAGCTACATGTCATG
CTCCTAAGCTTGAAGAAGTGTACCAGGAGATCTACCGGGTGTTAAAACCCGGATCCCTGT
ACGTTTCTTATGAATGGGTTACCACGGAATTGTACAAAGCCGAAGACCCTGAACATGTAG
AGATTATCCATGGAATTGAAAGGGGTGATGCTCTGCCAGGTTT
>test_backbone_c82
CTCGTGCCATTCGTYTAGGGTTTATCRYWTTTSCMTTTCTCTCTCTTCAGAWCAAYTACT
ATGGGYAAGTSCTATCCYACTGTGAGCGMRGAGTACCTCAAGGCYGTTGACAAATGTAAA
AGGAAACTCAGAGSACTCATTGCTGAGAAGAATTGTGCTCCTATTATGCTYCGTCTTGCA
TGGCACTCTGCTGGTACCTAYGATGTGTGTTCCAAAACTGGTGGTCCTTTTGGTACCATG
AGGTTCAAAGCKGAGCWAGCWCATGGTGCAAACAATGGYCTTGACATTGCTCTCAGACTC
TTGGAGCCCATTAGGGAGCAGTTTCCCACCCTCTCCCATGCTGATTTCCATCARTTGGCT
GGTGTTGTTGCTGTTGAAGTTACGGGAGGACCTGATGTTCCCTTTCACCCTGGCAGAGAG
GACAMACCAKAACCACCTGTTGAAGGTCGCTTGCCTGATGCCACCAAGGGCTGTGACCAC
TTGA
>test_backbone_c83
TCTCTAAGCGTCAATGGCGTCCTCGAATTTCGCGCTTCTACTTCTCGCTTTCTCTCTCCT
CGCCGTCTCCGCCGCCGCCCGGCCATGCAAAACCCTATTCTTCATCACCTCCACTTCCTA
TTACCAGATCCCCACAACTATTTCTCGAAACCCTAACCCTAACCCCAATTTCTTCCTCCG
TAACCCCTCTATTTCTCCTCGATTCCGTGCTTTCTTCGTTACCACCTCCGGTTTCCGTGA
CGATGCTCCGAGATTTGGACTTCTTAGGCCATCAGTTTTCTTCCGAAGATCCGACCCATT
TCTAATCCGTGGACCCGACCCGGTTTTCTTCGAACAAGAGGACGCTGTTGAACATGTGGA
AGATGGAGAGGAACTGGAGAGCCGATCATCGTCGATGATTCCGGTGGAACTTTACTCGTC
GGTGACGAGCTCAATCCGTGACCGGAC
>test_backbone_c84
ACCTTTTCAGCCGCCGAGTTCCTCAAAATATCTTTTTTTCGCCCAAATCCAATCATCTTT
CAAGCTCCAAGCAATTCTGTTTTTTTACTAGCAATGGCAACTAGACTTCAATTTGAAAAC
TCGTGTGAAATTGGAGTTTTCTCAAAGCTGACCAATGCATATTGCTTGGTAGCTATTGGG
GGTTCTGAAAACTTCTACAGCACATTTGAGTCTGAGCTATCAGGCATTATCCCAGTGATC
AAAACCTCTATTGGAGGAACAAGGATAATTGGAAGACTCTGCGCTGGAAACAAAAATGGT
CTTCTCTTGCCTCACACTACTACAGATCAAGAACTTCAGCACTTGAGGAACAGTCTGCCA
GATGGAGTTGTGGTCCAGCGCATTGATGAGCGATTATCTGCCCTGGGCAACTGCATTGCT
TGCAACGATCATGTTGCTCTGACACATACAGATCTTGACAAGGAAACGGAAGAGATGATT
GCTGATGTTCTTGGTGTGGAAGTTTTCAGGCAAACAATAGCAGGGAATATTCTTGTTGGC
AGCTATTGTGCTATCTCAAACACAGGAGGTTTGGTACATCCTCATACGTCCATTGAAGAC
TTGGATGAGCTTTCAACTCTTCTTCAGGTTCCTCTGGTTGCAGGAACTGTGAACCGCGGT
AGTGAAGTGATTGGTGCTGGATTGACTGTCAATGACTGGACAGCATTTA
>test_backbone_c85
TTGGCTTCTTCACGAATTCCTACAAGCACAAGGCTTCCTTCCAATAAGAACTCCTACTCA
TTCCCCACACAATGTTTATCCAAGAAATTTGAAGTAGCTGAATTTTCTGGTCTAAGATCA
AGTGGATGTGTGACTTTTTCCAACAGAGAGTCTTCTTTCTTTGATGTTGTCTCTGCACAA
CTCACTCCAAAGACTACAGGATCAGCCCCGGCTAAGGGAGAAACTGTTGCTAAATTGAAG
GTTGCTATCAACGGTTTTGGTAGAATTGGTAGGAATTTCCTCCGATGCTGGCATGGTCGC
AAAGACTCACCACTTGATGTTGTGGTTGTCAATGACAGTGGCGGTGTCAAGAACGCATCT
CACTTGCTAAAGTATGATTCAATGCTGGGAACATTCAAAGCTGATGTCAAAATAGTGGAT
AATGAAACCATTAGTGTTGATGGAAAGCACAT
>test_backbone_c86
AATCTGAAATACTCTGTGAAGAGTGAAATTAACAATCAAAAATCCAAAATTATGAGCAAT
TTGAGATCGATTTGTAGACCTCAAGTTGTGTATTTTTCAATTACTTGTTGTTGCAGAGAC
TTATTGGGGAAATCGGCAGTTAGGGTTTCAAATTGGAACCTTAGTTCAGTTTCTCGATGG
ACTAAACCACCGGTGCTGCAATCATGGTATCATACTTCGAGTAGAATGGAAACTTGGGAT
CATCGATTGAATCAGCAGAGGAAAATGGTGACTACTTCTGCTTATAATTGGAATGATTCA
AAGTCTCCTTATGAAACTCTCGAACTAGAAGGGGATGCTGATGAAGAACAAATAAAAGTG
GCATATAGACGATTGGCGAAGTTTTACCATCCAGATGTTTATAATGGCAGAGGGACTCTT
GAGGAAGGAGAAACTGCTGAAGCTCGATTCATTAAGATTCAAGCTGCTTACGAGCTTCTT
ATAGATGCAGACGAACGGAGAAAATATGATAAAGACAATCGAGTAAACCCCATGAAGGCA
TCCGAAGCATGGGTGGAGTGGCTAATGAAAAAGCGAAAAGCATTTGACCAACGGGGTGAT
ATGGCCATTGCTGCATGGGCTGAACAGCAGCAGCTAGAACTAAATCTGAAGGCCCGCCGC
CTTGCTCGTTCAAAGATGGATCCCGAAGAAGAAAGGCGAATCATTGCTAAAGAGAGAAAG
GCTTCTGTGGAGAATTTTAATAATACGTTAAAGCGACATACACTTNGTCTTAGGAAAAGA
GACATAATGCGGCGAAAATCAGAGGAAGAAAAGAAAAGAGTCA
>test_backbone_c87
TCGAACACAGGCCAGATCTCACCAAAAGTACTGAAGCAGAGGGCATTCCAGTGATTGATC
TCTCAATACTGAATTCTCCAGACACATCGACTGACGCGGAGTTATCAAGTCTAGTTGGTG
AAATAAGAAATGCATGCAAGGAGTGGGGATTCTTCCAAGTGATCAATCATGGGGTGTCCT
TAGAGTGCAGGGAAAAGATAGAATTGGCATCAAGAAAGTTCTTTGCTTTACCTAAAGAGG
AAAAGATGAAAGTGAAAAGAAATGAGGTGAACTTCATTGGATATTATGATGCTGAGCTAA
CCAAAAAGATCAGGGACTGGAAAGAAGTCTTTGATTTTACTGTTGAGAAGACAGCTATGG
TCCCACTTTCTCAAGATCCTAATGACAAGGACCTCAGGGACTTTCAGAACCAATGGCCTC
AGTACCCTCCAGGATTANNNGAGGTGTGTGCAGAGTATATTCAAGAAATGCAAAAGTTGG
CTAACAAGTTAGCAGANCTGATATCACTCAGCTTAAGCTTGCCAGCAAAAA
>test_backbone_c88
TTCATCGGCCTCCGTCAATCCTCGCCGGAAAACAACTCTATTAAAATCTCTAAATCCCTC
CCTACCAACCACACCCACCGTAGGCTACGTATCAATGCTTCGAAGTCCAGCCCAAGAGTC
ACCGGCAGAAACCTTCGCGTTGCGGTGATTGGTGGTGGTCCTGCTGGTGGCGCCGCTGCA
GAGACGCTCGCTAAGGGTGGAATTGAGACCTTTTTGATAGAACGCAAGATGGACAACTGC
AAACCCTGCGGTGGTGCCATCCCACTCTGCATGGTGGGCGAATTCGATCTACCTCTCGAT
ATCATCGATCGGAAAGTTACCAAGATGAAGATGATTTCCCCATCCAACGTCGCCGTCGAT
ATCGGACAGACTCTGAAGCCTCACGAGTATATCGGTATGGTGCGCCGCGAAGTACTCGAT
GCCTACCTCCGGGACCGTGCTGCTGAAGCCGGAGCTTCTGTTCTCAA
>test_backbone_c89
AGAAAAAACTTATCCAAATTCAGAAAAAAAATGGCGTCCACTCAGCTAACAGCATCCTCT
ATCTCTGGCAATGGTTTTGCATCCTTTGAAGGGCTCAGGTCCACTTGCATTGTAAAGACC
GTATCTTTTGCTCCTTTGAAGCACAACAACAGCAGGTCTTTTAGTCGTCTTGTTGTCAAG
GCGGCTACCACCGTAGCTCCTAAGTACACTACACTTAAGCCTTTGGGCGACAGAGTCTTG
GTGAAGATTAAGACTGCAGAGGAGAAGACTGTTGGTGGTATCCTACTTCCAGTATCAGTT
CAGTCGAAACCTAATGGAGGTGAGGTGGTTGCTGTTGGGGAGGGTCATTCAGCTGGCAAA
ACCAAAGTGGACATTAGTGTGAAGACTGGTGCCCAAGTCATCTACTCGAAGTACGCAGGA
ACTGAGGTGGAGTTTGATGGATCAAAGCACCTCATTCTGAAGAGGATGATATTGTTGGTA
TTCTTGAGACAGATGATGTCAAGGATCTGCAGCCATTAAATGACAGAGTCCTAATCAAGG
TTGCAGAAGCTGAAGAAAAAACCGCTGGAGGTTTACTGTTGACTGAGGCAGCCAAGGAGN
NGCCTTCAATTGGCACGATTATAGCTGTTGGGCCT
>test_backbone_c90
TTTGTTTGCGAAAAATACTCAAAATGTTAGCGCATTGCACAAAGTCATCGCTGCCGGCGG
CGGACGCCCACCTACCAACGCTGCGGCTCCCAAATCCACGGCGGAGTCCGGCCCCGGAGC
TTCATTTCGGCTTCAATAGTTTTTCTACTAGAACATCGAAACTGCAAGTCAAAGCTTTGG
ACCGGAACAGTAACAACAGTAGCACCGGTGACGGCGTCGGCGCTAGTAAGAACGCCGCTT
CATCGCCGTCATCATCGGTTCCGAACACGAACTACGTGGTGCCACTAGACAAGGCTTCGT
CTTGCATTACTCGTCCCTTGGCCGAGATCCTACGTGACCTGAACAAGAGAATTCCTGATA
ACATCATCAAAGCTGGTAACAATGATGATCACTCCACCTTTATCACCTGGTACCATGCTA
ACCGGATGTTGAGCTTCTACGCTCCAGGCTGGTGCGGGGAAGTACG
>test_backbone_c91
CTGCCTTGAATTGGTACACATACACTCCACATGTAACTTCTCTTCAAAGATGCAAATTAT
ATCAAAGAGTTCAGGTTCAAGAGAGGTTAGAAATGAAAATCTCCACACTAATGGTAATCT
GGCGACCGAATGTCCTCAAACTGTGGGGATTGAGTCAAGTTATGTCCCTGACTCCTCCGC
GGAGTGGATTCTTGGTGCTATAACTGGTAGTAAGAGTATGCTGAACATTTTAAAGAGTCC
CTTACTTAATCAATTTGGATCTGTTAACTGTACTGTTGATTCTGGAAAGGAAAATATAAA
TGACAGTGAAGAAGGAAGTTTTTCTGATTTCATGAGCTCTCCCGGTGGTTTTAGTGTCAG
TTCAGCACAGAAGCTACAGAAGGAGATGACAGATCATGGATCTGAGCATGTACACAGAAG
GGTTCTTTCTGTATCTAGTACAGCTTCGACATGCTCAGATCAATCATGTCTTTCAGCAGC
TGCCCCTATTTCTCAAGGAATGTTCCAGAGGAGATGGAAAAATGGTTTACCACATTATGT
CTTTTCCATAGATGGTAAAAAGGAAGTTTATGTAGCTGATCTGCTGGAGATTGACTCACC
TGATGATAAGTTTCTCGATTATGTTTACACATTTCATTCAAGACAAGAAAGCAAAAAGGA
ATGCGCCTTCTCTGCAAGGGAATCACAACTTGTAGGTAAAATGACTGTGTCAACTTCAGT
GACACTCAGCCCAACCAAGTTGGAGATTATGGAGACGCGATTTGTTGTGTTTGGTTCCAT
GGATCAATATATGGATGAGATACAAACAAGTCA
>test_backbone_c92
TCAAGAGGTGAACGAACACTCCGATAGAGAAATCGCTTCACTTGGAATTTCATCAATGGC
ACTCGCTTCTCGCTTGCTATCCAGATCCACTCGCCAGCTATGCGCTGGTCAGGTTGTTCT
TCGACCCGAGCATGCAGTTCCAATTCGTTCCTTTGCCAAAGAAGCTGCTGCCCCCACTAC
ACTGAAGGGAGACCAGGTATTGAAGGACATCTTTTATGAGGTTAAGAACAAGCTTGAGAC
AGCAATTGGTGTCCTACGAAAGGAGAAGATCACCATAGATCCAGAAGATCCTGCTGCTGT
ATCTGAGTATGCAAAAGTCATGAAGTCTGTTAGACAAAAGGCTAATCTCTTATCAGAGTC
TGAAATTATTAAGTTCAACATCGAAGTAGAAACACATGAAATTCCAGATGCCCGAACATA
TTTGTTGAAACTGAAGGAGATGCGTGTGAAGAGAGGCCTCATTGATTCTCAAGGTATAGA
GGATTTGCAGATGGCAGCATTAGAT
>test_backbone_c93
GCAGTTTCTTCACTATCCTTTACATTACCTAAGCTTCAAACCTTCACTCCAAAACCCACC
ATTGCAGCCACTTTTAAGGCTTCTTCTTCACATGAATCAACTCCTTTTATCAACAAGAAG
CAAATTTTCCAAATGGGTGTTGGAATTTTGGCTGCTTCAATAGTGGCTTCAGCACCTTTA
GATGCTGATGCTACCAGAATTGAATACTATGCCACTACTGCTGAACCCACTTGTGAGTTC
AATTTTGTCCGTTCTGGACTTGGGTATTGTGACATTGCTGTTGGGTCTGGTGAAGAGGCT
CCATATAATAAGCTCGTTAATATTCACTATACTGCAAGGTTTGGGGATGGTATAGTTTTT
GACAGCAGCTATAAACGTGGTCGAGCCCTTACCATGCGCCTCGGCATGGGCAAGGTGATC
AAGGGATTAGATCAGGGAATCTTGGGAGGTGAAGGGGTACCACCAATGCTAGTTGGTGGA
AAACGTAAGCTTCAGATTCCTCCACATTTGGCATATGGACCAGAACCAGCAGGCTGCTTT
TCAGGAGACTGCAATATTCCTGGAAATGCAACACTTGTATATGACATCAAATTCGTTGAA
TTATACTCGGGAAACAGGAAAATGTGATATGATGAGAAATATGAAGCTCAAACACAACTA
TGAAGAATTCTTCTCCTTCCCCTCGAAGCATTTGCAGTTTTTCTCAATCCAAT
>test_backbone_c94
CTCTTTAGGGTTTTTCATCTCGATTCATCACACATGGCCGGGATGAGACTGTTACCGGAG
GACCCCGACGTCGCGCAGGTCCGACCAGCGGCAGCAGCCGATCTGATTTCCGACGACGAC
CGCTCTGTGGCGGCCGATTCGTGGTCCATAAAGAGCGAATACGGAAGTACTCTCGATGAT
GAGCAGCGCCACGCTGATGCTACTGAAGCTCTTAACTACCGAGCCGATTACAGTTCTGAC
AAGGATGAGCAGGAAGGTGAAGGAGTTTCTTCAATGCTTGGTTTCCAAAGCTATTGGGAT
GCTGCTTACGCCGATGAATTGACAAACTTTCGTGAGCATGGTCACACTGGTGAAGTTTGG
TTTGGTGGTGACGTTATGGAAAATGTTGTCTCATGGACCAAAGGTTTGTGCATGGACATT
TGCAAGAGTCATTTGCCAAATCACGTAGCTGATGCCGATTCTGAGCCTGTTGGGCAGCGT
GAGATTGACATTTCAGGTTGGAGTGTGCTTGATATTGGGACTGGCAATGGTCTGCTTCTC
CAAGAGCTTGCTAAACAAGGGTTCTCTGATCTCACTGGAACTGACTATAGTGAAGGAGCA
GTTGACCTTGCAAGAAGCCTTGCTGATCGTGATGGTTTCACCAATGTCAAGTTCTTGGTT
GATGACATTCTTGAGACAAAATTGGATAAAAGGTTTCAGCTAGTTATGGATAAGGGGACC
TTAGATGCCATTGGATTGCATCCTGATGGTCCTATCAAAAGGATTATCTACTGG
>test_backbone_c95
GTAACTAACGTAAGTTGAACGAACCCTGCCCTAAACTCTTCTAGTCAACAATGGCTTCTC
TGTCCAGATTTATTGGGAAACAATGTAAATTGCAGTGTTCAGACACACTTCAGAGACCAA
GTTATGGGTTTTGTGTTAGAAGGAGTCCGACCCATTTGAGTATGGGTATGAGAAATGGAG
ATGAGATTGGAAGATATAATTTGTTCATCAATCAAAATCAAAGTAAGACTTCCCTAGTTC
AATCCCCGTGCAATCGCAAAATAGTATGTTGCGAGGCAGCATCAAATGTGTCTGGGGAAA
GCTCTTCCACTGGAATGACCCAATATGAGAAAATAATTGAGACTTTGACCACCCTTTTTC
CTCTATGGGTTATATTGGGTACAATCATTGGCATATATAAACCTTCTGCGGTCACTTGGT
TGGAAACAGATCTCTTCACTCTGGGTTTGGGATTTCTAATGCTTTCAATGGGTTTGACAC
TAACATTTG
>test_backbone_c96
CACACAAACACAAGATTAAAGTTTTCTCCATCTCTTTTCTCTCAAATTCTATTCTTTTTA
TTAGTTATTCCATATTCGATCACATCGCTCTCTGGTCCAAAATCTCATTTATGTGATTAT
CATCCGCCACTCAAGAAAAATGTCACTTCCAAAACATGGCCATAGATTTTTCAAGTTTAG
AATCCCATCAATTATATTTGTTGTCAAAAAGTACCCCACTTTTTAAAATTCCTATTGAAA
AGTTGTTGTCTACTTTAATTTAGTTATATTCCCTTGATTTGTTGATTGCATCCTCACCTC
TTATAGTGCTTTTTCTTTTGTGTTAGACTTATTCCAAATGATTTGTGGGGATTACGAGTT
TTCACGTGAAGTTGTAGCCATGTCTTGGATTATGCTAAGGATTGATTACTCAAGGCTCTT
TTGGTTATTATTTGGCGTTTTCTCTTATGAAAATCATGAAGGAAAGCCTCGGATTCAATA
GCATTAGCTTATCTATTATCTTTTTAATTACATCAAGAGAAACTACATTAGTTTTGTGTT
TTTGTTCTAATAAAGTTTAGTGATAATCATATATATATAGAGAGAGAGAGAAAGTAG
>test_backbone_c97
GGAATTCATTTCTAGTTTCAATTCTTAGCTATGGGTGGTGATCACAAAGAGAAGACCACT
GTAATGGTGCTAAAGGTTGATCTTCAGTGTCCCTGCTGCTACAAGAAGGCCAAGAAAATT
CTCTGCAAAATGCCTCAGGTTCGAGATCAAATGTATGATGAGAAGGCCAACACTATCACC
ATCCTTGTAGTTTGTTGCAGTCCTGAACGGATTCGCGACAAATTGTGTTGTAAAGGAGGA
AAAGCAATCAAGAGCATTGAGATCAAAGAGCCCTTAAAGCTCAAAGCTCCTGAAAAGCCC
AAGGAGCCCGAAAAGCCCAAGGAAAAGCCCGAAAAGCCCAAAGAACCAGAGAAGAAACCC
AAGGTTGTCACTTTTGAAACGCCCAAGGAGCCCGAAAAGCCCAAAGAAAAAGCAAAGGAG
CCCGAAAAGCTCAAGGACAAAGCGAAAGAGCCCGAAAAGCCCAAAGGGCAAGAAAAACCC
ACTGTA
>test_backbone_c98
CATTTCTTTTGTATATTCCGAAATGAGGACCTCCATGTTGAAATCCATCGTCCGCCGGAG
CTCCACTGCCGGAGCATCCTATGTATCTCGCCGTGGATTCGCATCGGGATCCGCGCCGGA
GAGGAAAGTTGCAGTTTTGGGGGCAGCCGGAGGGATTGGACAGCCTTTATCTCTTCTAAT
GAAGCTTAACCCTTTAGTATCCAGCCTTTCACTCTACGATATCGCCGGTACTCCCGGTGT
TGCCGCCGATGTTAGTCACATCAACACCAGATCTGAGGTTGCCGGTTTTGCAGGAGAAGA
GCAGCTAGGGCAGGCACTGGAAGGAGCTGATGTTGTTATCATTCCTGCTGGTGTGCCCCG
AAAGCCTGGTATGACCCGAGATGATCTGTTCAACATTAATGCGGGTATTGTTAAATCTCT
ATGCACGGCCATTGCTAAGTACTGCCCCAATGCTCTGGTCAATATGATAAGCAACCCAGT
GAATTCCACTGTCCCTATTGCTGCTGAGGTGTTTAAGAAAGCTGGAACTTATGATGAAAA
GAAGCTCTTTGGAGTTACCATGCTTGATGTGGTTAGGGCCAAGACATTTTATGCTGGAAA
AGCTAAAGTAAATGTTGCTGAGGTCAATCTCCCAGTAGTTGGTGGTCATGCTGGCATAAC
TATCCTCCCATTATTTTCTCAAGCCACTCCAAAGGCAAATCTATCAGATGAGGAAATTGT
TGCACTCACAAAGCGAACCCAAGATGGTGGGACAGAAGTTGTAGAGGCCAAGGCTGGAAA
GGGTTCAGCCACCCTCTCAATGGCCTATGCTGGGGCTATTTTTGCCGAT
>test_backbone_c99
CAATTCTCTTTGGTACTGCTGTTGGCGACATCCTTTCACCTTCAACTACACTACGTTTCA
GGTAAAGATAATGGAGTTTGTATTTCACCTGGTGGTCGCTTTCCAAGATTTTCAAATGAA
GGAAAACCTCCAAGAAAAGTAAAAAAGGGCCCAAGAGATTTGAACCTCTGTAGGGTATTT
CGCGGGAAAACTTGCTGTGATGTAACACAGACACATCCTGCTTTTATGTCCATTAGGAGG
CTTGCTTCAACCGGAGAAGCGAGCCAGGAGTGCTTGCACTTATGGGAGATGTTAGAATGT
TCAATCTGTGATCCACGTGTTGGTGTGCAGGCTGGACCACCTGTTTTATGCACCTCTTTC
TGTGACAAAGTATACCAAGCCTGCTCCAACGCATACTTCTCCATTGATGCTAAGACACAG
GTTGTAGCACCCTGTGCTGTAAACGACTATGT
>test_backbone_c100
CTGAGCTATTACAGGTAGGAAAAATGTCGCATCGTAAGTTTGAGCACCCAAGACATGGTT
CTTTGGGATTTCTTCCWAGGAAAAGAGCTGCGCGACACAGAGGAAAAGTGAAGGCTTTCC
CCAAAGATGATCCAACGAAACCTTGCAGGTTGACAGCTTTCCTTGGATATAAAGCTGGCA
TGACCCATATTGTCAGAGAAGTTGAAAAACCAGGGTCAAAGCTCCATAAGAAAGAGACTT
GTGAAGCTGTTACCATAATTGAGACACCTCCAATGATTGTTGTTGGTGTTGTCGGTTATG
TGAAAACACCACGTGGACTTCGTTGCCTGAGCACTGTCTGGGCTCAGCATCTTAGTGAAG
AAATCAAAAGGAGGTTCTACAAGAACTGGTGCATGTCCAAAAAGAAGGCCTTTGCCAAGT
ACTCAAAGAAGTATGAAACTGATGAAGGTAAGAAGGATATTAATGCACAGTTGGAGAAGA
TGAAGAAGTATTGTTCTGTGATCCGCGTTCTTGCCCATACTCAGATTAGGAAAATGAAAG
GTCTCAAGCAAAAGAAGGCACATCTTATGGAGATTCAGGTTAATGGTGGGGATGCTGCCC
AGAAGGTTGATTATGCCTATGGCTTTTTTGAGAAACAGATTCCCGTTGATGCAATTTTCC
AAAAGGATGAGATGATTGATATCATTGGTGTGACTAAAGGTAAGGGGTATGAGGGTGTTG
TTACTCGTTGGGGCGTGACCCGGCTC
>test_backbone_c101
AGTGTTTTGTTCTCTTCTTCTTTTCTTCTCATTTTGCTTTCATTCTCTTTGGAGAAAAGC
ACTGCTTTGGAAGGAAGAAAAACAATTGAATCCAATTTCCACACTATCCAACTTACCTCT
ATTCTTCCTTCTTCTTCTTGCAAGCCTTCTAGCAAAGGTAAAAGAGGAGGGGCATCATTG
GAGGTCATCAACAAACATGGGCCATGTTCTCAACTCAACAAAAAGGGTGAAAAAGGCCCA
ACTTTAACAGAAATGTTGGCCCATGATCAGGCCCGAGTGGATTCAATCCAAACCCGAATC
GCAGCCCAAAACTTCAACCTCTTCCGAAAGACCGAAAAAACCTCCAAAAAGTACAGAGCA
AAAGACTCGAAAACCACTCTCCCGGCGCAACCAGGCATCGCTCTCAGCACCGGAAACTAC
ATCGTCACCGTCGGAATCGGAACTCCGAAGAAGGATCTCACACTCATCTTCGATACCGGC
AGTGACCTTACATGGACTCAATGCGAACCCTGTTTCAAAACATGTTTTCCTCAACAACAA
CCAATTTTCAACCCATCGTCTTCTTCAACTTACTCCAACATTTCCTGCAGTTCCACAGCT
TGTTCTGGGCTTAAA
>test_backbone_c102
AGTAAAAAAAAATGGCATTTTTGAGGTCCATTGTGACTGCAAAAACTACCGCCATTGCTG
CTGCTATTCCAGCTGCTGCTTTTGCTGTTTCTTCTATTTCTTCTTCTTCGCAGTTTGAAC
GTCCGTTGAAAAATCTAAAATTTGGCTCAATTTCTAGTTCGAATTCGATTCTCCAATTAA
GCTTCGCGAAGAATCTACAAAAAAAGAGTCCTCCTTCAGCTCTTCATATGGAAACGCATT
CTTCAAATCACCAAACTTCCTCCGATAATGGAGTCGTTTTGCCTGAGTTGCTGACAGAGT
TTATGGTGGATATGTCGTGTCAAGGCTGTGTTAGTGCTGTCAAGAGCAAATTGCAAACCG
TAGAAGGAGTCAAGAATGTAGATGTGGATCTTGATAATCAAGTAGTGAGAATTCTTGGAT
CTTCACCTGTGAAGACAATGACTGAAGCCTTGGAGCAAACAGGTCGAAAAGCCCGTCTGA
TTGGGCAAGGAGTACCGGATGATTTCCTTATATCTGCTGCCGTTGCCGAATTCAAAGGAC
CAGATATTTTTGGTGTTGTTCGCTTGGCTCAAGTCAATATGGAATTAACTAGGATTGAAG
CAAACTTCAGTGGCCTGTCACCTGGGAAGCATGCTTGGTCTATTAATGAATTTGGTGATT
TGACGAGGGGGGCAGCTAGTACTGGAAAATTGTACAGCCTACCACTCGGTGACCTGGGAA
CACTGGATGTTGACGAGAAAGGAGAGGCATTTTATTCCGGTCCTAAAGAGAAGCTGAGAG
TTGCTGACCTGATTGGGAGAGCTATTGCTGTATATGCTACTG
>test_backbone_c103
CACTCTCTTTCTCCAAAATCTTCAATCCTCAGCAAAAGCTTCTTCCATGGCTTCAATTTC
AGCAGCTTCTGCAACTGCTGCTGCTGCTGCTTCTACAAAGATTAATACCAGTGGTACTGT
TCTTCCTTCAAAATCCTCTAAGCTTATCCTTTCATCTTCTTTTACACCAAACCCATCAAC
CCTTTTCCTCCATTCACCCGCCACTACTGCACCTTCTTCTTCTTCCTCCCGCCACCGCCG
GTTTACTGTCCGAGCTGCGCGTGGTAAATTCGAAAGGAAGAAACCCCATGTCAATATTGG
TACAATTGGCCATGTTGACCATGGGAAAACCACACTTACAGCTGCTTTGACAATGGCGCT
TGCTTCTCTGGGTAACTCCGCCCCGAAGAAGTATGATGAAATTGATGCTGCCCCTGAAGA
AAGGGCTCGTGGTATTACGATTAATACTGCCACAGTGGAGTATGAAACTGAAAATCGGCA
TTACGCTCATGTGGATTGCCCTGGTCACGCTGATTATGTGAAGA
>test_backbone_c104
GCCAGTTGAAGAGCAGTTTTACTTCGTCTTTAACCAGAGGTCACGGCCTTGTTACTCCCA
AAGGCATTTCTGGTGCGCCTTTCAAGATTTTCCCTTCAACAAGAAAGTCTTGCTTCACCA
TCAAGGCTGTCCAAGCTGATAAACCTACTTTCCAAGTGATTCAGCCACTGAATGGTGACC
CTTTCATTGGAAGTCTTGAAACTCCAGTCACCTCAAGCCCATTGATTGCATGGTACCTAT
CCAACTTGCCTGCCTACCGGACCGCGGTGAACCCGCTTCTCCGGGGAGTAGAAGTGGGCC
TGGCCCATGGATTCTTACTAGTTGGGCCTTTTGTAAAAGCTGGTCCATTAAGAAACACAG
CTTATGCAGGGGGAGCTGGTTCATTGGCAGCAGCAGGACTTGTGGTGATCCTTAGCATGT
GTTTGACAATTTATGGAATTTCATCATTCAAAGAGGAGATCCATCACAGCACCAGCATTG
ACATTGAC
>test_backbone_c105
AATACTGAGTGAGGGGTAAAAAAACCAGCTGGAAAGAAAGAAGAACAATGGAAGCTCTGT
TATCTTCCACTACTCTTCAACTCAAACCCCTTCATCCACCCTCTTCTTTCTCTTCTCTTC
ACTCTCCATTTTCTTCTATTTCTGTTCTTAGAGTAAAGGGTAGCAAAAAAGCTGAAACTT
TTATTCAAAGAAGCAATTTTTCCACTGTTTTGCCACTTAGAGTCTCTGCTAGTTCTCAAG
CAGCAGCTGCTGAAACATCCACAAGCATTTCTATTCCTTCTGAAATGAAAGCTTGGAGTT
ATACTGATTATGGAAGTGTTGATGTTTTGAAGTTGGAGTCCAATGTTGCAGTTCCTGACA
TTAAGGAAGATCAAGTCTTGATTAAGATTGTTGCTGCTGCTCTTAACCCTGTTGATTTTA
AACGACGGCTCGGAAAATTTAAGGCCACTGATTCTNCACTTCCAACTGTGCCAGGTTATG
ATGTTGCTGGTGTGGTA
>test_backbone_c106
ATCGAAAATAAAAAAATCTTAATCAGCGTAACGTCCGTGTTTGTAATTGCTATAAAAAGC
GCACCAAGTCTCATATATTTCAATCACATCCAATTCAATATTCAAACTTTCACTTGTTGA
TAATATCTTTTTGATTGAAAAAAAGAAGAAGAAGTATGGCTGATCAATACGAACAGAACA
AGGCATCCGTTGAAGAGACTGTTGGTACCAACGTGGAAGCTACTGATCGTGGTTTGTTTG
ATTTCATTGGAAAAAAAGAAGAGGAAAAACCAAGTCATGCTCATGAAGAAGAGGCAATTT
CATCTGAGTTGTCTGAAAAAGTTAACGTAAGTGAAGAAGTGGAACCCAAGGAGGAGGAAA
AGAAACTTCATCGATCAAATAGCAGCTCTAGTAGCTCCAGTGATGAGGAGGAAGAAATTG
GAGAGGATGGACAGAAGATCAAGAAGAAGAAAAAGAAGGGATTGAAGGATAAGATTAAGG
AAAAAATATCTGGTGATCACAAGGAAGAATCGAAAGCAGAGGATACCTCAGTTCCAGTTG
AGAAATACGAGGAAACAGAGGAGAAAAAAGGATTTCTAGACAAAATTAAGGAGAAATTGC
CAGGTGGCGGGCATAAGAAGACGGAGGAAGTGGCGGCGCCACCACCACCACCACCGGCTG
CGGTGGAGCATGAGGCGGAGGGGAAGGAGAAGAAGGGATTTTTGGACAAAATTAAGGAGA
AATTACCAGGATACCACTCAAAGGCTGAAGAGGAAAAGGAGAAGGAAAAAGACTAAATGA
AATGAAATGTTTTTT
>test_backbone_c107
CCTAGCAGCAGCCCCCCCCCCTACCCCTGCAATGGCCACCGCTGCCGCCATCCCTACCAC
CACCGTGCAAAGCCTGGAAAATGATATGGCCACTGACAGCGCCGCCGTTCCCCTTCCCGC
CGTCATGAAGGCGCCGATCCGTCCAGATGTAGTCACCTATGTCCACTCCAACATTTCCAA
AAACGCTCGGCAACCGTATGCAGTGTCGAGGAAAGCTGGTCATCAAACCTCTGCTGAGTC
ATGGGGTACCGGACGTGCTGTGTCACGTATCCCTCGTGTTCCTGGTGGTGGTACTCACCG
TGCTGGACAGGGAGCTTTCGGTAACATGTGTCGTGGTGGACGGATGTTCGCTCCGACTCA
AACCTGGCGCCGATGGCATAGGAAGATCCCTGTTAACCAGAAAAGGTATGCTGTTGCTT
>test_backbone_c108
AAACCCCAAATGTCCTCTAGAATTGCTTGACTGTGTAAACAAACTAGTTGTAAATTCATC
AATGGCAGCATCTGTTTCCTGCCACTATTTTTCTTCCCCATTAACAACTTCCACCAAATC
CATCAAGCCTAAGCTCAATTACAGCCATTTCGCACCTGCTCTTAGTAAAGGATCGATCCG
CCATTTTGTTCCACTATGTTCTTCACAACGCTCGCTTCCTTCTGAATCGGAATGCCAAGA
CAAAGAGAAAGATTGGTTTTTGTCATTGAAGAAATGTGCAGCTGCAGTAGCATTGTCGGT
TAGTTTGATTAGTGGACTACCTGGATCGCAATGGTTGGGTCCTGCTCATGCGAGCACCCC
AGCATTGCCAGATGTCTCTGTATTGATCTCAGGGCCACCAATTAAGGATCCAGGGGCGTT
ATTGAGGTATGCATTGCCT
>test_backbone_c109
TTTCGCAACAGCAGTATCAGCTTTACCACCTCCATATCTTTTCTTGAAGTCGGCTTTCAT
CCGTTCCAAAAAGGCTATGGATATCTGCTTACCGAGAGACTCTTTCGCCACAACACAGTA
AGCATAACCATCTTCGACCAGGAAATTAAAGGTATGATGGTCGCAATCGTAAGTGAACTT
ATTATTGGCAGAAGGAAGTTTCTGAAGGCACTGATTCGCAATCGCCGGAAAGTTTCCGGT
GAACTCCGTGAACTCCGCCAAGATCATGGTTCCTCTAGCCACAAAGCTGTAAATGAACGA
GTCTTGACTCATCTTCTTCGAGAAGAGTGAGCGAGTGAGTCAACTCGGACGAAGAGGAAA
CAGAGCACTCAGGAAGATCGCCGCTC
>test_backbone_c110
CGGCGAGACAAGTTCCGGCGACGGAAGTTCCGGTACCGGCACCGGTGGCCGGAGAACACA
ACGGATCTGGAGGATCTAAGGAGATAAGGTTCCGTGGAGTTCGAAAGAGACCATGGGGAA
GATTTGCAGCAGAGATTAKAGATCCATGGAAGAAAACTAGGGTTTGGTTGGGTACTTTTG
ATTCTGCTGAAGATGCTGCTCGTGCTTATGATGCAGCAGCTCGTACTCTTCGTGGACCTA
AAGCTAAAACTAATTTCCCTTTACCTTCTTCTCATCATCTACCTCCATATCCTCACCATC
ATCAGTTCAACCAAAGCATCAACCCTAACGATCCCTTTGTCGATTCCCGGTTATACTCTC
AGGACCACCCATTAGTTTCACAGAGACCTACTTCAAGCAGCATGAGTAGTACGGAGGAGT
CCTTCAGTGGACCACGGCAGCCGCCGCGGCAGCA
>test_backbone_c111
ACGGCGACGAAAAATGGCGTCTTTTGTACCTACCAAACAATTTGTCGGAGCTTCGTCGTC
CTCCGATATCGGATCCTCTCGTCTTGTATCTCTTCAGCTACCTTCTAAGTTCTCATCTTC
CAACTTTCATCTCCCATCTCGTCCATCACAACTCAAACGCTTAGAGATACAGGCTGCTGG
TAGTACATTTGGAAATTACTTCCGCGTTACAACTTTTGGAGAATCTCATGGTGGTGGAGT
TGGTTGTATTATTGATGGATGTCCTCCCCGTCTCCCACTTTCTGAATCTGATATGCAGGT
GGAACTTGACAGGAGGAGGCCAGGTCAAAGCCGCATTACCACACCTAGGAAAGAGACTGA
CACTTGCAAAATTTCATCAGGCACTGCAGATGGGCTGACTACTGGATCTCCAATCAAGGT
TGAAGTACCTAACACTGATCAGAGAGGAAATGACTACAGTGAAATGTCGCTTGCTTACAG
GCCATCTCATGCAGATGCCACTTATGACTTCAAGTATGGAGTGAGATCTGTACAGGGGGG
TGGTAGATCATCAGCAAGAGAGACTATTG
>test_backbone_c112
GTTTATTTTTGGCTTTCAATTTTCAATTTTTGATATTTCTCTGAACTTTTAGTAACAATG
GTGACTGAAGGTACAGAGAAACCCACCATTATTTTCACCTACGGAACACTCAAAAGAGGA
TTTTCAAATCACGTTCTCTTACAAGACATGATAGCCGCCGGCGATGCCTCTTTCCTCGGC
GTTTACCACACCGTCGATCGTCTCCCTCTCGTTTGCGGTCCTTACCGTGTTCCCTTTCTC
CTGAATTTCCCCGGCTCCGGCGAACACGTCCGCGGCGAAGTTTACGCCGTTTCCGCTCGT
GGATTAATCCGTATGGATGAATTAGAAGGAATCACCCGATCCCATTACGAGAGACTTCCA
ATCGAAATCCGATCTGAATCAGAATCGGAATCGGAGAAGACAATGGAGGTGGAAGCGTAT
TATGCACACAGAAACTACGCGGAGGCGTTGTGGAAGAGAAACGGAGAANAAGGTTTCCGA
TG
>test_backbone_c113
TTTGATTCTAGCAGGATATTTGAGCCTTGGAGCTTTCAAGAAGAAGAAGAACTCCTACCT
TGCTCTGATTCTTGAAACAGTATGTGCCGCTGCACTCACGTGGGTTATGGGACAGCGATA
TTTGCAGACTTCTAAGATCATGCCGGCTGGAGTTGTTGCTGGAATCAGTTCTATCATGAC
TTTATTCTACTTGTACAAGCTCGCAACCGGTGGCAACCATATTTCTCCCAAGGCCGAGTG
ATGATTTCGACTACTTACTTTGGTACTTGATATAGAAAATGCATTGGATCACACGAAAAA
CTCGAACAATGTTTTAATGCACTGATTTGCTGTTTATTGCTAACTCTGTGAATGTCGACA
TGTAAACTGAATGAATGTTCGTTAGTGATTATAAACAAGTT
>test_backbone_c114
ATCATATTAATGGAACTAAAATTGGGGGCACGATTTTCGATGCCGCCGGCCGTCGGCACA
CGGCTGCCGATCTACTTGAGTATGCTAAACCTAGTGGAATTACACTACTTTTGCATGCTA
CCGTTCACAAAATCATATTCCAAACTAGAGGATTATCAAGACCAAAAGCTCATGGTGTAA
TATTTAGAGATGCATTAGGAAAAAAACACACAGCATATTTAAGAAGAGGAGAAATGAATG
AAGTAATAGTATCATCTGGGGCACTTGGAAGCCCACAAATGTTAATGTTAAGTGGTGTAG
GCCCATCAGAACACTTAAAGGCCCATAACATTACAGTTGTATTGGATCAGCCCAATGTTG
GACAAAACATGATGGATAATCCAATGAATGCAATATTTGTGCCATCACCTTTACCTGTTG
AAGTTTCTCTTATACAAGTTGTGGGTATTACAAGATTTGG
>test_backbone_c115
AAATCCCTTCTGAGTCGGAGAAGCATGGCCCTACAACAATGGGATGCCTGGAAAGAATCA
ATCATAGAGTCCACGGGTCTATCTCCTGCAACTATTTTCACTATTGTTGCTTTAGCTGTT
GCTTTCTACTATGCTATCTCGGGGTTTTCCCCCTCATCTGATCATGCTCACCACCAGAGG
TCTAGAGACTTCGAGGAACAGACACAGGTTTTGCCTCCTGTTCAACTTGGAGAAGTTACT
GAAGATGAGTTGAAGGAATATGATGGGTCTGATCCCAAAAAGCCTCTGTTGATGGCTATT
AAGGGTCAGATCTATGATGTTTCTCAGAGCAGAATGTTTTATGGACCTGGGGGACCTTAT
GCATTGTTTGCTGGAAAGGATGCTAGTAGAGCTCTTGCCAAGCTGTCCTTTGAGGAAAAA
GATCTCACAGGGGATATTTCTGGCCTTGGTGCATTTGAGCTTGATGCCTTGCAAGATTGG
GAGTACAAATTCATGAGCAAATATGTCAAAGTTGGTACTGTGAAGCAGGCAGTGCCAGTA
AATGATGGGCAAGCTAATGACGAAACTATTGAAGCAACTACTGATGGTGAAGCTAAGCCA
GGCGAGGATGATGCTTCAGGGAGCGCCAAGCCATCGGAATATGATGGTCCGTCAAAAGGT
TCCGAGGCTGGTGCTGATGCCCCTTCAGAGACTGCTGCTGTTGAATCTGTAGTCAAATCT
GAGGCTGATGTCGACAAGAAAGACTAATTGGGACAATTTTAGTTCAAGTGACAAGCTGAG
AAG
>test_backbone_c116
TTTACAGGTGGGAAAGCAGTTGGGTACCGAAACTTAATTGGTATACCATGGACTTCGTTC
ACGGCTGAAGATAGTATTTACTTCATAAATGGGATCCTTCATCTAAGGGCAGAGCTGACG
ATCAAGCCATAGCTTCTTTGTTGTTGCTTCCCATATTTTCTATGTCAAAGCTCAAAAGAT
TGAAGGACTTCTTTTCATGCTGACACTCACTGTGTAGTAATAGTAGTAGTCAGTCCTTTT
AGCTATTTTCTCAATGGCAGGAAAAGGAGACATTGTATTTGAATAGGTTCCAATTTTTAT
GCTCAATTCCAACTTTTGAAGCTCTTCCTTTTTCATGTGTTCACCAATTCAAGACAACAT
CTCATTCTACCACC
>test_backbone_c117
AAGGAAGTGCTGGTGCTGACGCCTATAAAGTGGGGAAGTCTCAGATAGCTAAGCTCGTTG
TGGATGTTTTCTCCAACACAGCGGTGGCAGAAAATAAGGTTGTCGAAGTCTTTGCTGATC
CATCAGCACCGCCAAAGACTGTGGATGAACTTTTTAGCGTCATTCCTGAGGATGGTCGGA
GAAAGGCCTATGCAGAAGCCCTTGAAAAATCGAAAGCTGAGGAAGAAGCTCGAGGAGTTG
CTGAAGCATCCAAGAGGCAGGAACAAGAAGCAAAGAAGCTTGAAAAGAAAGAAGCAAAGG
CTGCTGCTACCATCGCAAAGGAACCTGAAGAGAAGGCGTCATCACCTTCCGTTCCTTCTG
TTGAAAGTCTACTAGACAAAGCAAAAGACTTTAGTACAGGATTTTCATTTGAAAAACTCA
GCTCAC
>test_backbone_c118
GCTACGGTGACAACAACACCAGGCGCCTCCGCCTCCCTTCTTCCTCTTTCTCTCCTCTTT
TCCCCCTTCTTTTCTCCTCTCTTTTTGCAGGACCGCCAGGCAGCAGCGACCAGTAGCAGC
AGCGGCGACGACAAGCAGCAGAGACGACTCCGGCGTGCAACGAGGCGCAGCTGCGGCTCC
AGCGAAGGAAAAGTTGCGTGAGGTCAGTGACGCCGGCAGAAAACAGCAGCTCCGGCCATT
CCGGTGGAGCTTTTGAAAATTTCGAGTTTTGTTAAACAGATGGATATCACCAGGAGACTC
GAAATCATGGCGCGGAAGAAGGCGCAAAGGGATACCAAACCGTCGGCGAAGAAGCCGAAC
CAGAACCGTATGAGCAGCGCTGAGCGCTCGGCACTCTTTGCACGTAGAGAAGCTGCAAAG
GTTTTGCGAACTATTCTACAAGGAGACGCTCGACGTCGAGCCGTTGGCACCATCAAGTCG
TTGGTTTATAGTCCCTCTGTCAGGAACAAAA
>test_backbone_c119
TTGAATCCTTTTGCATCGAACATCCACAACAAGATGGCGAATGTGTGGGGCATACCATTT
TACTCTTTCGATGTGTTCTACCGAGACATCCCAACAATGACCTTCAGATTTAGCAATTTC
AGTTATTGAGTGCCGGAGGTGTTGAGTCCACAGTTCTTCTTCCGAGTCCTTCACATTACC
ATGCACATGTAGGGTGCCGCCTTCAATTCTCAATGCTCTTACAGCCGTCACCCAGCTACC
CTCACTAGTTGGAAGGAGACCAAGACAAACCCGATCCGCTACTCCCTTGGGTGCTGTCTC
CCGGTTATCTCCTTCAAGAACAATACAACGATTGCTCACGCAATTAGCTTGTAAATTACG
TTTAAGTGCCTCAATAGCGTGAGGATTCCACTCACAAGCATAGACCAGCTTTGCTTTAGC
CCCGACAAGAATGGCATACAAATATCCA
>test_backbone_c120
TAGTGGTTCTATGGACTGCCAACACCGAAAGGTACAGTAATGTGGTTGTTGGCCTTAATG
ACACCATGGAAAACCTTTTAGCTGCTGTGGATAGAAATGAGGCTGAAATATCTCCTTCTA
CATTGCATGCTATTGCTTGTATTATGGAAAATGTGCCTTTCATCAACGGAAGCCCTCAAA
ACACTTTTGTTCCAGGTCTTATTGATTTGGCCATAAAGAGAAACACTTTAATTGGTGGTG
ATGACTTTAAGAGTGGTCAAACCAAGATGAAGTCCGTGTTGGTTGATTTCCTTGTTGGAG
CCGGTATTAAGCCAACGTCAATAGTGAGCTACAATCACTTGGGTAACAATGATGGAATGA
ATCTTTCTGCTCCTCAAACCTTCCGGTCTAAGGAGATCTCAAAAAGTAATGTTGTTGATG
ACATGGTTGCTAGCAACGCCATTCTCTATGAATCTGGCGAGCACCCTGACCATGTTGTCG
TGATCAAGTATGTTCCATATGTTGGAGACCAGCAGAGGGCAA
>test_backbone_c121
TTCAGCAGGTAATGGTGTAGCAGCCTTTTCAACTGGCTTGAAAGAAGTCTCTGGTAGAGT
TGGGCTTCTAGCTATTGATGGATTGAGACATATAATTCTCATTTTTGAGGATTTGGTATC
GCGAGGTGCCACACTTGTTGTGTTTTCTTACGGGTCTGTGAAGGAGGTGCTCCCTATGGA
AGTCCAGGATCTGCTAAATGTGTCTGAAGAGCGCGCAGTGAAGCTTCTTACTCCATTTGG
GACCGCTCTGGGACAGGGCTATGTTGCTTTGGAGGGTCTGGAGAGGAGTCTTGGCTTGGA
TCCAAGTGACCCAATTATTCCATTTATCCTTTTCCTTGGGGTATCAACTGCTTTYWGGGC
TTTTTATTGGAAATTGACCTATGGTGGATACGCTGGTGATTTATCTCCCAAGTCAAGCTT
TGAGCTTCTGAAAGGAGACAGGAAGGCTGTACTCATTGATATCCGGCCTGAGGATCTCAG
AGAGAAAGAAGGCATTCCTGATCTTCGACGCGCTGCTCGGTTTCGTTTTGCCAATGTAAC
ACTACCTGAGATTGATGGATCTACAAGGAAGCTATTCAAGAGTGGAAGAGAACTTGATGA
CTACCTGCTAGCTGCTGTCATTAGGAATTTGAAGATTGTTCAAGACAGGTCTCAGGTTAT
AGTTATGGATGCTGACGGTAACCGTTCCAAGGGCGTTGCAAGGTCACTCCGGAGACTTGG
AATCAAGAGACCATATTTGGTCCAAGGTGGCTTTCGGTCTTGGGTTGAAGAGGGCCTCCG
TATTAAGGAGTTGAAACCTGAGACTACATTGACAATCCTCAATGAGGAAGCTGAGGCAAT
TTTTGAGGAAATCAACCCAACACCACTACAAGTTGTTGGATATGGAGTGGGTTTGGTAGC
AGCAGCATATGCATTGGTTGAGTGGGAGAAAACACTACAATACGTTGGAGTTTTTGGCCT
ATGTCAGACTTTATACCGTCGAATTTCTTCGTATGAGGATTCAGAAGATCTTAAACAAGA
TGTGAGACAACTTTTGGCCCCAGTTATTCTAGGAGGCCAGGCAATGACATGGGCAGCTGG
CAAGTTGGAAACAAACCGTAATGGACTACCAACTTCACCTTCTTCAACTGATGTTCAGAG
CAGGGTGTTGCAAGCT
>test_backbone_c122
TTAGCAATGTTTCTTCAAGGTTGTTTGGCCTTGATGGAAATGTTGCCACCACTAGCGAAG
ACACTGAACGGCACACTGCACGTGATGTTAATAGAAACATGCACACCTTACTAGGTGTGA
ATACAATGCAGTAAAGGGTAGGTCGCCTACCTAGGTTATCGTTTCGCTGCCGACGTAATT
CTAATATTTACCGCTTTATTTGATATCTTTAAATTTCTAGAGTGGGCTTCCCACTCTTAA
AGCGTAAAGTTTATGTTAGTTGTCCAGGAGTGCCGTAGTCCTGTCGGAAGCTTCAGTGTG
AGCCTCTCACGAATAAGCTCGAGATTAGACTCCGTTTGCAAGCCTAG
>test_backbone_c123
CTTGATGGTTCTAGTATTGTGGACACGAACTTTACAGTTGGAACCATCTTTGGTGTATGG
CCCGGGGATAAGTTAACCGGGATCACAGGAAGAGAGCAAGTTGCAGCAGCTATGGGAATA
TTTGGACCGCGAACTACATACGTTCTTGCTCTTAAAGATGTTCCCGGGACCCATGAATTC
CTCCTCCTTGACGAAGGAAAATGGCAACATGTTAAGGATACAACAGAAATCGGAGAAGGA
AAGATGTTCTCCCCTGGAAATTTAAGAGCCACATTTGACAATCCTGATTACGCCAAGCTG
ATCGAATACTATGTGAAGGAGAAATACACCTTGAGATACACCGGAGGAATGGTGCCTGAT
GTAAACCAGATAATTGTAAAGGAGAAAGGTATATTCACAAACGTGACATCTCCAACAGCT
AAGGCGAAACTTAGATTGCTGTTTGAAGTGGCACCGTTAGGATTCTTGATCGAAAAAGCT
GGAGGTTACAGCAGCGATGGGAAACAATCCGTCCTTGATAAGGTGATCGTTAATCTTGAT
GACCGGACTCAAGTTGCTTATGGTTCCAAGAATGAGATCATTCGATTTGAAGAAACACTC
TACGGTTCATCAAGGCTTAAGGCTGGTGCACCAGTTGGTGCTGCTGTTTGAGGCTTGAGA
ATGCAGCAGCCCTCTCGTAAATCGTAATGTTTGTTTGTGTTTCTTTTCGCGCTTTCTTTC
TAGAGCATCGCGAAAATGCTGTTCCATCAGGTTGTAAAAGGGAGATAGGTTAAAGACAAC
AAGGTCTTGTTAAAGAAATGGGAATTGGAACATTTTTTTTTGTAT
>test_backbone_c124
TAAGAGCACCAAATACATGGGGCAGCAGCAGCAAAGATCTGGAACGCCATGGAAGTAACA
GAAGGAGCTCGCCACAGCCTTACCGCCAATATTCCCTATTCCTCCCTCACCGTTGATCAT
TCTCTCTCTATTACTCATCTTAAGCCTAAAATCGTAGAACTGTGCAAGGACTTGTTCAAC
CAATGGTCAAATCTAGATGGTTCTCACTTCTCTGTAGAGACTGTGTCTGGTGGCATCACA
AATCTATTGCTAAAAGTATCTGTAAGAGAAGATGACGGAAAGCATGAAAATATGACAGTT
AGGTTATATGGTCCAAATACTGAATATGTCATTAACCGTGAACGAGAAATGCAGGCGATT
CAACACCTCTCAGCGGCTGGGTTTGGTGCCAAGTTGCTTGCAGTATTTGGGAATGGCATG
GTTCAGTCATTTATTGATGCACGTACTTTAACGCCCCCAGACATGAGCAACCCAAAGCTT
GCTGCT
>test_backbone_c125
TTTTCAACTCAATTTCAGGCCCTTTTAGCATGACTATGCCATATTGAGCCGATAGCGCAA
CAATGTCAGCACAAGATACAGTGAGAGGGCATTCTTGTTCAACAGCAGCTTTGATCTTAT
TTACGTATTTGAAATTTCTCATCCCAAAACTTCGCTCTGAATCCTTCTCTGATTCCACTC
CCGTCACCGTTTCCAACAGCATAGATGCATCACAAGACTTAACAATGCAATCATGGAAGA
GATTTCTAAGCCACGAAACGGCAGTGTTTCCATGTTCATAGTAGAGATCGGCAACTTGCT
GTTTTATAATTTCTTCAGCTTTTGGGCAACTTTTAGCATA
>test_backbone_c126
TTCTCTTGTCGGAGCCGGTGGCTTTCCAGTGGCCAATACCGGTGGTCCGGTTGGGTCTTC
CGCCGCCACAACCACCGTGTTTTCTGTCTCTAGGTACAAAAAAGTACCATTCTCTCTCAC
CATTCTTAGCCAAATCAGGTAAGTCCCATGGGTCGTGTTGGTAAATGTTGAGAAATCCGA
TAACGTCGAAGCTATGTCGGGCTTTGCCGAAAACAATATGTTTGAGATAAAATTCGAGAA
GCTCTTCTTCTGTCGGGTGGAAGCGAAAGCCCGGGAGCTGGCCGAGCTGATGGGGTGTGT
CCGCCATGGAAGCTTATTTGAAGCTTAATCGGTTTGGTGGGTTTTCAT
>test_backbone_c127
TCACAAGGGTATTTCCGTCATTTCTTCCCCTCCTTGACCGTCTTCATCACTCTCTCCTCT
GTCATTTTTATATCGCGCCATGTCCCTTCCATTTTCATTTTCCTTCTCAGAACTCAAAAA
CTGAAACCAAAAAAATTCGTATAAAAATGTATTATTATTTACATTTATGATATAGTTTCA
AGATTGAACAGTGGAGATTGAGAATACAGAAGGTGATTTTTAAAATTTTTGTTTTGATTT
GAGCTTTGTCGTCGTTAATGGCGACTGGTTGGGTAAAATCATGGCAATGTAAGTCGAGAG
CTTTAGATGACGTTGTTAACAATCACCACCATCAATATCACATCTTACCCAACTCAGCTA
GTTGCAAAAATGGAGTCAAAAGCCTCAAAGATGTAGTGGAAAACAACAAAAATGGAAAAC
CCAGAAAGAAAAAACCGTCGCGGCAGCCGGAGCAGCAGTTAACGAAACGACCGAGTTCGA
GAGGAGGACCTGAACCCGGTTTGAATAGGGAGAAATCTCGAGCGAGTACTTCCACGAGAC
TATCACGTGCGGCGACGACGGATTCGTTCTTCCCGGCGTTAACTGAGTTACCGGAAGGTC
ACCCATCGCGAAATGTAGTCGGGATTATTTTCCAGACGAGTTGGTCTCCGAAGGTTTTTT
CGGGTCGGGTTGAAATGGTTTTCAAAGTTCAGAATCTTCCCCGGACTGTGACCCGGTTTG
AGGAATATAGAGAGGTTGTGAAGTCTAGAGCCGGAAACGGCGGTGAATCGGCGGCGGAAA
AGGGTGGCGAGGACCATGCACGTTGCGTTGCGGATGGGAATGAGGTAATGAGGTTTTACT
GCCTGGGACCCACTAACG
>test_backbone_c128
CAGAAGCGGCTCGCCGCCAGTGTCCTCAAGTGTGGAAGAGGCAAAGTTTGGCTTGATCCT
AATGAAGGCAATGAAATCTCCATGGCCAATTCCCGTCAAAACATCAGGAAATTGGTTAAG
GATGGTTTCATCATCAGGAAACCAACCAAAATTCACTCGAGATCTCGTGCTCGCCGAATG
AAGGAGGCCAAGAGGAAAGGCCGTCACTCTGGATATGGTAAGCGCAAAGGTACCAGGGAG
GCTAGACTGCCTACCAAGGTGCTTTGGATGAGGAGATTGAGAGTCCTCAGGCGTTTGCTT
CGCAAGTATAGGGAATCAAAGAAGATTGACAAACACATGTATCATGACATGTACATGAAG
GTGAAGGGTAATGTTTTCAAGAACAAGCGTGTGCTGATGGAAATATCCACAA
>test_backbone_c129
GTAAAGAAATTGAATGACCTCTTGATTGAGAAGAACAAAGAAACAGGGTGGGACACTCCA
ATTCATGTGGATGCAGCTAGTGGTGGATTTATTGCACCATTTATATATCCAGAACTTGAA
TGGGACTTTAGATTGCCATTAGTTAAAAGTATAAATGTGAGTGGTCACAAATATGGTCTT
GTTTATGCTGGTATTGGTTGGGTCATTTGGAGGAACAAAGAAGACTTGCCTGATGAACTT
ATTTTTCATATTAATTATCTTGGTGCTGATCAACCTACTTTCACCCTCAATTTCTCTAAA
GGATCAAGTCAAGTAATTGCTCAATATTATCAACTTATTCGTTTGGGTTATGAGGGTTAC
AAGAATGTTATGGAGAATTGTCAAGAAAATGCAAGGGTACTAAGAGAAGGACTCGAAAAG
ACAGGAAGATTTGAGATAGTCTCCAAAGAAGTTGGAGTTCCCTTGGTTGCATTTTCTCTT
AAAGACAATAGCAAACATGATGAGTTTGAAATTTCTGAAACTTTAAGGAGATTTGGATGG
ATTGTTCCAGCATACA
>test_backbone_c130
CGACATACCTCCGTCGTTGTCGTCCTCCGATGAGCATGAACCCTACGTCGTATTCCGGAA
CCAGATTTCACTATCCAATCTCCAGTGTCCCTCACCGGAAACTGCCGCGCCTGATTACTT
TTCACTCGACCTCGATGGAGACGCTTCCGACTTGAATAACGGTTCCGTATCGACGCCGGT
ACCAGCTGCCACTCCTTTGCGGGATAAAGAAGTAGAGAGAGGACTTGAAGGCAATTGGTT
TCGCGCTAATTGTCGGTTTAAGAGTCCCATGCTTCAGCTTCACCAAGAGATAATAGATTT
TTGTGAGTTTTTATCACCTACACTGGAGGAGCAAGCATCTCGTAATGAAGCAGTAGAATG
TGTTTTTAATGTTATTAAATATATCTGGCCCAACTGCAAGCCAGAGTCTTTGGATCATTC
AAGACAGGGCTTTATCTTCCCACTAGTGATGTTGATCTGGTGATTTTAGGGTCAGAAATT
AGAAGTCCTCAAATTGGGTTGCAAGCTCTTTCCAGAGCTCTCTCACAGAAAGGAGTTGCG
AA
>test_backbone_c131
ATTTTCTTGAAGTATCAACCATGGGGGGTGAAAAGACTACTATCATGGTACTCAAAGTTG
ATCTTCAATGTTCAAGCTGCTACAAAAAAGTTAAAAAAATTCTCTGTAAATTCCCTCAAA
TTAGAGATCAAGTATATGATGAGAAGGGCAATACAGTCACAATCACTGTTGTTTGTTGTA
ATCCTGAAAAACTTCGTGACAAATTGTGTTGTAAAGGATGTGGAGTAATCAAAAGCATTG
AAATCAAAGACCCTCCAAAGCCCAAACCTCCCGAAAAGCCCAAAGAGCCCGAAAAGCCCA
AACCTGAAAAGCCTAAAGAGCCCGAAAAACCTAAAGTTGTCGTCATTGAAAAGCCCAAGG
AGCCTGAGAAGCCTAAGGTTGTCGTTACTGAAAAACCTAAAGAACCTGAGAAGCCTAAGA
TTGTTATCATTAAAGAGCCTCAGAAACCTAAGACACCTGANAAGCCAAAAGAAGTTGAGA
AGCCTAAGCC
>test_backbone_c132
TTTCAAAGAAAATATTCAGAAATTGGCTGATAAAGATCCGGCACACCGGAAAATCTTTGT
TCATGGTTTAGGTTGGGATACAACAGCTGAAACGCTAACTAGTGTTTTTGGAAGTTACGG
TGAAATTGAGGATTGTAAAGCTGTTGCCGATAAGGTTTCAGGGAAATCGAAAGGTTATGG
GTTTATATTGTTTAAGCATAGGAGTGGTGCTAGGAAAGCTTTGAAGGAGCCACAGAAGAA
GATTGGTACAAGGATGACTTCTTGCCAGTTGGCTTCTGCTGGGCCGGTTCCGGCTCCTCC
ACCTTCTACAGCAGCCGCACCGGTTTCGGAGTATACACAAAGGAAGATTTTTGTTAGCAA
TGTAGCTGCTGATCTTGAACCTCAGAAGCTGTTGGAGTACTTTTCGAAGTTTGGTGAAGT
TGAGGAGGGTCCACTTGGATTGGATAAGCAAAGTGGGAAACCTAAGGGGTTCTGTTTGTT
TGTGTATAAGACTGTTGAGGGTGCTAGGAAGGCATTAGAGGAGCCACATAAGACCTTTGA
AGGGCATACCCTTCATTGTCAGAAGGCAATTGATGGACCGAAGCATAGTAAGAATTTTCA
TCAGCAGCAACAGCCTCAGTCACAACAGCATTACCCTCAGCATCATCATCATCATAATCA
GCAGCAGCATTATTATCAGCATCCTGCAAAGAAGGGGAAATATTCAGGTAGCAGTGCAGG
ATCAGCTGGGCATCTGATGGCACCATCGGGGCCTGCACCTGTGGGATACAATCCTGCTGT
GGCAGCTGTGACCCCAGCTCTTGGACAGGCACTGA
>test_backbone_c133
GACTTTACTCGAAAGGCGAGGTCGTCTTCCTCAACATACTTATCTTGATTATACCATTAC
CAATCTATTGGCTGCTGTCATCATTGCTTTAACCATAGGTCAGTTTGGGCCAAGCACACC
AGAAAGGCCTAATTTTCTCACTCAACTCTCTCAGGATAATTGGCCCAGTGTCTTGTTTGC
AATGGCTGGAGGGATGGTCCTCAGCCTTGGGAACCTCTCAACTCAATATGCTTTTGCTTT
CGCTGGTTTGTCAGTCACCGTAGTTGTCTCTTCCAGCATTACAGTTGTTATAGGAACAAC
CTTGAATTATTACCTTGACGACAAAATTAACAAAGCTGAAGTTCTGTTTCCTGGAGTTGC
ATGCTTCTTGGTTGCCGTTTGTTTAGGCTCTGCCGTTCATTCGTCCAACAACGCTGATAA
CAAAACCAAGCTTGATAATTATTCAAATGACTGTAAAGACGGAGTCAGGACTGATGGAGT
TACTTCCTTCAAACCTACAGATTTTAATCAAGGTGGCACAAATGGTTTGGAGGATGGAGA
TGCTTCTGAGAAGGCAAAATTTGGGACTGCAGCTTTCCTTATAGAACTTGAGAATACGAG
ATCAATCAAGGTTCTCGGGAAGGGCACGTTAATTGGTTTGATCATAACATTCTTTGCTGG
GATTTGTTTCTCTATGTTCTCGCCTGCATTCAACCTAGCCACAAATGATCAATGGCATAC
TCTCAAAGATGGAGTTCCACACTTGACTGTCTATACAGCATTTTTCTACTTCTCGTGCTT
TTGTTTCATCATTGCCATGGTTTTGAACCTCTA
>test_backbone_c134
TCTCACCTCACTCTCCTTCTTCTTCTTCTTCTTCTACTCTCCGTCACAGTTCCATTATTG
GCACCCGTCTTCCTTCCATCTTCTTGCGCAACCCCACTATCCGCATTCGCTCCACAACCC
CTTCAATTAAAGCCTTCTCTGCACCCGTTCCTTCACCTTTAACCCAAGATGAACTTAAGA
AACTAGCAGCCGATAAGGCCGTTGAGTATGTCAAAAGTGGAATGGTCCTTGGATTAGGCA
CTGGGTCAACAGCAGCTTTCGTTGTCGCTAAATTGGGTGAGCTTCTTTCATCGGGCCAAC
TCACGAACATTGTAGGAGTTCCCACTTCAAAGCGTACTGAAGAACAAGCTTTGTCGCTTA
ACATCCCGTTATCTACACTTGACGACCACCCACATATTGATCTTGCT
>test_backbone_c135
AGAACCCTACCACCGCGTTCGAAGGGCTGGTGAGTATCTCCTTCTTCGTTTATCAATCGA
TTGAATCGATCTTTGAAGAAAATGCAGAATCAGAGGCTGAAGCAGCAACAACAGCAAGCT
TTGATGCAACAAGCGCTTCTTCAACAACAGTCTCTCTATCATCCTGGCCTCTTAGCTCCT
CCTCAGATTGAGCCAATACCTAGTGGGAATCTGCCTCCTGGGTTTGATCCAACCACCTGC
CGCAGTGTGTTTGTTGGGAATATTCACCCGCAAGTGACTGAACCTCTTCTTCAGGAAGTT
TTCTCTAGTACTGGTCTGGTGGAAGGATGTAAGCTGATAAGGAAGGAAAAGTCATCTTAT
GGTTTCATCCACTACTATGATCGTAGATCAGCTGCACTTGCTATAGTCACTCTTAATGGA
AGGCATCTGTTTGGGCAGCCTATTAAAGTTAATTGGGCATTTGCCAGTGGACAGAGGGAG
GACACTTCAAGTCACTTTAATATATTTGTTGGTGATCTGAGCCCTGAAGTTACTGATGCA
ATGCTATTTGCTTGCTTCTCTGTTTACCCTGGTTGCTCTGATGCAAGGGTAATGTGGGAT
CAAAAGACTGGGCGTT
>test_backbone_c136
TAGAACTCCAAATCTAACTTTAATTTCATCGTCGGTAAGTGAACTGACGTCGATTTACAA
GAAGTGGAGGGTATTGCCCAGGCTGTCAGCTGCGGTGGCGCAAGAGGAGGCGGAAGCGGC
GGTGACGGAGGAGGAGGTGCCGGCGCCGGCGGTGGATGAGGAGGAGAAGGTAGGAGAGGG
TTCCGATGGGAGTAGTGAAAGTGAAGGTGTTAATACTAAGCTTTATTTTGGGAATTTGCC
GTATCTTTGTGATAGTGCACAACTTGCTGGGATTGTTCAAGACTATGCTAGTCCTGAACT
TGTTGAGGTTCTTTATGATAGGGACACAGGTAAAAGCAGAGGATTTGCATTTGTGACAAT
GAGTACTCTTGAAGATTGCAAGACAGTCGTCGAAAATCTAGATGGAAGAGAGTATGGTGG
CAG
>test_backbone_c137
TGGGAACAATGAGCCTTCTAGCCCAAGCTCCCGCCGGAGCTTTATCGGCGACTCATCGTT
GTTCCMTCACATTCACCCATCCAATTCCTCCTCTATTCTCCCATCGTCGGCCCACTCAAA
TTTCCACTAAAAACCCAATTCACGGCTCAAAAAATGGACAAAAACCCATCACTCTAGCTA
ATGCAGAGTCTTCTTCTTCCGGCGCCGGTGTACCTCGTGAAGCTTCGACTGCTACTACTA
GTACTGTTGGATCGTCTAATTCTAGTAATGGGTCAGCTTCTTTTAGCACAGAGGATTCAA
TTTCCTTCGTAGGTCAAGATAGTGTTCCTCTGGAAGGTGTTATTCAGTTTGAGAAACCTG
ATTCTAATTCAATTAGTGATAAAATTAATAAATGGGGCTGGGTGGCGTTGTTAGCTGGTG
GAGATGTT
>test_backbone_c138
ATTCCATTTTCCATCAGGAAAATGAAGATTAAAGTAGTTCATCGAAGTGAACCCCCAAAT
CAAGAACGTGTTTCGATTCCCTACCCAGATATGCCCAAGAAGGAGGTTTTTGATGAGGAA
CAGGAAAATCAACAACTTGGAACTCAAGAACCTGAACCTGAGCCTGATTTTGCAATACCC
AAAATGGGGGATGACAATTTGAGTCTTGTTGATGCTTCTATTCCAATTAATTCCATAACC
CCATCTACCCAAACTCCAATTTCTTCTTTGCTGGGTAAGAGAAGAAGGAAGCCTAAGGAG
ATGGTTGATCAGATTTCAACAATTCCCTTCAGGAAGAAAAGGGTATTCAAGAAACAGTCT
CAATCCAGCAATGGAGTAGCTGTTGCTGGATGCAGGTCAATTAGCACCAAACTAGAGAGA
GCTACAGCTGNNNGGTCTGGAAGTGCTACCCAAATGAAATCACCAATCATCATTCGAGCA
GAGGAGTTC
>test_backbone_c139
TTCCCCAACCTCCGCTGGAAGACAGCAAGAACCCAAAAGAATGAAACCGGTAATTATCTC
AAACCACCTGCAGTCAAGGCAGARCRRGACAACGTAGACACTGCAGCTGAGCTAGCTCAG
CTGGAATCAGAATTCGGAAAAGTTGSTCACGACTATTCAGCAGAAGACATTGGTGAATGG
GAGTTCGACGAGCTCGAAAGGGAACTGAGATCAGGTGACTCAAAGAACTAGCTCTGTCAT
ACTATGTACGCATGAATGAACCAAACTAATTTATTATGAAGAAAGGTCGTAGGTTTGCGT
TCGGCATTCCCCCAAAACTGCAAAATTGGATCATAATCTTTCTCTTGTAATTGTTCTTTG
TACATTTTGTGGTTTTTTATTTGTTCACTTGTATAAATTCTGGAACATTTGTGYTGTAAT
ATAAAAGCCAAAGAAGGGAAACAG
>test_backbone_c140
TCTTCTCGTCAAGTCTCAAAAGCTAAATCAAAATGACAAATGCAACGATGGAGAACGAAA
CAAAACAAGACGATATAATTTTTCGATCGAAGCTCCCTGATATTTACATCCCTAATCATC
TTCCGTTACACTCGTATTGTTTCGAAAATATTTCGGAATTCAAATCGCGCCCGTGTTTAA
TCGACGGGGCGAATAATCAAATTTATACATACGCTGATGTTGAGCTCAATTCGAGAAAAG
TTGCTGCTGGTCTTCATAAACAATTTGGGATCCAACAAAAGGATACTATTATGATCTTAT
TGCCAAATTCACCAGAATTTGTGTATGTCTTCCTTGGTGCGTCGTACCTCGGCGCGATAT
CGACGATGGCTAATCCTTTGTTTACGTCTGCTGAAGTTGTGAAGCAAGCTAAG
>test_backbone_c141
GAAGTGCTTACCCAAGAGATTGGGATTACAAGAGGTTCAGAGAGGTTGCTGACAAATGTG
GGGCTCTTTTGCTTTGTGATATGGCTCACATTAGTGGTCTTGTTGCTGCTCAGGAAGCAG
CGAATCCCTTTGAATATTGTGACTTGGTTACTACCACCACACACAAGAGTTTGAGGGGTC
CAAGAGCTGGTATGATTTTCTACCGCAAGGGCCCTAAGCCACCAAAGAAGGGCCAGCCTG
AAGATGCAGTTTATGACTTTGAAGACAAGATTAACTTTGCTGTTTTCCCCTCTCTCCAGG
GTGGTCCTCACAACCACCAAATCGGCGCTCTTGCTGTTGCCCTGAAACAGGCTGCGACTC
CTGGATTCAAGGCTTATGCTAAGCAAGTGAAGGCCAATGCAGTTGCTCTCGGTGACTACC
TGATGAGCAAAGGATACAAACTTGTAACTGGTGGGACTGAGAACCACCTTGTCCTTTGGG
ATCTTAGACCTCTTGGTTTGACTGGTAACAAGGTTGAGAAGCTTTGTGACCTTTGCAACA
TCACTGTTAACAAGAACGCTGTTTTCGGAGACAGCAGTGCTTTGGCCCCAGGAGGTGTTC
GTATTGGTACTCCTGCCATGACATCAAGGGGATTGGTTGAGAAGGACTTTGAGCAGATCG
CGGAGTTCCTCCACAGGGCTGTTACAATCACCTTGAACATCCAGAAGGAGTTCGGAAAGC
TTTTGAAGGACTTCAACAAGGGTCTCGTTAACAACAAGGAAATTGAAGAACTTAAGGTTG
ATGTCGAGAAATTCTCAGCCTCTTTTGACATGCCTGGGTTCAAGATGTCCGAGATGAAGT
ACCAGGACTAAACTTGCAGTATGCATCACAACTGCTCTACATTTCCCGGTTTGTTTCTTT
TGTTTGGATGGAAGGAATTTTTTTTCTTCTCGACGAGTTTAATTCAGTTTAGACCAAAAA
ATGATGGTTGTACTT
>test_backbone_c142
GTTAGAGATTGGCTTCGGGTTATCGCTTCAAACAAGGACTGCAACGTCTATGAATTAAGA
TACTTCAACACTGCTGAGAATGAGGGCGAGGAAGAGGATTGAGGTTCAAGGCATATATTT
TGGAAGCATCGTTTGTAGTAGTAGGAATTAAGCTTGTTGAAATTATATTTCCATACCTTG
TCTTGAAGCTTTCCATATAGAGATCAGCAAGGATTCTTTTTAGTCATGAGATTATGCAAC
TCTTGTTTACTACTGCTGAAGTTTTATCTATAAATTTTGTTCACGAAGACC
>test_backbone_c143
TTCGATTCTGAAGAATTCCACATGTCTTCACTGGTTTTGGTCGCCGGAATCTTGTTGTGA
TGTTGACGTCGACGCTTCGTTGCCGGTGAGGTGACATTTGAGCTTCTTCTTCAACAATTC
CTTACACGATTCTGCATCTCCACTTCTTCTTCTCGCCTCCACCACTACCAATCCGTCGGT
TAACCGGAAAATTTCGATTCCGATTGATAAATTACGRTTCTGCCCATCCAATTCAACTCC
AAATTCCTTTTGTTTCTTCACCTTCAAATTCTCTGCCCTAGCGAGTTCTTCGATTTTCTC
CACGATCTTCTCTGGAG
>test_backbone_c144
GTTTCAAGATGGAATGGCGACAGACCTCATAAGCAAGATCTTCACTAACATCATAGCCCA
CAAAGATCCTAAATGGTTGCTCCAACCCTTCAACAGCAGAATGAGTCTCTCCGTTACAAG
AACCCATTGGAAGCAGATGGTTTTGGCACTAAATCTTCAGATTCAACAATCTCCAATGCA
AGAAACAGGCAAATGTAGATCTTGGAAGAGGAAGAAGAAAACGGTCAATTTTGCATCAGG
TTTGTTTCTGGTATTTGTAGATTTGTAGAAGAAGATCTTGGTTCAAGAAATGTAGAGAGA
GCGCTCTAAATCGTCTGCGAGGGAGAGAACTTCGCGGGTACGCTCCTTGGGCC
>test_backbone_c145
TTTTGATCAGAAGATCGGTGTTCAAATCGTTTCAAAACGCTCTAAAGATGCCTATTTACA
CAATTGCTTCTAATGCCGGAGTTGAAGGAGCAGTTGTGGCTGGGAAGCTACTCGAACAGG
ACAATTCCGACCTTGGATACGACGCAGCTAAAGGCGAATATGTAGACATGATCAAGGCTG
GAATTATTGATCCCTTGAAAGTTATCAGAACCGCGCTAGTAGACGCCGCAAGCGTATCTT
CACTACTGACGACGACCGAGGCCGTGGTGGTCGAACAAGCTAACGATGATAAGGAAGCTG
CCCCACTCAATGGGAGGGCGGCCATGGGTTACTGAAACCGAACCCACCCCGAYYTTGTTA
ACRWTTKATMRTTMAWMTGCAGACCAATTCAGAAGAAATTTTTCATAGAAGCTGATAAAA
CACGTTTTTAG
>test_backbone_c146
TGCGAAAAGATGATAATGAGTTCGAGGAGATCGACATTGTCAGTACAAACGATTTCTACC
AATCTCGTGGAGCCGATTCTGGGAATTGGTAAGGACCGAAAGTTTTCTTCTACTATGTGT
GGTAGTTTATGATGTTCAGCCATCAGGCTTGTGGTGTATTATTGAAATAACTGTTCCATC
AGTTGGATGGAATTGAAAATGATGCATAAGAAAGTAGACTTCATGCAGGATTAGATATCG
TAACTCCATGCATTCTCTTTGTTCAAG
>test_backbone_c147
AAGTTCTGAATCCTTGATCGCTGAGTTTCTGAATTCAAATATGACGATTGGAAGCCTAAA
ACAAGTAAAAGAGAAGAAATCACGAAATAATAAACAAGCAGTGGTTGATGAGCAATCACC
ATTGTTGCCCACTAAGCATAAGGAAGATGCTGGATTCGATGAGTTTGATGGGGCTTCCTT
TAGCGGGGCTGTATTTAATTTATCAACCACGATTGTTGGTGCAGGAATCATGGCCTTGCC
TGCGACAATGAAGTCGTTAGGTCTTATTCCTGGGATTGCTATGATCATCTTCACAGCTTT
TCTGACAGAAGCTTCAATTGAGTTGTTGATTAGATTTAGCAGGACTTCTAAAGCTACTTC
TTATGGAGGTCTAATGGGAGACACCTTTGGGAAGTATGGGAAGATGTTGCTTCAAATATG
TATACTTGTAAACAACATAGGTGTTCTTGTTGTATACATGATTATAATAGGTGATGTGCT
CTCTGGAACAAATTCAAACGGAGTTCACCATGCTGGTGTCCTGGA
>test_backbone_c148
TTCCTCCAAAGAGAGCTCTCCTTGAAGGACTTCGAAAGTAATTTCTCGAGATCTCAGGCA
CCAGCCTAATGATATCAACCAACCTACGAGGGCCTCCGGTATCTTGCACAGCTTTGATAC
AGAGACTACGAGGGGATGGCCGTGATTTTATCACATCATATCTCCAATATGAAGCATTCT
TTTGTAGGAGTAAAGGCATAATTTAGGAGGCCAGTAGAGACTAAACTTGCAGATTGTGCC
ATTCAATGTACCACTGCCTATATTTCTTAGAATTCGATTTCAGGTTCCGCTCTGGGAGTG
AAGAACAGGAGAACTGCTCCCC
>test_backbone_c149
TCCTTAGATTAAATCGCCACAACCTCCTTGAGCACTTTGTTTTCTTCGCCGCAACTCATT
TTTTTCTCTATTCACTGAGAATATATTTATAGTTGTAAGGGTCATTTGAATCATCATTCT
GATCTGCATTTTCTCTTCGTTTGTTCGAATCAAGAAGCTAATTTTCTTTGCGGGGTTTAC
TAGATGGCTGCTATTATACAAGGAATTGGTGCTGCTACTGCACTAACATCAGCCAATTCT
TTGGATACCAAGAAGTCACTTTTCGCTAATTCTCGCAGATCTTTGTCAGAGAGGAAAGGA
AGGTTATTTGTGGCTAGATCTGATGGGCGTTTAAGCAGTGGTTTGAATGGACGTGGAGGA
AGAGCTGAACAATTAATCACTAATGCTGTTGCTGCAAAAGAAGATGCTGCTGCAGCTTCT
ACTTCATTCAAGCCAGGGCATGAACTGTTGCT
>test_backbone_c150
TTTGATGAATATATGAATTTGGTGTTGGATGATGCCGAGGAGGTCAATGTGAAGAAGAAG
AGCAAGAAGAGTTTAGGGAGGATATTGCTCAAAGGAGATAACATAACTCTGATGATGAAC
ACGGGGAAGTGATGGACATTTTTTGGTGCACCCATAATAGAGATAGCGAAGTCAGCCCCT
TTCATGTTGAAACTTGAAGGCCTTGTGTTACCATAGAATGTTCATTTTACTGTCAAATGG
TTGGCTGTTTTTGTACTGTTGTTTAAAGAAAGTAGAATACAGTTTATGTAAGAAGCACTC
AACTCATCCACCTCTATTATTGTTGCTTGGGGGTCATTGTACTTAGTTTRCATCGGATCC
TCAACTCTATCATTCATGGTTAGATTTGAATATCAATTTCTCTATTGGATTGCTTGAAAC
T
>test_backbone_c151
ATTTTGAATGCTCTCTCTTTATGTAAACATTATGCTTTGTATGAAATAAAGGTCCTCTAA
GATTTCTGTAAGCAACTTTGAAAATTTCTTTAGGTACTCCAACTACTGGAGAAAGGGTAT
CAGAAGGTTTTGTAGCAGTGCCGTGGTGCATGAAGAGCCAATCACTCCACCTGTTGAGGT
TAAATATAATCAGCTTCTCATTAATGGACAGTTTGTTGATGCAGCCTCAGGGAAGACATT
TCCTACATTTGACCCTCGAACAGGCGAAGCTATTACTACGGTTGCGGAGGCCGACACTGA
AGATGTCAACCGTGCAGTCTTTGCTGCCCGTAAAGCATTTGATGAAGGACCATGGCCTAA
AATGACTTGWRMRGTMAYSKATAMTKTTKMWSTTTSCWKATYYKCTTSMKWGGCACARTG
ATGAACTTGCAGCACTTGAGACTTGGGATAAGGGAAAGCCTTACGAACAAGCTGCAAATG
AAGAAATACCAATGCTCATTCGTCTT
>test_backbone_c152
GCTCCAAGGGCTGTCTTCCCTAGTATTGTGGGACGTCCTCGTCACACTGGTGTGATGGTT
GGCATGGGCCAGAAAGATGCCTATGTTGGTGACGAGGCTCAATCCAAAAGGGGTATTTTG
ACTTTGAAGTATCCGATTGAACATGGTATTGTTAGCAATTGGGATGACATGGAGAAGATT
TGGCATCATACCTTTTACAATGAACTTCGTGTGGCTCCAGAGGAGCACCCAGTTCTCCTC
ACAGAAGCTCCTCTTAACCCAAAAGCCAATCGAGAGAAGATGACTCAGATCATGTTTGAA
ACCTTCAACACCCCTGCCATGTATGTTGCCATCCAGGCTGTTCTTTCCCTCTATGCCAGT
GGACGTACAACTGGTATTGTGCTGGACTCTGGAGATGGTGTCAGCCACACAGTTCCCATC
TATGAAGGTTATGCCCTCCCACACGCCATCCTGCGTCTTGATCTTGCAGGGCGTGATCTC
ACAGATCACCTCATGAAGATCCTCACAGAACGAGGCTACTCTTTCACCACCACAGCCGAG
CGGGAAATTGTTAGGGATGTGAAGGAGAAGTTGTCTTACATTGCTCTTGACTATGAACAG
GAAATTGAAACAGCAAAGACCAGCTCATCTGTTGAGAAGAGCTATGAGCTTCCTGATGGA
CAGGTTATCACCATTGGTGCTGAGCGATTCCGCTGTCCAGAAGTGCTGTTCCAACCATCA
ATGATCGGAATGGA
>test_backbone_c153
ACAGTCACTTTTTCATTTTCACTTGCAGAGCGATGAGTGGGTCTATTCACGCGCCGCCAG
AGTTCGACTCCGGCAACGGCGATTCAGTAGCCTCCACACCTCGCTCGGAGCACCACCACC
ACCACATGTATGATGACACCACCGCTACACAGCCACGTGCCCGTTTCATGTGCAGCTTCG
GTGGCAAAATTGTGCTCAGGCCACACGACAATCAACTTCGTTACGTCGGCGGCGATACTC
GAATTGTTGCGGTGAACCGCCACACTACCTTCGCAGCTCTCCTTGGAAAACTCTCCAAAC
TCATCGGATATCCAAACATTAACATCAAGTACCAGCTTCCTAACGAGGAACTGGATGCTT
TGANNACCGTCACAACCGATGAAGATTTGGAGAATATGATGGAAGAGTACGATCGGCTTA
CGCAGAATCAGAAATCGGCTCGGCTTCNTCTCTTCCTTTTCCCTAACGATTCTGGTTCCA
GAGCCAGCACTATCAGCTCCATCCTCGACGGCTCATCTAAGCGAGAGCAATGG
>test_backbone_c154
GCTCCATTTTCAGGGCAGGCAAAATTTCTAAGCATAAATTGCAGTAATAGCTCGGAAAAT
GGTGAAATGGGGAATTTGAAGGATGCATTGACTGGTATAGTGGACGAAAGAGTAGAGGAA
CTTTTGAAGAGAGAAGAAAATAGGGTTTTACTTGATGGGTTGGAGAAAGCAACGCTGAGA
GTAGAAATGGCAAAGAAAGAACTTGCTGAAATTGAAAGACAAGAATTGGAGGCTAAATTG
CTAAAGGATTATATCACCCAGCTTGAAACTAGAACTTCTGAGATTGCAGAATGCCAGAAA
GATATTTTAGAAGCAAGAGCAATGATTGAAGAAGCTGAGCGTTCCCTCAACGTTAGTGGT
GATGCTAGAAAGAGAGATCCAACAGACGGAGATGTAGTGAATAGAGATGAGGAAAGAGTA
GAATCCGTAAAAGCAGCTTCACTTTCTTGCATTGTTGGCAC
>test_backbone_c155
TTTGCTTTTGTCTTAAAAATATTGAACCATCCTGCCAAAAGGAAATTACCACCAGGTCCA
AAGCCATGGCCAATTATTGGCAATTTGAATCTCCTTGGTTCACTCCCACATGTATCTTTG
CACCATCTTTCGCAAAAATATGGCGATTTAATGCTACTAAAATTTGGTTCGAAGCCTGTT
TTGGTAGCATCATCTCCAGAAATGGCTAAAGAGATACTGAAAACACATGATGCTATTTTT
GCATCTCGTCCTGAATTAGCTGCTGGTAAATACACTAGTTATAATTACTCAGACATGACA
TGGGCACCTTACGGTGCACACTGGCGTCAGGCTAGAAGAATCTACCTAACTGAGATATTT
AGTCCTAAAAGGCTTGATTCATTTGAACATATCCGTGTTGAGGAAGGACGGACTTTAATT
TCTCGTCTTTTTCCTCTCTCNNNAAAACCAGTTTTGCTTAAAGACCATTTACCTCGATTT
ACACTTNNNACTATAAGTAGGTTGGTTATGAGTGACAAATATTATAATGATGACCAGTCA
ATAATAACACTTGAAACGTTACAACAGATGCTCGATG
>test_backbone_c156
TCACACCGTGACTTAAGGAGAGCGAGAGCAGCAGCATTGAACATTGTCCCAACCAGTACT
GGTGCAGCCAAGGCAGTGTCTTTGGTGCTACCTCAGCTCAAGGGGAAGCTGAATGGCATT
GCTCTCCGAGTGCCAACACCTAACGTCTCAGWCGTTGACCTTGTTGTCAACGTCGASAAG
AAAGGAATTACAGCTGAGGATGTGAATGCAGCATTCAGAAAGGCTGCTGATGGTCCACTG
AAAGGCATATTAGATGTGTGTGATGCCCCTCTTGTTTCAGTTGACTTCCGATGCTCTGAC
GTTTCATCCACCATCGACTCCTCCTTGACCATGGTCATGGGAGATGATATGGTCAAGGTC
GTTGCTTGGTATGACAACGAGTGGGGATACAGCCAAAGAGTTGTGGACTTGGCTCATCTA
GTAGCAAGCAAATGGCCAGGTGTTGCAGCGCCAGGAAGTGGAGACC
>test_backbone_c157
CCCATCAACCAAGGTCAAATCTGTTCCTGGTGGTGATTCATCGCTAGGGTATCTGTTTGG
AGATAAGTGAAGTGAAGTGRAGTGAATGATTTATGCGTTCCATCCGTAGCTCACTATATT
GGAACTCTAAAGGGTATGTATGCTTTGCTTTAGTGTGCGGATTTGTAATAAATTGTGTGC
AATTATTATGTATCTCAACCAACACATAGCTTGAATTATTTTGTGTACTTTGTTGCTTCT
ACCAAATATGTTATGTATTCAATAGCATCATGCCGACTTGTGGTTTGATTATGTTTGTGG
TTAAGTATATGAAATTCAAC
>test_backbone_c158
TTCTATGTCCATTATACGATCGGATGGTTGTGATGTTTTACGTTGCGAATCAGAAACAAC
AGAGCTTAGCCATTCAACGACCTCTCTGCGAGACTTAAGCTTGGTGAGCGAAGAACTAAG
GAAGCGATCCCGCAATGCATAGTGATAAGTCATGTGCCTCAAACTCTTCTCCTTCCCCAC
GACGGCCAGATCTGAACCCCCACTCGCCACGCTTCAGATAATAATG
>test_backbone_c159
TTGCCATATGAACGTTTCGAGTATTATGATGTAGATACGAACACAATCCGAGTTACATCG
TTCCACTGAGTTTGAGATGAAGATGTACAAGACCAAGGACAACATCTTTATTAGTATGTG
AAAGCATTGTTTTGTAGCTTGATTTGTTTTAAGTAATATTGTGTTTCCATGAATGTAAGG
AGATTTGATAGGTTGAACTTCCTCACCAACTCTTAGCTT
>test_backbone_c160
AAAAATGTCTTACTACCCTAAAGGCCACCACGATGACGACGGCACTGAATTTGATGAGTA
CGATCCAACTCCTTATGGTGGTGGATACGACATTGCTTTGACTTATGGTCGCCCACTTCC
GCCATCTGAGGAAACCTGTTATCAGCCTTCCTCAGCTTCTGATGAGTTCGACTATGATCG
TCCTCAGTACACTTCGTATGCTGAGCCTTCTGCTTATGGTGATGAGGCTCTTGATAATGA
GTACCAGAGCTATTCGAGGCCTAAGCCTCGCCCCACCCCTTCTTATCGTCCATCTGAGGA
AACTCATACTTATGAGCAGCCTCAAGCTGATTATGGGTTTCAGCCTGGGGTGAATCGCCC
TGGCGGAGAAAGTGAATATGGATCTGGGTATGGACGGAAGAGTGAGTATGAAGAAGAGCC
CACATCAGAATATGGATCTGGGTATGGGAGAAAGAGTGAGTACGAAGAGCCTAAACCCCA
GTATGGATCTGGGTATGGAAGGAAGAGTGAGTATGAAGAGCCTAGTTCTGAGTATGGATC
TGGGTATGGGAGGAAGAGTGAGTATGAAGAACCCACTCCCCAATATGGATCTGGGTATGG
GAGGAAGAGTGAGTATCAAGAGCCAAGTTCTGAATACGGATCTGGGTATGGGAGAAAGAG
TGAATATGAAGAACCCACTCCCCAGTATGGAAGGAGAAGCGAGTATGAAGAACCCGCTTC
CGAATACGGATCANGGTATCGGAAGAAGAGTGAATACGAGGAGCTCAGCTCTGAATACGG
GTCGGGTTATGGGCGTAGG
>test_backbone_c161
GAAATTAACGTGTTTTTTCAGATTGAAGAATGGCGGTGAAGAAGAGTGTCGGATCACTGA
AAGAAGCAGATCTGAAAGGGAAGAGAGTATTCGTCCGAGTTGATCTCAACGTTCCATTGG
ATGATAACTTCAAAATCACTGATGACACCAGAATCCGGGCTGCTGTACCTACCATCAAGT
ACTTGATGCAAAATGGTGCCAGAGTCATCCTTGCCTCTCATCTTGGTCGCCCCAAAGGTG
TCACTCCAAAGTACAGCTTAAAGCCACTTGTGCCTAGACTTTCAGAACTATTGGGAATCG
AGGTCAAGATGGCAAATGATTCAGTTGGCCCAGAAGTTGAGAACTTGGTGGCTGGACTAC
CGGAAGGAGGAGTTGTACTTCTGGAGAATGTGCGATTTTACAAAGAAGAGGAGAAGAATG
ACCCCGAGTTTGCCAAGAAGTTGGCATCTCTTGCAGATTTGTACGTCAATGATGCATTTG
GGACTGCTCACAGAGCCCATGCTTCCACGGAAGGGGTTGCTAAGGTCTTGAAACCAGCCG
TTGCTGGATTCCTTATGCAAAAGGAACTTGACTATTTAGTTGGAGCTGTGTCAAATCCAC
AGAAGCCATTTGCTGCTATTGTTGGTGGTTCAAAAGTATCAAGTAAGATTGGTGTTATAG
AGTCACTCTTGGAGAAGGTTGACGTGTTGTTGCTCGGTGGAGGAATGATCTTTACTTTCT
ACAAGGCCCAAGGTTATGCTGTTGGATCATCACTAGTGGAGGAGGACAAACTTGACTTGG
CACAT
>test_backbone_c162
GCCTCAGCATCTCTACTAAAGTCATCCCCAGTTCTTGACAAATCTGAGTTTTTAAAGGGG
CAAAGCCTTCGTCAGCCTTCTGTCTCAGTGGTCCGTTGTCATCCCACCAATGCTACTTCT
CTTACTGTCCGCGCAGCTTCCTCTTATGCTGATGAGCTCATTAAAACCGCTAAAACTGTT
GCATCACCAGGCCGTGGAATTTTAGCCATGGATGAGTCGAATGCCACTTGTGGAAAGCGT
TTGGCTTCCATTGGTTTGGAAAACACTGAGGCTAACCGCCAAGCGTACCGTACCTTGCTG
GTGTCAGCTCCAGGCCTTGGACAGTACATCTCTGGTGCTATTCTTTTTGAGGAGACCCTC
TACCAGTCTACCGTGGATGGACGCAAAATAGTTGATGTTCTTATTGAGCAAAACATTGTT
CCTGGTATCAAAGTTGACAAGGGTTTGGTTCCCCTTGCTGGTTCAAATGATGAGTCATGG
TGTCAAGGTCTTGATGGACTTGCCTCGCGCTCTGCTGCATACTACCAACAGGGAGCACGT
TTCGCCAAATGGCGTACCGTGGTGAGCATTCCCAACGGACCATCTGCATTGGCTGTCAAG
GAAGCAGCATGGGGCTTGGCTCGCTACGCTGCCATTTCTCAGGACAATGGTTTGGTCCCA
ATTGTGGAGCCAGAGATCTTGTTGGACGGTGAACACGGCATTGACAGGACTTTTGAGGTA
GCACAGAAGGTCTGGGCTGAAGTCTTCTTCTACTTGGCTGAGAACAATGTCATGTTTGAG
GGTATCCTCTTGAAACCAAGCATGGTTACTCCTGGTGCTGAATGCAAAGACAGGGCCACT
CCTCAGCAGGTCGCAGACTATACTCTCAGTCTCCTCAAGAGGAGGATTCCCCCAGCTGTC
CCTGGAATCATGTTCTTGTCTGGTGGGCAATCAGAAGTTGAGGCTACATTGAATTTGAAT
GCCATGAACCAAGCTCCAAACCCGTGGCACGTGTCGTTCTCTTACGCAAGGGCTCTTCAG
AACACTTGCTTGAAGACATGGGGAGGACAACCTGAGAATGTGAAGGCTGCTCAGGATACT
TTACTTGTCAGGGCCAAAGCG
>test_backbone_c163
ATGGGGTCCTGTGCCAATTAATTCACTTCCTGATGTCACTGCGGAACCTCCTCGTAAAGA
TGGTGGGGAATTGCTTCTAAGTAAAACATTTCTTGATTCCTGTAGCTCCGTCTATGCTGT
TTTTCCCGGCGGGCAGGAAAACCAAGGGCAACCTTTCGTCTCTAAACATTTTAAT
>test_backbone_c164
TTCGTCTTCCACAGCTTTGGCAATATCATTCTTCTGTTCAAAAGTTGAATCAAGGTCCAA
CTTTGGAACACTTGCCCTAATAACATCAAAGACATAAGCTTGGATTTGTTCTCTTGTATT
GCTWAGCTTATAAAAGCATCTGAAGCCTTGTCGGCCAGGGCTCGGTATTGAATAGAGGCA
ACGACGGTGACAAAAACATTATCCTTYGTCTTTGTCTCACAGCGAACATCAAGTTGCTGG
ACACGTAAAGAGAGATRACCAGCTACCTGGCTTCCAAGGCACCAACGAGGGGATAAGG
>test_backbone_c165
CACTTAGGATTGCTGTCAACAATTTACAACCTTTTTGTTTATACAGAAAAGCTGAATTTC
ATTTCCAATTTACCTGGTAGTTGGAGTAATCAATAGGAATTGAAAATGGCCCTCAATTTG
CTTTCTCCTGCTGAAATTAAGTCAATCTCTTTCTTGGACAATTCAAAGTCCAGCTACAAT
CTTAGCCATCTTAAGTTTACAGGTGGACTGTCTATCACAAGAAAGGAGTGCAGTGGGGCA
TTTGCTAAGAGAGTTCAGTGTTCAGCACAGCCGCCGCCACCTCCTGCCTGGCCTGGAAGG
GCTGTTGCTGAGCCAGGAAGGCAGAGTTGGGATGGTCCAAAGCCTATCTCAATTGTTGGG
TCGACTGGCTCTATAGGAACTCAGACACTGGATATAGTCGCTGAGAATCCGGACAAGTTT
AGAGTTGTTGCACTTGCTGCTGGTTCAAATGTGACTCTTCTTGCTGATCAGGTCAAAACA
TTCAGGCCAAAATTAGTTGCTGTAAGAAATGAATCATTGGTTGAAGAACTCAAAGATGCT
CTTGCTGATATGGAAGACAAGCCTGAGATTATACCTGGGGAGCAGGGTGTGATTGAGGTT
GCCCGCCATCCTGATGCTGTCACTGTAGTTACAGGAATAGTTGGCTGCGCAGGTTTGAAG
CCTACAGTGGCTGCCATCGAAGCAGGAAAAGACATTGCTTTGGCCAATAAAGAGACTTTA
ATTGCTGGTGGTCCATTTGTCCTTCCTCTTGCACACAAGCATAAAGTGAAGATTCTTCCT
GCAGATTCAGAACATTCAGCTATATTCCAGTGCATACAAGGCTTGCCAGAGGGTGCCCTT
AGGCGCATTATATTAACTGCATCTGGAGGGGCTTTCAGGGACTGGCCAGTTGAGAAGTTG
AAAGAAGTTAAAGTAGCTGATGCTTTGAAGCATCCCAATTGGAACATGGGAAAAAAGATT
ACTGTTGATTCTGCCACCTTATTCAATAAGGGTCTTGAAGTTATCGAAGCTCACTACCTT
TTCGGAGCTGAGTATGACAACATTGAAATTGTCATCCATCCCCAATCCATCATACATTCG
ATGGTGGAAACACAGGATTCATCAGTATTGGCACA
>test_backbone_c166
TGGAAACTGCTGGAGGTGTCATGACTGTGTTGATCCCCAGAAACACCACTATCCCAACAA
AGAAAGAGCAGGTCTTCTCAACCTACTCAGACAATCAGCCTGGTGTGTTGATCCAGGTCT
ATGAAGGTGAGAGAACTAGGACCAGGGACAACAACTT
>test_backbone_c167
GAATGAATGAACTAAAAAAAAAATTCTAAACCCTAACAAGATTTTCATCGGTTATGGCTA
TGGAAGAATCGGCAATTGCCGTTGATTTACTCACCGATTCATCGGCTACATCTCTACCGT
CTGATCACACAGACTCTTGTTCTTCACCTTCTGATCTCCCTTCCCCCACGGCCACCAGAC
TTAACGCCTTGGCGCCGGCATTCGTTCCGCGGTCGATTTCTCCTACGCCATCTTTGAACG
ATTTGAATCAGGCTGATTTTCATCCGCTTCCGAACCATTATGTATATGCTCCTCAGTTGC
AGGTTCAGTATCCATCACCGTATTATGGCGGTGGTGGTGGTGGTGTANCTGATGTAGATC
ATGCTAGTGCTAGTAAACGTGGAGGGTTAACTGATGAAGCTGCGCAAAAGATTGTTAATC
AAGTGGAGTTCTATTTCAGTGATTTAAATTTGGCAACAACTGATCATTTAATAAAGCATA
TGCTCAAGGATCAGGAAGGTTATGTACCAA
>test_backbone_c168
GGTTGGAATTCAACGCTCGAGAGTATCTGCGCTGGCGTGCCGATGATCTCGTGGCCTTTC
TTTGCTGAGCAGCTGACGAACTGTCGTTATTGTTGTACCGAGTGGGCGATTGGTCGATGG
AAAGTTA
>test_backbone_c169
ATCAAGAGGAGAAAGAAAGCTATCGGAACATTGATAAGGAAAGAGGAAAGAGAAAATTTG
GTGGATGATAAGAAAGGAGATCAAAACAAGGAGAAATTACGAGATAAGGAAGGAAGACAG
GGATGAGCATGATAAAGAAAGGACTAGGGAGAAGAAAGTTAAAGACAAAGATTATGACAG
AGAGGTTTACAAGGAGAAAGAATATGAGAGAGAGAGAGATAGAAAAGATCGAGGAAAGGA
TAAAGAAGCGGGGAAGGGAGGAGAGAATTGGAGAAGGATAATGTTCGAGGACAAGGCACA
CA
>test_backbone_c170
TTTTGCTTCCAACTTACTCAATCGGCGGAGAAGCAGAATCCAGTGGCCGGCCGCCGGAAT
CTCAATTGAGCTGCGTAGTTAGAAATAAACTAGAGAACCATGGGGATCGTAGAGAGGATC
AAAGAAATTGAAGCCGAGATGGCTCGTACCCAGAAAAATAAAGCAACTGAATATCATTTG
GGTCAGCTGAAGGCTAAGATAGCAAAGCTGAGGACACAATTGTTAGAGCCCCCCAAAGGT
TCTAGTGGTGCTGGAGAAGGTTTCGAAGTTACAAAATTTGGCCATGGACGTGTTGCACTG
ATAGGATTTCCAAGTGTGGGAAAGTCTACACTCCTTACAATGTTGACAGGAACACATTCT
GAAGCTGCATCATATGAGTTCACAACACTTACTTGCATCCCTGGTATTATCCATTACAAT
GATACTAAAATTCAATTGCTTGATCTTCCGGGAATCATTGAAGGTGCATCTGAAGGCAAG
GGTCGTGGTAGGCAGGTCATTGCTGTTTCTAAGTCAGCGGACATTGTATTAATGGTTCTC
GATGCTTCAAAAAGTGAAGGCCATCGGCAAATATTGACAAAGGAG
>test_backbone_c171
TGAGAGTCATTTCTCGCTTACCATCCATCAACGTGTCGATGGATTCCTTCCTCTGCTTCT
TATGGTTAGCTTCAACGACGCCATCAGATGCTGATTCTTCTTCTTCCTCGTAATCTTTGT
CATCAGACCCCACTTTCTTGTTCTTAGCCTTCCTTT
>test_backbone_c172
TATGTCATCTTACCTAGAACAAGAGCTAGATAAGCGATTCAAGCTCTTCCGATTCTGGAA
TGTTCCGCAGAAGAATGAATTCCTCAGTCAGCACGCTGATTCCATCCGTGCTGTCGTCGG
CAACGCATTCGCCGGCGCTGACGCTGAGCTCATCAATTCCCTCCCTAAGCTCGAGATTGT
TTCGAGTTTCAGTGTTGGTTTAGATAAGATTGATTTGAACAAGTGTAAAGAGAAGGGGAT
TAGGGTTACTAATACTCCCGATGTTTTGACTGAGGACGTGGCTGATTTGGCTATAGGGTT
GATGTTGGCCGTCCTCAGGAGGATTTGCGAATGCGATCGACATGTTAGGAAAGGGCTGTG
GAAGAGCGGTGATTTCAAGTTGACTCCTAAGTTTAGTGGCAAATCAGTGGGTATTATAGG
ATTGGGAAGGATTGG
>test_backbone_c173
GTTTTAGAGCCTTTGGGCCATTTCTTATGCCCCTTTTATGTGGAGAAGTCTTCCTCTTAG
GAACAGCCATGAGCTCCATCGACCCGGAAAAAGATAAACTAGGGAAACCAAATCCCACAA
TACYGCAATTGTTGATCCTATCCCTATCAGATTCATGGTTAAACTCCGGCAGAACAAGCG
GCGGCGCGGAATCCTTACGGTCCATGATCCCAGATATCGGCGAAGAATGGGGTAAAACCT
TAGTCATCGCCTTCAACCCAAACATCGAACCCGTCTGACCTTCGACCGCCCTCAAAATCC
TCAACGCCATAGCTGCGAGCAAGTAGCAGTGCTGCTTTCAGTATACCGGCGGTG
>test_backbone_c174
TCTCCTCTTCTTAGTTATCTTCTCTTTGTGTTTCTCTTCACATGTTCTTCTTTAATTGAC
GAATCAGTCGCACAGCCACCAACTACTGGAAATAAATTTCAATATGCAAGGCTCAGTCAT
CCTTTGGCAATTATCATAATTGTTCTTATTGCTGCGCTCTTTTTCATGGCTGCTTTTTCT
ATTTACATTCGACACTGCACTCAGGCTTCTGGATTGAGCGGCAGTGTCCGGCGAGCTCTA
TCCATGCGCCGCCGTGCTGCGGCGGCTCGTGGATTAGATGCAGCGGTTATTGAGACTTTT
CCGACTTTTACTTATGCTGAAGTGAAGGATCATCAAATTGGTAAAGGAGCTTTGGAGTGT
GCTGTTTGTTTGAATGAATTTGAAGATGATGAAACGCTGCGTTTAATTCCAAAGTGTGAT
CACGTTTTTCATCCTGAGTGTATTGATGCTTGGTTGGAATCACATGATACTTGCCCTGTT
TGCCGTGCTGATCTCAACCCTCAACCG
>test_backbone_c175
CACTATCTCCCTTCTCTTCTTCGATTCTAGTAGACCTTTTCTATACTTTTCTCTCGGTGG
AGTAACATGGCGGATGCTTACTGGAGATACACCAGCGGTGGGCAGCAGCAGGCGGCTCCG
GCGGCGTCGGCGGCTCTTGCTCCATTCGTGGCGAAACGTCCTCGCAGCGAATACGATGCT
CCAAGTGGTCCTGAATATCCTGGTTATTATGGCCGTGATGCTGAAAGGGGAATGCCTCGA
GTCGGGAGAGACGCAGATCCTATTGAAGCATCCTATGAGCGCTACCTCCGTAGTGGGCAA
ATTTCCTCCCATGTTGCCAGTGAGTCTGCAAGATCCTTACATAGTGGAATTAGTGGCCAT
CCCCCTATCGATGATCCACGTGTTATGGGCATTGGGGGATCCGACCCGCTAGCTTTTAAA
AGCAGGAATGTTGGAATGGTAGCTGGCAGACCAGAAGCTACCCTTCCTCCGGATGCTAGC
AGTACATTGTTTGTAGAGGGTTTGCCTGCGGATTGTACAAGAAGAGAGGTGTCACATTTA
TTCCGCCCTTTTTTAGGTTACAAAGAAGTTAGGCTGGTACCAAAAGGATCAAGACATGCT
GGAGGCGATCCTTTGATTCTTTGCTTTGTTGATTTCGTTAGTCCCCTTCATGCAGCTACT
GCAATGGATGCATTACAAGGTTATAAATTCGATGAGCATGAGCGTGATTCAGTTAGCTTA
AAGCTGCAATTTTCTCGCAATCCTGGTGC
>test_backbone_c176
GCTGGTTCTTGCAGTCTCTTAATGAATTGTATTAACTGAAATTGAGAATGGCTGTATCCA
ATATGCATAATCAACTATTTGCTTAGCCCTATGATGATATGATTTTGCTTCTAATGYTMC
ATCAAATGA
>test_backbone_c177
GCAGGTCGCCGATTGAGGACGGCGCCGTCAACCGGTAAACATGGTGCACGTTTCCTTTTA
CCGCAACTATGGGAAGACCTTTAAGAAGCCTCGCCGTCCTTTATGAGAAGGAGAGGTTGG
ATGCAGAGTTGAAGCTTGTTGGAGAGTATGGACTGAGGTGCAAGAGGGAGTTGTGGAGAG
TTCAGTATGCTTTGAGCCGTATCAGGAATGCTGCAAGAATGCTTCTGACCCTTGATGAGA
AAGACCCACGTCGTATTTTTGAAGGTGAAGCTCTTTTGAGGAGGATGAACAGGTATGGGC
TGTTGGACGAGAGCCAGAACAAGCTTGATTACGTCTTGGCACTCACTGTTGAGAACTTCC
TCGAACGTCGTCTGCAAACACTTGTCTTCAAGACTGGCATGGCCAAGTCAATCCACCATG
CGAGAGTGCTCATCAGGCAAAGGCACATCAGGGTTGGAAGGCA
>test_backbone_c178
TCCTACAGCTGTGTGAAGTGGATCTGGGTACTCGGAGCTACCCGATTTATATTGGGGCTG
GACTTCTTGATCAACCTGACCTCCTACAAAGACATATTCATGGGAAGAGAGTCCTTGTCG
TTACTAACACTACAGTTGCCCCTCTATATCTTGATAAAACTATAAGCGCTTTGACAGATG
GAAACCCTAATGTTACCGTAGAAAGTGTCATTTTGCCAGATGGTGAGCAATTTAAAAACA
TGGAAACTCTTATGAAAGTCTTTGATAAAGCCATCGAATCAAGGCTGGATCGTCGTTGTA
CATTTGTCGCTCTCGGTGGTGGAGTTATAGGTGACATGTGTGGTTATGCCGCCGCTTCCT
ACCTTCGTGGAGTTAATTTTATTCAGATCCCCACCACTGTTATGGCACASGTAGATTCTT
CTGTTGGAGGCAAAACTGGAATAAACCATCCACTTGGTAAAAATATGATTGGAGCATTCT
ACCAGCCACAATGTGTGCTTATAGACACGGATACCCTGAATACTTTACCAGATAGAGAAT
TAGCATCTGGCCTCGCAGAAGTAATAAAATATGGACTCATTAGAGATGCTGAGTTTTTCG
AGTGGCAAGAACAGAATATGCCATTATTATTAGCAAGGGACCCCACTGCATTTACCTATG
CTATCAAGCGTTCCTGTGAAAACAAAGCAGATGTTGTTTCTCAAGATGAGAAGGAAAGCG
GAGTGAGGGCAACTTTGAACTTGGGTCATACCTTTGGTCATGCAGTTGAGACTGGCGTTG
GCTATGGGCAGTGGCTTCATGGAGAAGCAGTTGCTGCTGGAACGGTCATGGCTGTTGACA
TGTCACGCCGTC
>test_backbone_c179
TATGGCTCCAACTCTTACTTCAAATTCATTTCTCCTTTCAACTACACCTCATCCAAGATT
ATCATTCAAAAATCCAAGATTCATTGTTTCTGCTAAAAAATCTGGACAAAATCAAGAAAC
TACAACCAATTCTGGCAACCCCTTCAACTTTGATTTCGGTAAGTTACCTGATGTGACGTC
TTTGATACCTGCTAGCACGAACACATCTTCTGGATTGTCTTTTGGAAGGCAAAGGGCAAA
GGATCCTGGAACGGTGTTTGTTGCTGGTGCAACTGGGCAAGCTGGTATCCGCATTGCACA
GTTGCTGTTGCGTGAAGGTTATAGTGTCAGAGCTGGAGTTTCTGACCTTGGTGCTGCACA
AGAGCTAGCTCGTCTAGCCGTTAGCTACAAGGTAATCTCTAACGATGAGTCAAAACGTCT
GAATGCAGTTGCATCATCATTTCAAGATGCAGAATCGATTGCAAAGGCAATCGGAAATGC
TAACAAAGTTGTGGATACTATTAGTAAGGGAGAGGACGGTACTGCGACTGAAGTCACCAC
AACAGATGCTGTACAAGTTATAGAAGCAGCACAATTAGCTGGCGTTGGACATGTGGCCAT
AGTCTATGATGAATCTTCTCCAGTAGGCTCTACATACAATGTGCTCGACGGAATTACATC
ATTCTTCAACAATGTGTTCTCAAAATCTCAACCGTTGACGATAGCAGAGTTTCTGCAGAA
GATAGTAGAGACAGACCTAATCTATACACTCATAAAAACCAGATTAACTGACGATGTCTG
CC
>test_backbone_c180
GCGGCTTCAACAGSTGTTTCCAGTTCCATCACCACCTTCAAATCCTCTTCGTTCCAACCA
CGCGCCTCCTCTATGAATCCTCTCCCTTCCGTCAAATTCCCATCAATATCCTCCCATAAT
CCATTAATCTCCCATTCCGTCTCAGCTCCGAAAAACTACACTGTCGCACCTCTCCGTTCC
GCCGCCGCCTCTACTACACCGGAAACTACCAAGACTGCCACCACATTTCACGGCCTCTGC
TACGTTCTCGGAGACAATATCGACACTTGACCAAATCATCCCAGCAGAATACCTAACCCT
TGTACCTTCAAATCCAGATGAGTACAAGAAACTCGGGTCGTATGCTCTATGTGGACTTCC
CTCATCGTACCAAACCCGTTTCGTCGAACCAGGTGAATTGACGTCAAAGTACTCCATCGT
CATAGGTGGTGACAACTTTGGATGCGGATCATCGCGTGAGCACGCGCCGGTTGCT
>test_backbone_c181
TCGTTGGTGGGCAAGACAGGCTTAGGACATCAGTGGGCAACATATTACCGCGGAACGCAT
GCAGTGATTGTTGTGATAGACAGCACAGATAGAGCAAGAATCACCATCATGAAGGAGGAG
CTGTTCAGACTACTCGGTCATGAAGATCTTCAGCAATCTGTGGTGCTGGTCTTTGCAAAC
AAACAGGATCTTAAGGATGCCATGACTCCCGTTGAAATCACCGATGCTCTTTCACTCCAC
AGCATTAAGRATCACGACAGGCACATTCAAGCCTGCTCTGCCCTCACTGGAGACGGTCTA
TACGATGGTCTTGGATGGATTGCACAGCACGTTACCGGCAAAGCGACTAGTTGATACGAA
AACTCACAGCTTGTGAGATTCATTCTTGTAATCTTGTGGTTAAACTCCTCGCCCTTTATC
TCTTCTTATACAAGTCGAGCAGTTTTATATATCCTGTTTAATTCCATTTTGATTTAAGGG
TTGTATTAAATTTTTTGAAAAATGGAGCCAAATTT
>test_backbone_c182
TTCACTGAACTTCCATTGCAATGGCTTCTCTCCTCAACACTGTGCCATCTATTAAACTAT
CAAATGTTCAACTACGACAACCCACTTGGCTCTTCACAGATATCATTCTACCTCTCTCGA
AGAAGACTCGTTGTTAGAGCAACAGAGACTGAATAAGAAGCTAAAGCACAGGCACCAGAT
AAGGCACCAGCTGCTGGTGGCTCAAGTATAAATCAGATTCTTGGAATCAACGGAGCCAAG
CAAGAAACGGACAAGTGGAAGATTCGGGTTCAGCTTACAAAACCTGTTACTTGGCCTCCC
CTTATCTGGGGTGTGGTCTGTGGAGCTGCTGCTTCTGGGAACTTCCACTGGACTCCAGAA
GATGTGGCCAAATCAATTGTATGTATGTTGATGTCTGGTCCATTTCTAACTGGCTATACT
CAGACTATTAATGATTGGTATGATAGAGAGATTGATGCT
>test_backbone_c183
GACTTGAACTTAGCTCGAACAATGCCACTGTTACCATGAGCCCTGGATACTTTGCCCCAA
ATGCATCGATAGTGAGTTCCATTTTGCCTTCACTTTGGCCTTGTAAATGTATGCCAAGCG
TTTTCCAGCATACCACGCGACCTCTTCCTTGGTATTCACACCTTCAATCTGGATCAGTGA
TGTTCTTGGATACTGGTTTGACTTCGACCTCTTGTAGCCAAGGACAGTTCCTCTGACGTA
GAGTCTGACTCTTTCTCCCTTGCTTCCCTTCACCATGGTTGCCGCAGTCTAAGGTTCAGG
AAACGACCACTTCAAGGCAAGAAACAAAGAATTGAGATCCGTAGTCAGATGTAAGTAGCT
GTAGAGAAGAAGAAAAGGAAATCTTAGAGGAATAATCACCTTC
>test_backbone_rep_c184
CAAACACAAGAGTGAAGAATTTGCCGACATGGCCTCAGCTTGTGCTTCATCCACCATTGC
TGCTGTTGCTTTTTCTTCTCCAAGTTCGAGGAGAAATGGATCAATTGTAGGAACAACAAA
AGCTTCATTCCTTGGAGGAAGAAGATTGAGAGTAAGCAAATACAGTACTACACCTACAGC
ACGAAGTGCAACTACAGTGTGCGTTGCTGCAGACCCTGACAGACCCCTCTGGTTCCCTGG
CAGCACCCCACCTCCATGGCTTGATGGCAGCCTTCCCGGAGACTTCGGTTTCGATCCTCT
TGGTCTAGCATCTGATCCAGAGAGCTTGAGATGGAACCAACAGGCAGAACTTGTACACTG
CAGATGGGCAATGTTGGGAGCTGCAGGAATTTTCATTCCAGAATTACTCACAAAAATTGG
AATACTTAACACACCTTCATGGTACACTGCTGGTGAACAAGAATATTTCACGGACACAAC
GACTCTCTTCATCGTTGAATTGGTACTTATTGGTTGGGCTGAGGGAAGAAGATGGGCAGA
TATCATCAAGCCTGGATGCGTTAACACGGATCCAATCTTCCCTAACAACAAGCTCACGGG
GACAGATGTTGGTTATCCAGGAGGTTTATGGTTTGATCCCTTGGGTTGGGGTTCGGGTTC
ACCTGCAAAGATAAAGGAGTTGAGGACAAAGGAGATTAAGAACGGTAGACTTGCTATGTT
AGCCGTTATGGGTGCATGGTTCCAACACATTTACACTGGAACAGGCCCTATTGATAACCT
ATTTGCTCACCTAGYTGATCCTGGTCATGCCACTATTTTTGCTGCATTCAGTCCCAAGTG
AGAARCAGAAGCAGAACACCTTTTGTT
>test_backbone_rep_c185
ATTTCTTTTTATTTATTAAAATTAAACCATGGCTGCTTCTACAATGGCTCTTTCCTCCTC
TACCTTCGCCGGAAAGACGGTGAAACTCGCACCATCTTCTTCTGAAATCAGTGGAAATGG
GAGAATTACAATGAGGAAGACTGCTGCCAAGCCCAAGCCAGCTTCCTCTGGTAGCCCATG
GTATGGTCCTGACCGTGTTAAGTACTTGGGACCATTCTCCGGGGAAGCCCCAAGCTATTT
GACTGGTGAGTTCCCTGGTGATTACGGATGGGACACTGCTGGGCTTTCAGCTGACCCTGA
AACATTCGCTAAGAATCGTGAGTTGGAGGTTATTCATTGCAGATGGGCCATGCTTGGTGC
TCTTGGATGTGTTTTCCCCGAGCTTTTGGCACGTAACGGTGTTAAGTTTGGTGAAGCTGT
ATGGTTCAAAGCTGGATCTCAAATTTTCAGCGAGGGCGGACTTGACTACTTGGGAAACCC
TAGTTTGGTTCATGCACAAAGCATTTTGGCTATTTGGGCTTGCCAAGTTGTGTTGATGGG
AGCCGTTGAGGGTTACCGTATTGCTGGTGGGCCTCTTGGTGAGGTTGTTGATCCACTTTA
CCCTGGTGGTAGCTTTGACCCATTGGGCCTTGCTGAAGACCCAGAGGCTTTTGCTGAATT
GAAGGTGAAGGAAATTAAGAATGGACGTTTAGCTATGTTTTCTATGTTTGGATTCTTTGT
TCAAGCTATTGTTACTGGAAAGGGTCCAATTGAGAACCTCTCTGACCACATTAACGACCC
TGTGGCTAACAACGCTTTGGGCTTACGCCACAAACTTTGTACCCGGAAAAGTGAAAGTAA
TTTGGGC
>test_backbone_rep_c186
CCCTAATCTAGCTCCACCATGGCCACCGCCGCAGCTACATCCTCGTTCATCGGAACACGG
CTACCGGAAATCCACTCCGGCTCCGGTAGAGTCCAAGCCCGATTCGGATTCGGACAGAAA
AAAGCCGCACCGAAAAAGGCTGCGAAGAAGCAAATTCCGGACAGACCGTTGTGGTATCCA
GGAGCTAAGGCACCGGAGTATCTAGACGGAAGCCTTGTAGGTGACTACGGATTCGATCCG
TTCGGTTTGGGGAAACCGGCGGAGTATTTGCAATTTGATTTGGATTCGCTGGACCAGAAT
TTGGCGAAGAATTTGGCTGGTGACATTATTGGAACGAGAACTGAAGTTGCTGATGTGAAA
TCAACTCCGTTTCAGCCTTACAGTGAGGTTTTTGGACTACAGAGGTTCAGAGAATGTGAA
TTGATCCATGGAAGATGGGCTATGTTGGCTACTCTTGGTGCACTCACTGTTGAGTGGCTC
ACTGGTATTA
>test_backbone_rep_c187
AAATTCAAAAAAAAAAAGTAAAAAAAAATGGCCACTTGTGCAATTCAACAATCAGCCTTT
GTTGGTCAAGCAGTTGGTAAATCTCAAAATGAATTTATTAGGAAAGTTGGCAACTTCGGT
GAAGGCCGTATTACCATGAGACGCACTGTTAAAAGCGCTCCTCAAAGCATCTGGTACGGA
GAARACCGTCCTAAGTACTTGGGCCCATTTTCGGAGCAAACACCATCCTACTTAACTGGG
GAATTTCCAGGTGATTACGGATGGGACACTGCTGGACTCTCAGCTGACCCCGAGACATTT
GCTAGAAACCGTGAGCTTGAGGTGATTCATTGCCGTTGGGCTATGCTTGGTGCTTTAGGT
TGTGTTTTCCCCGAAATCCTTTCGAARAACGGTGTTAAATTCGGTGAASCTGTTTGGTTC
AAG
>test_backbone_rep_c188
AGCTTTATCCTTTTAGCACAACCATGTCTGCCTTTGTGGGAAAATATGCCGAGGAACTTA
TCAAGAATGCCAAGTACATAGCAACGCCAGGGAAAGGTATTTTGGCAGCAGATGAAAGCA
CTGGCACTATTGGAAAACGTTTATCAAGCATTAATGTTGAAAACATTGAACCAAATCGTC
AAGCACTTCGTGAACTCCTTTTCACTTCACCAAATGCTCTTCCTTACCTCTCTGGTGTTA
TTCTCTTTGAAGAAACACTTTACCAAAGCACTTCTGATGGAAAGCCGTTTGTTGAACTTC
TTCAAGAGAACCATGTTGTTCCTGGGATTAAGGTTGACAAGGGTACCGTGGATTTGGCTG
GGACCAATGGTGAGACCACAACTCAAGGTTTCGACTCGTTGGGTGCACGTTGTGCACAGT
ACTACAAAGCAGGTGCTCGTTTTGCCAATGGAGAGCTGTGTTGAA
>test_backbone_s189
AAAATACTCAACACTTTTCTCTTAATATAAATCATGGCAGCTGCTGCAATGGCTCTTTCT
TCCCCTTCATTTGCTGGACAGGCAGTCAAACTCTCACCATCTGCCTCAGAAAATTCTGGA
AATGGAAGGATCACTATGAGAAAGGCTGTCGCCAAGTCTGCCCCATCTAGCAGCCCATGG
TATGGCCCTGACCGTGTTAAGTACTTTGGGACCACTCTCTGGTGAGTCCCCAAGCTACTT
GACTGGCGAATTCCCTTGGTGACTACGGCTGGGATACCGCTGGACTTTTCAGCTGACCCT
TGAGACCTTTTGCCAAGAACCGTGAACTTGAGGTGATCCACTGCAGATGGGCTATGCTTG
GTGCTCTTGGATGTGTCTTTCCTGAGCTCTTGGCCCGCAACGGTGTAAAGTTTGGTGAGG
CTGTGTGGTT
>test_backbone_rep_c190
AAAATAAACACAAATGGCAGCTGCTACAATGGCTCTTTCTTCCCCTTCATTTGCTGGACA
GGCAGTCAAACTCTCACCATCTGCCTCAGAAATTTCTGGAAATGGAAGGATCACTATGAG
AAAGGCTGTTGCCAAGTCCGCCCCATCTAGCAGCCCATGGTATGGCCCTGACCGTGTTAA
GTACTTGGGCCCATTCTCTGGTGAGTCCCCAAGCTACTTGACCGGTGAATTTCCTGGTGA
TTACGGGTGGGATACCGCTGGACTTTSAGCAGACCCTGAAACTTTTGCCAAGAACCGTGA
ACTTGAGGTGATCCACTGCAGATGGGCTATGCTTGGTGCTCTTGGATGTGTCTTCCCTGA
GCTCTTGGCCCGTAATGGTGTCAAGTTCGGTGAGGCTGTGTGGTTCAAGGCCGGATCCCA
GATCTTCAGTGAAGGTGGACTTGACTACTTGGGCAACCCAAGCTTGG
>test_backbone_rep_c191
TTACCATCAAACACTTACTTTTCTCTTGATATAAACACAATGGCAGCTGCTACAATGGCT
CTTTCTTCCCCTTCTTTTGCTGGACAGGCGGTGAAACTCTCACCCTCTGCCTCAGAAATC
TCTGGAAATGGAAGGATCACTATGAGAAAGGCTGTTGCCAAGTCTGCCCCATCTAGCAGC
CCATGGTATGGCCCTGACCGTGTTAAGTACTTGGGCCCATTCTCTGGTGAATCCCCAAGC
TACTTGACCGGTGAATTCCCTGGTGACTATGGATGGGACACTGCTGGACTTTCAGCAGAC
CCTGAGACCTTTGCCAAGAACCGTGAACTCGAGGTGATCCACTGTAGATGGGCTATGCTT
GGTGCTCTTGGATGTGTCTTTCCTGAGCTCTTGGCCCGCAACGGTGTAAAGTTTGGTGAG
GCTGTGTGGTTCAAGGCCGGATCCCAGATCTTCAGCGAGGGTGGACTTGACTACTTGGGC
AACCCA
>test_backbone_rep_c192
CAACTCCCTCATTTTCCTCTCTTTAAAAACCATGGCAGCTGCTACAATGGCTCTTTCTTC
TCCTTCTTTTGCCGGACAGGCAGTGAAACTCTCACCCTCTGCCTCAGAAATCTCTGGAAA
TGGAAGGATCACCATGAGAAAGGCTGTTGCCAAGTCTGCCCCATCTAGCAGTCCATGGTA
TGGCCCTGACCGTGTTAAGTACTTGGGCCCATTCTCTGGTGAGTCCCCAAGCTACTTGAC
TGGTGAATTCCCTGGTGACTACGGCTGGGATACCGCTGGACTCTCAGCAGACCCTGAAAC
CTTTGCCAAGAACCGTGAACTCGAGGTGATCCACTGCAGATGGGCTATGCTTGGTGCTCT
TGGATGTGTCTTCCCTGAGCTATTGGCCCGTAACGGTGTCAAGTTCGGTGAGGCTGTGTG
GTTCAAGGCCGGATCCCAGATCTTCAGCGAGGGAGGACTTGACTACTTGGGCAACCCAAG
CTTGGTCCATGCACAGAGCATCTTAGCCATCTGGGCTTGCCAAGTTGTCTTGATGGGAGC
CGTTGAAGGTTACCGTATTGCTGGTGGACCTCTTGGTGAGGTTGTCGACCCACTCTACCC
CGGTGGCAGCTTCGACCCATTAGGCCTTGCTGAAGACCCCGAGGCATTTGCTGAGCTCAA
GGTAAAGGAGATTAAGAACGGCAGACTTGCTATGTTCTCTATGTTCGGATTCTTTGTTCA
GGCCATTGTTACCGGAAAGGGTCCATTGGAGAACCTTGCTGACCACCTTGCAGACCCCGT
TAACAACAACGCTTGGGCTTTCGCCACAAACTTTGTCCCCGGAAAATGAATATCATAATA
TATTTT
>test_backbone_rep_c193
TGTACATTCAAGAGTTTCTCATTCTACTTCTATAATGGCTACTTCTACCATGGCTCTTTC
TTCCTCTACATTTGCCGGAAAGGCGGTTAAACTCTCCCCATCTTCTTCTGAAATCACCGG
AAATGGGAGAGTCACCATGAGGAAGACTGCTACCAAGGCCAAGCCAGCCTCCTCTGGTAG
CCCATGGTATGGTCCTGACCGTGTTAAGTACTTGGGACCATTCTCTGGGGAATCCCCAAG
CTACTTGACCGGTGAGTTTCCTGGTGATTACGGATGGGACACTGCTGGACTTTCAGCTGA
CCCTGAAACATTCGCTAAGAACCGTGAGTTGGAGGTTATTCATTGTAGATGGGCCATGCT
TGGTGCTCTTGGATGTGTATTCCCCGAGCTTTTGGCCCGTAATGGTGTTAAGTTCGGTGA
AGCTGTATGGTTCAAGGCTGGATCACAAATTTTCAGCGAGGGTGGACTTGACTACTTGGG
AAACCCAAGCTTGGTCCATGCACAAAGCATTTTGGCTATCTGGGCTTGCCAAGTTGTGTT
GATGGGAGCCGTTGAGGGTTACCGTATTGCTGGTGGGCCTCTTGGTGAGGTTGTTGACCC
ACTCTACCCTGGTGGTAGCTTTGACCCACTGGGCCTTGCTGATGACCCAGAGGCTTTTGC
TGAGCTCAAGGTAAAAGAGATCAAGAATGGTAGACTTGCTATGTTCTCCATGTTCGGATT
CTTTGTTCAAGCTATCGTCACCGGAAAGGGTCCATTTGGAGAACCTTGCTGACCATCTCG
CTGATCCAGTCAATAACAATGCTTGGGCCTTCCCCACAAACTTTGTCCCCG
>test_backbone_s194
GCTCTTTCCTCCTCTACCTTTCGCCGGAAAGACGGTGAAACTCGCACCATCTTCTTCTGA
AATCAGTGGAAATGGGAGAATTACAATGAGGAAGACTGCTGCCAAGCCCAAGCCAGCTTC
CTCTGGTAGCCCATGGTATGGTCCTGACCGTGTTAAGTACTTGGGACCATTCTCCGGGGA
AGCCCCAAGCTATTTGACTGGTGAGTTCCCTGGTGATTACGGATGGGACACTGCTGGGCT
TTCAGCTGACCCTGAAACATTCGCTAAGAATCGTGAGTTGGAGGTTATTCATTGCAGATG
GGCCATGCTTGGTGCTCTTGGATGTGTTTTCCCCGAGCTTTTGGCACGTAACGGTGTTAA
GTTTGGTGAAGCTGTATGGTTCANAGCTGGATCTCAAATTTTCAGCGAGGGCGGACTTGA
CTACTTGGGAAAC
>test_backbone_rep_c195
CCATCAAACACTTACATTTCTCTTGATATAAACACCATGGCAGCTGCTACAATGGCTCTT
TCTTCCCCTTCTTTTGCTGGACAAGCAGTGAAACTCTTACCATCTGCCTCAGAAATCACA
GGAAATGGAAGGATCACTATGAGAAAGGCTGTCGCAAAGTCAGCCCCATCTAGCAGCCCA
TGGTATGGCCCTGACCGTGTTAAGTACTTGGGTCCATTCTCTGGTGAGTCCCCTAGCTAC
TTGAATGGTGAATTCCCTGGTGACTACGGGTGGGACACCGCTGGACTTTCAGCAGATCCA
GAAACCTTTGCCAAGAACCGTGAACTCGAGGTGATCCACTGCAGATGGGCTATGCTTGGT
GCTCTTGGATGTGTCTTCCCTGAGCTCTTGGCCCGTAATGGTGTCAAGTTTGGTGAGGCT
GTCTGGTTCAAGGCTGGATCTCAAATCTTCAGTGAGGGTGGACTTGACTACTTGGGCAAC
CCAAGCTTGGTCCATGCACAGAGCATCTTGGCCATCTGGGCTTGCCAAGTTGTACTCATG
GGAGCCGTTGAAGGTTACCGTATTGCTGGTGGACCTCTTGGTGAGGTTGTAGACCCACTC
TACCCCGGTGGAAGCTTCGACCCATTAGGCCTTGCTGAAGACCCTGAGGCATTTGCTGAG
CTCAAGGTAAAGGAGATTAAGAACGGTAGACTTGCTATGTTCTCTATGTTTGGATTCTTT
GTTCAAGCCATTGTTACTGGAAAGGGACCATTGGAGAACCTTGCTGATCACCTTGCAGAC
CCAGTAAACAACAACGCCTGGTCCTACGCCACAAACT
>test_backbone_rep_c196
GTATCATCAAACACTTACATTTCTCTTGATATAAACACAATGGCAGCTGCAACAATGGCT
CTTTCTTCCCCTTCTTTTGCTGGACAGGCGGTGAAACTCTCACCCTCTGCCTCAGAAATC
TCTGGAAATGGAAGGATCACTATGAGAAAGGCTGTCGCCAAGTCAGCCCCATCTAGCAGC
CCATGGTATGGCCCTGACCGTGTTAAGTACTTGGGACCATTCTCTGGTGAGTCACCAAGC
TACTTGACCGGTGAATTCCCTGGTGACTACGGCTGGGATACCGCTGGACTTTCAGCAGAC
CCAGAAACCTTTGCCAAGAACCGCGAACTTGAGGTGATCCACTGCAGATGGGCTATGCTT
GGTGCTCTTGGCTGTGTCTTCCCTGAGCTATTGGCTCGTAACGGCGTCAAGTTCGGTGAG
GCTGTGTGGTTCAAAGCTGGATCCCAAATCTTCAGTGAGGGTGGACTTGACTACTTGGGC
AACCCAAGCTTGGTCCATGCA
>test_backbone_rep_c197
ATACCATAAAATACTCAACACTTTTCTCTTAATATAAATCATGGCAGCTGCTGCAATGGC
TCTTTCTTCCCCTTCATTTGCTGGACAGGCAGTCAAACTCTCACCATCTGCCTCAGAAAA
TTCTGGAAATGGAAGGATCACTATGAGAAAGGCTGTCGCCAAGTCTGCCCCATCTAGCAG
CCCATGGTATGGCCCTGACCGTGTTAAGTACTTGGGACCATTCTCTGGTGAGTCCCCAAG
CTACTTGACTGGCGAATTCCCTGGTGACTACGGCTGGGATACCGCTGGACTTTCAGCTGA
CCCTGAGACCTTTGCCAAGAACCGTGAACTTGAGGTGATCCACTGCAGATGGGCTATGCT
TGGTGCTCTTGGATGTGTCTTTCCTGAGCTCTTGGCCCGCAACGGTGTAAAGTTTGGTGA
GGCTGTGTGGTTCAAGGCCGGATCCCAGATCTTCAGCGAGGGTGGACTTGACTACTTGGG
CAACCCAAGCTTGGTCCATGCACAAAGCATCTTGGCCATCTGGGCTTGTCAAGTTGTGTT
GATGGGAGCCGTTGAAGGTTACCGCATTGCTGGTGGACCTCTTGGTGAGGTTGTCGACCC
ACTCTACCCCGGTGGCAGCTTCGACCCATTAGGCCTTGCTGAAGACCCTGAGGCATTTGC
CGAGCTCAAGGTAAAGGAGATTAAGAACGGCAGACTTGCTATGTTCTCGATGTTTGGATT
CTTCGTTCAAGCCATTGTTACTGGAAAGGGTCCATTGGAAAACCTTGCTGACCACCTTGC
AGACCCCGTTACAACAACG
>test_backbone_rep_c198
AATGGCTGCTTCTACTATGGCTCTTTCCTCCTCTACTTTCGCCGGTAAGGCGGTGAAACT
CGCACCATCTTCTTCTGAAATCAGTGGAAATGGGAGAATTACAATGAGGAAGACTGCTGC
CAAGCCCAAGCCTGCCTCCTCTGGTAGCCCATGGTACGGTCCTGACCGTGTTAAGTACTT
GGGCCCATTCTCTGGTGAATCACCAAGCTATTTGACTGGTGAGTTCCCTGGTGATTACGG
ATGGGACACGGCTGGGCTTTCAGCTGACCCTGAAACATTCGCTAAGAACCGTGAGTTGGA
GGTTATTCATTGCAGATGGGCCATGCTTGGTGCTCTTGGATGTGTTTTCCCCGAGCTTTT
GGCACGTAACGGTGTTAAGTTTGGTGAAGCTGTATGGTTCAAAGCTGGATCTCAAATTTT
CAGCGAGGGCGGACTTGACTACTTGGGAAACCCTAGTTTGGTTCATGCACAAAGCATTTT
GGCTATTTGGGCTTGCCAAGTTGTGTTGATGGGAGCCGTTGAGGGTTACCGTATTGCTGG
TGGGCCTCTTGGTGAGGTTGTTGATCCACTTTACCCTGGTGGTAGCTTTGACCCATTGGG
CCTTGCTGAAGACCCAGAGGCTTTTGCTGAGCTCAAGGTGAAGGAGATCAAGAACGGCAG
ACTTGCTATGTTCTCCATGTTTGGATTCTTTGTTCAAGCTATTGTCACTGGAAAGGGTCC
ATTGGAGAATCTTGCCGACCACATTGCTGACCCAGTTAACAACAACGCCTGG
>test_backbone_s199
TTGATATAAACACCATGGCAGCTGCTACAATGGCTCTTTCTTCCCCTTCTTTTGCTGGAC
AAGCAGTGAAACTCTTACCATCTGCCTCAGAAATCACAGGAAATGGAAGGATCACTATGA
GAAAGGCTGTCGCAAAGTCAGCCCCATCTAGCAGCCCATGGTATGGCCCTGACCGTGTAA
AGTACTTGGGTCCATTCTCTGGAGAGTCCCCTAGCTACTTGAATGGGGAATTACCTGGTG
ACTACGGGTGGGACACCGGTGGACTTTCATCAGATCC
>test_backbone_rep_c200
ATACCATAAAATACTCAACACTTTTCTCTTAATATAAATCATGGCAGCTGCTACAATGGC
TCTTTCTTCCCCTTCATTTGCTGGACAGGCAGTCAAACTCTCACCATCTGCCTCAGAAAT
TTCTGGAAATSGAAGAATCACTATGAGAAAGGCTGTCGCCAAGTCTGCCCCATCTAGCAG
CCCATGGTATGGCCCTGACCGTGTTAAGTACTTGGGACCATTCTCTGGTGAGTCACCAAG
CTACTTGACTGGCGAATTCCCTGGTGACTATGGATGGGATACCGCTGGACTTTCAGCTGA
CCCCGAGACCTTTGCCAAGAACCGTGAACTTGAGGTGATCCACTGCAGATGGGCTATGCT
TGGTGCTCTTGGATGTGTCTTCCCTGAGCTCTTGGCCCGTAATGGTGTCAAATTTGGTGA
AGCTGTGTGGTTCAAGGCCGGTTCCCAGATTTTCAGCGAGGGTGGACTTGACTACTTGGG
CAACCCAAGCTTGGTCCATGCACAAAGCATCTTGGCCATCTGGGCTTGTCAAGTTGTACT
GATGGGAGCTGTTGAGGGTTACCGTATTGCTGGTGGACCTCTTGGTGAGGTTGTCGACCC
ACTCTACCCAGGTGGCAGCTTCGACCCATTAGGCCTTGCTGAAGACCCGGAGGCATTTGC
TGAGCTCAAGGTAAAGGAGATTAAGAACGGCAGACTTGCTATGTTCTCTATGTTTGGATT
CTTTGTTCAAGCCATTGTTACCGGAAAGGGTCCATTGGAGAATCTTGCTGACCACCTTGC
AGATCCAGTTAACAACAATGCATGGGCCTTTGCCACAAA
>test_backbone_rep_c201
CACTTTTCTCTTGTTATAAACCATGGCAGCTTCTACAATGGCTCTTTCTTCCCCTTCTTT
TGTTGGGCAGGCAGTGAAACTCTCACCCTCTGCCTCAGAAATCTCTGGAAATGGAAGGAT
CACTATGAGAAAGGCTGTTGCCAAGTCTGCCCCGTCTAGCAGCCCATGGTATGGACCAGA
CCGTGTTAAGTACTTAGGCCCATTCTCTGGTGAGTCCCCAAGCTACTTGACCGGTGAATT
CCCTGGTGACTACGGCTGGGATACCGCTGGACTTTCAGCTGACCCTGAAACTTTTGCCAA
GAACCGTGAACTTGAGGTGATCCACTGCAGATGGGCTATGCTTGGTGCTCTTGGATGTGT
CTTCCCTGAGCTATTGGCCCGTAATGGTGTCAAGTTCGGTGAGGCTGTGTGGTTCAAGGC
TGGATCCCAGATCTTCAGCGAGGGTGGACTTGATTACTTGGGCAACCCAAGCTTGGTCCA
TGCACAAAGCATCTTGGCCATCTGGGCTTGTCAAGTTGTGTTGATGGGAGCCGTTGAGGG
ATACCGCATTGCTGGTGGACCTCTTGGTGAGGTTGTCGACCCACTCTACCCCGGTGGCAG
CTTCGACCCATTAGGCCTTGCTGAAGACCCGGAGGCATTTGCTGAGCTTAAGGTTAAGGA
GATCAAGAACGGCAGACTTGCTATGTTCTCTATGTTTGGGTTCTTTGTTCAGGCCATTGT
TACCGGAAAGGGTCCATTGGAGAACCTCGCTGACCACCTTGCGGATCCAGTTAATAACAA
TGCCTGGGCCTTTGCCACAAACTTTGTTCCTGGAAAATGAAT
>test_backbone_rep_c202
AGCATAGAGATTTGATTTTTCATCAATGGCGGCTCTACAACAAACTCCGATAACTTTCCA
ATCCCGTTCACCGCCGCCGACTCAACTCATCAACGGAACCGTCGCAAAGCTATCCTACTC
CGGCGGTCTCAAGCTCCCAAAACTCACACTCAAACTCCGATCCAAACGCACCTCCCGCCG
CGGCCGCGGCGGCGGTGTACTCGGCGCAAAAATGGCAGATTCTGCCGCCGGTAGCTACGC
GAACGCTCTCGCCGACGTAGCTAAATCCAACGAAACACTAGAACAAACCACAGCAGATCT
CGAAAAAATCGAGAAAATCTTCGACGACGATGCGGTTTACGATTTCTTCGTAAGTCCTAT
CGTTAGCGAAGAGAAAAAACGTGAACTCGTCGACGAGATCGTTTCATCTACAGGCATTCA
ACCACACGTTGCAAATTTTCTCAACATCCTTGTTGATATGAAGAGAGTTGAATTAATCAA
AGACATTGTTAAAGAGTTTGAGAAAGTTTACAATACCTTGACGGATACTGAACTTGCTGT
AGTGACTTCAGTGGTGAAACTGGAATCGCAACATTTAGCACAGATCGCAAAAGGAGTTCA
ACGATTAACAGGAGCGAAAAATGTGAGGATCAAAACAGTGATTGATGAATCTCTTGTTGC
TGGATTTACAATAAAGTATGGAAAATTCAGGATCTAAATTGATTGATATGAGTGTGAAGA
AACAACTT
>test_backbone_s203
GGCTGCTTCTACAATGGCTCTTTCCTCCTCTACCTTCGCCGGAAAGACGGTGAAACTCGC
ACCATCTTCTTCTGAAATCAGTGGAAATGGGAGAATTACAATGAGGAAGACTGCTGCCAA
GCCCAAGCCAGCTTCCTCTGGTAGCCCATGGTATGGTCCTGACCGTGTTAAGTACTTGGG
ACCATTCTCCGGGGAAGCCCCAAGCTATTTGACTGGTGAGTTCCCTGGTGATTACGGATG
GGACACTGCTGGGCTTTCAGCTGACCCTGAAACATTCGCTAAGAATCGTGAGTTGGAGGT
TATTCATTGCAGATGGGCCATGCTTGGTGCTCTTGGATGTGTTTTCCCCGAGCTTTTGGC
ACGTAACGGTGTTAAGTTTGGTGAAGCTGTATGGTTCAAAGCTGGATCTCAAATTTTCAG
CGAGGGCGGACTTGACTACTTGGGAAACCCTAGTTTGGTTCATGCACAAAGCATTTTGGC
TATTTGGGCTTGCCAAGTTGTGTTGATGGGAGCCGTTGAGGGTTACCGTATTGCTGGTGG
GCCTCTTGGTGAGGTTGTTGATCCACTTTACCCTGGTGGTAGCTTTGACCCATTGGGCCT
TGCTGAAGACCCAGAGGCTTTTGCCGACCACATTGCTGACCCAGTTAACAACAACGCCTG
GGCTTTTGCCACAAACTTTGTTCCCGGAAAGTGAGTGCAACAAACTGTTCTCCAATTAGT
GTGAGATTATGAGTTTTTAGCTTTGT
