# Supplementary material for: ngs_backbone: a pipeline for read cleaning, mapping and SNP calling using Next Generation Sequence
Source: BMC Genomics. 2011 Jun 2;12:285. doi: 10.1186/1471-2164-12-285 (PMC3124440; doi:10.1186/1471-2164-12-285)
Supplement: Additional file 1 — ngs_backbone 1.1.0 software. ngs_backbone 1.1.0. Last version, released on 31-08-2010. [file 1471-2164-12-285-S1.GZ › ngs_backbone-1.1.0/franklin/data/acceptance/assembling/lb_mu16.pl_454.sm_mu16.sfastq]

@CUESOTKC98
TTCGTGGTCAGCACACCAAGACCACTGGTCGCCGAGGAAAACTGTTGGTGTCTCCAAGAAACGTTGATATTCTTTTCCATGTTTTGGTGAGTTTAGTATGTGGGTGGGCAAATCAGTAATCTTTGGCCTGTTAGTTGAACATTTGAGGTGTACCTTCTTTCTGGAAGTTTTGGTTGGGATGGTATTTTTGTTTAATTTACCCC
+
FFFFFFFFFFFIIIIIIIIIIIIIIIIHHHHFFDDDD6668<EECFFFGGGGFFFFFF:::AFFFFFFFFFFDDBBFFFFFAAAA;;9@AFFFFFFFFFFF===CFFFC???DDDDDBBBD???AADDDDDDDFF?<==AFFFFFFFFFFFFFFFFF::8D>BAA>>444444//222<?888=57777D999FD888A;:64
@CUESOTKD02
TTTTAGGGTTTCGTACCTCTTTCTACATCCTATGGTAATAAGTATCATTCATACATCCACTGAAAAAAGGTAAGCTACCAATGTGTATTCCTACACAGAGAG
+
6666<444511949?>88888880448422=:966624438988<<?8899><<9:99=644,,,,,-21=,,279?@@A<<<?@BBA>=:553=?????<4
@CUESOTKD26
GTTTCAAATCTCAAAAGCTCTGGAAGGAGGAAGCTGCACAATAATTTGTTGTAGCCTTGCAGAATGGAGCCCAGAAAGGTGAGAGGTTATGTAATGTACGAATTCGTTATGTTAAAAATACTTCATAAACAATTTCATCTCGTACTTGCCATTTACGGTTGAGTTATGCGTACTCTGGTGTTACTAACCATATCGAACTGAACATGGTTCAAAACT
+
FFFFFFFFFFFC6666EFHHHGGIIIIIIIIIIIIIIIIIIIIIHHHIIIIIFFFFFFFFFFFFFFFFFFFFFFFFFFDA@AFFFFFFFFFFFFFFFFFFDD@??BAA?>A881111/84?<<==>445:6688=AA?AABBBBBB?:::==;;??<<0244A=::9<ABBDDDFFCDDDFFFFFFFFDDDFFFDDDD???:::?ABB@?9999=5
@CUESOTKD28
TTACGGGAACTCTGTCGTGAAAGAACTCACAAGTCTATGACCAAAAGACAGACAGATTCAGGTGATTGATCATGTCACAGGAGGTCATATGAGGCCAATGCCAGGGATGGACGTGTTGTCATTTGGAGCTGCAGAGAAGAAGAAGGTGGTGAGCAAGGGATCGGAAAATAAGAGGCTGAGGAAGGAGCGTGGCGAATTGGAGAAGATCATTTTTAGGCTCTTTGAAAGACAGCCATATTGGACCTCAAAACAATTGATTCAAGAGACCGATCAACCTGAACAATATATGAAAGAAATCCTTAAAGATCTCTGTGTCTACAACAACAAGGGCGTTCACCAAGGAACATATGAGCTGAAGCCAG
+
99890111029<CIIIIE=566GIIHHGIIIIIHHHIIIIII>>>>?7IIIIIIIIIIIIIIIIIIIIIIIIIIIIIIIIIIIIIIIIIIIIIIIIIIIIIIIHHHIIHHHIIIIIIIIIIHHHCCDHIIIIIIIIIIIIIIIIIIIIIIIIIIIIHHHIIIIICCCCIIIIIIIIIIIIIIIIIIIIIIIIIIIIIIHHHIEEEEIDA//1119EBBBEBCEIHHHIIIIIIIIIICA@@BBEEE4222;;<GGGGCCDHHIIIDCCIIII????IIIIIIIIIIIIIHHHD533EEICC555C=IIIIIIIIIIIIIIIIIIIHH???IIIIIIIIIIIIIIIIIIIIIIIIIIIIIIII
@CUESOTKD52
GGTTTGACTGGAGCTCAAAAGAATTGTGTCATCTGGAGCATGCCAAGGCTTCTCTGGCTAAAGGCAAATTGAAATTTCTATGATACGTAGGGACCTTGAGGTACAAAGCTTCTCATTTATTGGTTCTTCTCTTTGGTGGGATCTGTATTTATAAGAAATGAAGATCATTGTAGGTCAAAAGTTCATTCATCCATTTTGATTCATACATGTAACTGATAAAAATGTAGCAGAATGTCATTAACATTGCTTCCTTGCATTAATTAGTTCCTTTTCCTTGCTTGTTTCTATGTTATGATGGGTTTATATGAAAACTTCAAGCAGAATAAAT
+
DDFFFFFFFFFIIIII;;;;IIIIIIIIIIIIIIIIIIIIIIIIIIIIIIIIFFFFFFFFFFFFFFFFFDD666DDFFFFFFFFFFFFFFFFFFFFFFFFFFFF@@@FFFFFFFFFFFFFFEEDDFFFFFFFFFFFFDDDFFFFFFFFFFFFFFFFFFFFFFFFFFFFFFFFFFCC6666CDDDDDDDFFFFF?@@@FFFFFFFFFFFFD:::BBA@22222??AABBBDACCFFFFFFFFFFFFFFFFCC?9::B<<<<<<<>33422222;;317324900094??AA@BBBBD??=;;;?:==<////>84448????>=>...<
@CUESOTKD80
TTTTGGCACACTCGTATCGTTGAATCGACCGTGTATGCAGCAATCAAAACCGAAAACAATGTATTTTCTTTTCATGATGGAAGGAAGGAATGGAAGAATTTCCATGTTAGTTGGTTGAAGAAAGAGTAGAGGGGAAAAGGACCTTCCAATCTCATCAAAATGGTATTCTAAACTCATAACTTAGCATATGACTGGCATCTCTTTATATGCCAAGTATGAGTTTGTGGGTTTTCCACCCATCATAATGCCTGACACTTCTGTATTCAAATCGTGAATGAACAATGCTTTATTTGGAGTTCTTAGTATTAGAAATCTTTTC
+
CCCCIIIIIIIIIIIIIIIIIIIIIIIIIIIIIIIIIIIIIIIIIBBBBIII4444>FFIIHH>BBBI9999IIIIIIIIIIIIIIIIIIIIIIIIIIHHHIIIIIIIIIIIIIIIIIIIHHHIIIIIIIAA@@;;;;==@IIIIIIIIIIIIIIICCCCIIIIIIIIIHHHIIIIIIIIIIIIIIIIIIIIIIIIIIIIIHHHIIIIIIIIIIIIIIIIHHHIIHHHCCCCIIIHHHIIIIIIIIIIIIIIIIIIIIIIIIIII<<<IIIIIIIE<<<<IIIIIHHHIHHHIIIIIIIIIIIIIIIIIEEE@@55556
@CUESOTKD82
TTTTATTTTCATCAGTCGATTCGCTTTCCTTCACATTAGGAGCAGCTTCATATGCCGACGCAGTGAGTGAAACAACTTCCCATCCATTTCCACGAGAGTTATTCTCTTCTCCATCATTATCTGCCATTCTAAGGGAGTTCTCGTGTATTCCAACCTCACAGAATCGACACGACTTCTCGACCGAACGAGAAAACAGAAAAGAATCAATCAAGAGTTGCAGAGAACAGTAGAAGAAGAGACGAACGGGGCGAGAGTAAGATGAAAGACAGCGGCGACCGGAGACTGCGTCGACGTAACGATAAGGATGAAACTTGGCTCGGGAAATGGAGAAGGGATTAGGACTGGGACATGAACATGTGGGGGTAAAGTAATAATCCCCGCCAAGCAATGATGGAAACCGGCGGTTACCGGTGACC
+
77::=2222?IIIIIIIIIIIIIIGGGIIIIIIIIIIIIIIIIIIIIIIIIIIIIIIIIIIIIIIIIIICCCIIIIIIHHHIIIIIHHHIIIIIIIIIIIIIIIIIIIIIIIIIIIIIIIIIIIIIIIIIIIHHHIIIIIIIIIIIIIIIIIIIIIIIIIIIIIIIIIIIIIIIIIIIIIIIIIIIIIIBBB?I>E5555C:;GEEEIIIIIIIIIIIIIIIIIIIHHHIIIIIIIIIIIIIIICCCCIIII?????IIIIHHHIIIIIIIIIIIIIIIIIIIIIIIIIIIIIHCCDDHICCCCEIIHHEIIIIIIID;;;HCEIIEGEEE===?9999BAAG999EGIGEAAA@AE@.....7?DD+8//>=EE:777988GGIB@@EDDD@@24444;;FIIIIIIIIIIII::
@CUESOTKD91
TTTTGAACTTGAAGATGAGTATATTCAAGAAGAGATAAAAAACCCTACCGAGGAAACATCTTGTTCATATGAATCCGGATGGTTTTCTCTGCGTATCCTAAATTGTTTACGACAACGAATCATGATGAGGTTTTTATTAGTGTTCCCAACGGCAGATGCTGAACCTTTACTCAGAGCAGCCTCTGAAAACTTT
+
EAAAFFFFFFFHHHFHHHHHFFFFFFFFFFFFFFFF666222<<80.//4886...4/<<>>?>>AAAAAAAABAAA>?<<<333352=BDDDDFFFFFFFFFFF<<<C???ADDDDDDBABBBBB?401112238..4=DAAA???FFFF@@?ADFFFFF====FFFFFFFFFFFFDB==??DB10..:666
@CUESOTKD97
TTCGTCTTAACTCCGGTGAGTTTCTTGATCTTGTTCTTCTCCACAACCGCCGTGACCTCCGTCGCATACGACACCAGCTTCCCGATCTTCTCGAACTTGTGGGTCGTGTTCTTCCTCTGCTTCAGCCACACATACCCTGT
+
FFFFFFFFFFFIIIIIIIIIHHHIIIIIIIIIIIIIIIIIIIIIIIIIIIIIFFFFFFFFFFFFFFFFFFFFFFFFDA====FFCCCDDDDFFFFF<<==DFFFFFFFFFFFFFFFFFFFFFFFFFFFFFFFDD?====5
@CUESOTKE03
TTTAGCAAATTTGATATGAATGATGAGCACCAACTTGAGCTGACTCACTTGGCTTTGGTTGCTACCTTTATTGTCATGGGACGTCTAGTTGAGAGATGTTTGAAGGCGAGGCAATTGAATTCGTGCACTCTTTTACCCGCTGTGCTCGTCTTCGTCGAGTGGTTACCGAACGTTCTTGATGAAGTAGTAAGATATGGTTATGATGAAAAAAGTAGAAGCTCCATGGCTTAC
+
FFFFFF@@@FFHIIIIIIIIIIIIIIIIIIIIIIIIIIIIIIIIIIIIIIIIFFFFFFFFFFFFFF???FFFFFFFFFFFFFFFFFFFFFFFFFFFFFFFFFFFFFFFFFFFFFFFFFFFFFFFFFFFFF@@@@FDDDFFFFFFFFFFFFFFFFFFFFFFFFFFFFFFFFFFFFFFFFFFFFFFFFFFFFFFFFF<::8<>???7-----/=?-4448ADFFDBAABAA>8
@CUESOTKE12
GTTTTTGAAGCCATGGCGACCTACATCGGCCAAGTCTCTGTTCTTTCACTCATTGCCCTATTTGGGGCAGCTACCACAGCCATGATAACAACAGCTAGAAAGGCAGTGACATTATTGCTATCTTACTTGATATTCACAAAGCCATTAAGTGAACAACATGCGACAGGTCTACTACTTATAGGTATGGGGATCACACTGAAGCTCTTACCCGATTACAAGCCGAAAAACAGAGCTTTTCCGAGTACCGAGAGTTCAAGACCTGCTAACATTGACAATGAAATGGCGGCACATCAAATAAGAAGCGAAAAAGATGAAGAAAGAAGGCCATTGGTTTAAATTAGGATCCCATTTTATTGTTCTTATTTTCCAACTTTCAATTTCTAAATGCAAGATATTAC
+
I:::::IIIIIIIIIIIIIIIIIIIIIIIIIIIIIIIIIIIIIHHHIIIIIIIIIHHHIIHHHBBBBIIIIIIIIIIIIIIIIIIIIIIIIIIIIIIIHHHIIIIIIIIIIIIIIIIIIIIIIIIIIIIIIIIIIIIHHHIIIIIIIIIIIIIIIIIIIIIIIIIIIIIIIIIIIIIIIIBBBIICCCCIIIIIIIIIIIIIIIIIIHHHIIIIGEEBDA:://--,11?=?=/136BBIIIIIIIIIIIFGGGHIIIIIIIIIIIIIIIIIIIIIIEEEIIIIIIIIIIIIHHHH?>DEEEGA00000;2EEEEE222HIIIIDDDGGDDBBB<;;999AAE?222?9999E88GEB;3358888DDC;81119>A::::-/1;9?CAAC=AA>>9:
@CUESOTKE14
TTTGTCGACTACTTCAGTAAACAAGCTCGAGATAGGAAGACTTAGACCATAGAAGATCAATTGAAACAACAACCACAGAGCATGCTTAGAATTCCGAGAGATCGTCAAAGTCAAATCCTCACTCTAATACCAACAATTGGAAGCTTTGTTCATAATGTAGCTTTAGAGATTAGTTTGAAGAATACAACATTTTAACTGAATTAAATTTACTGTGGTGAAATAGGGTGGGAGAAATGACATTATGTGGAATAAAAGTGGAGAATTTTC
+
HHHIIIIIIIIIIIIIIG666DIIIIIIIIIIIIIIIIIIIIIIIIIIIIIIIIIIIIIIIIIHHHIIIIIIIIIIIIIIIIIIIIIIIHHIIIIIIIIIIIIIIIHHHIIIHHHIIIIIIIIIIIIIIIIIIIIIIIIIIIIIHHHIIIIIIIIIIIIIIHHHIIIIIIIIIHHHIIIIIIGFGGGE?333355E7AAAAD4662226ACDDDDIIHHHIIHHHHHAAGHGGGIIIIIIIIIIIIIIIICCAAHH===AFE8855=
@CUESOTKE18
GTTTCAGCTTCTTTAAGAGTTAGGTCCTTGTTGTATTGCTCTTGCAGAGAACTATCTGCACCTTCAGAACCTGAACCGATAGCTTTAGCATTGCATTGCCAGAAAGTGCCAGATGGATCAGTGTAGAATAGGCTGGGACCCTTCTCATCATGGCCGGCAATGAGAAGAGCTACACCAAATGGTCGAGACATGGACTCCTCATCGCCTTCACCAAATCTTAGGGCTAGATCACAAAGAGCTTGAGTTGTAGACTCCACAGTCATTGGTTC
+
IHHHIIIIIII???IIIIIIIIIIIIIIIIIIIIIIIIIIIIIIIIIIIIIIIIIIIIIIIIIIIIIIIIIIIIIIIIIIIIIHHHIIIIHHHIIIIIIIIIHHHIIIIIIIIIIIIIIIIIIIIIIIIIIIIIHHHIHHHHHIIIIIIIIIIIIIIIHHHIIIIIIIIIIIIIIICCCIIIIIIIIIIIHHHHHIIIIIIIIIIICCDIHE?==IIICC555CIIIIIIII;;;D>HIIIIIIHHHIIIIIIIIIIIIIIIIIIIII@
@CUESOTKE21
ATCCTTCGGCCAGCTGCACCAAGCGTCTCGCAAACTCGGCTAGCTGCAATGGGTATTGATCTCGTAGCGGGAGGTAAGAGCAAGAAGACCAAGAGGACCGCGCCCAAACTACTGATG
+
@=AB==5444499AA??445===ABBABBBB666?CCCFDDBBBBBBBA=3335=AABBBBBDFFFFFF@@=99FFFFFFFFFFFFFFFF@@AFFFFFFCCCF???652<:8897<<
@CUESOTKE30
TTTGTGGTGGAGGTCAAGAAAACTGCAGGAGACACCTTGGAATACAAGCAATTTTACAACAAAGACATGAAGCCTTGCCTTAAGGACATCGTGTGGGCTTGGGAAGGAAACGAGCAACAACAGCAACAACAGCAACAGCAGCCGCAGCCGCAGCTCCAAAATAGATAAAGAACAAGAAGAATTTGTAAAGTCGTTCGGTCTTGTCCTTGTTCATGTTCATGTTCATGTTATTGTTCTTGTTCTTGTTCGTGGGATTTTGATGGTGTCCATGTGTGAAACAGGGGAAGGTGATTTACTTTTAGTTGGTTTGTAACTAGAGTGTTTGTTTACGGCCTAAAAGACATTCAATTCTCATTATTGGTTTCGTTTTGTTGTGAATCAAATAAGAACATGA
+
FFFFFFFFFFFGGGGFC<66666ABBBDDDHIIIIIIIIIIIIIIIIIIHH;;;;FFFFFFFFFFFFFFFFFFFFFFFFFFFFFFFFFFFFFFFFFFFFFFFFFFDD==?FFFFFFFFFFFFFFFFFFFFFFFFFFFFFFFFFFFFFFFFFFFFFFF@@@@FFFFFFFFFFFFFFFFFFFF<??FFFFFFFFFFFFFFFFFFFFFFFFFFFFFFFFFFFFFFFFFFFFFFFFFFFDDDFFFFFFFFFFFF666F====GGGGGDDDDDGGGGGGDCCCF>=;==CC99ACA???DD6664?<1144...3044??=>?BBD???D444DB5444@44644-4<<898884444:ABB><<<888:2----2--5555533.//:74766;;997
@CUESOTKE37
TTGGGCACCTTGGCAACCTCAATGAGCTGCAACTGTTGGGTTGTCTTGCTGGTGTGGAGATGATTCTGAAGGATGTGGGATATCCAGTGAAGCTTGGAAGTGGGGTAGCAGCAGCTTCTGCATATTTACAGAACAACATTCCACTCATTCCTTCTCGGATTTGATTTCGGTCGAGACCGTGATCCGTTCTCATGCATTTGATTTCGTCTACTGTGTAAAGAAAGAAAGGACTGTTGTGTTATTGTAATATTTGATGTCTACTTTCACTCCTTCAGGCATTCTGATGAGAATGCCTATGTATTCAGAAAGTTCACAAATCCTATTACAAACTCTTTAATCTA
+
FF???FFFFFFIIIIIIIIIIIIIIIIIIIIIIIIIIIIIIIIIIIIIIIIIFFFFFFFFFFFFFFFFFFFFFFFFFFFFFFFFFFFFFFFFFFFFFFFFF6666?FFFFFFFFFFFFFFFFFF@@@FFFFFFFFFFFFFFFFFFFFFFFFFFFFFFFFFFFFFFFFFFFFFFFFFFFFFFFFFFFFFFFFFFFFFFFFFFDDDFFFFFFFFFFFB==;A1114111884<AABBDFFFFFFFFCCCCF???FFGGGIIIIIGGGIIIIIDDDFGIIIIIIIIIGGGIDDFGIIIIIIIIIIIIIIIIIIIIIIIIIDDDDD:::AB??DDB=;8<;2879
@CUESOTKE47
AGAAAGCGCGGATTCCTCCTCTTGCACCGATCCATCAAACACTGGAGCTCCAGCAATTCTCAATTCAGAATAAGCCAATCTTCAAACAGAGAAGAAAACCCTAAGAAGTGAATCATTCTTCAGCGG
+
HB666BHHHHHHHHHHIIHE866@@@BB>:;9ADA>00064:654?<>>B>???GGGGGDDDEEEHHHHHHHHHHHFFIIGB?;;;B<D;65563444998:./644:><<<DDDDBD::;;?D@@
@CUESOTKE55
GTTTTAGCTGTTTACTGATTTTTGGTTGAGCTATAAAAACATGTTTGCTCTGAATTTTCCTCTTAGAACTCATCCTCCTTTGCCGTGCAGACACACCGGAACAAGTGACAGGTACTTTCTTCTCTGTTTTCCTCTAGGCACATCAGTCGACACAGTTTGCTCGAAAGATAGATTCCATTGCTTCTCTAGCATGGACTTTTGCAGCAAAAGAAGAGCCTCCACAGTACATTTAAGATCAGTTTCTTCATCTTCCCAAATGGTGGTGTTATGAAGCCATGGCTCTGCAGTTGGAGAAGAGGGAGTATCTACATGTTCCTTCACAGCTTTGATGCATTGCACGTGCCGATTCGACGGTGGATAGCTCGGAGAAAAGTCAGCCGAATGTTCGCTATTACCACACTCTTCG
+
>55555?IIICEEIIIII?????IIIIIIIIIII;;;;;IEI;666GIIIIIEI;;;;CCFIIIIIIIIIIIIIIIIIHHHHHHIIIIIIIIIII;;;;IIIIIIIIIIIIIIIIHHHIIIIIIE;5333>>8EEIGIIIIIIIIIIIIIIIIIIHHHIIIIIHHHIIIIIIIIIIIIIIIIIIIIIIIIIIIIHD:888DDEA=4444E<DIIIIIIIIIIIIIIIIGGGIIIIIIIIHHHIIIIIIIIIHGG===IIIIIIIIIIIIIHHHHIIIIIIIIIIIIIIIIIIIIIIIHHHIIIHHHIIIIIIIIIIIHHHHIIIHHHIIIIIIIIIIIIIIIIIIIIIIIIIIIIIIIIIIIIIIIIIBBBBIIIIIIIIEED;999;IIIIIIIIIIIIIICCDD
@CUESOTKE59
TTCGATCCACTTCTCTCTCACAATGTGTTCCCTCATCTCCAGCATCGCCACTGGATCCTTATACGGATGCTCCGGATCGAAATCATCCGGCGGAGATTCATCGAATTCGACTGTCTTCTTCCTCCCCACTAGTTTTTTTCCTTTACCCTCCTTCTTCTTTGTCCTCGCT
+
FFFFFFFFFFFIIIIIIIIIIIIIIIIIHHHHHHHHHFFFHHHFFFFC?@?FFFCCCFFFFFFFFFFFFFFFFFFFFFF===FFFFFFFFFFFFFFFFFFFFFFFFFFFFFFFFDBAA<<<88.,,,:/72.,,,,,,,11//1=112-//443884336<79998<64
@CUESOTKE61
TTTGGAGTCTTGACACCTTGATCTCTCCATCCAAAATCAGAACCGCCAATCGAGTTGCTTCCCTCATCGGAGTTAAAATACAGGAGCATTTCGTCAGATGGAGTACTATCCATACCAGCAGGGAATGAGTCCATGTATCCAAGTTGGTCAGTAGGAGGTTTTGCTTCCAGAAAACCAGTGGTTCTGTAGTAGTTCTGATCTGGATGATTAGAAAACTTAAGGTGTTGGTTTGCGCCGGCCTGGTTTGCTTTCAAGTTCATATTGAGATGTTTCACATTCTGTGAGTTTTTCCGCTTCTGGGTATTATGCAAAGGTTCATCAGGGAAATTCAACTTGGCTTTCTTGCCTCGAATTCTCAGCGCCTCCGCATCATATGCT
+
;;;IIIIIIIIIIIIIIIIIIIIIIIIIIIIICCCCIIIIIIIIIIIIIIIIIIIIIIIIHHHIIIIIIIIIIICCCCIIIIIIIIIIHHHIIIIIIIIIIIIIIIIIIIIIIIIIIIIIHHHIIIIIIHHHIIIIIIIIIIIIIIIIIIIIIIIIIIAAAAIIIIIIIIAAAAIIIIIIIIIIIIIIIIIIIIIIIIIIIIIIIIIGGE?11112<D99==@EEECCBBBHHIIIIIIIIIIGGGIIHHHIIIIIIIIIIIHHHIIHD;;;EHIIEDF=BBB=7////1>>EEEIIIHHHIIIIIIHHGGHIIIIIIIIIHHHHHHIIIIIIIIIIIHHHIIIHHHIIIIIIIIIIIIIIIIIIIIIIIIIIIIIII
@CUESOTKE64
TAGACACATGGAAGAGAGGAAGGTAAAATTTAATGGTTAATAATAAGTGATTACAAAGTAGGCGAAGGAAATGTAAATTGGTAAGAGCGTAGCTTGAAATTGATACGC
+
IHHFFFFFFFFFFFDDDBBAAAA=9999===9;?DDDFFFFFFFFDD?==ABA:5549?:>>A=<<<<888<<4000<<>>>>>BBDDDDDDDDDD???A<<<>=??<
@CUESOTKE67
CGTGACGATGATCGAAAGCGTTCGACCAATGGAAGCAGAGAATCGACGTTCTTCCACGAACCGATCTGAAAGTTCAATACCGCCGCCGCCGCCGCCACAAGCTGTCGTGACAGAGAATTCAACCTCTCAGTGAGTTGGAGCTAATTTGTTCATGTAGTGCTTACCTTTCATTAAGTATTTGTGAGCTTTTCCTATTTAGATTTGAATCTCTTCTCTAGATTCTAGTTTTGTCAACAAAACCAAAGTTAGACTTTTAAAAAACGTAAGAGAATATGAGATAGAGACGT
+
FFFFFFFFFFFIII???IIIIIIIIIIIIIIIIIIIIIIIIIIIIIIIIIIIFFFFFFFFFFFFFFFFFFFFFFFFFFFFFFFFFFFFFFFFFFFFFFFFFFFFFFFFFFFFFFFFFFFFFFFFFFFFFFFFFFFFFFFFFFFFFFFFFFFFFFFFFFFFFFFFFFFFFFFFFFFFF?=;@:=>?4....2217666=>?==?::<CCCFFFFDDFDBBBAAABA6666?7FFFF====FFF;;C6624492522-,----33,++87<;6334444<??>===><6
@CUESOTKE75
GTTTTCATCGACACTCATCATTGCACCAGCATTATCAAATTCACCGCAATAGTTGGGGGCTGAGAATATTGTGACAAGTTGCCTGTCGGCAAAAAATTCATAACCATCCTCCACAACCTGATGAGCACGACATACGAGATCCAGATCGTGCTTGGATAAAAATTCTTCCACCTTATCAGGACCAAAGGTGTAAGAGACTCCTCTATCATTCATCCCCCATCCTTTGACATCTCTACAAGGATCTGACCAAAGCAAATCACACAACAAACCAGTGTCTGGGATAGGTGTTGGCCTGCCTAAGCTTCTTATTTGATCCAAATTTGTAAGATCGGGGGAGAGACCACCATGCATGCACAAAATTTTGTCATCTATAAGAGCAGCCACGGGAAGACAGTTAAAACAATCAGTAAACGCCTTCCAGAGTCTCACATT
+
ICCCCIIIIIIIIIIIIIIIIIIIIIIIIIIIIIIIHHHIIIIIIIIIIIIIII=====IIIIIIIIIIIIIIIIIIIIIIIIIIIIIII999999IIIIIIIIIIIIIIIIIICCCCIIIIIIIIIIIIIIIIIIIIIIIIIIIIIIIIIIIGGG91111/;;AA=CCIEHHHEIGIGEE??555??IIIIIIIIIIIIIIIIIIIIIIIII>??>>IIIIHHHIIIIIIIIIIIIICCDIIIIIIIHHHIIHHHIIIIIIIIIHHHHHIHIIIIIHHHIIIIIIIIIIIIIIIIIIIIIIIIIIIIHHHIIIIIHHHHHHH=CCHIII===;;H<IIIIIIIIIIIIIIIIIICCCCCCCCH>HHIIIIIIIIIHEEEEEIE97582-3@=@..----5-3777==DBBC???IICB@@@@CC@@A@;77
@CUESOTKE78
TTTGATTCAGCATAGAGAATGTCAAAGAATCAAGATTCTTGTAAGCTATCTGCAGCAGACTATTTTGTAAAGCATAAATAATTGCAGGAAGTCCTGAAGCAGTCAACGCACCAGCCACAGTCCACTGACTAAAAGTTTTCTTTAAACTACCTTCTTTTACCATGATAACCAGGGCACATACGACCTTCACTATCTCACAAGTTAAGACAGATGAAGTGACAATAACTTCTCGTCTCGTACATCGCTTGAATTAGGGTTGAGCTCCATACTGTAGAGCAAGTAAAATTGAGTAAAGCAAAATTACCCTTGCTCATTTGATCGGCACTAGTTGCCGCATCTTTAGGCCTTTTCTTTGCAGCCATCGACGCCATCACTGCTAACTCTCGTATGCGTCGAC
+
HHHIIIIIIIIIIIIIIIIIIIIHHHIIIIIIIIIIIIIIIIIIIIIIIIIIIIIIIIIIII;;;;IIHHHIIIIHHHIIIIIIIIIIIIIIIIIIIIIIIIIIIIIIIIIIIIIIIIIIIIIIIIIIII=9998333388;;BBBECIIIIIIAAAAIIIIIIIIGGGGIHHHIIIIIIIIIIIIIIIIIIIIIIIIIIIIIIIIIIIIIIIIIIIIIIIIIIIIIIIIIIIIIIIIIIIIIIE<722////4::;:7@EGIIIIIIIGGGGIIIIIIII====8887>E99445//////-//AA@EEIIIHHHIIIIIGGGIIIIIHCCCIIIIG;;;A@@772//29555AAEGIIIIIIIIIIIIIGGFGGGGIIIIIIFHFIIIIIIIIB4
@CUESOTKE90
TTTTTGCGAGAGTAAAACCATTTGGGGTAGAAGTACGCAATGTGAAATGTGTTAGATGTGGGATCTTTGGCCATCAAAGTGGTGATCGTGAATGTCCGTTGAAGGATGCTATGATGCCAAATGAAGAAAATCGATTGAAAAGAGATGACCCTTTATCTACAATACTTGCCCATGCAGAGAGCAGTGAGCCTCTGAAGTGGGAGTTGAAGCAGAAACCAGGAATTAGTCCTCCCCGTGGAGGTTTTAATCCCGATGACCCGAACCAGCAAATAGTTGCCGAGGACATATTTGATGAGTACGGAGGCTTTCTCAGCAGTGGCGGTATTGTCCCGGAATTGCTGTCCAATTTTTCAAGCAAACCCAAG
+
<<<<<IIIIIIIIAAAAIIIHHH====:IIIIIIIIIHIIIIIHCCCIIIIIIIIIIIIHHHIII>>>IIIIIIIHHHIIIIIIIIIIIIIIIIIIIIIIIIIIIIIIIIIIIIIIIIHHHIIIIICCCCIIIIIII>>>>IFIIIIIHHHFFFIIIIIIIIIIIIIIHHHIIIIIIIIIIIIIIIIIIIIIIIIIIIHHHIIIIIIIIIHHHHHIIH====IIIIIIII>>>>IIIIIIIBBBBIIFHHHIIIIIHHHIIIIIIIHHHHD<DHHDDDDIIIIIIIIHHHHIIIIIIIIIIIIIIHHHIIIIIIIIIIIIIIIIIIIIHHHIIIIIIIIIIIIIII77775D@@?E:77666229
@CUESOTKE92
TTTGATTCTAGCAGGATATTTGAGCCTTGGAGCTTTCAAGAAGAAGAAGAACTCCTACCTTGCTCTGATTCTTGAAACAGTATGTGCCGCTGCACTCACGTGGGTTATGGGACAGCGATATTTGCAGACTTCTAAGATCATGCCGGCTGGAGTTGTTGCTGGAATCAGTTCTATCATGACTTTATTCTACTTGTACAAGCTCGCAACCGGTGGCAACCATATTTCTCCCAAGGCCGAGTGATGATTTCGACTACTTACTTTGGTACTTGATATAGAAAATGCATTGGATCACACGAAAAACTCGAACAATGTTTAATGCACTGATTTGCTGTTTATTGCTAACTCTGTGAATGTCGACATGTAAACTGAATGAATGTTCGTTAGTGATTATAAACAAGTT
+
GGGIIIIIIIIIIIIIIIHHHIIIIIIIIIIIIHHHIIIIIIIIIIIIIIIIIIIIIIIIIIIIIIIIIIIIIIHHHIIIIIIIIIIIIIIIIIIIIIIIIHHHIIIIHHHIIIIIIIIIHHHIIIIIIIIIIIIIIIIIIIIIIIIIIIIIIIIIIIIIIIIIIIIIIIIIIIIIIIIIGGGIIIIIIIIIIIIIIIIIIIIIIIIIIIIIIIGGGGIIIHHHIIHHHIIIIIIIIIIIIIIIHHHIIIIIIIIIIIHHHIIIIIIIIIIIIIICCCBIIIIIIIIIIIIIIII99999IGEBFDBA?61002557@@BCBBB;;;AD<22227<<HHHGGGIIGGGGGGIIIIIFIIHHC<<<F?@@DFDDDHHHHHHIIIHCCDHHHHBB>@77ECE
@CUESOTKE94
TTTATCATCTGTTACCAGCAAGAGAAGGAAAAGCTCATCTCCTAAAATGAACGACGATGATTGCGCATTGATGGTCAGTCCTCCCGACTGGATTTCGAATATGGACAAGCACTCGAATGGCGTACAGTGGTTGAACGACTTCAGTGGAGTTATGAAGAACAGCCACGGGCCTGTTACAGCTGCAAAGGCAATATATGAAGACGGTGAAGGCTACTTAATAATTATGAGTTTGCCATTTGTGGATCTACAAAGGGTCAAAGTTTCGTGGAGGAACACGCTCACACATGGTATTATAAAGGTTTCTTGTGTGAGTACATCTCGAGTACCATTCATCAAGAGGCACGAT
+
????IIIIIIIIIIIIIIIIIIIIIIII::::IIIIIIIIIII@@@@IIIIIIIIIIIIIIIIIIIIIIIIIIIIIIIIIIIHHHIIIIIIIHHHIIIIIIIIIIIIIIIIIIIIIIIIIIIIIIIIIIIIIIIIIIIIIIIIIICCDHIIIIIIIIIIIIIIIIIHHHIIIIIIIIIIIIIIHHHIIIIIIIIIIIIIIIIIIIIIIIIIIIIIIIIIIIIIIIIIIHHHHHHIHHHIIIIIIEEEE999??<?=::82000544777<@@EEEIIIIIIIIIIIIIHHHHIIEEECC?;;;9=IIIIHHHIIIIIIIIIIIIIIIIIIIIIIIIIIIIIIIIII
@CUESOTKF05
AGAACAAATTGGCATTAGTTTTGCTTGAATTCTGTTTAATAACTATTAGTGAAATAGATGGATGCTGTAACACCAATCACAATGGTGTTACATTACATGGGATGAGTCA
+
B?@841114499==<<=40111=>>>?>>88:?????DDADDA@@BBAA8433199AAAAABACCFFFFFFFDDBBBBBBA:44559BA???>@BD?::::ABBA@?==
@CUESOTKF06
TGATGTGGATGATGTTTCTGAAATTGTTATCACCGGGAAGAAGAAGGGTAAGTCGAAGAAGGGTGGAAGTAGCAGTGCTTTTACTGCTTCCAGTTTTGGTTTGCTTGAGGAGGAGGGAAAGGACGGCGCTAATGATGATGACGATGATGATGAATCTGTGTTGACAGCAGAAAAGGATGATGATGAAGAGGAAGATTCTGTGATCAAATTTTCAGGTAAGAAGAAGTCGTCGAAGTCTTCGAAGAAGAGTGGGTTTTCTGCAGTGTCAGCATTCGGTGCCCTCGATGATGAGAAAGACGAAGATGTAATTGATGATGAGAAT
+
IIIIIIIIIIIIIIHHHIIH666??IBBGIIIIIGGGHHIIIIIIHHHIIIIIIIIIIIIHHHIIIIIIIIIIIIIII@@@@IIIIIIIIIII@@@@II;;;IIIIIIIIHBBDHHHGGGGGIIIIIIIIIIIIIIIIIIIIIIIIIIIIIIIIIIIIIIIIIIIIIIIICCCCIIFIIIIIIIIIIIIIIIIIIIIIIIIIIHD;;;@@B@HHIIIIIIIIIIIIIIIIIHCCDIIIIIIIIIIIEEEG;7711115.::=AAEEEHIIIIIIIIHH???IIIIIIIIIIIHHHIIIIIIIIIIIIIIIIIIIIIIIIIHH
@CUESOTKF09
TTTTTCTGCTTGTTCTTGGAACGCTTTGACAATCTTTGGATGACAATGTCCCTGGTTGACAGCAGAATAAGCTGATTGAAAATCCAGATATCTCTTACCCTCTGGGTCCCATATAGATGATCCCTTTGCTTCAGAGAATACAACTGGAATTGGGTGGTAGTTATGGGCACTATGATCTTTTTCCATATGGATGAGCTTCTCAGAAGCAGGAAAAGAAGAGGCACTGCTTTCAGGGACCGTAGAAAATGGCCTCCTTCCCCTGCAAACCAACCCGACCAAACATTGCAGCTGCCTCCTGGACGCCATTAACGAAAGGGGTTCTTTCAGAAAAGCTTGTAATCTCAAACAAATTTCCCTTCTGGGTTTCTCCTCACAGCATCCACAGAAGG
+
???>>IIIIIIIIIIIIIIIIIIIGGGIIIIIIIHHHHHHHIIIIIIIIHHHIIIIIIIIIIIIIIIIIIIIIIIIIICCCCHHHIIIIIIIIIIIIHHHIIIHHHIHHHIIIIIIIIIIIHHHHHHIIIIIIIIIIIIIIIIIIIIIIIIHHHIIIIIIIIIIHHHIIIIIIIIII;;;;;IIIIIIIIIIIIIIIIIIIIIIIIIIIICCCCIIIIDCCIIIIIIFDHII666HHIIIII@@@@ICC;;;<ECC<<<<IIIHHHIIIIHHHD=77???IIIIIIIIIIIIIIIIIIIIHHHHIIIIIIIHHHBBBBHEI@<<BB?5555ABEIIIHHHIIIHHHIHHHCCCHGGCCIIHHHHHHIIIIIIIIIIIIHHHIII?=;88
@CUESOTKF14
TCGGGATAACAACATTGATGCATATTCTGCTGCTGCTGTTAAAGTCGGCCCGTGGAGCTTACCAGGGTCCAGAGTTGGAAGTTTTGCGAATCAAGTAATACTTCCACTAGCTCACACGATTGAGCACGAAGAACTTCTAGAAGTGATTAAACTGGAAGGCGTCGGCCATACACCTGAAGATGCAATGATCCCTAGAGAAATGTTTCTTCTACAACTCTGCAGTGGAATGGATGAAAACGCCATTGGCACATGTGCTGAGCTAATATTTGCTCCAATTGATGCTTCT
+
HHG;;;GIIIIHHHHHIIIIIIIIIIIIIIIIIIIIIIII???HHHEECCCIIIIHHHHIIHHHHHHIIIIIIIIIIII?94444=BEGEEEEHIIIIIIIIIIIIIIIIIIIIIIIIICCDIIIIIIIIIIIIIIIIIIIIIIIHHHHGGHIIIIIIIIIIIIIIIIIIIIIIIIIIIIIIIIIIIIIGGGIIIIIGDDHHHHHIAADHIIIIIIIIIIIIIIIIIIIIIIH;;;;CCEEICCCCHHIIIIIIIIIIIIHCCCECCCIIEEEIIIIEEEIEEEEE
@CUESOTKF17
TTTATGTTCAAATTACTCTAAGAGAAGGAACAATCATATTCTATCTATACACCTTAGAATCTATTATTATATATCTACGACTGACCTCACAACATAAAGTTAAAGAACATTACAAGAATGATGAGAACCAGTTCAATATTAAGATTTAATTACTT
+
FFFFFFFFF;;:FFFGDD554:=AAAA>455=BBBBDDFFFEEEEEFHGGGFFFFDDDDFFFFFFFFFFFFFFFCCCADDBAAABA<898<<<B?444<=>99001149BBB=<<ABBDDDD?:::<@@>?=672246....7611121116:55
@CUESOTKF23
TTTGCTTGAAGGAGTTTCTTCTTGCTGTTGCTAGAACAGTCTTGTCAGCCACTATGAAGTAAGCTGCTCCAGCCACTGAAGAGATTATGAGAGCTTGAGCTGCGTGATTCAGATTAGCTTTTGCCCATGGCAGCATCCTCACGCTGGCCAGAGTGGGAATAGCAGTGGCAATACTTGCAATGGCAGCTGCTTTAGCTCCAGCTATCACACCCTCTCTAGCACAGCGCTTCGCCATGGCCACTTTTGGGTCATGAGAGGCCAAATTGTTTCTCTCGAGAAATCCCTGAGCCAAATTATGATTTCAGTGGTAGGAGTGAGTTTGATGGTTTTCCCGAATTCCAGCGT
+
HHHIIIIIIIIIIIHHHIIIIIIIIIIIIIIIIIIIIIIIIIIIIIIIIIIIIIIIIIIIIIIIIIIIIIIIIIIIIIIIIIIIIIIIIIIIIIIIIIIIIIIIIIIIIIIIIIIIIICCCCIHHHIIIIIIIIIIIIIIIIIIIIIIIIIIIIHHHIIIIIIIIIIIIIIIIIIIIIIIIIIIIIIIIIHHHIIIIIIIIIIIIIIIIHHHIIIIIIIIIIIIIIIIIIIIIIIIIIIIICCCCHHHIIIIIIIIIIIIHHHIIIGGGHIIIIIIIHHHIHHHIIIIIICCCIIIIIIHHHIIIIIIIIIIIIIIIH???IIIIIB@@@FFHDCC?>>>?ED@@
@CUESOTKF24
GTTTCTGTTTGTAGATGGGTTCTTTGACTCAACTTCATTTCTTGTTTAGATTTGGAGCGAATTGTATTGTACAAATAGTTATATTATACGTTCAATCATTTTA
+
FFFFFFFFFFFIIIIIHHHIIIHHHIIIHHHHIHHHHHHHHHHHFFFFFFFFFCDDFFFDDDDFFFFFFFFFFFFFFFFFFFFFFFFFFFFDDDBBB=3333:
@CUESOTKF30
TTTGCTTTAGTACTCTCATCGCTCGAGCTTTAACAGCTTCTTGAGCTGGACCGGGCCTTGTTTTCTTGATCTGCTCCTTATATCTACTGAGTTCAGCATCAAGCTTCTTTATCTTTTCATCCACTGAATCG
+
FFFFFFFFFFFIIIIIIIIIIIIIIIIHHHHHHHFFFFGFFFFFFFFFFFFF<==DDFFFA@AAFFFFFFFFFFFFFFFFFFFFFFFFFFFFFFFFFFFFFFFFFFFFFFFFF@@@@FFFFFBBAAA>?77
@CUESOTKF33
CAGCATTGCAGAGTTCATCAGGTCCGAGAAGGTCGAAAGCAGTGTGAAGTAGAGGACGTAGAAGAAGAAACGAAGAGAATGACAGTGGTCGGGACATCGTCAACGCACGTAGATGGAGTAAGAATGTGCGAAGATGAGGGAAGAGCNGAACATCAGAGGTGAGAGAGATAAAAT
+
FFFFFFFFFFFHGFFFFF@888<CDDAAAAABB:53314<AAAAA56:=FIIFFFFFFFDDDB=99811148::@<<=AAA????=>>4000048=>???@@DDFFFFFCCCCCAADDDDDD?:::=BA?>>?A<55444>>:>?<!44448<<<??BBBB@AAAA?=900004
@CUESOTKF34
TCGTCTCCAAAGTGCCATCAAATGAAACAAAGAATCATCATCAAGAGAAGCTGAAACTTATGAGCTCTTTGACATCAAGACGACTTCTTCCACAGCACCTGAAAAGCTGCAGGAGAGGACAATCGATGCTACCAAAATCAACGAGCTGTAACTCTCGGTTCGTTCAAAGAGTTCAACTTCGACCGAACAAAGGAGAATGCAGAATACAGCCTCGGTTGGTGCAGAGTGGTGGGCGAACGAAAAGGTGGGTGTGAAGGAAGCCAGTAGTCCAGGCAACAACTGGACTTTCTTCCCAATCTTGCAATCTGGGGTCAGCTGAGTTAAGATCTTTTGAATGTACATTT
+
IIIIIIII666HIIIIIII;;;IIHHHI<<<HIIIIIIIIIIIIIIIIIIIII;;;IHHIIIIIIIIHHHIIIIIIIIIIIIIIIIIIIIIIIIIIIIIEC55449?IIIIIIIIIIIIIIIIIIIIIIIIEE5555EEEEIIIIIIIIIIIIIIIIIIIIIIIIHHHIIIIIIIIIIIIIDCCIIIE222BB:;9999EIIIIIIIIIIIIICCCCIIIIIIIIIIIIIHHHIIIIII9999E??4229<EEGGACBCDCCDDDIEEHHIIIIIIIIIC;;;;CCBBA????C???DCCDIIIIIIBCBBHHHHIIIE=7777BDA@2022=<@A@;??IHHH
@CUESOTKF35
GATACAATGCAAATACGTGCCTCTGGTGGTTGTGTTCTCTGCAAGAAATGTGGTATCTCCTTCAACTACACGCTCGAGCTTGCAAAGAATCTCAATGCCATGTACCC
+
FFFFFFFFFFFHHIIIIIIIIIIIIIIIIIIIIIIIIIIIIIIDFHHHHHF===DFFFFFFFD@@@FFFFFFFFFFFFFFFFF666?FFFFFFFFFFFFFFFDB=:8
@CUESOTKF36
GATATCAAATTGCCCTAATTCGTCCGTTAGATCACTCGTATAGTGTATCACTCTGCTTCTCTCGTCCAAACACGTTACAGATACCTTACAATCTGCAATCCAGATCGTCGAAGATTAACATAATCGGA
+
=>????9<?FFF??=A>>4449888888444>?A?<<=BAAAAADBBDDDDDDD?:::A>?==<=440000089??===?BDDDDA666::AAABBBB==?AAABB????<<<<8888?>7669:224
@CUESOTKF47
CTGCTTCCAAGCTTTTCTTTTATTTTAATTCTTGGTCGCAAGCTTCTTACAGTGCCCACACCAAGGAGCGTAGAACTCAACCAGAGCTCCTCTATCTTGTACCGACTTCGTCCTCGAAGTTCTCCTCCGTCAACACTACAACATCGTCGGCCACTGCCGAAGGCAAAAATAAGGCCAGTG
+
47::<<>>AA?A9999=440046666@@55?>>>>95555:BBBBBBBDDCCCF????9?DDFF???CFFFFFFF?<<<:?===<<<<8888<?AA@====<=<<>AA?9555<<B@@<<<A556AAADFFAAADDDDDAAA?:::?AA>@@AAABA=555BBB55333?33<<====<8
@CUESOTKF52
GGAAATGGCAGTCCGTCCGTGTCATCTGAGGTTAGAAAGCGGAGGTGGATCGGAATTGAGGCGGAGGTCAGATGACCGGAGATGAGAAAACGACGGGAAAGTAGTGGTGATTGAGTTGCCTGGTGCATAGGGAA
+
HHBBBIIHIIHHHIIIIIHHHHIIIIIIIHHEEEGCCCD<;88886@GGGGEEDEEEHHEFEHHHHHHHHHHHHEBBBBHHHHHHHCCCCHHFHHHCC@@6;4A?544264466488444644;6::?;89955
@CUESOTKF54
GTTTGACTCTTATCAGAATCATCGAAAGCCTTGTCAGACGATGATGCATCATTCTCTGCCACTGCAGAAGGTAGTTTGTCGTCAGGTAAACCAATATCCGAGCTCGCTGCAACACTTTCTTTCTCTGCGTCGATGTCCATGGCATTAGAACCTTCATGTTCATGTCCCAAGGAAGAGTTTTGTTGTTCACCCGCTAATTCATTGGGAGGCATAGAATTTTCACCACCAACTGCTAACGCAAACACAGCTTCAGAACTATCAGCATTTTCTCCTACAGTTCGATTAGCCTCAGCCTCGGCCAACTGAAGAGCACGGTTCTCCGCTGCAATTTCTTCTTCCTTTAGTGCTTGTGCCTTGCGCTCGTCCATGATTTTCGTCATCTTTTCCAAGTCCGCAAAAGGTT
+
IGGGIIIIIIIIIIIIIIIIIIIG666GIIIIIIIIIIIIIIIIIIIIIIIIIIIIIIIIIIIIIIIIIIIIIIHHHIIIIIIIIIIHHHIIIIIIIIIIIIIIIIIIIIIIIIIHHHH<<<HIIIIIIIIIIIIIIIIIIIIIHHHIIIIIIIIIIIIIIIIIIHHHIIHHHHIIICCCCIFFIIIIIHHHIIIIIIIIIHHGGGIC?GIEEEEE5556?HIIIIIIIIIIIIIIIIIHHHIIIIIIIIIIIHHHIIIIIIIICCCCIIIIIIIIIIIIIHHHIIIIIIIIIIIIIIIIIIIIH???HIIIIIIIIIIIIIIIIIIIHHHICCDCCHHCGGIIIIIIIIIICCCCIIIIIIIIIIIIIICCCCIIIIIIICBB@HHEEEEEEEE::::EEGG
@CUESOTKF56
AAATTGAGAATGGAAGTAAGAATTATCTCAAATGTTAGATCAAGGATATTGGTGTGTTGCATATCTTCTAGAGTATTCAAGGTTTTCATTCAGATTTGGTTTCGGTTTATTCATGTATATTTCTTTTACTCTAGTGTCGTA
+
666FFFFFFFFFFFFFFHFFDDBBDDDA?666@EFGGFFFFHHIIIIIIIIIFFFFFFFFFFFFFFFFFFFFFFFFFFCCAA;;;;AAAA????66622---/..-,17229<???AA?888?////44.334329==954
@CUESOTKF61
TTTCTTCTTCATCGGAAAACTCGAACTCGAGAGGGTAGACTTGAGTCAATACCCGAACCACCACCACCACAACTACCACCACCGCTACTATATATATATAAGTTCAAAAGAAAACCC
+
FFFFFFFFDDDDD::66666ADDDBDDHIIIII@@BIIIIIIHHHHHFFEEDFFF@@@@FFFFFFFFFFFFFFFFFFFFFFFFFFFFFFFFFFFFFFFFFFFFFF6666F;;=7=;;
@CUESOTKF66
TTGCTTTCTTTCTTCTTCCTTGCTCGATCTCGATGTTGATGCGTCGAACTGGAAGCAAGGATTTGTAATTAATTAGAATTGTGATCTCTGTATCCTCCAATCTTAATACATAATAGAGCTTCAGATGAAATCTCTTCCT
+
FFFFFFFF999HHIIHHHHHHHHHIHHHHHHHHHHHHHHHHFGGDDDDBD66666?AAAAD?FFFFFFFFFFFFFFFFFFFFFFFFFFFFFFFFFFFFFFFFFFFFFFFFFFFFFFFFDAAAABBA:111<<?=;;976
@CUESOTKF69
TTCCACCGTCTCAGTCCTTGCCGTTCTCTGCCACTGCTACTCTCAACTCCGGTGGGTGGTGTTGGTCGATTTGGGTGGCTCTTACGGCGGCTATCGTAGCGGAGGTTTGCCGGTGACTGGTTAGCCGGCGTTGTT
+
??CCFFD::9::AABAA88:::BB>>>AA==?@:::@DDBBBBDDGC:::::A==;<448444<88989888888000448>>??<<<<8::=BA==?AADFFFFFFFFFFDDDDFFFFFFFFCCCDBBAAAA88
@CUESOTKF70
AAATTACTTCCAAACTTTTGCTGAAGTGTGAGTACCATAGTCAAGTCGTTTGGGTTCAGTTCAGCTATTTGAGTGACCAACCAGGAACCACTGTCTGTAGCCATCGACAGCCATAGTTCATTACTCATCTTTCTGG
+
FFFFFFFFFFFFFCA5544?>944489=?@???@AAAADDAAAAAAAA====332255AA>??@ABB:::??FC??=@??>>>44000033<<?>=>@BBDDDDDDDDDDDDDDDDDBAAAAAAAA<<<888=766
@CUESOTKF72
TTTTGTTCTGTTGTTTTCCGGCGTTCATGTTGGTGCCGCTGGATGCCATGACACCAAGAAGCTGAATAAGAAAACAAGAGAAATGCGGGAGTGAGGAAGAACACACTCCTCTTTTATACAATACAGGGAAATGCTTGCTGAGAATATGATGGCCTGCCCCTCTCTGACTTAATAATATGATTGCCCCTGATTCCACTCCTTTTCCATACAAAACACGCAAACAGCCCTCTCACAAAAATTAGTAAATGAAATAGACTTTTCTTTTCTTTTATTCCCTCTCACTTTCACCCATGATATTGGGCGAGGGAGAGAGTTAGACACTCCACAGACAAACTAATGTTAGCGGGTCGGATCCGGGGTCGGCTGGCACTCCGACTACGC
+
CCCCIIIIIIIIH::::IIIIIIIIIIIIIIIIIIIIIIIIIIIIIIIIIIIIIIIIIIIIIIIIIIIIIBBBBIIIIIIHHHIIIHHHIIIIIIIIIIIIIIIIIIIIIIAAAAI?HHIIIIII???;;;IIIIIIIIIIIIIIIIIIIIIIIIH;;;;HFIIIIIIIIIIIIIIIIIIIIICCCCIIIIIIIIIIII????IIIIIICCCCIIIIIHHHIIIHHHIIIIII?????IIIIIHHHII?>>G?GEB4222;888:E1222ICCHHHIIIIIIHHHIIHHHIIDDDIIIHGGHIIHEEI=DDI????DIIIIIIIIIIIIIHHHIIICII;;;AE997=@//7AAA77222:8;II99;CIEEEIIFII??9
@CUESOTKF75
TTTTTGCATTGTTATTCTTTCCAGATAGTGTAACTGGAGAACCCATTTGGTGTTCCCTGATGAAGCAAAGCTATCTCCCTTGGCAAAAGATCTTATCAGCAAACTACTATGCAATGTTAGAACGAAGAAGGACTAAGGTAACAAAATAGGACGACGGATGACATAAAGGTGTTGTATGGTGTGTCCATTTCTTAATTTCTTTTGGTTTAATTAGAAAAAATTTAAATAATCTCAAGGTTCCTGCCTGCCAATTTATCATCTAGGTTCATCCGTGGTTTGAAGGTATTGAATGGGATAGGCTATATGAAATGGAAGCTGCATTTGTTCCCGAGGTTAAAGATGAGCTAGACACTCAAAATTTTGAAAGTTTGAAGAGGTAGCATGATTTCCCACTATCTTTGGTTAATTTGTCAGAGCAAGTTGTTTTGCTCATTTTCTCATTTACTTTTTGTTCATATTTCTAT
+
66666GIIIIIIIIIIIHGGGDDDBGCG:22//<://23//.//:///<<<D>?333;>DGGEEDA888DDHHGGE666DDGDD6666IFIIIIIIIIIIBBBIIIIIIIIIIIIIIIIIIIIIIIIIIIIHI986GGEE?=///1:144275;;667>>=AFIEEEHHHHGGGHB===FEEE@CC;777<2288BBBI>>>AII@<;AA97=?------444--3<?AHIHIIIIIIIIIIIIIIIIIBB666<AIIIIIIIIIIIIGGGHIII888IIIIIIIIIAAAIHHGGGGGGHHGEC:0000;55554ADGGGBBEG??BBAAADD77555A>GGIGGGGGGGGGDB00..22225...2277888==>>;:8CFFIFBBBEHHH;CBHCBBBEE>>FF333A;EEEE?;;;==>>7777>>;687555;/73...18-----8++;;=;99>>6>:
@CUESOTKF78
TTTTGGAATGGCTGATCATTGCACTGATAGGTGCAGAAATTTTACTCTCAATTTATGACATTATTCATAGATCAGCAGCTAATCTGTAGCACTGTTTGCTTCCTGATTGTTGAGGTTCGTACTTATATCGCGACTGCGATATGTACAATGTACATAGGTATGTAAATTTGGATCGTTCTGCTATACGACTCCGATAATTTTAACAAATTTTTGTTACCGGATTGCACTCTAAGGGTGCAGAGTGCTTATAGTTAAGAGTTCTACCATTCTTTG
+
EEEEFFFFFFFIIIIHHHIHHHHFEEEFDDBAAA??44444446@9AABBB???D?DDDD::<CCFFFFFFFFFFFFFFFFFFFFFFFFFFFFFFFFFFFFFFFFFFFFFFFFFFFFFFFFFFFFFFFFFFFFFFFFFFFFFFFFFFFFFFFFFFFFFFFFFFFFFF@@666ADFFFFFFFFFFFFFFFFFFFFFDD<<<<FFFFFF;;==;F55FFFFFFFFFFFFFFDDD???FADDDDDDDA666BBB::::AA?:::ABBAAAA?8667
@CUESOTKF81
TTAAGGATGCCATGACTCCCGTTGAAATCACCGATGCTCTTTCACTCCACAGCATTAAGGATCACGACAGGCACATTCAAGCCTGCTCTGCCCTCACTGGAGACGGTCTATACGATGGTCTTGGATGGATTGCACAGCACGTTACCGGCAAAGCGACTAGTTGATACGAAAACTCACAGCTTGTGAGATTCATTCTTGTAATCTTGTGGTTAAACTCCTCGCCCTTTATCTCTTCTTATACAAGTCGAGCAGTTTTATATATCCTGTTTAATTCCATTTTGATTTAAGGGTTGTATTAAATTTTTTGAAAAATGGAGCCAAATTT
+
FFFFFFFFFFFFHHHDD633ADA:333AAFFFHHHHIIIHHHIIIIIIIIIHFFFFFFFFFFFFFFFFFFFFFFFFFFFFFFFFFFFFFF;;;FFFFFFFFFFFFFFFFFFFFFFFFFFFFFFFFFFFFFFFFFFFFFFFFFFFFFFFFFFFFFFFFFFFBBAAAA9411114<AAAAAADFFFFFFFFFFFFDA@@FFFFFFFFFFFFFFF??DDBBBA=336?===:BBBBDD99;FFFCA??==???<0.0000/???===BDC?=AA::>=<....3712222...227<?==012111000<21552<:::888;;8888
@CUESOTKF84
GTTCGCATCGGGAAGCTTGGACGGTCCGATTAAGTATTAGCAGGCACGCTAAGTCGCTAACGATCATGTACTTTTAGATTAGACATAGCACCATTCCTATATCTTTGGAGGCAACAGAGTTTAGTTACTGAAAATACAGAGAATTTCTAGTGAACCGATTCTACACATTTCTGTAATTCTGTTTCCTTTGTTTATAAAGCTTTAATGTCTG
+
FFFFFFFFFF@@BBHHHHHHHIIIIIIIIIIIIIHHHHHHHHHHHHHHHHIIFFFFFFFFFFFFFFFFFFFAAAAFFFFFFFFFFFFFFFDDCCCFFDDDDDD???CCCCCCFFFFFFFFFFFFFFFFFFAAAAFFFFFFFFFFFFFFFFFFFFFFFFFFFFFFFFFFFFFFFFFFFFC?????DD333D<<<DA=??DD?::889===9:
@CUESOTKF85
TTTTGGCTATTGAGCTTTCCAGATGATCGCTTTGAAGAGAGAGCTGATTCTGGTTCCGAGTAAGAGATGGCGATAAGCGACTCACGAGTCACTTCCTCAGGAGCATTCTTTCCAGGTACTGTTATATCCATATAATGGCACTCTGTTTGTTTTGTTTTCTAGAGAGAGCGGGTAATGCGTAAT
+
CCCCIIIIIIIIIIIHHHIIIIIIIIIIIIHHHIIIIIIIIIIIIIIIIIIIIIIIIIIIIIIIIIIIIIIIIIIIIIIIIIIIIIIIIIIIIIIIIIIIIIIIIIIIHHHIIIIIIIIIIIIIIIIIIIIIIIIIIIIIIIIII;99E3311>//11?4EIIIIIIIIHHHIIIIIIIIIII
@CUESOTKF86
TTGCTGATTGTGATGGCGATGGCGTTATTAGCGAGGAGGAACTTGATAAACTCGTTGATTATTTCGAAAAACCAACAAGAAGTGTTTAAAGAGAGTTGTTCCAAAAAGAAGTGTTTAAAGAGAGTGGTTAAGTGAGATTAATGTGTGTTTTAATGTAATAAGAGTGATGGATTTATCATCCCATTTTGTTCTTTTGGTTTATCTTGTGCAAATATGAGGACAAGAAAAAATGTCCATTGTAGAAATAAAGGCTCAATATTCTA
+
IIIIIIIIIIIIIIIIIIIIIIIIHHHIIIIIIIIIIIIIIIIIIIIHHHIIIIIIIIIII:::II<<<<<IIIIIIIIIIIIIHHHHHHIIIIIIIIIIII;;;;;I@@IIIHHHHHHIIIIIIIIHHHHIIIIIIIIIIIIIII;6566??BIIIIIIIIIIIIIIIIIHHHIIIIIHHDI9777D65=////99///=<DEIIIIIHHHIIIIIIEEICEE111111BBEGEGIIIIIIHHHIAAAIIIIIIIIIIEH==
@CUESOTKF90
GTTGCCAATCCTGAGACGAGGGTTGATGAAGCAGAATTTGAGGAGAACGAGGTGTACTCAATAGATATAGTTACAAGCACAGGAGAAGGAAAGCCCAAGTTGTTGGATGAGAAGCAGACAACTATTTATAAAAGAGCTGTGGACAGGAACTATCATTTAAAGATGAAAGCCTCTAGATTTATTTTCAGTGAAATAACTCAGAAGTTTCCTATAATGCCTTTCTCAGCAAGGGCTTTGGAAGAGAAAAGGGCTCGGCTTGGATTGGTGGAATGTGTTAACCATGATCTTTTGCAGCCATACCCTGTTCT
+
IIIIIIIIIIIIIIIIIIH666??IIIIIIIIIIIIHHHIIIIIIIIIIIIIIIIIIIIIIIIIIIIIIIIIIIIIIIIIIIIIIIIIIHHHIHHHIIIIIIIIIIIIIIIIIIIIIIIIIIIIDDDI75555C>IIIIIIIIIIIIIIIIIIIIHHHHHHIIIIHHHHHHIIIIIIFFDH5555DHIIIFHHIIIIIIIIIIIHHHIIIIIIIIIIIHHHIIIIIIIIHHHIHHHIIIIIIICCBBHHHIIIIIIIIIIIIIIIIIIIIIIIIIIIIIIIIIIII????HHIIIIIIIHHHIIIIII
@CUESOTKF98
GTTAGCATTTGGACTTGTTGAGTTCTTGTTTTCATTAGTTTGATTAGAGCTTACGACACTACTCTTGCCACTGTTCCTCTTATGATGTATCTATTGATTACACAACCGACATTGATACTTGTTTGATTAATTGTTGTATGACGGAGAGGATATTGTATGAAAAATATGAACTGCTAAATGCCACCTCAAAATCTTTGAGTTTGTACCTATCAAAGTAAACC
+
FFFFFFFFFFFIIIIIIIIIIIIIIGFF:::8FFCCCFFFFHHFGHHHHHDIEFFFFFFFFFFFFFFFFFFFFFFFFFFFFFFFFFFFFFFFFFFFFFFFFFFFFFFFFFFFFFFFFFFFFFFFFFFFFFFFFFFFFFFFFFFFFFFFFFFBA??>??9/////<3A???ABFFFFFFFFFFFFFFFAA@@FFFFFFFFFFFFFFFFFFFFFFFFFF=;A>
@CUESOTKG01
TTTTTTCTTTTCTATTTTTCCTGGTAAAATCTGGTGTTGTACCGCTCCTCCAACCCTATCTACCCTTTGGATTTGGATTCTTCTTCTTCGTCATTTCCCAAGATTCCCGCCGTTAGATTTCGCCGCCCGGAGATCAGTGTAGCCTCTTTCTTTTTCTTCGGCTGTAGTGTAGAAGGCTACAAAACAGCCCTAGTGGGGAACGAGGAACGATTGAAGAGAGAAGAGGAGGACGACCCAGATCCTAATTATTTAAAATACCCTGAGGCTGGATACAGTTTTGCTTGTCTACCACCAATAATGTATAACTCCAATTCTTTATCATTATTAACCCTTTGAATCCCCTTGTTTTCTTCTGCGAGACGCCATtctctctctctctttcactctctttctctctcCTCCCTTGGATTTGTAGCTGTTCAGTAGTGAGCTTTGTACTG
+
<<<<<<ICC>>III88888IIIIIIBBBBIIIIIIHHHIIIIIIIIIIIIIIIHHHIIIIIHCCCHHHIIIHHHIIIIIIIIIIIIIIIIIIIHHHHHHIIIICCCCCIIIIIIIII???IIIHH666CCIIIIIIIIIIIIIIIIHHHI88888IIIIIIIIIIIIIIIIIIIIIIIIIAAAAIII???HIIIAAAAIIIIIIIIIIIIIIIIIIIIIIIIIIIIIIIIIIIHHHIIIIIIIIIIIIHHH@@@@IIHHHIIIIIIIIIIIIIII@@@@HIIIIIIIIIIIIIIIIIIIIIIIIIIIIIIIIIIHHHIIIIIIIIIIIHHHHHHIIIIA@>>???CCCCIDDIHHHHHIIIIIIIIIIIIIIIIIIIIHHHIIIIIIH;;;A=IC>;8882228855:577=5@EIIII@@@@@<<<@ECC?B?7077@@
@CUESOTKG04
TTTGAAACTAGAAGCTGAGCTTCGTGCTTCTGAGCCTTTAAAGTCTGAGGTTCTGCATTTAAGAGGTGAGATTCAGAAATTGAATAATTTGAAGCAAGATTTGTCTGCTAAAGTCCAAAGCCTCACAAAGGATGTTACTCGATTGCAAGCTGAAAATCAGCAGCTAAATTCTATGAGAGCAGATATGGATGGATTGCTCAAGGAGCTTATTGAGGCCAGGAGGGCTTATGAATATGAAAAGAAATCCAATGAAGAAC
+
HHHD666DIIIIIIIIIIIIIIIIIIIIIIIIIIIIHHHHHHIIIIIIIIIIIIIIIHGGHHIIIIIIIIIIIIIIHHHIIIIIIBB;;;IIIIIIIII???IIIIIIICCCIIIIHHHIIIIIII;;;IIIIIIIIIIIIIIIIIIIIIII@@@@IIIIIIII?666CCIIIIIIIIIIIIIIIIIIIIIIIIIIIIIIIIIIIIIIIIIH?;;;;IIIIECCICCDIIIIIIIICCCCH222HHHIIIIE??<??
@CUESOTKG12
ATGATTCGAAGTTTCTTAACTGAGCCGAGGAACATCTTCCAAGGAACANCTCCGAACCAACAGCCAGTCTCCTTCTTTATCTTCGTAGGTGAGCACAAACTCAGAGGAGCCAGTGAGAAGTTTTGAAGGTTTGGTGCTTGTTCGTCGTAATCTCCACTCGAGCCAGAGGATGGGGCACTTCCTGCGGGCTTAAAAACATGTCCTCGAGAATCAGGGCCAAAGTCCCATAGCAAGAATGGGCATTCAAATCCACTTTCCTGCCTATTAGAACTCCGTCCATA
+
IIIIIIIIIIIHHHIIIIIIIIIIIIIIIIIGGGGGIIGGDDDA<9>4!47449////66::>>>??@@>>>665999>4@>E<>;=ADAACDGIIDHHFGGIIIIIIGGGIHGBDA@:2-----..----2562:;;<>AGIIIIIIIGGGIIIIIIIGGGGIIIIIIIIBCA@GGIIIIIIGG===C@@22255@4AADDDHIIIIIIIIGBBB==333@<<<BGGGDFFIIIIIBBBFGIIG;;;IIIIIHHHIG=AAAIIIHGDCDDFFF=8778=I
@CUESOTKG13
TTTTCACCTAAGCTCCTCATCATCATCATATATCTCTAATGGTGGTTTTGAGAGTAGTCAAAGCTGAGGGGTTGCTGGCAGAATGGAGCCTGAAAAGCAGAATGCCTGAGCTGGTTGTAGGAATGGGCATACATCATTGCA
+
CCCCIIIIIIIIIIIIIIIIIIIHG;;;IIIIIIIIIEGGGGC111111<@HCGIGFEHDFFIIIEE999;??<GGEEEIIIIHEEIIIIIC5555CEIIIIIIIIIIIIIIIIHHHIIIIIIIHHHIIIIIIIIIIIIII
@CUESOTKG15
TTCTTCGGTCTTCTTCTCAGCCTTTTCGTCAGGCTTCGTCGTAGCCTTTTCGTCGGGCTTCTTATCACCACCGCCATCTTTCTTAGGCTGAGGAGAAACGATTTCAGTCTTCTTTTTGGTCTTTTGCTCCAGCTTTGCTTTGATTACGGCAGGATCTACTTTACCGGTTACGGTGAGTTTATTGGATGAAGAGTCCGCTTTCACGTCACTCACACCATCCAAATGCTTCACAGCTCGTTTCACTTTCTTAGCACAACCGTCACAATGCATATCGATCTTAAAAACGGCAGTGACTACACCGTCGTCTTTCTTCTGACCGGCATCGCCGGCCTTCTTCTCTCCGTCATTTTAGCACCTTCAACTTTCTCACCCATCTGTTATGTCAAGCCTGTAAATTTCTTTGCTTGAGCCTCGA
+
IIIIIIIIIIIIIIIIIIIIIICCCCIIIIIIIIIIIIIIIIII??6666HIFIECEIIIIIIIIIIIIHHHIIIIIIHHHIIIIIIIIIIIIIIHHHIIICCCIIIIIIII99999CC6IA@@?IIIIIIIH;;;IIHHHIIIIIIIIIIIIIIIIIIGGGIIIIIIIIIIIIIHH;;;IIIHHHIIIIIIIIIIIIHHHIIIIIIIIIIIIIIIIIIIHHHIIIIIIIIIIIIIIHHHIIIHHHIIIIIIIICCCCIIIIIIIIIIIIIIIIIII9911111=EEEIIIIIIIIIIIIIIIIIIHHHIIIIIIIIIIIIIIIIIIIIIIIIIIIIIIIIIIIIICCCCIIIIIIIIIIIIHHHIIIIHHHIIIIIIIIIIIIHHEEEIEE?880003,,,;;3..289=A@@@
@CUESOTKG16
TTCTCGTGCAGCTGCTACGACAGCCTCTACTGTGATACCGAACTCCTTGTATATCTTTCCTGCAGGTACACTCGCTCCGAATCGATCGATACCAATGGCCTTCCCTTTGCTTCCAACAATCTTG
+
FFFFFFFFFFFIIIIIIIIIIIIIIIIIIIIIIIIIIIIIIIIIIIIIIIIIFFFFFFFFFFFFFFFFFFFFFFFFFFFFFFFFFFFFFFFFFFFFFFFFFFFFF???==AAAA544=>==;;7
@CUESOTKG19
TTTCATATGACTCCTTACCAGTTGTCCAGCTGCTATGGCAGACATGAGGGATAGCTCGCCTGCAAGAACAGAACCAGCCACAACGGTGGCTAAAAGCCTCGAGTTTGCTCCTGGAGATTCTTTGTTAGCACCCTTCACACCGAGAAGATTCAAACACGCGGACTGAGACGCGAGTTGAGTTCCACCTCCAACAGTACCAACCTCAATGGAAGGCATCGTGACCGAGACGCGCAAATCTCTTCCGTTGTTTACTGCTTCCATCATAGTGATGCAGTGAGAACTCTCTACATTTTGTGCTGGATCTTGGCCAGTTGCTAAGAAACTGCAGATACAATATTACTGGAATGAGCATTGAAACCACCAAGGGCGCCAGCCATTGCTGATCCAGTTAGATTCTTAAGCATGTTGAGCTCTACTAGACTCGCAACACT
+
HHHIIIIIIIIIIIIIIIIIIIIIIIIIIIIIIIIIIIIIIIIIIIIGGGIIIIIIIIIIIIIIIIIIIIIIIIIIIIIIIIIIIIIIIIIAAAAIIIIIIIIHHHIIIIIIIIIIIIIIHHHIIIIIIIHHHIIIIIH????IIIIIHHHHHHIIIIIIIIIIIIIIIIIIIIIIIIIIIIIIIIHHHIIIIIIIIIIIIIIIIIIIIIIIIIIIIIIIIIIIIIIIIIIIHHHIIIDCCCCEEEE444CIIIIIIIIIIIIIIIIIIIIIIIIIIIIIIIIIIIIIH??;;H>IIIIIIIIIIIIIIIIIIIICC??444;EIIIIIIIIIIIIIIIIIIIIIIIIIIIIIIHEEGGDII994444/EFIIGIIIIIIIIIIIIIIIIIIIHHHIIIIIIIIIIIIIIIIIIIIIIIEEE@@@=8868?
@CUESOTKG20
TCGGGTTATTGATGATGAACTTCGGTATTTGTTATTTTGTGTGTTACAACTCATTGGTGGCTCATGCCCATGCACCCTACGGTGACATGCTTTGCCGCCCATTCGAGAACCTTATAATGCCATAAACTTAGCTTTCAACAACTATTTTTACGGGCTTTGTttaggtttaaaaaaaaaa
+
BB===E?>;699=CCFIHIIIIIIIIIB@@G?:>2222@8EEEEEIIIIIIIIIIIIIIIIIIIIIHHHIIIIIGGGIIIIIIIIIIIIGGGHIIIIHHHIIIIIIIHHFFBBBGGGIBBBIIHHHIGBADIDDDIIIIIIIIE55777=8655=DEEI@::B@@400,,,,,,,,,,
@CUESOTKG21
TTGCAAAATAGTGCAGATGGAAGAGATGAGGCCAGAAAACCAAAATCTTTGATAGATCAACATGAACTAATGCTAATGATGTTACCATTTCTTCACAAAGCCATCAACTTGCAAATCAACCTTTATGTCCACTCTCTGTTCTCTAATAAAATATTTCTCCATATGTTTAACTATG
+
IIIG6666GFIIIIIIIIIIIIIIIIIIIIIIIII::::EE2222IIHHHIIIIIIIIIIIIIIIIIIIIIIIIIIIIIIIIIIIIIHHHIIIIIIHHHIIIIIIIIIIIIIHHHIIIIIIHHHIIIIIIIIIIIIIECCIII???ICCCCIIHHHIIIIIIIIIGGGIIIIGGG
@CUESOTKG22
CAAGAACTCAACTTCGTTCAGGCTAGGCTTATCCTTTAGTTGCTATGCTTATGCTGTTCTATTACATAAAATAGATAACTAGCTAGTTGTTTTGATATATTGAGTAACTGTAGTTTTCTGACATTTTAATTGGCTGCACAAATTGAGTGAGTCTGCCTTCAGATTTTGCATACAAGGCCAAGTATACGCAATttgagattgtgtttaataaaaaaaanaaaaagtaaaaaCTC
+
FFFFFFFFFFFIIIIIIIIIIIIIIIIIHHHHHH;;;HHHHHHIIIIIIIIIFFFFFFFDBBBBB=33333=7BBBBBDFFDDDDDDA66666AADDDDDFFFFFFFDDDDA:6633=6AAAA69;=FFFFFFFFFFFFFFFDDDDFFFFFFFFFFFFFFFFFAA@?FFFFFFFFFFFFFFFFFFFFFF@@666CCFFFFFFFFFFFFF////////!-----A?0044/766
@CUESOTKG24
TTGAGTTGGGATTGAAGGACATAGACTGTGAAGTTTGGCTCTCTGATGTTAGTATTGGACGTGCGGATCTCTCCGAATTTACACCCATTGATAAAAATAGGGATAAGTTACGTCGACTTGCCCATCACCTTCAGGCCTAAGGACTTCGGTTCGGCACTCTGGGATATGATCAGAGGAAGAGGGACTGGCTACACCATAAAAGGGAAATGTTCATGTCGACACACCTTTCGGTGAGATGAAGCTGCCCATTGTTAAAGAGGGTGGTACTACTCGCCTC
+
FFFFFFFFFFFIIIIIIIIIIIIIIIIIIIIII???IIIIIIIIIIIIIIIIFFFFFFFFFFFFFFFFFFFFFFFFFDDDFFFFFFDDDFFF?==;;F<FC????DAAAAABBBBB@><9888<<<42400044===?===>8:::=::89BAAAABDDD??????FFFDDFFFFFFFFFFFFFDDDFFFFFFDCAA67::<44///14@@?????@@@@???88000344087==<768<<?9111988?>>888<7;44444?998@@@@AA>?8
@CUESOTKG29
TTTCTCCACCAGAATTTCTAAAGCTTCTTCGACAGTGGTTGTGGGCTTTGCAACATGTAACTCCTCTTTCCTAGTCATAAAGTCACCAACAGTGTACACACCGTTACTTGACGGTACAGAATTGGCCATCAAGGTGCCATTAGCGGCGACTGAAGTAGATTTCCGGAG
+
FFFFFFFFFFFIIIHHHI?666BIIIIIIIIIIIIIIIIIIIHHHIHHHIIIFFFFFFFFFFFFFFFFFFFFFFFFFFFFFFFFFFFFFFFFFFFFFFFFFFFFFFFFFFDDDFFFFFFFFFFFFFFFFFFFFFFFFFFFFFFFFFFFFFFEEEFFFFF?=;>>;;<5
@CUESOTKG34
TCTCGTCATCTCATCATCTCATCATCAGATATATAGAGTGTTGAATTTGATCTTCTTTAGATGAATTAAGCAGACAGGCTCTATGGTTTGTTTTGTAGAATTATTATCCTTGATTTGCAATGGCATCAATGGTTTCA
+
FFFFFFFFFFFIIIIIIIHHHBBBHHHHHHIIIIIIIIIIIIIIIHHHIIIHFFFFFFFFFFF??::::DDDDDDBBBBBBA?<44111>2222A7DFFFFFFFFFFFFFFFFDDDFFFFFDDDDDDDB=88866==
@CUESOTKG35
AAGGAATCGAGAACGAAAGAGATCAAGAACGGGCGACTGGCTATGTTGGCGGTGATGGGCGCGTGGTTCCAACACATTTACACCGGCACCGGTCCCATTGACAACCTCTTCGCTCACCTTGCCGATCCCGGCCACGCCACTGTCTTCGCCGCTTTCACACCCAAGTGAGGAACGTGGAGAAATTGGGAGTGAGAGAAAATGCCTGTATTAAATCACAACTTGAAATCCCTGTTGTTATGTGGTGTGTGTCTAATGGACATTATTATCAA
+
IIIIIIIIIIIIIIIHHHIIIIIIIIIIIIHHHIIIIIIIIIIIIIIIIIIIIIIIHHHIIIIIIIIIIIIIIIII666BII====EIIIGFFHHHIIIIIIIIIIIIIIIIIIIIIIIIIIIIIH;;;GGIIIIIIIIIIIIIIIIIIIIIHHHIIIIHHHIIIIHIIIIIIIIFFFFFHHII>>>FIIIIHHHBCBAGGGGGIIIIIHHHIIIIIIIIIIHHHFEEHIIIIIIIIIIIIIIIIIHHDFDIIH888<HIGGEEDEE;:
@CUESOTKG37
GGGTTTTGAAGGAAATCCGAAGCAGGAGCTCGACCGTTAGCGTCTTCTCGTTGCCACCGTTGCAAATGGACGGATTAGAAGATACATGGAAGAACGTTCCAGTGCTGGAAGAAGTAGCTAAGTAGGACGGTTCCAGGTATCACCAACTACAAGGAAGTTCCCTTATAGCTTTGTATGTCTTCCTTTGATGTTCGTGTGAAGTACTTTTGATACTAACCATAACACGTAAAACTGATATATAAAGTTCAAATGATGTAGAATCTTATAAAGGAATGGTAAATCTAATGTTCACGAGATCTTTAGAAACCGTTTCTTCCAACCAATGATGAGAGT
+
:997777<HH;;224GHIIIIIIIIIIIIIIIIIIIHHHIIIIIIIIIIIIIIIIIIIIIIIIHHHIIIIIIIIIIIIIIIIIIIIIIIIIIIIIIIIIIIIIIIIIIIIIIIIIIIIIIIIIIIIIIIIIIIIIIIIIIIIIIIIIIIIIIIIIIIIIHHHIIIIIIIGGGIIIIIIIII??666HIIIIIIIIIIIIIIIHD;;;;IIIIIIEECC?EB@@477713339@HHIEEIIG?????IHHFIIIIIIIHHHHHIIIIHHHIIIIIIIIHHGH????HHIHHHIIIIIIIHHEIDCCCIB922222488556:@EEEEIIIIIII
@CUESOTKG41
TTAAGGATGCCGTGAAGAGGATGTATGACATCCAGACCAAGAAGTGAACACGTTGATCAGGCCTGATGGAACCAAGAAGGCATATGTAAGGCTGACTCCCGACTATGATGCTTTGGATGCTGCAAACAAGATTGGAATCATCTAAGGCTTTCGTTTTGTTTGTAGAAATTGATTATCTTTCGTCAGTGACAATTTTGTATTTATGGAATGACCTCCA
+
FFFFFFFFFFFIIIIIIIIIIIIIIIIIIIIIIIIIIGGD@===EE@@@FHHFFFFFFFFFFFFFFFFFFFFFFFFFFFFFFFFFFFFFFFDDBBB:331497<<????A<333><<<AAA?9333:>>BBBA<<:::<BBB<8888<====53264?663<7400004499==?>A==?DA8:::BA@?>>66644/9888<74444===;67624
@CUESOTKG47
TTGTCTGTTCCAGTAGGCACCAATGAATCCGGCTAAGGAGACGAGGAGGATTAAAACGCCGAGGAGAACCACCGGCCACCGGAAAAATAGGATGCATCCGTTGTCGGGCTTGGAAGCCAGCCAAATTCCGGCGCCGATTATAGGAATGGAGCAGAGGAGAGCCAAGAAATTCACAATTGCTGTGATCTTGTTGCTTACACCCATCGGATTTTTCTCTCAATTTCAGTGGCCAATGGGGAAGGAAGAATGAGCTAAT
+
IIIIIIIIIIIIIIIIIIIIIIIIIIIIIIIIIIIIIIIIIIIIIIIIIIIICCCCIIIIIIIIIIIIIIFBBIGE@>96@@---/-5-<<CIIIIIIIIIII<:333ABE>>>>EIIIIIIFFHGGGGIIIIIIIIIIIIIIIIIIIICFCGIIIIIIIHEEEEIBBCC;;;?IIIIIIIIIIIIIIIIIIIIIIIIIHHHIIIIIG;;<<<I>IIIIIHHHIIIIIICCCBB::::>>77IIIIIIIGHGIIG?
@CUESOTKG53
TTTCCTCTATCTGTTTGCCCTGCAGTTTTACCTGTGCCAAATCCAATCGAAAATCTCACACTTAGGCAAGAAAACCTTGACCTTGCTGCTGAAGTTTTGCCACTCAATCCAACCACACCCAACATTAACTCGAATTCGAAGTCGGCGTTAAAATCTGGAGCTCTTTCTCTTAACC
+
;;;??IIIIIIIIGGGI;;;HIIIIBB@@I??4GGI?>442@9@HHHA<0224??EFIFIIIIIIIIIIICCBBHH????HHHHHHIIIIIIII@@@@HHIIIIIIIIIIIIIIIIIGGGIIIIIIIIIIIHHHHHIHHHEGECFCB772222::=99::AGE;;;E<EECDD;;
@CUESOTKG54
GGTTTGTTCATGTTATGTGCCACTAATGCTATTTGATAGGTGCCCATCATGTTGATTATACCTCCACTTTCAACAACTCCATCAGCCCCAACCTAAGAACCAACTG
+
;;DDFFFFFFFIIIIIIIIIIIIIIIIIIIIHHHHHHHIHHFDDFHHIHHHFFFFFFFFFFFFFFFFFF?8888CFFDDCDDFFF=:99=<6643342;9911177
@CUESOTKG55
TTGGCCTTGTAAATGTATGCCAAGCGTTTTCCAGCATACCACGCGACCTCTTCCTTGGTATTCACACCTTCAATCTGGATCAGTGATGTTCTTGGATACTGGTTTGACTTCGACCTCTTGTAGCCAAGGACAGTTCCTCTGACGTAGAGTCTGACTCTTTCTCCCTTGCTTCCCTTCACCATGGTTGCCGCAGTCTAAGGTTCAGGAAACGACCACTTCAAGGCAAGAAACAAAGAATTGAGATCCGTAGTCAGATGTAAGTAGCTGTAGAGAAGAAGAAAAGGAAATCTTAGAGGAATAATCACCTTC
+
IIIIIIIIIB666IIIIIIIIIIIIICCC@IIIIIIIDDDHHIIIIIIIIIIIIIIIIIIIIIIIIIIIIIIIIIIIIIIIIIIIIIIIIIIIIIIIIIIIIHHHIIIIIHIIIIIIIIIIIIIIIIIIHIHIIIIIIIIIIIIIIIIIIIIIIIIIHHHHIHHHIIHFFFHHHFF@GIHHHIIIIFFFIHIIIIIGEDDB:71111//0/4?BBBDA?BBE?:555111:///>??G;888DIIIIIIIDD@@;;;DGG;;:;DHHHIIGGGIIGDD4444??33.44444=8::??A?8:9===855
@CUESOTKG56
TTTAGCAGGTGCAAATGCACGTGATAATTATCTTGTGTTCTTTAGAGATAGGTAGAGATTAATGTTAGGCATTATATTAAATGATGTCATTCTGTAAAAAA
+
FDDCFFFFFFC<666EDDDDDDDDEDDFFFCECCFFFFFFFFFHHHHHFF<<<:DBBA>>A@84444<=>>001@AAA???DFFFFFFFFFFDED//4444
@CUESOTKG62
GTTTGGCTTTCCAACCGTCTACTATATCGTTATAGTCCTCCGCAGAAAAGTACCTGAATGAATTCCTCCTTCTCCTTTTCTAATAGTACGTAACTCGCGTTCCAAGACTTGTATGAACTGATCAGTGCGATCCTCTGCAACGACATCCTCGAAGCCAGCGTCTCTCAGCATCTGACCATATGCCTTTACATCATGTAGATCATATCC
+
@<<>HHHCAAEEFFGD866;EEBBB?:;<;47337/.././1/775744<A9B>666;;;AD9999544;;999<8899?7@<<=DDGGGGGGEBBDB?><555569;99;9>?DBGD@@@GGGGDDDEDDDDEEED@@@HHGGD@@@DDGG@@@@<<<EGGGGGGDDDEGG@@@BBEEEEE@@;;;EBBBDEBB?@@BEEBBBBBB
@CUESOTKG64
GGAGTTCATTGAAACCAGCTACGATTGAAGCATTGGTATGTTCACAGGATTGGATACGGAGTGAACTGGAGAGCTAATTCTTCCTCACATAACAACAATGTCAATATTTATTTCATTTTGTTCAATCTTCCCTTCCTACTACTTCTTTCTTTCTA
+
IHFHGFFFFC@666DCFFFFFGHHHHFDDFFFFFFFFFFFFFFFFFFFF????FFDDFDCACFFFFFFFFFFFFDDBBBB:93335:<AA@>>====<<<8422421115,,,37....3--3697766...=;77>9888:5559<<?544<47
@CUESOTKG66
TTTTGTGGACCACGTGGTTGGAATGTAAATTGCTTTGGTTATTTGGTTTAGGTTTGGTTGTTTGGAGGGGTTGAAGCAGATCCAGCAATGAAGTTACCAGCAGGATTATGTGCTGCAAATGGTGGGCGATGCCCCATCTGGGGTGACGGAATTGGAGGTGTAATAGGGTGATTTTTATGTATACTCATGGCTTGGGGGTGGGCGGCCCAGAAGTAAAGATGCATATCCATCCACATTGGCTACTGCTGCATTTGCAGATGCTGTGCCAGAAGAATTAACACCCTGCGGTGGAGCTGCACGAGGCAGAAAGGGTGGGGCAATCGATAGAGCCATCTGCCCCATGTTATTTGGACCCATAGATGCTGAGCTGCCAACTGCGGGACCAGAAAACCAGTAGAACTATGCTAGGTGCTAATGGACGGTCAGGCCGT
+
>>>>IFHGCBBIIIIIIIIIIHHGD:1//?@A9/////--<:::33---9..---33003...@8<..////199?BDGHIIIIIIIIIGGGHIIIIIHIIIIIHIIHIIIIIIIIHHHIIIIGGGIIIIICBBBIIII@@@@HFIIIIIIIIIIIIIIIIIIIIHHHIII=====I@IIIIIIGED?==?<<-----,/22?3324456:::1//154DGGGGGGIIIFFFIH==>BBFIIIIIIIIIGBBBGIIIIIIIGGFFGGA==887<DFIIIIHHHIIIIIIIIIIIIIIIIIIIHHA====AABG8888G===AAFFDFHDGGIIIIICCCCIIIAAABB?E?7222=;:CEEEECEEEEEA1100/5:?62/3228;5542243AA@@99;?8:;??EEC:8;;CCBCEE=99;23333309
@CUESOTKG67
TTGATTTCCTCTATTGTATTACCTGTTTCTGATTTGTAGTATAATGACTGTTGATTCAATCTGATGTTGGATCTCTCTTGTAAACTTATTATATAATTTTACCAATGCATATTAGACGCGTGATATTGTAAATTTCTTTGTTCTTTAG
+
FFFFFFFFFFFIIIIIIIIIIIIHHDDDHHHHHHHHHIIIIIIIIIIIIHHHFFFFFFFFFFFFFFFFFFFFFFFFFFFF@666ADFFFFFFFFFF@@@@FFFFFFFFFFFFFFFFFFFFDDDFFFFFFFFF@@@AFFFDA>?66674
@CUESOTKG75
TGATGGTAGAGTGCTGAGTCTGTTTTACATGTATATATATCTGTGGCCTTTTGCAGCAATCTTGGAGTGTCTTTAGCTGGTAAGTTTTGCTCTTGATAGTTTATGGCTTCATGAACTTT
+
IIIIIIIIIIIIIIIIIIIIG<5556;HIIIIIIIIIIIIIIIIIICC;;;;IIIIIIIIIIIIIIIIIIIHHHIIIIIIIIID6666HIIIIIIIIIIHHHIIIIIIIIIIIIIIHHH
@CUESOTKG76
TTTTCAACTCAATTTCAGGCCCTTTTAGCATGACTATGCCATATTGAGCCGATAGCGCAACAATGTCAGCACAAGATACAGTGAGAGGGCATTCTTGTTCAACAGCAGCTTTGATCTTATTTACGTATTTGAAATTTCTCATCCCAAAACTTCGCTCTGAATCCTTCTCTGATTCCACTCCCGTCACCGTTTCCAACAGCATAGATGCATCACAAGACTTAACAATGCAATCATGGAAGAGATTTCTAAGCCACGAAACGGCAGTGTTTCCATGTTCATAGTAGAGATCGGCAACTTGCTGTTTTATAATTTCTTCAGCTTTTGGGCAACTTTTAGCATA
+
CCCCIIIIIIIICCCIIIICCCCCCCIIIIIIIIIIIIIIIIIIIIIIIIIIIIIIIIIIIIIIIIIIIIIIIIIIIIIIIIIIIIHHHIIIIIIIIIIIIIIIIIIIIHHHIIIIIIIHHHIIIIIHHHIHHHHHHIIIIIHHHCCCCIIIIIIIIIIIIIIIIIIIIIIIIIIIIIIHHHIIIIIIIHHHIIIIIHHHIIIIIIIIIIIIIIHHHHIIIIIIIIIIIIIIIIHHHHIIIIFFDH>CCHHHDDDEEHIIHHHIIIHHHIIIIIIIIIIIIIIIIIIIIIIIIIIIIIIIIBBB>H>HIFFFHCCEEII====CCCCCEH@@@AIHHHII
@CUESOTKG81
CATATATTGTTGGTTAAAGGTCTGCAAACTCTAAAGCTATAATTTCTCTCTCTATTGTCACTTCTTATTGTGCTACTCAATAATTGAATGTAGTTGGACTTGTTTTTGTG
+
IIIIHHFDDBBBB5510033=<<:7,,.6<6/...49?AAAA=?FFFFFFFFFFFFFFFFFFFFFFFFFFFFFFFFFFFFFFFFFFDDDDDDA<<===??CD77600918
@CUESOTKG89
AGAGGAGAAGATAAAGGAATCACTAACCACCATTCCTCAGTTGGGTTGAAGTCGTCTCTAGTTTCTTCTTTCATAGAGATTACAAGAAATCTTTCATATATTAAGTTGCAAATTTTGTTAATTGATTGAAGTTTTTGTTTATGATTTCTAGAAATAAGATGGTCGCGTGTATCGAC
+
FFFFFFFFFFFIHHHIIIIIIHIIIIIIIIIIIHHHHFFFFFDDDHHFDIIIFFFFFFFFFFFFFFFFFFFFFFFFFFFFFFFFFFDDDFFFFFFFFFFFFFFFFFFFFFFF@@?=?88DDFFFFFFFFFF>>>==F;;;D>DD??::8:????DAADDFFFFFFFFFFFFFDDDD
@CUESOTKG90
AAACGGAAGAGACCTCCGACTTGTAGAAGAAGACTAATCGAGCTTGAATTCGTGGAGATCGTGAGTAGAGAAGAGACCGAACCGTATTTTACTTCGAGTTTCGATCACGAAAACAGAGTAAAAAATCCGCCAAAATTAGCTTCTGCGAGTGTAAATGATCAGTAATTTCTCCAATCGCCATTGTTAATTAGCTTCTTCTTCTTCTTTTCTTCCTCTAATTCATTTCTTTCTTCAATTAATGTAAAATTCTCTCTGAATGCTAATGTAAAACGAATTATC
+
FFFFFFFFFFFIIIIIIIIIIIIIIIIIIIIIIIIIIIIIIIIIIIIIIIIIFFFFFFFFFFFFFFFFFFFFFFFFFFFFFFFFFF@@@@FFFFFFFFFFFFFFFFFFFBAAAFFFDDD662222888?==0001<<7AABDDFFFFFFFFFFFFFFFFFFFFFF???D>DDDFFFFFFFFFFFFFFFFFFFFFFDBAAAAA<<1000415<<;;<8:::?????D;=;FFFDB@<<<8;7/....244<????ABB????A>?9400009<5399877
@CUESOTKG94
TTGCCATATGAACGTTTCGAGTATTATGATGTAGATACGAACACAATCCGAGTTACATCGTTCCACTGAGTTTGAGATGAAGATGTACAAGACCAAGGACAACATCTTTATTAGTATGTGAAAGCATTGTTTTGTAGCTTGATTTGTTTTAAGTAATATTGTGTTTCCATGAATGTAAGGAGATTT
+
FFFFFFFFFFFHHHHFFB?@?@FFDDAAAD@?@DDFFFFFFFFFFFFFFEECFDAAABB?8::444<<??;;88::BBAAADDDCCDDFFFFFFFFFFFFFCC??????A99<@@BBA@80..9:<<;4...0<5>=<99:<6664----229.33==>BBDB=??::::DBB=?:::B===@;98
@CUESOTKG95
GGGACCGTAGACATGTCAACATTGCCAATGTAATACTTTTCCTATTTGTCTCTATTGCAGATAGACTGTGACCCACCATTTTCTAAAATACATCTGTTGCATCTTTCTTCCGCAGCTAATAATAAGACTTCATCACCTCCCAGGATGTTCTTTCCAGAAAAGGGGTACGACATCATATACCTTTCCCTAGAGATTATAAGCC
+
666?AA?DDGGHHIIHHHHHHHHHHFFFGFDDDBAA555488044;;?9<<BBBDA?=?AABBBB@???898881/-62244<..00085====9<<=:::A?;;;A>>B::9::AA<<<@A889?<<<887<=:924...4218::557111--.3,,,,,,,.42=188<>??====77,,,,,,,33955578222:55
@CUESOTKG96
AGATCCGAAGACCTTTAACATCAAGAACGATTTCACACCTGAGGAAGAGGAGGAAGTTCGCAGGGAGAATCAGTGGGCTTTTGAATGATTTGAAGTCTCATAAGAGTGCTCAAGGATCTTGATCAATAAGGTCTGTACATGGTAGTAGTATTCGATCTCTGTTGTATTCACATAGTTTGTGAAAATGGTACTGTATGAACCTAATCATAATTGTATCATGATCATGTTTGTGTGAGGAATGCATTGACTACCTAATTGTCT
+
FFFFF??;;;@IIHHHIIIIIIIIIIIIHH@@@HHIHHFHHHIIIIIIIIIIFFFFFFFFFD;;;FFFFFFFFFFFFF?EE@DDDFFFFFFFFFFFFFFFFFFFFFFFFFFFFFFFFFFFFFFFFFFFFFFFFFFFFFFD@@@FFFFFFFDDEFFFFFFFFFFFFFFFFFFFFFFFFFFFFAAAAFFD<<<<DDBBB:88898==>>94444439=>><<<<<=B:::=BABBBAAABBAAA==:::=ABAAA>=967575
@CUESOTKG97
TTTCTCTTGGCCACTTTTAGTGCTCTCTTGTCCTTTCCAACTTTAAGAAGCTCAGTGATTCTCTTCTCATATGGTGCAAAACCAGCAACTTCCCGGATCAAACTCCTCACAAAGAGAACTCTCTTGCTGCTTTTTCCTTTACGATCAGAGGGGCGCGGGGCCAGCTCTTTCTTTGTAACAATGTGCCCTTTGTTAAGTCCCACGAAGAGACCAGTATTCGGCTGCTTCGGAGCCATTGCCTTCTCGGACGGAGTAAAACCAAGTGATCGGAGGCAAGCGAAGCTC
+
HHHIIIIIIIIIIICCCCIIIIIIIIIIIIIIIHHHIIIIIHHHIIIIIIIIIIIIIIIIIIIIIIIIIIIIIIIII6666HHFIIIIIIIHHHIIIIIHHHIIIIIIIIHHHIIIIIIIIIIIIIIIII>>>>>II@==IIIIIIIG@1111A5;1113AAIIIIIEHHIDDDIIHHHIIIIIIHHHHHHIIIIIIIHHHIIIIIIIIIHHHIHHHIIIIIIIIIIIIIIIIIIIIIIIIIIIIIIIH???IICCCCIIIIIIIIIDCCIIIIIIIIIIIIID<
@CUESOTKG99
CTCAACCTTCAAAACAAGCCCATTATTCTCCCCTTTCAATCTCCCAATCTCCACATTCTTCACCCTCTCACTCTCAACTAACCTACAGATAACCCCACCCATTCCTCCATTTGAGTCTGTAAATAAACATGAACAACATTTCTCTCTAATTCTAAGCCAGAAACACCATCACACGCCATACTTAACTCACACATTACCTGTTTCTTCTCATCAGCATTCTTCTTCAAGTCAAGCTCCAAACCCTCTTTAGCCTGAACCAGAGCTCCAAACTACCTTTCTCTTCTCGTGTGTCTCTT
+
96=<<?ABDF@@<<FF=D555BBB@889@66995668DDFFGFFHHFFFFFFFFFFFFFFFFFFFFFFFFFFFFFFFFFFFFFFFFFFFF@?6444A99640011=BBA;;;<=BBBBA?888A666:6>?>>?>A?833356BDDDBDDFFFFFFFFFFFFFFDDDFFFFFFFFFFFFFFFFFFFDDDFFDDA>?>A<9111444?>AAA?AAFFFFFFFFFFFFFFDDBBBBA<<11033340448<444BBBDDDDFDDDBBB<8811/4400034=>>BBBDGGDBAA??86
@CUESOTKH00
TGGCCATCAAAAGGACTACTCCCAAGCTTCTACTTCAGCTGATGGATGTGAAAGGTGTCTCCATATCCCATGTTAAGAGCCATCTCCAGATGTATAGAAGCATGAGAGGCGAGGACGTGAGAAGACATGGCGAGCCAAAAGGTGGAGGTGGAGAAGGAATGATGAGGAAAAGGAGCACCGCAGCCAAGGAATATACGGGACAATATCAAATCCCGTATGCATATCATTATAACGTGCACCACCCATGCCCAACCACATTCTTACTA
+
80044==A;==@FFFFFFAA?==::9444<ABBA==?AFFFFFFFFFFFFFFFF@A@DFFFFDDDFFFFDDDFFFDDDDFFFFFDCCFFFFFFFFFFFFFFFFFFFFFFFFFFFFFFFFFFFFFFFFFFFFFDDDB9999:::99ABBAABA9::CAAA?A???A881133997BBBBBDFFFFFFFFFFFFFFFFFFF????AADD==:5555A===<ABBDDC?:::BBBA@@@<100<86667:...24::><<444;<9979
@CUESOTKH01
TTTTGTTTGTCTCATGGTAGCCTGCTCCAGTTCCCTTACGAAACTTTCGTTATTGGGTTAGCCATACACTTCACATGTTTCTAGCGATTCACATGGCATCATCAAATGATACAAGTCTTGGATAAGAATCTACAACGCACTAGAACGCCCTTGTTGACGATCCTTTACTCCGACAGCATCTAGGGTTCCTCGAACAATGTGATATCTCACACCGGGTAAATCCTTAACCCTT
+
@@@@FFFFFFFIIIIIIIIIIIIIIIIIIIIIHHHHFHHFDCCF???FFFADDD???DDC9<<FCCCFFFFFFFFFFFFFFFFFFFFFFFFFFFFFFFFFFFF@@@FFFFFFFFFFFFFFFFFFFFFFFFFFFFFFFFFFFFFFFFF@===<ADFFFFFFFFFFFFFFFFFFFFFFFFFFFFCDDFFFFFFFFFFFFFFFFFFFDDDFFFFFFFFFF@@@FFFFFDB;;;89
@CUESOTKH10
AAGCATGGCTTCTGCTGTGTAATAGAAGTGAATCACAGCAATCTTGTACCTATGGTTCCATGTATCATTACTGGTGTGAAAGAATTTCGTGCTTTTAACCTATTTCTGTTACCATACT
+
FFFFFFFFFFFIHHHHIHE:::BEEDDFFFFFHHHHHHHHHHHHHHHHHHHHFFFFFFFFFFFFFFFFFFFDDDDD?6666:6>==<AAAFF====CCFD;D???FACCDDA>????6
@CUESOTKH13
TTTTTGTGAAGATGCCTGGAGAGATGGTAGAGAAGAAGAAGAAGAAGATGTAGGAAATGGAAGTAATCATAATTCATAATGGGCGAATACGGAAGAACGAGGCTGCGTGATGATTGGCAATGAGGAATTGGATTCAAATCGCCTCCCTCCTCCACCTACGCTCATCGCTCTCTCTCTCTAGAATGGGAAAAGGAGAGAAAACAGAGAGGAGAGACGCTCTCTCTCTCT
+
???==H<>>>DDDDB;;;9AAEEED24669BHHHIIIIIIIIIIIIIIHGEEGG<<<D@@@@DGGGGGGD@@666?DE>:000>:>>D:;;>@@GGGHHHHHHHHHHHHHHHHHHHHHHG@@=;;BB6666EEFGHHHHHHHHHHHHHHHHHHHHHHHHHHHHHFFFHHHHHHHHHHHHHHHHHHHE=;977429:8////01<?>>A??BEG<888@GGEBB??>88
@CUESOTKH14
TTTGGCAGTTGGTAAGAACTTTGAAGTCTCCTGGAAAATGGGATAGAAGGTAGAGAGGTAGTTCTCTACTCTAGTTTGTCTGATTCAACGGCTTTTTTGTCTTTCTATAATTCTCCTTTACTTTG
+
FFFFFFFFFFFIIIIIIIIHHHBBBFFFDDDB::9999A?==AABAACGFFEDDFFFFFFFFFFFFFFFFFFFF@@??<AABBA>>223699----,,717111517-----.,--33272---7
@CUESOTKH15
AGAGAGATTATTCTTTAATTCTTAGTAGGGTTTATAGACAGTGTTTCTCTTCGTCTATATTTGATTTGTTGCAATTCTTTAATTCTTTTATGTAAGTGTTCATTACAATTTCTTATTAG
+
IIIIIIIIIIIIIHHHHHHIIIFFFFFFFFFF==9=DFFFFFD688DDFFFFFFFFFFFFF???666A>>AAABDDD===AA>>A8666:4==BDBAAA???DB:988;;8<004<=44
@CUESOTKH17
GAGACGAACCAAATCAGACTCCAGGCCATTTCTACAACCGCGCAGCGTCAGTTCAGAAATTCCAGAACTCAAAGCTTGATTGTTGATGGTAAGGCGATCTCGCAAGTTCCGTGTTCTTGAGAATTTGAACTGTAGAGGCTAAAGACTACATACTGCAATGAAGCTTCAGTAGTTCCATCATGATTGCTTCCAG
+
FFFFFFFFFF:::HFHHGHFFFFFFFFF:88FFFFFFFHHHIIIIIIHHHHGFFFF;;;DDFFFFFFFFF:::DDFFFFFFFFFFFFFFFDD@??ADDDDD?::<<?FFFFFDFFFFFFF?===;;<<<444444488<<688<7<>888987679867766676964////.266777::<>><77699677
@CUESOTKH20
CTGTCCATTGCCGTTCTGGTTGTATAGCCTCTGCCGGAAGCTGGTGCACCTTGAATTCCCGATGGTGTGACCTCCAGATAAGGCGACAAGATCAACGATGTCAAGGCCCTGGTTTTGGAATCTGTTGAGAATGGTTTGGAAAGTGTTGTTTGGAGCTGGAATGTTGTTGTTGGAGCCACTCATGCTCGCAGTTCTTGAGTCTTTCCTTCCCAATGGAACCTCCCAAAAGGGTCCACCCGTAATGACAGTGGAATCTCTTGCAGCCAAAGCCAAGATATCAGCACAAGAAACAGTTTGTGGGCACTCTTTCTCCAATGCAGATTTGATCTCATCAATCACCTCAAACCCTCTAGCCGAGTTCCTATTTGGGTTTGAATTCTTCTCGCTTCTAATGCTCCCACTGCTGTCCAGTAGTAAGATGCATCACACCCCTG
+
<<EHEEEEABBBA@AAA7777<<<<@@<<AAFEEEIIHHHIIIIIIIIIIIIIIIIIHHHHHHIIIIIIIIIHHHIIIIIIIIIIIIIIIIIIIIIIIIIIIIIHHDDDIHH>>>>IIIIIIIIIIIIIIIIIIHHHIIHHHIIIIIIHHHHHHIIIIIIIIIIIIIIIIIIIIIIIIIIIIIIIIIIIIIIIIIIIIIIIGGGIIIIHHHIIIIIIIIIIHHHAAAAHHHHCC???HIIIIIIIIIIIIIIIIIIIIIIIIIII???IIIIIIIIIIIIIIIIIID===HIIHHHIIHHHIIIIIHHHIIIIIIIIIIII???IIIIIIIIIIIIIFBB@=22000052;@7333:;000.,3333---,-/29A99:::>D@=775;255;??:02271EEEAA>@@CCC@722274@@@???@@@2222<<
@CUESOTKH22
TTTGGGCTACAAAGAGAAGCAAGTAGACGATTAACGAACATCAAGCTGGAGTGCTTGGACAAAAAGATTAATTTACCTGATAAGACGATCTTACCAGCCATTCCTACTAAGTCTATTTGTGAAACTGTAGGAACATTAGGTCATCGGCTTTCTCACATTCACAAAGGTTCAAAAGGTTAACATCTTGAGCACTGAGCTATTGCTATACTGATTTGTTGTACATAGCTGCTTCAGTTACCTAAAGTGAGAGTGAGTAAATATTCAGCATTTTATTTTTACCCGTTATGCTCCTCTTCTTTCTTGGCTTCTGCTGGTAACTGTTTAGGCATATTTCTTTGTACTCTCTTTTGCTCTTAATAAAGTATTTTAGGGTCTTCTTTCAGTCAGATTTAGAGCGTAAGCAGCTCCATTTGGACGTCGAATCAATCTCGTGGTTCGACTACGG
+
HHHHHHIIIIHHHIIIIIIIIIIIIIIIIIIIIIIIIIIIIIIIIIIIIIIIIIIIIIII66633A7IIIICFGIIIIIIIIIIIIIIIIIIIIIIIIIIIIIIIIIIIIIIIIIHHHIHHHHHIIIIIIIIIIIIIIIIIIIIIIIIHHHIIIIIIIIIIIHHHIIIIICCCCIIBB77>>IIIIIIIIIIIIIIIIIIIIIIIIIIIIIHHHIIHBBBIIIIIIIIIIIIIIIIIIIB;;;GHHIIIIIIIII<<<HHIIIIGED88<<@//---47;75,,:9GIIIIIIIIIHHHIIIEA<<<HHIIIIIIIIIIIHHHIHDEEIIHHHIHH@A5<<DIIIBBBAHHHIIIIA8222?=5........-9===8;;>?BDDDEE@@@BBBBHHHEEBBBCCC@95/......2?802288::::<<=<<<<<<58630026
@CUESOTKH30
TCGTCCAACCAAGTAACTTCTGAAGGATCAGTTTCAGTTCCACACAGTTGGTCAAGACCTGAAATCTCTCTCCTAGGTGACCTCCGGAAATAAGAGCAGTGTCGCCCATCTGCGGACAAGTAAGGCGGTGAAAGAATGTCGAAGATTGCGCAGGGAGTTATGGATTTGAAACGATGAATGTTGCCACCTCGATCTGGATAAAGAAATGTAGTTCCACAAGGTGCAGTCATCTCACAGTCCCTTGAGAAAGATCTATGAACTCAGGTAGATCAAGCCAATCATATGATCGTACATGT
+
IIIIIIIIIIIIIIIIIIIIIIIIIIIIIIIHHHIIIIIIIIIIIIIIIIIIIIIIIIIIIHHHIIIIIIIIIIIIIIIIIIIII??666C>IIIIIIIIIIII???IIIIGGEEB<<;;722;;=:6:2/11>44;;@EEEDCDDDDDDIGBBBA286B?A==8840111;;4=AAAADDA===GGFGHIGGGFIIIIECCI777BBCDCC@;;=;AAB==;=DHGGGGIDDBAADGDDF>:::BHHHICGGIIIIIIIIIIIIIIIIIIIIIIIIGGGIIIIIIIIIIIIIIII
@CUESOTKH31
TTTACCTTGTCCCTTTTCTGCTTTCTACTTCTAAATATTTGAACACTTCTCAGATTTCAAAATAGGAAATAAAAATTGAAATTTCATGCTTTTAATAGAAGGATACATTTGTTTATTATATTTTTTAAAATATTTATTTACAATATTCAAAAATATGCTGCCACACATTCATATCTTTTATTTTCTTTTCTTATGAAATAAAATAAGTCTTGAATGG
+
HHHIIIIIIIHHH>>>>IIIIHHFIIIIIIG:666EDHHHIIIIIIIIIIIIIIEEB>2222>7BB333D4:;;;IC?666CCHIIIIIBCCCIIIIIIIIIIIIIIHHHIHHDI?<B==-,,,,,----036::C=?CIIIIIIEEE55555>1EEGGGIIIIIIICCCEIIIE:888G8888E/.//@57B65///5//..;57EEGEECCCIII
@CUESOTKH34
TGGTTAGTTTTCCATTTGGATAAATCTTAATGGAAACTCTTTTCAGTTCATCGTTGCTTCTGTTGTGATTCCTTATCTTCATTCAGCATTTGTTTTGTTTTTCCAATGGGTTGGAGGAATAGAGAACTGTTGTATTTG
+
FFFFFFD====DDFFFFFFIIHHHFFGGDDB8811199<0000@@BDDDFFFFFFFFFFFFFFFFFFFFFFFFFFFFFFFFFFFFFDD=;8?////3,,,,,55513,,,11,-/2266<<@@ABD????FFFD?==A
@CUESOTKH37
CAAGGCACTACAGGTNTTAGGAAGCAGATATCAGCACCAAGAATTAGATCAAATCCACCAGAATACTCGTCTATAACTTGGGTTATCTGATCAGAATTTCCCCATTCAAGCTTCTCAGCCACTAGTCCAGCAGAATTTCCGAAGGATTCAGGAGATGCATGAAGCTGTATATTTTGCTTCAGGATCTTTAGAACTTCCTCGTTATGGTCTGTCAACACCACTTTGTTGCAAAATTTGCTGCAAAGTATTCCAGTGAT
+
DBB444>6///2--/!--/26<<>ABDFFFIIIIIHHHBBBFFBBBFFHHHHFFFFFFFFFFFFFFFFFFFFFFFFFFFFFFFFFFFFFFFFFFDDDDFAA?=FDDDFFFFFFFFFFFDDCCAAAAAADFFFFFFFFFFFFFFFFFCCC???DFFFFFFFFFDA@????=8000049;;<<;;=<<888>><894444==988<<<<BBBB=??AAADDBB;;;<77<?1000444@@A@@==?DD>DBBBB===::
@CUESOTKH42
AACAAATGGCATGCAGAAATATGAGCGATGAATAACTTGAGAATCTTGAAATGTATGCACATTACGAAGTATATGGTGCATATGAACAAAGTTGTCTTTATGGA
+
FFD666DFFFDDDDDFFFFFFFFFFFFDD@??ADDDA::9?>A@@@<9333=BBBDDBDDFFFFFFDDDFFFFFFFFFFDDDA5555566?BBBBB;<8?7;9:
@CUESOTKH44
AGGCCTCCTCTTTCTTCGGGTTTGTGAGCTATCAGGATTGGAACTTATATTACTGCTGTGACCTGTATGAGAGTTTGAGGAAACCCTAGCCTTGAAAGAAGATCCACTTCTGCTACTTGATGTATTGCTGGATGAAGAAACCTCGGCCCTACGATTTGTCGAAAATTTTCTTAATGAAGACCCTGGTTTTGACCGAGCTTGAGCTGAACTTGGAAATGATTTGGTTGGACGGGGAGGTGGCATTAAGGCTCTGGCAGAGATCTGCTGCCTCTG
+
A9<<>EEGHC444C?24000///AACECC<<<??IIIIIIIIIIIIIIIIIIIIIIIIIIIIIIIIIIIIIIIHHHHHCCCCGHFFIIIIIHHHGHHIIIIHHHHIIIIIIIIIIIIIIIIIIIIIIIIIIIIIIIIHHHIIIIIIHHHIIIIHDDEG<E@8877222278<GGEEEHIIHHGHHHCCCAIIIIIIIIIIIIIIIIIIIIIIIHHHIIIDCBA=446650////415A::=AEEIIIIIIIDCCDDIIIIIIIIIIIHHHIII
@CUESOTKH46
TTTAGCCTGAAACTGCTGATTCATGATTCAAGCATCTGTCATTTACGCTTGCATACTCCTATCTTAATGTGAAAAGTTGTACAGGCCAGTCGCGGTTCCGACCATCACCAGCAATCCCAGTAATCTCTAGTGAAATATCAATGCTTCGATGTTCGGGCGCACGGACGATGCTAAGGCGTAAATGAACTTTGACAGCAGGGGAGGCATGGCTACCTACTGGTGCTGATTTGTTGGTGGCAGATTTTCTAGATGTTATAGCAATTGGCTCTGTGAAGGTTAATATGGTTTGAGACCAGTGAGTTTTGGGAGTGTGGGGAGATGTAGACAGAACAGCCGGTGATTCCTTGCAAAATCTGCTTGTGAAACCAGTTTCAAACCATAGGACAACTCCGTGACACCAAGATGCTTCAACTT
+
???HIIIII;;;HIIIIIIIIIIIIIIIIIIIIIIIIIIIIHHHIIIIIIIIIIIIIIIIIIIIIIIIIIH6666IIIIIIIIIIIIIIIIIIIIIIIIIIIIIIIIIIIIIIIIHHHIIIIIIIIIIIIIICCCIIIIIIIIIIIIIIIIIIIGGGIIIIIIIIIIIIIIIIIIIIIIHHHIIIIIHHHIIIIIIICCCA?77HIHHHIIIIIIIIIIIIIIIIIHHH;77HHIIIIIIICCCCIIIIIIIIIIIIIIIIIIIIIIIIIIIIIHHEEEEEEE44333EGEEEEEGGIII===:555B<GEA99CC?>IIIIIIIIH???HHIIIIIIIIEEEEEEEB4222=@BEFDDIEH???IIIIFFHHCCCIIIIIIIIHHHIIIIECCCEE??;;;BIIIGA@EEI??
@CUESOTKH47
TTTAAGCATCTTCTCCTCCATTGTGCATGTATCCTTCAAGCACATCACGCATAATAAACATGGTAGGCAGACAAGATATTTGAATACATCTTCCAAGGCTGTGGTAGTCCGAGGTAAGAAATCATCCTGGAGTACTACAGAATTGATCACGTCTGCATATCTCACTGCCAAATTTAGCGACATGCACCGAGGAGGCGCAATAGCAAAGCATCTGATCCTCTTTCTCTGAATGTTCCCCAATCTATCCTGTTTCTGCAGTGCAATTATCGTCAACAATGCCACTACTCCAGCCCCTAGGGAATGCCCAACAAATGTCAAAGTGTAACCTGGATTCTTTTCAACCAGTTCCTTTAAAACCTCAC
+
HHHIIIIIIIIIIIIIIIIIIIIIIIIIIIIIIIIIIIIIIIIIIIIIIIIIIIIHHHIIHHIIIIIIIIIIIIIIIIHHHHHHIIIIIIIIIIIIIIIIIIIIIIIIIIIHHHIIIIHHHIIIIIIIIIIIIIIIIIIIIIIIIIIIIIIIIIIIIIIIIIIIIIIIIHHHHHHIIIIIIIIIIICCDHIIIIIIIIIIIIIIHHHIIIIIIIIIIIIICCCHIIIIIIIIIICCCCIIIIIIIIIIIHHHIIIIIIIIIIIIIIIIIIIIIIIIIIIIIIIIIIIIIICCCBIIH????EIEEE?>6224IIIG99;?CIIHHEEIIIIIIIC>>>I????DIIIII===BBCBIIAHDD
@CUESOTKH53
ACAACAACAGAATACATTAACTGCCACAAATTTGTTGATTGTTTAGGTTAGAGTTTAGAGGATATCTCGCTTGTTCTATCAATTATTACCCCAGAACTTTTA
+
FFDDHGGHFFFFHHHFFFGGDDDDBAA555==;<99<>?>?888>00//06=80008?AADDDDFFFFFFFFFFFFFFFBAA>=<823.0004421=44555
@CUESOTKH55
GTTCACCAAGCCTGGATGCGTCCGCGGCAAGCACGGACTCGGCTTGAAGCATAGTTATTAGAACAAGAACAGATTCAAGAACTCTGCTCGATCAAGTGCCTAAGAAAGGTAAACCAAATCGAATCCCAATATGACGTAGAAGCAAATACTACATAGCTGTAATAACAAGTATAGTGGTTGCGTTTGTTGTAAGTAGTTGTAGTAACTAGTTACCCTGTAAATCGAATTTGCTCTGATGGTTTCTGTTGATTTCCAAGGCTTGGATTGATGATGAACACTAACTCGAATATCATCTTCGTGAATTAATCAT
+
DDDFFFFFFFFIIIIIIIIIIIIIIIIIIIIIIIIIIIIIIIIIIIIIIIIIFFFFFFFFFFFFFFFFFFFFFFFFFFFFFFFFFFFFFFFFFFFFFFFFFFDD666BBA222??<<<DDDDFF===FFFFFFFFFFFFFFFFDDDDACCFFFFFFFFFFFFFFFFFFFFFFFFFFFDDDD?666C>ADDDDDDFFFF@@ADFFDDCCFDFFC??AAA655???<<;;;=????DDFFFFFFD;DFFFFF?==<<<@><884448AAABDDFFDDGGGGGGDDD?:::9A@<<<<><<888<<<<<>?99
@CUESOTKH61
AGTATGCTCAAATTGTTATGCTGTCGATGTCCGAGGAGGACTGATTAATTCTCTAGCGCTTGGTAGCTATGCTGCCTCGTAGCCAACGAACGAGGGCCCTGAGCTCCTTTGTGCTTTCCATTGAACGCTCTTCACTCAATACAGCTCTTTTATGTTACAT
+
FFFFFFFFF666HHHHGHHHHHIIIIIIIIIIIIIIIIIIIIIIIIIIIIIIFFFFFFFFFFFFFFFFFFFFFFFFFFFFFDDDFFFFFDDDD666?=?DDBAAADD????<?A???DAAA???CFFFFFFFFFFFFFFDBBBB@<<1111>5<<<<???
@CUESOTKH76
TTGAATGGGAAGAATCTACGTGGAAGAGCTTGAGGATTCTCTCATAGCTAGGGTTATTTGGATAGCATCTTAGCCTAATGGCTAGCTATATTCTACTACATGTAGTGT
+
AA?><<11100/66<<<=?<<88::=AB@@899<ABA::9==AADBBBBB===B=555=566?DDDDDDDDFFFFF?@@DDFFFFFFFFFFFFCCCFDDDDAAABB55
@CUESOTKH78
TTTGAACTTCTGGACCTATGTTAATTTTGTTATTGAAGAAATGTTTGTCCAATAATTGCTTAGTTGCAGACCTCGGCTGCCATTTGATTTGAATATCATTCTCAGATTCCTTGTCGTTTTTCCCCACCTTTTTGGG
+
FFFFFFFFFFFIIIIIIIIIIIHH::::FFFHGFEDDHHHHHHFFFHHDDDDFFFFFFFFFFFFFFFFFFFFFFFFFFFFFF===FFFFFCCCFFFFFFFDAAADBA>;977:5.-,,,,,,,,,71300500988
@CUESOTKH90
GTTTTTCTGATTGTGTTCTTGTTTTTGATTTGCAAGTGCAGGTAGAGTTTTGGATTTGTTTGTTGCTGACCATATTGGGATATATCCCTGGAATTATATATGCAATATATGTGCTGGTTGGTTAGAAAAGGAAGAAATTTGAAAGCCTAGTTTTAATGAATGCCTCTTTCTTATTTTGGTTTGTAGAAAGTTTGTGTGTTTATGGCTCTTGGATCTATGTTGTTGTAGAACACTGAATAGATATTATCATTTATTGGCTAGTCCTGATCTGATC
+
I?????IIIIIIIIIIIIIII99997GG555GIIIIIIIIIIIIIIICCCCIIIHHHIHHHIIIIIIIIIIIIIHHGGHIIIIIICCCIIIIIIIIIIIIIIIIIIIIIIIIIIIIIIIIIIIIICCCCIIIIIHHHHHHIHHHIIIIIICCBBIIIIIIIIIIIIHHDIIII9999CC@FFIIIIHHHIHHHIIIIIHHHIIIIIIIIIIIIIIIIIIIIIIIIIIIIIIIIIIIIIIIIIIIIIIIIHHHIIIIIIIIIIIIIIIGEBA=:7
@CUESOTKH91
CAGATTATGACCTTCCAATTGCGTCTCGTTGCTTCGGAAGGCCTCGTCCTCAAGCAATTTCCGCCTTGATTCCAAAGCCCACTTCTTCCGAATAGCGAGGGC
+
FFFFFFFFFFFHFF??8666AAAABBBBBBBAAAA::::AA:::ABBBB?8444<8888888>>@@@@?<<<=;=:5444?:<<<662000442442:222:
@CUESOTKH94
TTGTTGGTAATTCTTGTTGTATTGGAGAATGGCAGTGGTGGTGGTGTTGTCGAAGGCGGCGTTCATGGCGGTGTTGTAAGCGGTGGCGGCCGTGTAGTAATGGGCTGGAGGTTGGTTGGCTGTGAGGAGGACGTCGGTGGTTTGGCCGGGTCCGATCATGATGACATTTGTTTTGAATGGTTTGGTGTAAGATGCGTCGACGGCGACCACTGTCAATGGGTGGTTGGCGACGGAGAAGAAGAGTTCTTGATTCAGTCCGGAGTTTACGATTCTGAGAAGGATTGTCTCGCCGGAATTCACTCGGATTCTCACCGTCTCTTTCTTCGAGCAGCTATAGAAATCACCAGGCTGCCCATTGATGGTGTAAG
+
IIIIIIIIIIIIIIIIIIIIIIIIIIIIIIIIIIIIIIIIIIIIIIIIIIIIIIIIIIIIIIIIIIIIIIIIIIIIIIIIIIIIIIIIIIIIIIIIIIIIIHHHIIIIIIIIIIIIIIIIIIIIIIIIIIIIIIIIIIIIHHHIICCBBHI??:HHIIIIIIIIIIHHHIAAAAIIIH;;666IIIIIIIIIIIIIIIIIIIIIIIIIIIIIIIIIIHHHIIIIIIIIIIIIIIIHHHIIIIIIIIIIIIIIIIHD????IHGIIIIIIIIH???HHIIIHHHHIIIIDCCIICCCCIIIIIIIHHHHHHEIIIIIED999?CIIIIIIIIIIIIIIHHHIIIIIIIIIIICCCHHHIIIIIIIIIII
@CUESOTKH98
TGAACATTCTGATATCAAGAGAGGCACGGTAGAGATGAGCTTTGAGGAAATTTTCAACTTTGAAGTTCTCAGAAGGGTGCAAGATTATGTAGAACACATGGGTCCTGATGCACGTGTACTTTTGATGCCATCTATCAGGGATGCTAATCACGACTTTGTTTTCCTCAGCCTGCTTTTGACATTCCATCTGATCTTAGACTTCAGATATCTAGTCT
+
FFFFFFFFFFFIIIIIIIIIIIIIIIIIIIIIIIIIIIIIHHHIIHHHHF<<;;ABBB333:::A===ABDDFFDDDFFFFFFFFFFFFFFFFFFFFFF@@@FFFFFFFFFFFFFFFFFDDDBFFFFDCCDDDBBB=333:ADD???DDDBBAA<===1111559@@@ABBDD====FF????CCFCCCDDDFFFFFC????FFFD@????==<6
@CUESOTKI00
GACTCTCCGACACTGAGACTGCGAACGAGAACAAACTAGGGGGACGGGTACCGGTCAGTACACGCCGCGGCTACGCTTATCCAGCCTTCTAAGTTGGCCGTCTCCGCAAGGACCGCCAACTCTCAACTCAGATCTTCTCAGAGCGTTTCTAAAGCTTTTGGCGTTGAATCTGCCGGAGCTAGACTCACCTGCTCTCTCCACTCCGATCTCAAAGACGTTGCTCGTAAGTTCTCTGATGCCGCCAAGATCGCTGGCTTCGCTCTTGCCACTC
+
61014?A>44444AA????<998.-/255114,,,//,,,,,,24,,,4555.-///4????ABDDFFFFFFFA?==B=555AA8888<@ABAAA=?????DDDDDA:<<<FFFFDDFFFFFFFFFFFFFFFFFFFFFFFFFFFFDDDDFFFFFF==@@FFFFFFFFFFFFFFFFFFDDDFFFFFFFFFFFFFFFFFFFFFFFFFFFFFFFFDD;DFFFFFFFD::::DGGGGDFFFGGGGGGIIFDFIIIIIIIDDDFDFDAAAAAA>44
@CUESOTKI01
ATCAAACCATTGTAGAATGCTTGGCTGATGAACTTATTAACGCAGCGAAGGGTTCATCTAACAGTTACGCCATCAAGAAAAGGATGAGGTCGAGAGAGTTGCAAAGGCTAATCGTTGAGGTTATTTCTCAGTGTTCGTTCTACATTGGCACAGCAAGAGTTTTCTCCTTTTCTTGTGTTTACATTCTTCTAATGAAAACACTATAGCCTAACGTGTTCTGTTTTGTTTTTTTTG
+
FFF666;;FFFIIIIIIIIIIIIIIIIIIIIIIIIIIIIIIIIIIIIIIIIIFFFFFFFFFFFFFFFFFFFFFFFFF6666FFFFFFFFFFFFFFFFFFFFFFFFFFFFFFFFFFFFFFFFFF:::FFFFFFFFFFFFFFFFFFFFFFFFFFFFFFFFF==;;D=AA6666=87DDD??FDDDFFFFFFFFFFFAAA?FFFFFFFDDEFFFFFFFFFFFF@@@@F;5553333=
@CUESOTKI05
TGGAAAGAACAACACTCTTTCTCTTCGTCGCTACCGTTAATCTCAGTGACTTCTTCATTAGATTCTATATCATCCTTTTGTTTTGTCTTCAAGTGCTTGGTTGTTCGTTTA
+
B::66696:?AAA@@=?666?>BBBA?>A?8998=9444434<<9779<?>>=99::?ADDDDBBBDDFDD63339976A6444?1442<../433662222222:91117
@CUESOTKI12
TTTTTGGATGAGCAGTCATACTCATGGAAAGCTTTCCGTCAAAATCATGGCGGCCGAGAGTTTCAATGTCGCCGTTTGGAGTCAATCGAATTGGATACGGTAAATCGGACTCACCTAGGGCGTAAAGACGATCACCGAAGAAAGCCAAGCTAGTGTTTGCAAGACCAATCCCGTTTGCCGGATTAAATTGGCCGGTAAACACCCGACCGGCGGTAACGGCGCCGCGTGCGGCAGAGGCGATGAGGCCATTGAAGCCGGAGAATACATTGGGGATAACTGTTGAGATATGATTCAAAGTATTCAAAATCAAGATATGATCTAGAGTAGTTAGATATGATTCAAATATTCAAACTAACAAGATTTTAGGAGATTGTTATTAGATTTGAGTTTATCTAGATTTCTATGATTTACTATTTCTGGTCCACTGTATTAGCTATAAATACGGGAATTGTGTAACCTCTAAGCATCAAGTCAGTAGACATTAATAAAGCACTGCAGCT
+
?????IIIIIIIIIIIIIIIIIIIIIIHHHIIHHHIIIIICCCCIIIIIIDBBIIIIIIIHHHIIIIIIIIIIIHHHIIIIIIIIIIIIIIIIIIIIIIIIHHHIIIIIIIIIIIIIGGGIIIHHHIIIIIIIIIIIIIIHHHIIIIIIIIIIIIGGGIIIIIIIIIIIBBBIHHHIIIIIIII???IIIIIIIIIHHHIA666@GIIIIIIIIIIIIIIIIIIIIIIIIIIIIIIIIIIIIIIIIIIIIIIIIIIIIIIGGGGGIIIBCCCIGDDBIIIIIIIIIIIIIIIIHHHIIIIIIBCCCIIIIIIIIIIIIIIIIIIIIGGGIIIIIIIIIIIHHHIIIIIFBBDB44:5;B@>>>>EIIFDDGGIEEEECCD@1//?=0///02:8=B?7;;<4<<DEBB>CA9>;557/5434447??>?>?>????<32280-,,,,,005.,,,,,,0.000248<<>???????===?=??==;::7:::<<<<<<75
@CUESOTKI14
GTTTCAAGATGGAATGGCGACAGACCTCATAAGCAAGATCTTCACTAACATCATAGCCCACAAAGATCCTAAATGGTTGCTCCAACCCTTCAACAGCAGAATGAGTCTCTCCGTTACAAGAACCCATTGGAAGCAGATGGTTTTGGCACTAAATCTTCAGATTCAACAATCTCCAATGCAAGAAACAGGCAAATGTAGATCTTGGAAGAGGAAGAAGAAACGGTCATTTTGCATCAGGTTTGTTTCTGGTATTTGTAGATTTGTAGAAGAAGATCTTGGTTCAAGAAATGT
+
IHHHIIIIIIIIIIIIIIIIIIIIIIIIIIIIIIIIIIIIIIIIIIIIIIIIIIIIHHHIIHHHIIIIIIHHHIIIIIIIIII>>666DD<CCDGIGIIIIIIIIIIIIIIIIIIIIGGFBB553CDEDDDDBBBBBIIIBBBB>>?GII??>BBHIIIIIHIIIIIIGGGGIIIIIIIIIIHHHIIIIIHHGGGGGIIGGFHIIIIIE<<<<B?94/,,318540//13@@HHHIGIEED<211D7//03,,,.,3253745166EGGIGGDDDIIIIA7533=BBBA88
@CUESOTKI17
CATAATGGCACTACACCTGTGTGTTTATGCTTGGAAGTTTCCACTTTAGAATGATTTGAATGGTCTCATTTCCTCAAAATTTCTGGCGTTGCCCAATAAAATAGTCAGATCAGACTACTTGTCCTTCTTTCTTTTGTTACTCTTTTCTTAGCGATTGGGGTAGGTTAAACAGAATATCTAA
+
FFFFFFFFFFFIIIIIIIIIIIIHHHIHHFFFFFDA9:::::BB===BBBBBDD666??=AAAA???:..,1137,,,,,,,//;;<;<<=98884400004/<<>>>?ADDDDDAAADDDDAAA>>433?44444/-/7;<2444833::<<?>>557400//4400072>>>?AAA<<<
@CUESOTKI21
ATCTGAGGACACTTGGGCTCTCTAATGACGATCTCTCTAAGCTGCTCAAAAATTCCTTGAAGTTCTTGGGTGCAATCTTGAGCAGGAGCTGAAAACCAACGTACAATTGTTGGAGAAGGAGTGGGGAATTCAAGGCAAATCACTAAGGAATCTTCTTCTGCGTAATCCCAAGGTATTGGGTTACAATGTTGATTGTAAAGGAGACTGCATTGCAAAATGCACCAGATGCTGGGTTCGATTCTAATCACACTTTCTTTTACACAATTACTTATACCAATAATAACTTGTGCACATGAATCATGTCTGAATTACCAGTTCTCACTTATTTGGGTCATTGTTTTCATGTTCATAAG
+
HHHHHHHHHHHIII???IIIIIIIIIIIIIIIIIIIIIIIHHHHHID66666DDIIGHHHHHHHHHHHHHHHHHHHHHHHHHHHHHHHHHHCCCCHHFFHHHHHHHHHHHHHHHHHHHHHHH@@@@HHHHHHHHHHHHHHHHHHHHHHHHHHHHHHHHHHHHHHHHHHHHHHHHHHHHHHHHHHHHHHHHHHHHHHBBBHHHHHHHHHHHHHHAAAAHHHHHHHHHHHHHHHHHHHHHHH@;<<EHHHHH<<<HAA99GDDDHH@@@DHHHHHHHHHHHD@@@GB;;:@@@@EGGGGHHH@@@@BHHHHHHHHHHHBBBB@@@@G@@@@;;5;;@BE9999>>>DEED>000:
@CUESOTKI25
AACATATGCAAAGCAGCCACATTTAAATGGATTATATACTGTGTTCGGCAGAGTCATTCATGGGTTTGAAGTACTTGACATCATGGAAAAGACTCAAACTGGACCGGGAGATCGTCCTCTCGCGGAGATCAGGCTCAATCGGGTGACGATACACGCTAATCCTCTTGCAGGCTAACCTTGAATTAGCAGTAGAGCAGTTGAAACGTCAGTGTTAAAAGCTGCTGCTATGATCAGCTGGAAGCTGTGTAACGAAATAACATGACAGGTTCAAAACAGAGAATTGGAAGTAAACCATACATAACTAAACAGATGTTAACTTATGTGTATTTGGAGCTTTCTCGTTATTTGCTTTTGGATTATTGACTTTCGTGTACATTTATTTAAACTTGGTTTTATTGCATATCT
+
??C@DGHIIHHHIIIIIIHHHH>>999ADDGGGHHHIIIIIIIHHHHHHHHHHHHHHGGGGC@@;;;466EGEEEEHHHHHHHHHHCCCAF?FEHHHHHHHHHHHHHBB@BFHHHHHHHHHHHHHHHHHHHHHHHHHHHHEEEHHHHHHHHHHHHHFFFHHHHHHGGGGGG@6244466GGGEEEHHHHHHHHHHHHHHH@@@HHHHHHHHHHBBBBHHHHHHHHHHHHHHHHHHHHHHHHHHHGGGGGD;223;77DGGGGGHHHHHH====H:GGGGHDD;;;;DHHHHHHHHHHHHHHBBBHHHHHHHB@@@@HHEGBDEEED;662229B>;;B<EDGEB222AA6666AA>>>=BBBBB444?B:@@A;;6668-,,,...--,,1163A//999988=8
@CUESOTKI26
GTTGGATGCCTCCACCAATCCTTGCCAACCTGCATGATTGCTCTATAATAAGCCGATATATCGACGATCTTTCCCACGGGACTATCCCGAAATCGTCGTTACTCTCTTCCATTCCTTCAACAAGGAACTGCCAGGCTAAAGAGCCAGCTCCCGATCGCTTCCTCTTGGCAGATTTGTAAATGACGTCGTAAACAGTTTTGTAAATCTATCCCGCTGAGCTGGGGTGAAGCCTTTGTTCAGGTCTGACAGTCCAAATTCAGTAAACATGACTGGTTTCTTCAACTCTTTGTCACCATCTTCAATATGAGAGAGCATCCACTTGGATACAAATTTCAGTTCGTCTTCAAAATCTTGATCATGGA
+
IIIIIIIIIIIIIIIIIIIIIIIIIIIIIIIIIIIIIIIIIIIIIIIIIIIIIIIIIIIIIIIIIIIIIHHH;;;HDDDEIAB>EBBCE?;;;;?IIIIIIIIIIIIICCD????IIIIIIIIIIIIIIIIIIIIIIHHGDADHIIIIIHHHIHHHIIIIIIIIIIIIIIIIHHHIIHHHIIIIIIIIIBB@B7500004-0--57AAB??BGIIIIIIIAAA@H:CCIIIHHHIIIIIIIIIIIIIIII??66<;;CIIICCEIIIIIIIHHGGHIIIIIIIIIHHHIIIIIIIIIIIIIIIIIIIIIIIIIIIIIIIHHHHIIIIHHH???DDIIIIEEEEAC5544??AEEEEEIIII?
@CUESOTKI29
ATCACGAAGGTGAACAGTTACAAGAGGCAGCTGCTGCTAACTGATAAGTTTCTCTGATTATCTGTATGAACAATGATGTTGAAATAATCCTTGTTTTAAGTTCAGTACTTTTATCATATTTATCTAAATTGTGTAACAATGAACTATGTGTAAGTATTATTACTATTGGATTTACGTT
+
FFFFFFFFFFD888:EGGGFFFFHIHHHHHHHHHHHHHHHIIIIIIIIHHHIFFFFFFFFFFFFFFFFFFFFFFFFFFFFFFFFFFFFFFFFD8888??D;;BBBDC?88:8FFFFFFFFFFFFFFFFFFFFFFFFFFFA===AFFFFFFFFFFFFFFFFFFFFD???=B=1104499
@CUESOTKI31
CGCTTGTCAGGATACTGAGCTGCGCAATCGACTGCAAGCTGCAATAGTTGAACCATTTCCTCCTCGATGTTTTGGTACCTAAGAAGTTCGAGGTCGAAAACTTCAGAAGTCCATTCCTCCCTAACAACTGACTGCACCCACTCTAGGTA
+
FFFFFFFFFFFIIIIIIIIIIIIIIIIIIIIIIIIIIIIIIIIIIIIIIIIIFFFFFFFFFFFFFFFFFBBBBFFFFFFFFFFFFFFFFFFFFFFF@@@@FFFFFFFFFFFDBAA?92.../11,,,-377<<<<=68;<9<88986=6
@CUESOTKI32
TTCACTTTCATCACTATATGAAACTAGTCCTATTGTTGTAGCAGCTTCAAGCGGCCTATCACTACTGGTATCATGTGTTCTTACCGATTCTGAATCCTCCTCTGCTTTGGCATTAGGGATTTCAGCTCTGCTACCAGCTTTTTCTGGGCTTCTCGGTTCGATCCTCGCTTTCTTTGCCTGTGGCTTTACTCTAATAATCATACTCGGGGGTCGAGTCACCGGAGTTTCTTTCCTAACTGGTGCCTTTTCCTGAGCTGCTGGAGC
+
FFFFFFFFFFFIHHGFFDA66666:ADDBBDDGIIIHHHHHHHHHHHHHHHHFFFFFFFFFFFFFFFFFFFFFFFFFFFFFFFFFFFFFFFFFFFFFFFFFFFFFFFFFFC?666???D???ACFFFFFDA?????<4-----30888?>BFFFFFFFFFFFFFFFFFFFFF999FFFFFFFFF<<<FFFFFFFFFFFDDBBBB=33333?D5BBBBDFFFFFF???FFFFFFFFFFFDDDFCC6666AA;BBAAA?=:22317
@CUESOTKI36
GTTTTCTTCCTTTGAGTTCAAAAAGAGAGTTGCTATCAGAAGGACTTCTCGAAGAAGACAAATCCTGTCGAGGAATTCTGGATAGGATCCTTTTCTTCATTGGAGACTTGGAAGTTGCTTCAACAGACGCAAAGCGTAGCAGGGCTCTGTGAAGCTTCCTTCAGTCAGCAAAAATTATGTGAATTTTATGTATAATAATCATTTGTGTATGTTGACATTGAATTCTGTCCAAGTGTAGAATATACATCGTATGTTCCTTGAAATGCCATAAATAAGTGTATCTTCTTAC
+
IAAAAIIIIIGGGIIIIII:::::I@IF>>>IIIIIIIIIIIIIIIIIIIIIIIIIIGG???GGGIIIIIIIIIIIIIIIIIIIIIIIII@@@@IFIIIIIIIIIIIIIIIIIIIIIIIIIIIIIIIIIIHHHIIIIIIIIHHHIIIIIIIIIIIIIIIIIIIIIIIII66666II:GIIIIIBBBBIFIIIIIIIIIIIIHHHIIIIIIIIIIIIIIIIIIIIIIIIIIIIIIIIIIIIII>>>B>>>>BIIIIIIHHG998IIIIIIHHHIIIIIIGGFGECA;7:5
@CUESOTKI38
GTAATTATCTTCACTATGTGAAGAAGTATCAAAGGTACGAAAGAGACACTCTAACATTCCAGCACACATAGCTCCTTGCTTTAGGGTGAAAGAGGGAGACCACGTCATCATTGGCCAGTGCAGGCCTTTGTCGAAGACAGTGAGGTTTAATGTATTAAAAGTGATTCCTGCTGGATCATCCACAGCTGGTAAGAAGGCTTTCACCGGAATTTAAGTCGAGAATTTTCAGGTCCAGTATTTGTTTATGTGAAGGGGATGATATGTTAGCATGAGCTTTCTTCAGCCAAATGATCTTTTCACTTTAATTATTAACTGAGTTTTCCAGTATTGTGATACTACTACTGCAATTTTGATTTCCCAAGTTTTGACC
+
IIIIIIIIIIIIIIIIIIIGGGIGGID?:9111;;@7@<133A>IIIIIIIIIIIIIIIIIIIIIIIIIIIIIIIIIIIHFFI>>><7666FIEHHIIIIIIIIIIIIIIIIIIIIIIIIIIIIIIHHHIIIIIIIIIIIIIIIIDDDIIIIIIIICCCCIIIIIIIIIIIIIIIIIIIIIIIIIIIIIIGGGBBBBIHFEIIGGIIFF666=<I?HEHECD5665=DIIIIIIIIIHHHIHHHIIIIIGG6667=GIIIIIIIIIIIIIIIIGGGGIIIIIIIIBBBIIIII<<<9DDD:::DD@DHIIIIGCBBICCCB>>>BGIIDB=>>GIIIIIIIIIIGGGA@==DDBBBB<<<<B9:336955
@CUESOTKI40
TTTAGAATTTCTTTTACTCCGAAGACCTTCTCAGATATCTGAATAAAATCGTCCATAACAAAAAACAAACCTCTTCATACTTGCTGGCTATAAACATGGCTGTCACTCCAACTAGCTGGAGATTCTTCTTCGCCACTGAATATACTGCTAAGAATCTATCGATGAGGTTGACTGTTAGGTACAGTCTCTTCCATAAGCTTAAATCCGTAGTGTACCTTTGAAGTAATTATTATGTTCTGCTTTGGTAGTCCCTTCATAAATTACATTAATCATAAATAAAT
+
FDDEFFFFFFFBBBBIIIIIIIIIIIIIIIIIIIIIIIHHHHHB@@@@HHIIFFFFFFF999966F000==<<?FFFDFFFFFFFFFFFFFFFDDDFFFFFFFFFFFFFFFFFDDDFDDDDFFFFFFFFFFFFFFFFFFFFFFFFFFFFFFFFFFFFFFFFFFFFFFFFFFFFFFFFFFFFFFFFFFFFFFFFFFFFFFF@@@FFFFFFFFFFFFFFFFFFF?666FFFDDBB?>ABBB:133==:BA?888AA<<40..689><0000=ABA;<8?7778
@CUESOTKI42
TTTCTGGGAGGAATAACGGTCAGTTTAAGTGTTCCTAAGTTGTTAGGTTATTACTTGGTCGTACTGATTATCAAGCCTTATTTGTTTCAGAGATTGAATAAAAGAACGATGAATATTAGCCCTTTATTTTATTTCGCGTTCTGGTACGAGGGGTGTAAAGAATTTTGAACTCAAATCAATGGTCAATAATTCCTTTTAATTTC
+
FFFFF:;;AFFHHHFGHIIIIIIHHHIIIHHFGGGHGD<<:?=BB88888444?>><<<BBBDDDFFFFFFFFFFFFFFFFFFFFFFFFFFFFCCCFFF====FFFFFFFDDDDFFFFA666???D8>>>FFFFFFFFFFFFFFFFFFFBBBBFFFFFFFFFAAA@FFFFFFFFFFFFFFFFDDBBB<<55559965>;444:
@CUESOTKI49
TTCTCTTGTCGGAGCCGGTGGCTTTCCAGTGGCCAATACCGGTGGTCCGGTTGGGTCTTCCGCCGCCACAACCACCGTGTTTTCTGTCTCTAGGTACAAAAAAGTACCATTCTCTCTCACCATTCTTAGCCAAATCAGGTAAGTCCCATGGGTCGTGTTGGTAAATGTTGAGAAATCCGATAACGTCGAAGCTATGTCGGGCTTTGCCGAAAACAATATGTTTGAGATAAAATTCGAGAAGCTCTTCTTCTGTCGGGTGGAAGCGAAAGCCCGGGAGCTGGCCGAGCTGATGGGGTGTGTCCGCCATGGAAGCTTATTTGAAGCTTAATCGGTTTGGTGGGTTTTCAT
+
IIIIIIIIIIIIIIIIIIIIIIHHHIIIIIIIIIIIIIIIIIIIIIIIIIIIHHHIIIIIIIIIIIIIIIIIIIIIIII@@@@IIIIIIGFIBBA8:------5:6BBCGIIIIIIIIIIIIIIIIIIIIIHHHIIIIIIIIIIHHHIIHHHIIIIIIIIIIHHHIIIIIIIHHHIIIIIIIIIIIIIIIIIIIIIIIHHHIHHFIIII;;;;<8:IIIICEEIIIIIAAAAIIIIIIIIIIIIIIIIIHHHIIHHEIIIIIIC=444=<<<;;>A<EBCBCBEGEGIIEC;;;;I>IIIIIIIIIIIIIIIIIIIHHHIIIIIIIIIIIIIGGGHHI=9999=9EE?
@CUESOTKI51
TTTTTTCCTACAAAGCTTGCAAACACAGTCAAGCAGAGCATTGTAGGCCGTTGTCCCTAACTCAAACCCTCCCCTATACATCTCACCTGCCAGCCTTTTCGCTTCATCGAATTTCTCATCGACGCACCATCCTCTGATCAGAGCATCGCAAATTGCTTCGTCTGGGAAAAATTCGTGCGCTAAGTCTTTGACCATCTTCTCAGCATGGCTCGCGTAGCCGTTTTCACAAAGCTTCTCCACCACAATCCTAATCGACTCTTTATCCCTCTTAAATCCATAATTCTTCTCCATTGTCTCGAAAAATGATAACAACTTTGTGGGTCGTCCAGCACGAGCGAACCGATCAATAGTCGACCGCAGGGTTTTAGCCCCACTGATCCCTGAACCCTTCGCAAGAACTTCGTGAATCGAATTGAAATCCTTTCTACGACCAAAAATATCAACGAAATACGATATAGTCTCATCCGC
+
99<<99IIIIIHHHIIIIIIHHHIIIIIIIIIIIIIIIIIIIIIIIIIGIGGII666??GIIIFFFHHHG????IIIIIIIIIIIIIIIIIIIIICCCCIIIIIIIIIIIIHHHIIIIIIIIIIIIIIIIIIIIIIIIIIIIIIIIIIIGGGIIIIIIIIIIICCC==>>>IIIIIIIIIIIIIIIHHHIIIIIIIIIIIIIIIIIIIIIIIIGGGIIIC5555=II???IIIIIIIIGGGIIIIIIGCCCIIIIIIIHHHII???IIII===GGIIIIIIIIIIIIIIIIIIIIIHC89999IIIIIIIIIIH???=:::CECIIIEEGIIII???CCIIIICCCCIIEEEA<;;>;?333////2,,,,,.*<<<;--/7@>>>>BEE=IEEEEIIIIIIIEEGDE<777777779:9?9991.59<=99-----5*259<=?::=A@>>=>?@@A@A==>>>AA:
@CUESOTKI52
TGTGGACGTATAGAAAGTATGAAGCTATTGTGCTCGAACGTCACTCTGACTGCGGAAGAGACAAGATATTTGAATCATTCAAACGTGTATGTTAAAGAAATGATCAAACTTCCTTTTAAACTCATCATATCTATGTCACACATGTTGTAACGGATTTGATGATCTACTAATGAAATAAAATCATGTCTTATGAAGT
+
FFFFFFFFFFFHB666EFHHHGFHHIIIIIIIIIIIIIIIIIIIIIIIIIIIFFFFFFFFFFFFFFFFFFFFFFFFFFFFFFFFFFFFFFFFFFFFD222FFFFF???DFFFF88::FFFFFFFFFFFFFFFFFFFFFFFFFFFFFFF???FFFFFFFFFFFFFFFFDBAA@;;84////8<?????>?A>>=;=<
@CUESOTKI53
ATCTGGTGCTTAGAAGAGCATGATTGATGAGTGAAGTAAGAGACACAGATGATAGTATAAATAAAGCATACTAAATAGCCACTAAAGTAATGGTGTAATTCTGATTCTGCTGTACTTAATGTATGAAAA
+
FFFFFFFFFFFIIHHHHHHHHHHHHHHHHIHHFIIIIIIIIIIIIIIIIIIIFFFFFFFFC8222<:ADDDD??FFFFFFFFFFFFFFFFFFFFFFFFFFFFFFFFFFFFFFFFFFFFFFDDBBB5555
@CUESOTKI54
TTTTTAATCCTCTAGAGCAGACAAGGGAAGAGGTTGCAATGATCATTGTCAACAGGACAGATGTTGCTGTATTGGACTCAAACTGGACATGTCTTCAAAGCCAGATTTCTCCCGAATTTCAACATGATAAAGCCAATGTTTTTACAGGGAGGCATCGTATCCACTGGAAAATTTCAGTTCCTGCTTTGGGATTGCAAACATATTATATTGCGAATGGATTATTCGATTGTGAAAAGCCAAAACCAGCCAAACTAAAATTCTTCTCAACGTCTACTTCATTACCTTGCGCTACTCCGTATATATGCTCGAAGGCCGATGATGACGTGGCTGTAATCGAGAACCAGCACCAGTCTCTCGTATTTGATGGAAAGCATGGTTTGTTGCACAAAATCATTAAT
+
???<<IIIIIIIIIIIIIIIIIIIHHHIIIIIIIIIIIIIIIIIIIIIIIIIIIIIIIIIIIIIIIIIIIIIIIIIIIG;;;GIIIIIIIIIIIIIHHHIIIIIIHHHIIHHHIIIHHHIIIIIIIIG???IHIIIIB99;;;GIIHHHIIIIIIIIIIIIIIIIGG@@@@HHHIIIIIIIIIIHHHHEEIIIIB66669IIIIIIIIIIIIIIIIIIIIIIIIIIGGH?4////4<=/,,,567H>>1115@::::DDFGGIIIIIIIIIIIIIIIIIIIGGGGGIIIIIIIIIIIIIIIIIIIIIIGGGGGGIIIIIIIIIIIIIIIIIIIIIIIIGG==;GIIIIIIIIIIIIIII666HFDDA=77:;;000000>7:BEEE;@>;DDDEBA>6
@CUESOTKI56
CTTAACCAATCCAATCACTCGATCAACTATTTCGTCGGAGCTTGTATCTGTTGATGTGCACAAATGGCAACTTAGCTTTTCCATTATATTCTCATCCTTTATCAACAACTGTGTTGTAGTATTAGGTACTCTGATCTTCATGTGCTTCAGGATTGAATATCTGATGCTTTGCATGTTTACAGGAGGAGACTAGCAGCTACTGGCTGTAAGGTGGTGGAAATATTCTCAGTGAAGCGTCCGCCGAATTGCCTGAAATTGAAACTGCGGCTGTTATACCATCGCCATTTCAAGTCCTCCGAGAAGATTCCCAGTTTGGAGCTTTCCCCGCGTACTCTGCG
+
IIIIIIIIIIIIIIIIIIIIIIIIIIIIIHHHIIIIIIIIIIIIIIIIIIIIIIIIIIIIIHHHIIIIIIIIIIIF6666FGIIIIIIIIIIIIIII666C>IIIIIIIIIIIIIIIIIIIIIIGGGIIIIIIIIIIIIIIIIIIIIIIIIIIIGGGIIIIIIIIIGBBBIIIIIHHHIIIIIIIIIIIIIIIIIIIIIIIIIIIIIIIIIIIIIGGGDDIIGGGIIIIIIIIIIIIIIIIIIIIIIIIIIIHHHIIG===GGIIIIIIIIIIIIIIIIGAAAIAAADDDAAAAHFGGHGGGDA8878AA@BAAAAAHA777=999D-6665>>=?54
@CUESOTKI57
AAGTGCCAACGCAACCGCACAGAAGTTAGGGATTCCACTCCGCATAACATCATAAGTATCCACAAGAGCAAGGAAGTCAGTTGGAAATGCCAAAGCATAAGACGTGAATGCAGCCAACTCACTTTGGTTGGTCTCACCAAAAGTGCCATGGAATGAAGGCAACCACTGAATTTTGTTTAACCACGTTTGAACTGCACTTGGAAAATCTTCACATGTGCGTAAGCCATCACTGCTACAAAGTGACTTATTTATGATCTCATCTTGGCTCATAAATGAGCTGACAAATGCATGGGAATGTGTTCCACGAAGTGGTATGCCAAATAACATCCCAGCTGCAACATTGCTTGTTGCATCGAATCCTCCCATATAGCAGTACT
+
IIIIIIIIIIIIIIIIIIIIIIIIIIIIHHHIIIIIIIIIIIIIIIIIIIIIIIIIIIIIIIIIIIIIIIIIIIIIIIIIIIIIHHHIIIIHHHIIIIIIIIIIIIIIIIIIIIIIIIIIIIHHHIIIIIIIIIIIIIAAAAIIIIIIIIIIIIIIIIIIIIIIIIIIHH6666H444HHIIIIIGGGIIIIIIIIIIIIIBBBBIIIIIIIIIIIIIIIIIIIIIIIIIIIIIIIHHHIIIIIIIIHHHIIIIIIIIIIIIIIIIIIIIHHHIIIIIIIIIHHHIIIIICCCIIIIIIIIIIIIIIIIIIIIIIIIIHHHHCCIIIHHHIIIIIIIIIIIIIIIIIIIIIIIIIIIIIIICCCIIIIIIIIIIIII
@CUESOTKI58
TTCTTGGTTTATTACGGACTGATAATTGAAAGAAGGCCTTGGGTCGTGGTAAAGGCTAAGGTTAAAAGGAATTCCCGTCAGTTCAGCTAACTGCATGGATGTTCTGGCCATTTGTTGGTTGGATAAATCACCAGTACGTACCACTTCAGTTGCGTGTCATTTTCCATAGCCTGGTTGCATTCGTTTGGGGAATATTTTTGAATCTTCGAGCCAAATCCTTGACGGTGAACAAATCTTAGGGGAGTTTAGGATATATATGAATTGTCCATGGCAGGTGAAATCCATGCTCCTTCTTAGTACTTATGTAAGCATTTCTCCCCAGTGCCAGAACTTGATTGTTG
+
IIIIIIIHHHIIIIIIIIIIIIIIIII@666FIIGGGGFF;;;GIIIIII>@@IIIIIIIIIIAAAAIIFFBB;;;IIIIIIIIIIIIIIIIIIIIIIIIIIIIIIIIIIHHHIIIIIIIGGGIHHHHIIIIIIIIIIIIIIIIIIIIIIIIIIIIIIICCCCIIIIIIIIIIIIIIIIIIIIHHHCCCCIIII????=IIIIIIIIIIIIIHHHIIIIIIIIIIIIIIIHHHIIIHI8888D7888AGGIIIIIIIIHHHIIIIIIIIIIIIIIIG888IIIIIIIIIIIIIGGGGGHIIIIIIIIGGFIBBBID9999IIIIHHIIIIGGDC;;;B=75
@CUESOTKI59
TTTCTACAATCCAAAACGACTGGCGGCAACATTCATCAACACATATCATCGAGGTCTCGACAAACAACTTGGGGAGCTATGTACCAGAAAACTCTACCTTAATTCTTCCGGCTTAATTCTTCCGGCCATAGCGAGTAATCAATTTGTCCTATCATGGCTTGAGGGCCAAAGCTAGTCCAACCTTGGCACTCTTGTCAATCGCTTTGGTGTCTAC
+
FFFFFFFFFFCC66666@=BBBBDGIIIIIIIIIIIIIIIIIIIIIIIIIIIFFFFFFFFFF??BAAB::3333:4BBAAAABDDFF6666DFFFFFFFFFFFFFFFFF??866::B@@AAAA::::?ADDDD@@AAAAA<<11152<<AA?AABB=====<=====::::?DBBBBBBDDD????AADDDDDDDDBBBBBA===884;===76
@CUESOTKI61
TTGCAGGCaagagaaagaaagaaagaagaggagggaagaagaagaaaaaagTTGATTTGCTATTAAAGTGTACAGAAGAAACTTGGTGTTCGAAAGAGGGTTAACAATAATAAGTGTTGTTGATCACCACATTTTGTTCTTATAGTTTTGCTTCATTTACCCATGAAGATGCTCTGCTTGGAACTCTTTTAACCCTCTACTACTACAACACCCATAGGAACCATCACTATTCAAATTACACTCCAAATTTTGATCTATCACTCCATGTTTTGTTAATTATTATTATTATATATAGCCTGCA
+
FFFFFFFFFFFIIHHHH888F@>9B>>A@B:533388>>=<<<@226222AA======AADDDD???FDDDDDDDDDD:::D=<<<>=;;7300001888==?@AAAACDFFFFFFFFFFFFFFFFFFFFFAA??FF;DDBBBBA3663=<>>??<<;5666::DDBBBBACCCFFFFDAA=???D;;::?????;>FFFFCC???DDF;;;FFFFFDDDFCC???DFFFFFFFF??8DFFFCCCC?====??ADDDDDBB=::::D7777B69DGDDD<<:CDDAAADDB?=<<9;==::
@CUESOTKI62
TTTTAATTTGGTGTATTTGGTTTGTTTGTCTTTTCATGTATCGGACGGATGGCTCGTGTCTTATTTGTGACCGTTGATCTTTTCACCACTTGATCATCATCGTGGTAGTCGTCGAGTGCCCTGGGCCTACGATGAAAATCAGGGCTAGGTTGTAATTCATGTACTCTGCTCCTGTCTGCACGTGAATTTTCAGTCTTTTTCTTCCTTGTCCATTAC
+
8666BB966440=@?555::669A999B9:6666CCDDDDDFFFFFFFFFFFFFFFFFFFFFFFFFFFFFFFFFFFFFFAAAAFFFFFFFFFFFFFFFFFFFFFFFFFFFFFFFFFFFDDDF@@@FFFFFFFFF====FFF???CFFFFFFFFFFFFFFFFFFFFFFFFF@@@FFFFFFFFFFFFF==;;DBBBA21122?3444339>BBA6666
@CUESOTKI64
TTTTTCCTTGGCCATTGCTCTTCTTCGGCGAACAAGGCCACGGAAATGTCCGCGAGCTTTTTTCTGCTTAATGGAGACCTAAATCGTCTTGTGAGAGGAGCATCTGGGGCTTCAATCTCGTCGAGATCGATGAAATTGTCGTCAAGTTCAATGGAAGTGCGAAATGCACGGATCTTTGAGGGGGTTCTATAAGCGAAATGCCATTCTTTGGCAATTAAAGTCGCTTCGCTAATTGTTTTCGAAACGCGGACTAGCTGTTTCAAGTCATCATGGTCCACACCGCAGAGTATCCTAAGCAGAATCTCCTGAGGCAGAACCTCAAGCAGAGACCAGTCGGCGTCCATCGTCGTACCGACGACGCTGCAGCGCCTCTTCGACGGTGCCTTCGGCGTCAAGTCGATAGACGAATCCTCCTGATTGCAAGAATCGCAACACGTTTCCTTCCTAACCACGCGCATATCTCACAACTCCGAAATCCCCCGCGTACTCTGCGTT
+
;;;;;II==IIIIIIIIIIIIIIIIIIIIIIIIIIIIIIIIIIHHHIIIIIIIIIII777766I6IIIIIIIIIIIIIIIHHHIIIIIIIIIIIIIIIIIIIIIICCCCIIIIIIIIIIIIIIIIIIIIIIIHHHIIIIIIIIIIIIIIIIIIIIIIIIIIHHHIIIIIIIIII666GG=????IIIIIIIIIIICCCIIIIIIIIHHHIIIIIII???IIIIIIIIIIIIIIIICCCCII???IIIIIIIIIIIIIHHHIIIIIIIIIIIIIIIIIIIIIIIIIIIIIIIIIIIIIIIIIIIIIIIIIGGGIIIIIIIIIIIIIIIG;;;IIIIIIIIIIIIIIIIIIIIIIIIIIIIIIIIIIIIIIIIIIIIIIIICCB??>>;>>AAE=899?IIIIIIIIICCCCIEEE@@<<<=:5552258<<<99775,,,//,,.,,,,,,31777788<>?><<72225775.,./-////5*7<<222788255
@CUESOTKI66
CTGCCAGCCGCTAGACGCCATCACCTACGTACTTCATCGTGACCTAATCTAACCAGATCCGACGATGATGTTGTTGATCGGAATAAAGATTAGCTTCACAAAGAAGCCTACGAATCCCACTCACAACGAAACCG
+
FFFFFFFFFFDFEFFFFFDDDDDDD6666=BBBAAABBA===AAAA<<<888<<<<=?==44444?@AAAA<113::BB>><<<====6:8@??>>898;88<448<>44444<<===D?FDDDFFFD==<A84
@CUESOTKI68
TTTGCTCATTATCAGACTGCTCTCTTTCAATTGCCTCGCTAGCCCAACCATTTCATCGGTCAAGTCCTCTTGAAGCTTCCTGTGTTTCTCGATGTGGGATATTGCTGCAGCATCCAACTTGACAGGTGCTGACGAGTCTTCTTTGATGGTCCCATGAGATCTATCCTCCACAACAGAGGAAGAAGGCAGAAATCTCCTCCTTAGCCCCGGAGGTGAATGGGGGCGGTTTATTTCTCCTTTTGTCCACAGAAGAAAATTCTTTAACAGAAGTACTTGTAGAGGGCTCAGAAGACTCTTCCTCATCAGGCAAAGGAACAGCTAATTTTGAAGCAATGGCCTCTATCTTCTCTGCATAATCACCAAGCAAAGCCTTGGAAACTTGATATACCATCGGGTGTTTCTCTTCTGCAAGTTGCTCCAACTGT
+
HHHIIIIIIIIIIIIIIIIIIIIIHHHIIIIIIIIIIIIIIIHHHIIIIIHHHIIIIIIIIIIIIIIIIIIIIIIIIIIIIIIICCCIIIIIIII;;;EIIIIIIIIIIIIIIIICCFIIIIIIIIIIIIIIIIIIIIIIIHHHIIIIIIHHHIIIIIIIIIIIIIIIIIIIIIIIIIIIIIIIIIIIIHHHIIIIIIIIIIIIAAAAIIIIIIED==-----.,,---7121<3:=//115.44=:=?@@@88987779;;888;@@EEGBEEEB?BEE333>>EEEEEEEECCCCCCEEIIIIIIIHHHIIIIIIIIIII>>>>:::IIEEEEEIIIIIIHCCCIIIIIIIIIIEGCCCIIII???GGIIICB888G999<<;>>@D?:5777@4222<7@;;;EGGBBBEEEEG=;::=A>4
@CUESOTKI70
ATGAAGAATTGGCAAATAAGCCTAATGTGGAGTACATTGCTGGAGGTGCTACACAGAACTCGATCAAAGTCGCTCAGTGGATGCTCCAACATCCTGGTGCAACAAGCTATATCGGTTGCATTGGGAAGGACAAATACGGGGAGGAGATGAAGAAAACTACGATAAGTGCAGGTGTTAAT
+
IIIIIIIIIIIIIHHHII>===GD?=>=?;>;A?A>>>CCGE?>6797CCIIIIIIIIIIHIIIFDDDC===FIIIIIIIIIIIIIIIIIHIGGGIIIHGGGHHHIIIIIIIIIIGGGGIHHDBBDD?<?D===?2:////411555:3244///17:7=A@ACEABBBAD==<AAAAA
@CUESOTKI71
CTTGCTTACTATGTTTTCTTTTTCTATTCTTTGGATTATTTTCATTTTTTATATAGTTAGAATTTAATAATTTAATACTTTTACAAATTAGAATATAATTTTTACTTTTATGAATTCTGTTTTTTAGTTTTGTCACTTATAATTAGCTTTGGTATTTACTTAGTTTCTTTAACCTCCTTGTGGTTGTAATCATGTATTCTTGTTATTTTACTATTTTTGTTCTTTTTCACTAGTACCTCTTATTTTTA
+
927CC@@HHD?:9....9-----87C??C9;?BBEGII>>>>II666666B5BBBCBIIIIIHHHIIIII???BA?EH::4444/////,75571222,,,,,,3,,,,23=<<99:63,,,,,,.50002B:IIIIIIIIIIIIIIHHHIIIIHHHIIIIIIHGGGHHHIIIIDGGGGGIIIIIIIIIIIIIIIID@A??A;6:,,,,27/5,,,,-517H559:;IIIIIIIIIIIIIII74443B
@CUESOTKI74
GGTTGGAATTCAACGCTCGAGAGTATCTGCGCTGGCGTGCCGATGATCTCGTGGCCTTTCTTTGCTGAGCAGCTGACGAACTGTCGTTATTGTTGTACCGAGTGGGCGATTGGTCGATGGAAAGTTA
+
IIIIIIIIIIIIIIIIIIIIIIIIIIIIIFFFFFFFFFFFFFFFFFFFFFFFFFFFFFFFFFFFFFFFFFFFFFFFFFFFFFFFFFFFFFFFFFFFFFFFFFC<<<A>BAAA>AA<:544888<994
@CUESOTKI78
TTTTTAAATATGTGGCGCCTTATTCAGCTCATATTCCCTCCTTTGCTGATACTTGGGGCTGGGTTATGGCGTCAGACACTCCTTTTGTGCTGAATGCTGATGATTTAGACCAAAGAATCAAACAAAGAATCAAAGGGGAGAACAAGTACTTTGATGGAAAGACATTCTCATCGGCCTCGACGTTAAGCAAGGCGGTTCGGAAGTCGCTCGACAACGAGACGCACGTGTACACGGAAGGAACGGCGAGGTTCATATATGGATATGGAGCTGCAGCAGCCTGCAAGCTGAACCAAGTTTGATAGGTGAAAAGAGAAGAAGAAGA
+
?????FFFBFFIIHHHHHIHHFDDHIHIHHHHIIIHHHHHHHHHHHFFDDDFCA8866DFFFFFFFFFFFFFFFFFFFFFFFBBDDFFFFFFFFFFFFFFFFF888DFFFFFFFFFFFFFFFFFFFFFFFFFFFAAAAFFFFFFFFFFFFFFFFFFFFFFFFFFFFFFDDBB==:::ADAA???FFFFFFFFFFFFFFFFFFFFFFFFFFFFFFFFCCCFFFFFFCCCFFFFFFCCDDFFFFFFFFFFCCCFFDGDCCCCFDDDGGGGGGGGGGGGGGGDDAAADD55555AAD???DFFDGGDD;;;6:0:8<<<621175
@CUESOTKI81
GTGTTCCACAACCTTCGGCAGAAGACAGCGAGAACTCAAAGTACGAAACTAGGAAAGCAGCTGGAAGTACTACCTGCAGTGAATGCAGAACAGACAGTAGATGCTGCCGCTGAGCTCGCGAAGCTGGAATCAGAATTCGGGAAAGTGAGTCTTGACTACTCAACAGAAGACATTGGTGAATGGGAATTCGACGAACTGGAAAGGGAACTGAGGTCAGGTGACTCAAAGAACTAGCTCTATCATACACATATTATATGTTCCTCCTGAATGAATCAACCTAATTTATTATGAGAAGATCCC
+
IIIIIIIIIIIIIIHH>>><@EEBBDBDAAAAAA>66///7:583...38/44///57>DDDDDBB688@@GGD@@@GGGGGGHHHHHHHHHHHHHHHHHHHHHHHHHHHHHHHHHHHHHHHHHHHGGGGG@@66666@>>>>>:?@ED@666EEGGGGGHHHHHHHHHHHHHHHHHHHGG<<<DDDD<<<@DGGHHHGCCCCCCA@<<<<<BEGGGGGDDDHE@@@HHAGHHHHHHHHHHHGGGEEEEEB@@9;;@EG@@@BEBBBBBBBBBB0022;<?;;;<<:B9;;;9<?;>888
@CUESOTKI83
GTCCAATGTGCTCAGTGTCAAGGACAGANGGAATTCGAGAGGATCACTTCAATGGACGGTTTAAAGCTGGTGGCTTATGCTGGTTGTGCAGAGGCAAAAGGGACATCCTGTGTGGTGGCTGTAATGGAGCAGGTTTTGTGGGTGGATTCATGAGTACAGCTGATAGCTAGTTCTTTCAGCTGCACCACAAATTTGAGTATTTTAAGATGAAAAAAGCCTATTAGTTTCAGTAGTTTTGTATAATGGGTCACATTATTTCTAAGTTTGTATTTGAAAATTGTGAATGTTCTTGTTTTGC
+
FFFFFFFFFFFIIIIIIIHDB@@>93//!------//469?>AAA=:<<<FFFFFFFFFFFFFFFFFFFFFCCDFFFCCCFFFFFFFFFFFFFFFDDDDFFFFFFFFFFFFFF???ADDD=555ABBBBA===;;;;FFFFFFFFFFFFFFFFFFFFFFFFFFFFFFFFFFFF@@@@FFFFFFFFF?;<<C???DDDDA<:96><=?=:--////4<??><<<=?FFFF???C===;D;DDFFFCCCCCDDDBBB===A8:::::DGAGGGGG@@@@DDDCDDAAAAA988<555589
@CUESOTKI87
TTTTGATACATATGACAGATACGAGCCAGTCAATGAACCAACTCTGGACAATTGCTTTATATCCATGAGTTATGATGCTACAACACGTTTCGAGTCAACTGTCATTGATGTGCTCAACATGTATACAATGATAACTGGCAAGGCTGTGGACCTGAGTGTGGATTTGAGTGCTGCTAGTGCTGCAGAAGAATAAGAATGAATGAACAAGCCTTGGACTGCATTGTAATTCCTGCTTCTCTTTTTTCATTCTCTACTATTTACCAAAAACTAAACTTAGAGATGTGCCTGTATTTGCCTTGTGAAAAAGTGATTTGATTTGG
+
AAAAIIIIIIIIIIIIIIIIIIIIIIIIIIIIIIIIIIIIIIIIIIIIIIIIIIIHHHIIIIIIIIIIIIIIIIIIIIIIIIIIIIIHHHIIIIIIIIIIIIIIIIIIIIIIIIIIIIIIIIIIIIIIIIIIIIIIIIIIIIIIIIIIIIIIIIIIIIIIIIHHHIIIIIIIIIIIIIIIIIIIIIIIIIIIIIIIIIGGGIGGGIIIIIIIIIIIIIIIIIIIIIIIIIIIIIIIFD333333GGIIIIIIIIIIEEEIDA/////<2,,,4>C?GGIIIIIIIIIIIIHHHIIIIIIA=33111CGCE>>>ED>6444
@CUESOTKI90
GTTGTTAATGGAAGATCTGATCTGCAGTGGGAGAGATTTCTTGAGAGGAAACTTTGAAGGTTTGAGCATCCGAATTCTGCTTGAAGGCCTAACTGAGACTGAAAGTCCAGATTTCAGAAGACAGAAATTGagagaagaacaagaacaagaagaagtagtgaatgccataagaaaagaagaagaagaagaagaaTATGAAACCTT
+
FFFFFFFFFFFIIIIHHIHFFDDDFFEE86656BBB===:88<<FDBB;;;?=;4444<<;;4448@AAAAA@@A::9=A=:988AABBBBB=???AADDB==?A:::DDA???AAD?==AAAB=??:666ACFFFFFFFFFFFFFFFFFFFFFFFFFFFFFA?==>>>94....613=====BDFFFFFFFFFFFFFF?AA:8
@CUESOTKI92
TTTTCAACTCAATTTCAGGCCCTTTTAGCATGACTATGCCATATTGAGCCGATAGCGCAACAATGTCAGCACAAGATACAGTGAGAGGGCATTCTTGTTCAACAGCAGCTTTGATCTTATTTACGTATTTGAAATTTCTCATCCCAAAACTTCGCTCTGAATCCTTCTCTGATTCCACTCCCGTCACCGTTTCCAACAGCATAGATGCATCACAAGACTTAACAATGCAATCATGGAAGAGATTTCTAAGCCACGAAACGGCAGTGTTTCCATGTTCATAGTAGAGATCGGCAACTTGCTGTTTTATAATTTCTTCAGCTTTTGGGCAACTTTTAGCATA
+
AAAAIIIIIIIIHHHIIIIHHH@@@@IIIIIIIIIIIIIIIIIIIIIIIIIIIIIIIIIIIIIIIIIIIIIIIIIIIIIIIIIIIIHHHIIIIIIIIIIIIIIIIIIIIHHHIIIIIIIHHHIIIIIHHHIHHHHHHIIIIIHHHCCCCIIIIIIIIIIIIIIIIIIIIIIIHHHHIID666HHIIIIIDDHIIIIIIIIIIIIIIIIIIIIIIIIIIIIIIIIIIIIIIIIII????IIEA44496GECBBEEHEHHIHHHIIIIHHHHHHIIIIIIIIIIHHHHIIIIIH???IIIIIH;;;?ICIIHHHIICHHHIBBBBHC?????B@@@IDDDIH
@CUESOTKI98
GTTTTTGTTTTTCTAGAGGAGTCCCATCATTGACACTGAAAGCTTCCCCTACTACGCCTGAATTAGAACTTATAGGAGGTTTAACAGCATCTTGGATAGAGTTGCAACTCTCTTGAGATGCAGGACTCTGTCTAGCACGCGCAGTATCGTACAGAACGAATTCTGTGATCATCGAGTTGTCAAAACCACCATCTCTAAGTTCAGAGGATAGATAACATGAAACTTGCATCTGACCCACCATTAAGGCGTGTTTGCAGCTGTGATTCAATCCAAAACTACTTGCATTA
+
:66666F57779F@IIIIIIIIHHHHHHFFFFA@??DD??=A?>>6666891<<<<=>9944443<<<=6668=666.....92424:=:7884449@AA88:AADDDFFFFF?<=<CFFCAAAB???AAADDAAADFFFFDFDDDDFF<<<C<<<FFFFFFFFFFFFFFFFA?444<==?..00445<<=>>ABDFFFFDDDFFFFFFDDDD???DA:555BBBBBBAAADD===B>>B5555:::?DB===DDDDFCCAAAA>?>;<99.00..31<;<==:996
@CUESOTKI99
ATCAAGAGGAGAAAGAAAGCTATCGGAACATTGATAAGGAAAGAGGAAAGAGAAAATTTGGTGGATGATAAGAAAGGAGATCAAAACAAGGAGAAATTACGAGATAAGGAAGGAAGACAGGGATGAGCATGATAAAGAAAGGACTAGGGAGAAGAAAGTTAAAGACAAAGATTATGACAGAGAGGTTTACAAGGAGAAGAATATGAGAGAGAGAGAGATAGAAAAGATCGAGGAAAGGATAAAGAAGCGGGGAAGGGAGGAGAGAATT
+
IIIIIIIIIGF====444=DGHHIIIIIIIIIIIIII98466BCGG665D?F<<<<=====IGGHHHHIIIC664BB?ECD@1111:68DD?9135DFGIIIIIIIIGGGGIIIIIIIIHHHIIIIIIIIIIIHHHIHHH>><BIHCC?;2688444?AF::=E?C555=<GGGDCCGGHHGD8887?B???EE:235=AGGIBBBBIIIIIIGEEEEG>6////4.:77311,,/664=556722FG>;;;DD::6<77;9>===99
@CUESOTKJ05
GATCGCGAAGGGTGGAATCAAATGTCACAATTGGGTACTTTCCAGCTATATAGTCTTCAAAACAACAAACATAGTGAAAACAGGTTTTATTCTTGTCTTTTCCGACATGTTTAAACATACAATAAATCAGTAAATAAGTTGAGTGAGATTACAACTTGTGAGATCCCACGTCGGTTGGAAAGGGAAACAAAGCATTCAAAAGCATTCTTTATAGGGTGTGAAAACTTCTCCCCAGTAAGGACATGTTTTGTAATCGTGAGACTAACAACGTTTTGTAATCGTGGGCTTGGACTGTAATAAATGGTATCAGAGCTAGATATC
+
IIIIIIIII;;;DIIIIIIHHHIIIIIIIIIIHHHIIIHHHIIIIIIIIIIIIIIIIICCAAIIIIHHHIIIIIII@==<G<773333657F==D=;3555;;GGEEGGBBBHHHIIIIIIII>>>IIIIB666HHIIIIIIIIIIIIIIIIIIIIIIIIIIIIHHHIIII>====HHBBBBBCAHHIC??GGGGGD5333;CGEEG578ICE???B<B;1///08B?;///17=GECCCBDEG;3333;2;;>??EEGEED;::=;;85////4-//;???;;CGGG777==GFGDD445GGGD===DDFFAAAFHHGGG
@CUESOTKJ09
TTTCTGAGGCTTTGGAGTTTGGGCTTATCGACGGTGTGCTCGAAACAGAATACTGAGCTTGGATTTGGCGAACTCCGATCATTCATCAGCTATATGTGCACTATACAGTGCTTTGATTATGCAGAACTTAACTTCTGAGTGGGGCTCATCCATGCTTTGATACAGAACAATCAAATTTTCAGCCACGTGCATCTTTTCACTGGTAAACTCTCAAATCCTCCCCGAATCAATGCACATGAGCTGGTATTTGAGAACACAATGATATTATTTGTGATATTATTTGCAGCCATGTCGATATTTAGTGTCAAATGTCAAAATTCCTGTTCTTCAAATTGTCTTCTTGGACTGTCACCTTGGCTAGGGCCTGAACATGATTAGAGTATACTGAAATCATGTTTGAAAGCTGCGGTCAGATTTAAGATTGTCTTTTAAATAAGACTACTTTGAActgcataataccttactataacaaaaaaaaaa
+
HHHIIIIIII;;;IIIIHHH666IIIIIIIIIIIIIIIIIIIHHHIIIIIIIIIIIIIGGGGIHHHIIIIIIIIIIIIIIIIIIIIIIIIIIIIIIIIIIIIIIIIIIIIIHHHIIIIIIIIIIIIIIIIIIIIIIIIII@@@@IIIIIIIIIIIHHHIIIIIIIIIIIIIIHHHCCCBIIIIIIIIIIIIIICCCCIIIIIIIHHHIIIIIBBBIGB822228BGIIGGIIIIIIIIIIIIIIIGGGHIIIIIIIIIGGGIIIIIIHHHIIIIIIIIIHGGGGGIIIIIIIIIIIIHHHIIIIIIFFHIIIG7555IEGDA@477E;8444@@EEIEIIEGGGIIIIIIIHHEEIIIEB44488E><<@AGEEEEIIIIGEEEEAB422::=??7747222;<AEECBDECCCCCC>;<377913,,,,,,,*,,939940...5355:==?????=AA@?A220004>--66666666
@CUESOTKJ10
ATGTTGCTGCGAAGAGAGCGTTACCTAGCCTGGCTGGTTTAGTGGTTGTGGACGTTGTGGAGGGAACTGCCATGGCTTCATTGATTCATATGCAAAAATATTATCCAACAGGATGCAACATTTTCCTAGCATTGAGAAAGCGGTACACTATTATCCTTGGCCTACAACAATACACATATATTTTTACTGATGTTTCTTGTTTCTCCAAGGTGGTGCGTATTTTTATCTTTATTATAGTCCTTGGGACATTTTTCTTTTATTTTCTACAAGTTTTCTTGCTATCTGATTGAATGCCTTTGTTCTATTTGAATTAT
+
FFFFFFFFFFFIIIIIIIIIIIIIIIIIIIIIIIIIIHHHIIIIIIIIIIIIFFFFFFFFFFFFFFFFFFFFFFFFFFFFFFFFFFFFFFFFC66666F;FFFFFFFFFFFFFFFFFFFF====FFFFFFFFFFFFFFFFFFFFFFFFFFFFFFFFFFFFFFFFFFFFFFFFDAA???=8/////093>>??<=?CDDFFFDD@@@DDDDDA>?>??></----3-:666:99BBBBBBDCDD;;;??57773<,,,,9////93:<4446797=66?ADDDDAAAGC:::DDDD===@4498<0/.7669985
@CUESOTKJ14
TTGCTCACTGTGAATGCGTTACTGGCGGAGCTGTCCGACCGAGTTTTCGCCGGAAAAGGAGTTCAGGATTTCTTTAGCTGAGAGGATAAGGAGGCTTCGATTATGACTATTTGGTTTTCTTTACTTCATTTGTAACCTTAAGAAAATCATATTGAGCTGAGAGGATAAGGAAGAGACTGCTTTGTAATTTCCTCTTGAATCTGAAAGCTCAAGTACAGAATCCATTGCAGCATATGATCAAACTAATGGGAAATTTTCGAA
+
FFFFFFFFFFFIIIIIIIIIIIIIIIIIIIIIIIIIHGGFFFC6666<CFFGF@@AAFFFFFFFFFFFFFFFFFFFFFFFFFFFFFFDD<<<CFDFFFFCCDFFFFDBB===::22229699AA>ADFFDDDFFDBBBBDA:6666AADDBBDDFFFFFFFFFFFDDDFFFFDDDBBBA=333=9AA:::BBAFFFFFFFFFFFFFFFFFFFFFFFFFFFFFFFFFFFFFFFFFFFFFF666?FFFFDDDFFF=753==95
@CUESOTKJ17
TAAGTAAACTGAACTAGACTCATCAGATACTGTGTGAACATAGTTATTACAGTAACAGATAATAAGGAAAGATTAAGATGGAGATATTAGAAAGAGTTCAAGTTGGATGCAGAAGAAGCTACATCAGAGC
+
5;<<<<=?<=@BFFFFFFFFFF@<<EFDDDDDBAAA===BAA:::AA==?ADD???FFDDBBAA>AA311308<>>9894446<<<;;34...62=51315322.-..37::62322449>==<:::867
@CUESOTKJ18
GGTTGGAATTCAACGCTCGAGAGTATCTGCGCTGGCGTGCCGATGATCTCGTGGCCTTTCTTTGCTGAGCAGCTGACGAACTGTCGTTATTGTTGTACCGAGTGGGCGATTGGTCGATGGAAAGTTA
+
IIIIIHHHHHHHIIIIIIIIIIIIIIIIIFFFFFFFFFFFFFFFFFFFFFFFFFFF;;;FDDDFFFFFFFFFFFFFFFFFFFFFFFFFFFFFFFFFDDDDB=:11199>=;9967344426662227
@CUESOTKJ28
TTTACTATGCACGAGGAACAAGCATCACCAGCATTCACGTGTATGTCAATTACGTTCTGGCAAGTCAAGCGAGTATCTGAAGTTTCCAATGACATCCTAGTTTTTGTTGGATGGGTAACTTCCAGGAAGCTGAGGAAAGCCAAATGTGGATCACACTCTGGACTGTTGTCGAATCCCTCGGTACTTAAAAAGCTAGAGGAATCACGGGCCAAAGAATTTTGGAAGGGGAACGAAGTCTTCTCAAAGAGAATTGGCAAAATTTCTAAAGAACAATGACGCTCCCTCTCGTCAAGCCTAGTAACTTTCGCTAGTTTTCTTGAACGAGAACTTCATTCGACACAGCTGCAGTCTGACACTGATTAACAGCCATTGCTGCGAAGCTAGAAGAGATCGAGTCCCCTCGGCTCTAGCCCTGGCCATTAAAAGCCATCG
+
GGGGIIIIIIIIIIIIIIIIIIIIIIIIIIIIIIIIIIIIIIIIIIIIIIIIIIIIIIIIIIIIIIIIIIIIIIIIIIIIIIHHHIIIIIIIIIIIIIII;;;;;IIIIIIICCCIIIIIIIIIIIIIIIIIIIIHHHIII???IIIIIIIIIIIIIIIIIIIIIIIIIIIIIIHHHIIIIIIIII;;<<<IIIIIIIIIIIIIIHHHIIHHHIIF;::8GGEE9999=?CFIIIIIIIIIIHHGGFIIIIIIIIBBBB???I7==?IIIIIIIIIIIII???IIIIIIIIIIIIIGGGIIIIC@EIEIA722227.1777EFEHHHGIIIIGG???GIIIIIIIIIIIIIIIIIIHHHHHIIIIIIIIIIIIIIIIIIIIIIIIIIIIEGEIIEG:::7;-748:;;:://-31699;,,,,,,3079999
@CUESOTKJ30
TCCCACAATACTGCAATTGTTGATCCTATCCCTATCAGATTCATGGTTAAACTCCGGCAGAACAAGCGGCGGCGCGGAATCCTTACGGTCCATGATCCCAGATATCGGCGAAGAATGGGGTAAAA
+
IGGGIIIIIIIIIIIIIIIIIIIIIIIIIHHHIIIIIIIIIIIIIIIIHHHIIIIIIIIIIIIIIIIIIIIIIIIIIIIIIIIIIIIIIIIIIIIIHHHIIIIIIIIIIIIIIIIH@@@@ICCCB
@CUESOTKJ31
CACAATCAGTCGAGTAGTGAAGAAAGTTCTAATCACTAAGTATAATGGCGAGCTTCATCCGATTCGATTCAGTGAAAAACATCTGCTTCAAGTGGTTGATCGAGAACAGATATTCAGTTATATTGATGATCCTTGCAGTGGTACATACCCATTAATGGAGAAGCTAAGACAGGTTCTTGTGGATCAAGCTTTGAGGAATGGGGAGAAAGAACAAGCTATGAACACTTCGATTTTTCATAAGATTGGAGAATTTGAGGAAGAACTAAGAACACTACTGCCAAAAGAGGTAGAACATACAAGAATTCAATTTGAAACGAAAACTCGACGATTCCGAATCAAATCAAGGAATGTAGATCATACCCAT
+
IIIIIIIIIIIIIIIIIIIIIIHHHIIIIIIIIIIIIIIIIIIIIIIIIIIIIIIIIIIIIIIIIIIEDDEI@;/////71AABIIIIIIIIIIIIIIIIIIIIIIIIIIIIIIIIIIIIIIIIIIIIIIIIIIIIIIIIIIIIIIIHHHI;;;;DIIIIIIIIIIIIIIIIIIIIIIIIIIIIIIIIICCCIIIIIIICCCCIIHHHIIAD???HIIIIIIIIIIIIII====<IIICCDDIIIIIIII???IIIIIIIIIIIIIIIIIIDDDIIIIIAAAAIIIIIIIIIIIIIIIIHHEEAADDDA<7222278888>?=?HIIIIIIIIIIIIHHHIH;;;;IIIIIIIDDDIIIHHHIH
@CUESOTKJ32
GAGATACATGCGTCATGTTCCTCGCAGATTCAAGAGTGGTTTCAGAGAAGGTACTCAAGCAGCACCAAGGAGCAAAGGAGCAGCCGCATCAGCCTAAGACATTAAAGGTTACTTGTGGCACAACTTGGTACCATATTTATAGCTTCTAGGAGAAGTTTGTCATTTTTGGGACCAGAATCTATAAGAATTTTGTTTGTGATGTTAACACCTTCAATACTGAAACTTATTTTATTTCTTACTGTATTGTTTATGGAATTTTTATTGTTGTAC
+
FFFFFFFFFFFIIIIIIIIIIIIIIIIIIIIIIIIIIIIHHHIIIIIIIIIIFFFFFFFFFFFFFFFFFFFFFFFFFFFFFFFFFFFFFFFFFFFFFFFFFFFFFFFFFFFFFFFFFFFFFFFFDDDDDFFFFFFFFFFFFFFFFFFFFFFFFFFFFFFFFF;;777??:::<CDDDBBABBB>9881111<///8:BBDDDDDFFFFFFC???ADBA<888@@>:5555A777D>>BBDDDDDD?666?;6655777;;C11@@>=8=:
@CUESOTKJ33
TGGATGTGTTCTCTTCACAGATTCGTTACAATCCGCTTTAAGTATGGGAGACTGAATTCTTCGAAGTCCACGGGGCTGAGCTCTGTGGCCCATGAATCGAAGATTTGAACCGCTTGCGCTCCGTTATCTGCTTGGTATTGAATGTACCTCGCCATTGAGCTTGTAAACTTCTGAAGCAATGCATGGAGAATCTGTGGCTGAGAAAATGCAAGCCTTTTTATTTTCGAGAAGTGCTTCGACGAACCACCTTCAACCACATACGATGCAAGGGTAAACGGAGCCCCAACGAAACATAGAACTGCAGCTTTGTTGTCAACCTCTTTTCGCAGAATTGTCAAAGCTTCCCCAA
+
IIIIIIIIIIIIIIIIIIIIIII?666;?IIIIIIIHHHIIIIIIHHHIIIIIIIIIIIIIIIIIIIIIII@@@@IIIIIIIIIIIII???GGIIIIGGEEEE888888BBEEIIGGHIIIIIIIGGGGIIIIIIIIIIIIIIIIGGGIIIIIIIIIIIIIIIIHHHIIIIIGCCCIIIIIIIIIIIIIIIIIIIIIIIIII?@@@IIIIIIII?????I@@88GGGIIIIIIGGGIIIIIIIEII99::<?CEHIIIIIIIIIIIIIHHHIHHHIIIIIAAAAIIAI999GIIIIIIIIIIIIIHHHIIIIIIIIIIII:::::?EIIIIIIIIIGGGIGCC>>@>??
@CUESOTKJ36
TTTTTGTTCAATGCTTCAATTATTTCACATGAAGGCTTCCAGTTTTGTGTTACGTTTCGTATTCAAGTATACTATTACATATGGGCTAGTAGTTTGCATTTGTTTATTTACTTTTAATCTGGGAAGGAGTTGATGAGAGAGCTACCATGTCATGTATCTGATTATGTTGGTTCAGAGATCTCTATTCTTATTCTTTTCCCATATAACATACAATAAAATATTTGGTAATGAAGTTGAGCTACAAAGTATTTTTTAAAGCTCAAAGTGCAATAGCTTTCTGGAGCTGAACCGTGAGATGAAACAAAAAGTGCAGTTTATTTATTTTTGTGAAGCGCACTGTCTAGCATGGTTGAAATATGAAAAAGTGTTTTTGTGTTTAGGGTCAGTAAATTGT
+
;;;;;IIIIIIIIIIIIIIGGGHHHIIIIIIIIIIIIIIIIIBBBBIIIIIIIIHHHIIIIIIIIIIIIIIIIIIIIIIIIIHHHIIIIIIIHHHIIIHHHIHHHIAAAIIBBBAIIIIIHHHIIIIIIIIIIIIIIIIIIIIIIIIIIIIIIIIIIIIIIIIIIIIIIIIIIIIIIIIIIIIIIIIIIIIIF4442<<@GHE668AGIIIIII8888IFHHHIIIIIIIIIIIIIIIIIIIHHHIII9;;;;;HHHGGGIHHHIIIIIIIIIIHHHII===GIIIIIIIIIIIIIIG:::I;????IIIIIIHHHI???E11111I5EFFIIIIIIIIIIIIIIII====GAAAIHHH88;;;FD<66644E3E:::@4447@A;5...33?:
@CUESOTKJ37
TTACAAATAGTATCAGAGCCTGACACTAGGTGGTGTGCCAGCAAGGACGTAGACCCCTTGAAGGGGAGGTGGACACCGGGTAGTGTGCCAGCGAAGACGCTAGCCCCGAACGGAGGGTGGATTGTGAGATCCCACTTCGATAGGAGAGATGAACGAGTGTCAATGAGGACATTGGACCCTGAAGGGGGTGGGATTGTGAGATCCCACATCGGTTAGAGAAGGGAACAAAACATTCTATATAAGGGGTTGGAAACCTCTCCTTAGCAGACGCGTTTTAAAAACC
+
@@@FFFFFFFFIIIIIIIIIIIIIIIIIIIIIIIIIIIIIIIIIIIIIIIIIFAA==<66659966<66@A@@@@<<8884424<AA@8999?>>=<<<<:77...,2.-,122..0<77<>BBBBBDBB=???8:::<<ADDDDDFFFFA@@FFFFFFDDDBAA988?<888889888<:;<111119-..4<@@<<<BBD???A<ADF;::;;;CFFFFFFFFD==??F7?=@>???=22....22..226;8988BDDGFFFFFDGGGG==96211//66
@CUESOTKJ38
TTTACAGGTGGGAAAGCAGTTGGGTACCGAAACTTAATTGGTATACCATGGACTTCGTTCACGGCTGAAGATAGTATTTACTTCATAAATGGGATCCTTCATCTAAGGGCAGAGCTGACGATCAAGCCATAGCTTCTTTGTTGTTGCTTCCCATATTTTCTATGTCAAAGCTCAAAAGATTGAAGGACTTCTTTTCATGCTGACACTCACTGTGTAGTAATAGTAGTAGTCAGTCCTTTTAGCTATTTTCTCAATGGCAGGAAAAGGAGACATTGTATTTGAATAGGTTCCAATTTTTATGCTCAATTCCAACTTTTGAAGCTCTTCCTTTTCATGTGTTCACCAATTCAAGACAACATCTCATTCTACCA
+
HGGFFHBBC<<<5557GIIIIEHHIIIIIHHHIIIIIIIGGGGGIIIIIIIIIIIIIIIIIIIIIIIIIIIIIIIIGGGGIIIIIIHHHIHHHIIIIIIIIIIIIIHHHIIIIIIIIIIIIIIIIIIIIIIIIIII>>>DAAIIIIIIIHHHIIICCAAIFIIIII@@@IIIICCCCIIIIIIIIGGGIIG::::IIIIIIIIIGGGIIIIIIIIIIIIIIIIIIIIIIIIIIIIIBBCCIIIIIABB>I7@;9:==??//////226=BA@>@AFIBBHIIHIDDAC@AA99/////4/AADBAGHIIIIIICCCCGGGIIHGCC<<22008;ABB:::@DEE@@<7777@?<665CEFFFHEEECECA;
@CUESOTKJ40
TTGAATCCTTTTGCATCGAACATCCACAACAAGATGGCGAATGTGTGGGGCATACCATTTTACTCTTTCGATGTGTTCTACCGAGACATCCCAACAATGACCTTCAGATTTAGCAATTTCAGTTATTGAGTGCCGGAGGTGTTGAGTCCACAGTTCTTCTTCCGAGTCCTTCACATTACCATGCACATGTAGGGTGCCGCCTTCAATTCTCAATGCTCTTACAGCCGTCACCCAGCTACCCTCACTAGTTGGAAGGAGACCAAGACAAACCCGATCCGCTACTCCCTTGGGTGCTGTCTCCCGGTTATCTCCTTCAAGAACAATACAACGATTGCTCACGCAATTAGCTTGTAAATTACGTTTAAGTGCCTCAATAGCGTGAGGATTCCACTCACAAGCATAGACCAGCTTTGCTTTAGCCCCGACAAGAATGGCATACAAATATCCA
+
IIIIIIII@@@@IIIIIIIIIIIIIIIIIIIIIIIIIIIIIIIIII;;;;IIIIIIICCCCIIIIHHHIIIIIIIIIIIIIIIIIIIII;;;HHDIIIC?????IIIIHDHIIIIIHHHIIIIIHHHIIIIIIIIIIIIIIIIIIIIIIIIIIIIIHHHIIIIIIIIIIIIIIIIIIIIIIIIIIIIIIIIHHHIIIIIIIIIIIIIIIIIIIIIIIIIIIIIIIIIIIIHHHIIIHD666HIIIIIIIIIIIIIIIIIIIIIIII???HHHIIIHEEIIIEE33399444@<GEEEIIHHHIIIIIIIIIIIIIIIIIIIIIIIHCCDIIIIIIIIIIIIII???IIIIIIFFF??7DICCCHHIIIIIIIIIIIIIIIIIIII994444@>A;==EEIIFIEDB;:5000220005:0352:?1885136335554?8885/4<@@
@CUESOTKJ42
GGATTCAGTCCAATCTCATTCGTCTCGACCGATTCATTTCCTCCCATGCCTCTCGCTTGCTCAAGTCCGATCTTGTTGCGGTTCTCGTCGAGCTTCAGAGGCAGAACCAGGTCTTTCTGTGCATGAAGTTGTATAACGTGGTTCGTAAAGAAGTATGGTACCGTCCCGACATGTTCTTTTATTAGGACGATGCTCATGATGCTT
+
66@FFFFFFFFIIIIIIIIIIIIIIIIIIIIIIIIIHHFFFF???AAAA=====BAAAAABBDDBBDD???ADAAABBBDDD???DDDDDDDDDFFFFCCCCCFFFFD???A????=6::B@@@===B=:666?DBB?==>?A<11000447==;8999:6623...3/-/4769:22224//00./4;9::77677777:755
@CUESOTKJ48
TTACGAGGAACATTTGCACACCGATGAGGAGATCCGTTACTGTGTGGCAGGGAGTGGTTATTTTGATGTTAGGGATCTGAATGACAAATGGATTCGTATTTGGGTAAAGAAGGGAGCAATGATTGTCTTACCTGCTGGAATTTATCATCGCTTCACTTTGGATTCTGACAACTACATCAAGGCTATGCGACTCTTTGTTGGCGATCCTGTCTGGACTCCTCACAACCGTCCCAATGATCATCTTCCCGCGAGGAAGGAGTAT
+
IIIIIIIIIIIIHHHIIIIIIIIIIIIIIIIIIIIIIIIIIIIIIIIIIHHHIIIGGGGGCCCCIIIIIIIHHHIIIIIIIIIIIGGGIIIIIIIIIIHGG>>>ABHHIIIHHHIIIIIIIIIIIIIIIIIIIIIIIIIIHHHIIIIIIIIIIIIIHHHIIIIIIGGGIHIIIIIIIIIIIIIIIIIIIIIIIHHHIIIIIIIIIIIIIIIIIIIIIIIIIIIIIIIIIHHHIIIIIIIIIIIIHHHI>=888=;<:66:=5
@CUESOTKJ49
CACCGAAACCTGATGACCAGTTGAATGCAGATAATGATGCTGAAAAACAAGAACATAAGATAACTAGGGAATCCGAACAAGAAAATTGGAAGAAACCTCAATGAGAAGGAACCCGAAAGCTCGAAACTAAACCTCAATGAGAATCTGGAAGGAGCAAAGCATGACGAACAGATCGAGCAACCACAAGTTGAGGAGAAGAATGATAGTAATTTGGGTG
+
IGGGIHHHIIIIIIIIIIIIIIIIIIIIIIIIIIGGGIFG?<-----9--9:BDBGIIIIIIIIIIHHHGGGGIIBBBFEG988744////2/////?;DGGGGIHHHHIIDDDF:::>=FIIEBBGI666HA=<=?@@>=;;CDFAAAAGIIIIEEDFFFIIIF=999GIIIIIIIIIIIIIIIIIIGB>>=FGGFHFFCCCGEGB??331;;;44
@CUESOTKJ53
TGAGAGTCATTTCTCGCTTACCATCCATCAACGTGTCGATGGATTCCTTCCTCTGCTTCTTATGGTTAGCTTCAACGACGCCATCAGATGCTGATTCTTCTTCTTCCTCGTAATCTTTG
+
FFFFFFFFF@@@IIIIIIIIIIIIHHHHFFFFEECCFFFFFFEDDFFGGGGHFFDA@@FFFFAACFFF????DFFFFFFFFFFFFFFFFFFFFFFFFFFFFFFFFFFCCADAAAA::::
@CUESOTKJ54
TTGTGGTGCCTGGAAACGGCTCAAACTGCATGTGTATTCTGGAGATGAATCCTTTCCTTTGCATGGATCAGCAGTCAGTACTTTGCAGACTGCACTGTGTTGAATAATATATGATTTGATTCAATGTTC
+
IIIIIIIIIII??;;;IIEGGIEFFHHHHHHIIIIIIIIIIIIIIIIIIIIIHHHIIHHHIIIIIIIIIIIIIIIIIIIIIHHHIIIIIIIIIIIIIIIIIIIHDBBIIIIIIIGGGIIIIIDB??557
@CUESOTKJ55
TTCAATTCTGTGGAAGAAACAAAATTAGAGCTTAGTCGACACAAGGACTGATTTTGTGTGCCATGGCAATGCTGCTGCTACATTGATAATTATTAGTTACTCTTTGAACTTCTTTCGTGATAAAAGAATGAAGCACTTCTTCTCTCAGATTTGTTCTATTTGAACTGGTTTTGATACTTAGAATGAGAGGAATAGATGTTGTTACTTTGGATATCAAAATAACATTTAAACAAACTTTCGTACCT
+
FFFFFFFFFFFIGGGD???B2222==6ABBBBGFFFFFHIIIGDDBBDDB=3333:4BBBBBBDFFFFFFFFFFFFFFFFFFFFFFDDDFFFFFFFFFFFFFFFFFC?:::?===44289B9999:44?DFFFFFFFFFFFFDDDBBBA3335339>A===???C<<:=:99====:655<>@AAAA?::::?>AAA?=<433993334449<??66:93//38=====::222:;;;?<49844
@CUESOTKJ57
ATTTCTTCCTTGTGCTCACCAACAATCATCCTCCTCAGCGTCAAACAATAGGCATCAATCGCCGTCTCTTAGTTGCAATTGGCACTGGCGGTGGTGATACT
+
F???AAADD?::8<<>??>>0004349>?;;68884449<??88840244<<<<?@A>?A===BA===>AA998<<<>>><<<???>>?>AA5555==DBB
@CUESOTKJ59
TTCATTATATGCAATGGTAGCGATGGAGCTAACTGTTGCAGCAGAAGATGAGGAGCTGGAGTTGAGAATAGAGACTAGAATAACCACCATGAACATGCAGATTGAAACTGGGGCGACAATTCTAACAATCTCTTCCCCAAGAGATTCAAGAATGCTTGTGGGCCTTTGTATTTTGGGTCCATCTGGGTCTTTATAATTACAGATC
+
FFFFFFFFFFFIIIIIIIIIIIIIIIIIIIIIIIIIIIIIIIIIIIIIIIIIFFFFFFFFFFFFFFFFFFFFFFFFFFFFFFFFFFFFFFFFFFFFFFFFFFFFFFFFF;;;:FFFFFFFFFFFFFDDBBAA8810002276=9967889<>=<76242111--,,13.422226886>>??@?454<4444?<AB===BBBBBB
@CUESOTKJ63
CTTATGCCTGACGAATTGGTAAGTTTCTACTGCTCCTTGAACAACAAATAGAAATCTCTCAACATCATGTGGGGGCAATCCTGATTTTGATTTCTCTTGCATCTGCGCAAGATACATCACAAAATGTGCACCAAGTGCTGGTGTGATTAAATATGCGCCAAGTGTTTTAGTCCACTCAGGTAGAGGACTAAACACTTGACTTTCCGGTGTTATCAAGGCATGATCCCTTTTGTAAACACTGCGGGTGTAACCAGGCAAATCTTGCAGATGAGAAGGAGAAAGAGTAGGATTGGTCACTTTATAATACAGAGGCTTCGAATCGGCATCCGAATCTATAATGGAGGGCGTTNAACAAAACCCTTCTCCACCAAATGTAACTCCAAGCAAACTTGAAGTGGTGATGATAATTAAGAAGAGATGCTCCATGGGAGTGCGCTGAGAAG
+
?<<<A?ACFFFFIHHFFHHHGGH@??FFBBB@@FFFFFDDFFFFF888FFC???DDDDFFFDDAAABBBB55566AAABBBBDF====FFFFFFFFFFFFFFFFFFFFFF??666DDDDB9999BBBBB:::??AADDBBBDDDFF<<:::DADDFF?@@@FFFAAAAFFFFFF@A????=AADDAAAD???FFCACFFFF??????FFFFFDCCADDBBA??<44444449/001?><<=B=?FF:CAADDDDA:555CCCDDDBBBBAAA44443344444???>>?AAA889984448488@><<<?ABBB==:88?@AAAB9444<@??<4///<889886:496!24>....226;<7<23333;;8>;;;43222/..3600600322232..,377774;22..--0864022224466666:265659:::9975
@CUESOTKJ68
CACAACGACTCTCGGCAACGGATATCTCGGCTCTCGCATCGATGAAGAACGTAGCGAAATGCGATACTTGGTGTGAATTGCAGGATCCCGCGAACCACCGAGTCTTTGAACGCAAGTTGCGCCTGGAGCCTTCTGGCCGAGGGCACGTCTGCCTGGGCGTCACGCATCGCC
+
IIIIIIIIIIIIIIIIIIIIIIFFFFFFFFFFFFFFFFFFFFFFFFFFFFFFFFFF@@@FFFFFFFFFFFFFFFFFFFFFFFFFFFFFFFFFFFFFDDCCFFFFFFFFFFFFFFFFFFFFFFFFFFFFFFFFFFFFFFFFFCDDDDFDDDFFFFFFFFFFFFFDB?><=99
@CUESOTKJ69
AAGCAACGGGAAGTTCAGAGACTTCACATAACAAATGGGCGAGAAAGTTGAAAGTGCGAAGAAGGCCGGCGATGCCGGTCAGAAGAAGGACGACGGTTCTGTCACTGTCGTTTTTAAGATCGATATGCATTGTGATGGCTGTGCTAAGAAAGTGAAACGCGCTGTGAAGCATTTGGAAGGTGTGAGTGATGTGAAGGCCGATCCTGCATCCAATAAACTAACCGTAACTGGTAAAGTGGACTCTGCCTCGATCAAATCGAAGCTGGAGAAGAAGAACCAAAAA
+
IIIIIIIHHHIIIIIIIIIIIIIIIIIIIIIIHHHIHHHIIIIHHHIIIICCCIIIIIIIIIIIIIIIIIIIIIIIIIIIIIIIIIIIIIIIIIIIIIIIIIIIIIIIII?????IHHHHIIIIIIIIIIIIIIIIIIIIIIIIIIIIHCHIII;;;IIIIIIIEEEHHHH555CCIIHHHHHIIIIIIIIIDCCIIIIIIIIIIIIIIIIIII???DHGGIIIIIIIIIIIGGGIIIIIIIIIHHHIIIIII???IIIIIIIIIIHHCCDHHHHEEA00666
@CUESOTKJ71
AGCTGCAGATGATCCAATCCAAACCATAAATCGCATAGTCGTCGTCAATTTGAGCATACTCAGTGGATCATACGTTAATTACTCGATCTGGTTGAACTTCTAGTCTATAATG
+
FFFFFFFFFFFIIFFFFFFF?::99<A===:::?AADDDDDDDDDFFFFC?@?DDDBBBBAAAA????ADDDDDDDDDAA???AAAAAADDACCFFFFFFFFFDDBBBBB?4
@CUESOTKJ72
AATGGAGGAGGCGTTAGAAGCAGTGGTAGTGGGTAGCAATGGTCCGTCGCCGGTAGCAGCCAACGAACCCATATCTCCGGGAGATAAAAACCAAGAGGCTTCTCTATGTTTGAGACCAACTTTTTTACCTTTTGTCATTTTTTGTTTCGGATAACAATGTTGAGTCAAAACTACAGCAGTC
+
44<<=?===>==?AADAAAFFFDDFDDDDB====B9==A===A::9BBBBDAACCCDDFFFFFFFFFFFFDCCDDAAA??<:8?A77777??//:@FFFFFFFFFFFFFFFA?==<9111,,,,,,,11,,,,.-:7,,,,,,3,,,751336242247999:<74..004>5<<<>?@AA
@CUESOTKJ80
GGAGGTGGTTCTTCAACGTGGTTGGAGAGTCGAGGTGTCCTATATCAGATACTTGGTGGCAGACTGAAACTGGTGGCTTCATGATTACTCCATTACCAGGGGCATGGGCTCAGAAGCCGGGTTCTGCTAC
+
DDFFFFFFFFFIIIIIIIIIIIIIIIIIIIIIIIIIIIIIIIIIIIIIIIIIFFFFFFFFFFFFFD;;;DFFFFFFFFFFFFFF@@@FFFFFFFFFFFAAAAFFFFFFFFFFF???CA?==A@>>?><:9
@CUESOTKJ82
TTTCAAAATTAATGACTGTGTTACCTTGTGTAGTATCAAATAGAAGAAAGAGAAGATCCAAGTCCGAGGTTCCAAATCTAACTATGAAATGGACAAAGATTTAAATATAATAATCAAAAGAAAGCATTCCAAAACACCAGATAGAATTAGATAACACAAAAAGAAGTAGCAAGGGAGAAAGCAACAGCCTGCAAGAATTATATTTCACAACATTAAAAATTCATATACATTCTTCTCATATATAACTACGCACAAGAACTGTACAATAAAATTGAAGAGACA
+
FFFF@@@@FFFIIIIIIIIIIIIIIIIIIIIIIIIIIHHHIIIIIIHHHIIIFFFFFFFFFFFFFFFFFFFFFFFFFFFFFFFFFFFFFFFFFFFFFFFFFFFFFFFFFFFFFFF;;;;FFFFFFFFFFFAAAAFFFFFFFFFFFFFFFFFFFFFFF==???FBBFFFFFDD666?>???DBAACFDDCFFFFFFFDAAADB:88<<95557--,,,,,113:==<=?DCDDFFFFFFFFFFFFFFFFFFFFFFGGGGDB989?==4000084446=<====
@CUESOTKJ84
TTTTCCGTCCCAGGTATTGATCAAACTCAAGCACACATAGCCGTCTTCGTACAGGTTAGGGTTCAATCGCAGTCCGTAGGAGTGGTAGTACACAATCGGAGGACTGATCGGATAATCGGAACTGAACGCCAGGTCGAAGAAGAACAATCCGTCGTGATAGGGAGTTCCAGCCGGACCGACAATCACGGCTCGTAGAAGATCGATTCTCTCCTCGTAAGCGCGAACGAAAATCGATTCCGGAAGATTCCTCTCCAGAATCTTCCACTCTCGCATGATCTTCTTCGAGACATCCGATCCAATGCAGTTGGGGAACAAGTTGGAGTGAGCGTAATGGTGATCGGAGAAATCCGTGACAATATCAAATCGTTTGAACGGCGTCGATCTCTCAGGTTCGAGGGCGGTGGGCGGTTGTTTGTCTTCGGCGTCCT
+
6666HHIFHHHIIIIIIIIIIIHGDHIIIIHHHHHHIIIHHHIIIIIIIIIIIIIIIIHGGHHIIIIIIIIIIIIIIIIIIIIIIIIIIIIIIIIIIIIIIIIIIIIIHHHHDCCIIIIIIIIIIIIIIIIIIIIIIIIIIIIIIIIDCCDIIIIIIIIHHHIIHHHHIIIIIIIIIIIIIIIIIIIIIIIIIIIIIIIIIIIIIIIIIIIIIIIIIIIIIIIIII>>>>IIIIIIIIIIIIIIIIIIIIIIIIIIIIIIIIIIIIIIIIIIIIIIIIIIIIIIIIIIIIHHHIIIIIIIIIIIIICCCCIIIIIDCCCCIIIIIIIIIIIIIIIIIIIIIIIHHHIHHHIIIIIIIIIIHHHIIIFFFIIIIIIIIIIIIIIIIIII;;;;E@@220?72:,,,702952///84=;;>6649E@@@
@CUESOTKJ90
AGGACAGCAACAGGAGGAGGAATGGCTTGATCCGATGCTCTGATTTTGAGAATGGCATTACTGCTCGATCCCGTCCTCCTTTCGTAGACGACACAGAAGGAAAGGGAAATTCTTCTAAAAAGGGAATGATTCCACAGTTCGTACGTCCTGTGGATTTCAAGAACTTGATAATAGAATTGTTGGTCCTTTTCCTGCTTTGACATCATATTA
+
HHFHHHHHHHIIDDIIIIIIHHFFFFFFFFFFFFFFFFFFFFFDDDBFFFFFFFFFFFFFFFFFFFFDB888<<746.....24/78??ABDDDDDDBBB888444200<9<;<=600000...--77:<<889==ADDDDDDFFFFFAAAB><;;;988988<=><99888<<>>==>=@@>>886666883??;==AABA@???<666
@CUESOTKJ92
ACCAAGATCGGGACGATGTCCTCAACGCTTAATTTCTTTCCCTTTGTTCTTTCTTCTTCTCAGACTCCAGAAGGGTAAGAATGTCACCTTCCCTTACAGGTCCCTTGACATTCCTCATGATGTAACGATTCTGATCGTCGAGAAACTTGACTCTCACTTGAGTCACCTGCCCTCTTGATCCAGTTCGGCCCATTACTTTGACCACCAAAGCATGTTTGATCTGGGATTCCATTTCTTAAATGAATAGAGGTACGATCTGAGAGATACCAGCGGCCAACGATTTTGCAGAGTTCGGATTCAGAATCCCACCGGCAAAGTGTC
+
IGIIIIIIG;;;IIIIIIIIIIIIIIIIIIIIHHHIHHHHHHHA>544?222A::AEIIIIIIIIIIIIIIIHHHIIIIIIIIGGGIIGGGGHIIIIIIIIHHHIIIIIIIIIIIIIIIIIIIIIIIGCCEGIGGGIIIIIIHHHIIIIIIIIIIIIIIIIIIIIIIIIHHHIIIIIIIIIIIIIIGG;;;IIIIIHHHIIIIIIIGGDGIIIIDDCC???IHHHIIIIIIHHHIIIHDFF:::BEECCC88:<?IIIIIIIIIIIIIIIIIIGGGGIIIAA@>??EIIIE?????CIGGGIIIHHHIIIIIIHHHIIIIC
@CUESOTKJ96
GTTCTGATGAGTTTAGGCCGTTCATACGCCGTACTTCCGGAGTTCAAGTTTTGGTACGCCATCACCAAAGCTTTTGTGTTGCATTCTTCATGACTTTCTTCTCACTCTTTGATGTTCCGGTTTTGTGGCCCATTCTTCTTTGCTATTGGATTGTTCTATTTGTCCTGACAATGAAGCGCCGAATCATGCACATGATCAAATACAAATATATTCCATTCAGCATTGGAAAACAGAGGTATTCGGGAAAGAGGTCTTCTGCAGGTAGCAGTGGCGTTTCAAGAGACTAAGTTTCATCTTGCCCCTCTGGTTAGT
+
IIIIIIIIIIIHHHIIIIIIIIIIIIIIIIIIIIIIIIIIIIIIIIIIAAAAIIIIIIIIIIIIIICCCE?5555?8IEEIIIIIIIIIIIIIIHHHIIIIIIIIIIHHGHHIIIIIIII>>>>B8EE?>>BBCCIIIBBBIIIIIIIIIIIIIIIIH666DAIIIIIIIIIHHHHIIIIIIIHHHIIIIIIIIIIIHHHIIIHHHIIII????IIIIIIIIIIII====E6@744:=00222777<<<FEII???HIIIIIIIIIEEEEEE?99;;;;?HIIIIIIIHHGHHHIIIH@@@@D8IIIIIIII
@CUESOTKJ99
TTTTGAAGCTCATCTCACTGATTTCGGTATTGCCAAGAGTTTATGTACCTCGAAGACTTATACGTCCACTTACATCATGGGAACTATTGGATACATTGATCCGGAGTATGCTCGTACTTCCCGACTTACTGAAAAGTCCGATGTTTACAGCTTTGGCATTGTGTTACTTGAATTGCTCACAGGAAGGAAAGCTGTGGACAATGAATCAAATCTCCACCAATTGATCTTATCAAAAGCAGCCAACAATGCTGTAATGGAGACAGTTGATCCTGAAATAACTGCAACTTGCAAGGACCTTGGAGCTGTAAAGAAGGCGTTTCAGCTTGCTCTCCTTTGCACCAAGAGGCAGCCATCCGATCGACCGACGATGCACGAAGTAACGCGCGTCATTGAGAGTCTTCTGCCCTCTGCCACAGTGCCAAACAAC
+
@@@@IIIIIIIIIIIIIIIIIHHHIIIIIIIIIIIIIIIHHHIIIIIIIIIIIIIIIIIIIIIIIIIIIIIIIIIIIIHHHIIGGGIIIIIIIIIIIIIIIIIIIIIIIIIIIIIIIIIHHHIIIIIIIII>>>>IGGGIIIIDGDIIIII???GGIIIIIIIIIIIIIIIIIIIIIIIIIIIIIGG666GIIIIIIIIIIIIIIIIHHHIIIIIIGG????IIIIIIIII@@@@IIGGGGGGIIIIIIIIIIICCCGGIIIIIIGGGIIIIHHHIIIIIIIIIIIIIIIIIIIIIIIIIIIIIIIHHHIIIIIIIHHHIIIIIIIIIIIIIHHHIIIIIIIIIIGGCCCGIIIIIIIIIIIIIIIIIIIIIE????966>EEEEEGC????CIEEDA@EEE<22277@A44568<<><7...7449
@CUESOTKK00
GTTTGTAGAACATCTGTGATGCTGCACTGAGATCCGAGCTCTTCTCAACCAAACTGTCCAACTTTTCGCCACGTGCGAGCACACTGTCAATGGTCTTATGGAGAATAATTTTGGTTTCGTCCAACTCCCTCTGTATTCTCAACAATTTATCTGCCTCCGCAGGGTCCTGGAATTTGGTTAAAGCTTCAGTCAGATATGGCCATGGTTGAGTGTTATCCGCTTGTGCAGTTCTCCATGTTTCACCGAAGTTTTTTTGGTACTCATCAACAACCTGATTAAGCAAAGAAATGCGCTTCGAACTGGGTAGTGTTCATCCATAAGCCCCAAAGCACAAAGACCATTTCTCCCGCGT
+
IHHHIIIIIIIIIIIIIIIIIIIIIIIIIIIIIIIIIIIIIIIIIIIIIIHHHIIIIIIIIIAAAAIIIIIIIIIIIIIIIIIIIIIIIIIIIIIIIIIIIIIIIIII@@@@??444IICEEIIIH;;;HIIIIIIIIIIIIIIIHHHIIIIIIIIIIIIIHHHIIIIIIIIHHHIIIIHHHIIIIIIIIIIIIIIIIIIIIIIIIIIIIIIIIIIIIIIIIIIIIIIIIIIIIIIIHHHIIIC???I4444442II3IIIIIIIIIHHHIIIIIIIIIIIHHHD444DIIIIIIIIIIIIHHHIIIIIIIIIIIIIIIII@@@@HHHIIIIFCCIIIII?;;;4?FEIIII
@CUESOTKK02
TGTTTGCCTATGGAATCAAATTCTTCAACTTCCAGAAGAGATAGCCAATCCTGTCAGTGTCCTCTGCACTCTCATGTCAATTTTCTTACTTCATTACTTTCATACTATACCCTTTTGTACCATAGAAATCAATTACTTTAGAGCAATAAATGGGAAACCAAATGGTAGTACCCTCTTTGCTTGCT
+
A3333=ABBDDDDFHHHHHHIIFFFFFFFFFFFFFFFFFFFFFF@@@@FFFFFFFFFFFFFFFFFFFFFFFFFFFFD?????@=:2/48AA?<1114366ADDDDFFFFFFFAA@@D?FFFFFFFFFFFFFFFFFFFFFFFFFDA>?6666......22444<==ADFFFFF?D>?==<<99::7
@CUESOTKK04
GATGTTTGTGTTGGTGGTGGCCAAAGACTTTCCTTCCTAAATCTCAACCTGCCTTGCCTTTGTCAAATCTGTGATGCAACCATGTCTTTTATTAGTAGGAGAGATTATTGTGATGCTTTCTTT
+
FFFFFFFFFFFIIIIIIIIIIH@@@EFF?;;>>9<A8111189?AAAAABDDFFFDDD688FFF<==FFFFFFFFFFFFFFFFFFFDDDDFFFFFFFFFFFFFF666<FFFFFFFF@@?D315
@CUESOTKK07
CAAAGAGAGCTCTCCTTGAAGGACTTCGAAAGTAATTTCTCGAGATCTCAGGCACCAGCCTAATGATATCAACCAACCTACGAGGGCCTCCGGTATCTTGCACAGCTTTGATACAGAGACTACGAGGGATGGCCGTGATTTTATCACATCATATCTCCAATATGAAGCATTCTTTTGTAGGAGTAAAGGCATAATTTAGGAGGCCAGTAGAGACTAAACTTGCAGATTGTGCCATTCAATGTACCACTGCCTATATTTCTTAGAATT
+
FFFFFFFFFFFIIIIIIIIIIIIIIIHFDDDHHHH;;;BIIIIIIIIIIIIIFFFFFFFFFFFFFFFFFFFFFFFFFFFFFFF???FFFFFFFFFFFFFFFFFFFFFFFFFFFFFFFFFFFDDDD665544<99?=<:00004/??AAAABDFFFDDDFFFFFDBB@@@A=900004/42;<?=6662444<88...2==?>><==?FFFFFFFFFFFFFDDDFFFFFFDDDDAAAAAAA???<889=988?<<<8884//04<=<<
@CUESOTKK11
TTGGCCATGTCCATCCATTAAATTCAGAGCTACATAAGTGATGAGTAGGCCTGTGCCGTAAGCGGTCATTGCCCAAACGAAGTAACCTGCTCGGAGTTTCTTCTTTGCAAGCCAATCATATCTTAGTGAAAATGCGACTAAAAGTCCTGGCAAGATAATATCACCAAACCCGATAATGCTGTA
+
FFFFFFFFFFFIIIIIIIIHHHIIIIIIIIIIIIIIIIIHHHIIIHHIIIIIFFFFFFFFFFFFFFFFFFFFFF===FFFFFFFFFFFFFFFFFFFFFFFFFFFFFFFFFFFFFFFFFFFFFFFFFFFDDAAFFDDDFFA===FFFFFFFFFFFFFFFFFFFFFFFFFFFFFFFFDBBB@A44
@CUESOTKK13
TGATGGATAACTGTGGGTTGAAATTAGGATATATTAAGGTATTTTATATGAATGTTTATTGTCGAATTTTGTATCTCTTAACTAATCGTTGATGGTTGGATTACTCTCAAAACGTTAATAACTTTAGTTATGACC
+
HHHHHFFFFGFDBB===BA9333::AAA?ABBFFFFF@@@FAAAAFFFFFFFFFDDDFFFFFFFFFDDBBFFFFFFFFFFFFFDDDDFFFFFFFFFFFFFFFDDDD=<10003722..2234888>?::?>?<<<
@CUESOTKK15
GATGAAAATTGGATGTGGTTCATGTCAGAGTTGCGCAAGCTTCTTGGGGTAAATACTGATAGCATGCCTAGATTGACAATACTATCTGAAAGACAAAGAGGCATTGTGGAGGCAGTCGAAACCCATTTTCCGACTGCCTTCCATGGATTCTGTCTGCGTTATGTAAGCGAAAATTTTCGTGATACATTTAAAACACGAGTTGGTCAAC
+
BBA53333==BBBBBBGIIIIIIIIIIIIFFFFFFFFFFFFFFFF????F@@@DDFFFFFFFFFFFFFFFFFFFFFFFFFFFFFFFFFFFFFFFFFFFFFFFFFFFFFFFFFFFFFFF????==99999::99<??>A>>AAAAAAADDFFFFFFFFFFFFFFFDDDDD6666::99=B9???=??842..../.8:221566;<999
@CUESOTKK16
TTCGTAGAGGCGTATGCGGCGGATGAGGACAAGTTCTTCAAGGATTTTGCTCGGGCGATGGAGAAGTTGAGTAATTATGAAGTTATCACGGGGAATCAAGGGGAGATTCGACATAAGTGTGGTGCTATTAATTAAACTCGGAGACATCTGTCATTCATGATTCAATTTGGAGACTCCATCAGGTTGAAATCAAGATCATTTACATTTGGTTCTTTCTGATTATGAGCATATGAAAAATCTGTATACTTCCGCATCAATTGTGATATCTGAGCCAATACATACATGTTTAATTGTTTGGGTTCTTGGTTATAAACTTTGTATTCTTCTAGTGGGTTGTGTACTTGTGTTGCTCAGCTTC
+
IIIIIIIIIIIIIIIIIIIIIIIIIIIIIIIIIIIIIIIIIIII@@@@IIIIHHHIIIIIIIIIIIIIIIIIIIIIIIIIIIIIIIIIE6533BBEEBB<<=>HFIIIIIIIIIIIIIIIIIIIIIIIIIIBB>>>FIIIIIIIIIIIIIIIIIIIIIIIIIIIIHHHIIIIIIIIIIIIIIIIIIHHHIIIIIIIIIHHHIIIBBBIIIIIFFFIIIIIIIIIIIIIIIII????<IIHIIIIIIIIIIIIIIIIIIIIIIIIIHEDEIIIIIIIIIIIIIIIHIIIII?:<<<<BBB??A??6644;<5555;6::4:>;=68:6:::020;;?EGGGGDDDHIIHHIIGEE>>;;
@CUESOTKK19
ATCTGACATAAGTATGTAGACATTCCTTTCTTTTGAATGGTAATGCTGTTACCATCTCTGTTATGTGTGTGTCAACTTGATACACATACAGATTGTCTTACTGCAACCAAGTTTGCCAAACTTGTGATTTTTCTTTGTAATGATATGAAACACTGCCGCaaaaaaaaanaaaaagtaaaaaCTCTG
+
FFFFFFFFFFFIIIIIIIIIHE<<::===B2222=??DBBDDFFFFHHHHIIFFFFFFFFFFFFFFFFFFFFFFFFFFFFFFFFFFFFFFFFFFFFFFFFFFFFFFFFFFF@@@FFFF?<>>>?><4/////4477?:>ABFFFFFDCCCFFFFFF===--11111--!///++6=3663/43334
@CUESOTKK22
GTTCCTCTAACACTGTTATTGGCATATTTTCTATAGAGACGGCCACGAGTGGAGAAGACGATGAGGGCAACTTCAGCATCGCAAAGAACAGACAACTCGTAGGCTTTTTTAAGCAAACCATTTCTTCTCTTGCAAAAGGTGACTTGACGATTTGTGGTATTTTCAATTCGTTTAATTTCAATCTTACCTCTTCCCATTTTTTGTGGGAAGAGGCAGATCCTTCTCCAGCTTGGCTTGGGAACTCCGTGGCTGAAATCTGGGTGAGCTCAACTTTGATGGAAGAACACCAACAGAAAAGGGGGATCAGATTTTGGTGAAGGGTATGGTGGAAAAAGGTC
+
IIIIIIIIIIIIIII???HHHHHIII<>>>IFIIIIIIIIIIHHHIIIIIIIIIIIIIIIIIIIHHHIIIIIIIIIIIIIII;;;HGGHIIIIIIIIIIIIIII444666CCIIEFHIIIHHHIIIIIIIIIH@@@@IIIIIIIIIIIIIHHHIIIIIICCBBIIIIIE?44299:==IGIIIIIIIIED==5557,,,,,,7,---..2=?@AADEICCCCIICCDCIEHCCDIIHHHIIIIIIIIIIIII;;?IIIGGGHIIIIIIIIIHHHIIIHHHC?<<G:8888863----,,,,,,33333----66/5550027:CDDCCC78;::669>
@CUESOTKK24
GATGCAGAAGTATGGACATGCTGCGGCCTTGTCACAGGGCTAGCTAGCTAAGCTAGTGCACATTTTCATTCATTTTCAATTGAAACGTTTACGGATAAGAGGTGTATTAC
+
IIIIHHHIIHHFHHHHHHHHHHHHHIIIIFFFFFFFFFFFFFFFFFFFFFFFFFFFFFFFFF@@@@FFFFFF@:99BDDD?:6633:==;AB::<?@DCAAAAAA?>>84
@CUESOTKK33
GCTCTCGGTACCGGGATTTCGCTCCTACGTTTTGGAGGGGCCAGCCGTTCCACCAGCATTATCAATGTGATTCTAAGAGCCAGTGAGATAGCAAACTTCTGGAAAGGATTCTTTTGACGAGGAGATGAAGGGTGAGGCAGTACATCATTCTTCAATTATCTGTTAGTGGATATATACTTCTGTAGTGTTCCTTATAGGAGTTAGTGGCGTATGTGAACCAGCCCATTTGATTGGAAGCCGTTCTAATATTTTGCGAGGTGGTTTTGTAAGTCGTGACTACCCTCAACGTCCTTTGTAATTCTGTCCATACGCTGCTGCTGCTGCTGCTTTTGCTGCTTATTTGCGGTTCTTTTTACTTGACAGAAGTTTTGATTATTGAGAGAC
+
FFFFFFFFFFFHHHHH666FFBBBBAA<900..;;<....68<<>??>@A==?AAADD???DDDDDDDDD??????FFFFFFFFFFFFFFFF?==A888>44000887;;<3334:::BBAAAABBBAA555:6::AAABBDDDDDBBDDDAA::633ABBBDDDFCDDDDFFFFFFFFFFFFFDDF??::::AAADDDDFFFFFFDDAAAADDD6666?A???D??FFFFFDCCAAAABBBB=55599966><<=99:......2.12<9:9?8445A=;;<466=<<22...3066669<?BBDDDDDDDIIIIIIIIIIIIIDD5555DDDDDAA?;86:811111,,,,,--*-77767;;8444423:<<;67755547
@CUESOTKK37
CATCAGGAAAGACAATTCCAGTGTGGAACGTGTTGATACTATCTTAGCCGGAAGTGGAGTGACTAAAGATATTAGGTGCGATCGGGTTAGGATGTTTGTTAATATAAAGGGAATAATTGTTGAAGTTCCAACTATTGGTTAGAAAAAGTATCCAAAAATGTTGATGTATTAACAATGGTTTTCTTAAGTGTTATTGTAAGCAATAAGGGTAGAAGTATTCATATCTATTGAATTCTACCATTTC
+
DDDDD::333:>DDDDBDFHHHHHHFFFFFFFFFFFFFFFFFFFFFFFFFFFFFFFFFFFFFFD@@@FFFFFFFFFFFFFFFFFFFFFFFFFFFDDDDFFFFFFFFFFF@@@@AFFFFFFFFFFFFFFFFFFFFFDDDDDB=31/--<=1=11,,---498>???ABDDBBBBA=:541000713<;:662448<4/.-8:99:22...38/229><<<???@@AAA@><<<<89444@@;;87
@CUESOTKK39
TTTTCCTACCATGCCTTGGAAGAATTTCAGCTTCATTTCTTCACTCACATCTCCTTCCTTCTTCCCAATCTCCAATCTTCTGTCCATAAACTCAGAATTCTCCTTCC
+
6666AA;BBA<<<AAAA88888=A==;>?AAABA@666:>ADBBBBBFDDDDDBBB5554<>>;;;>=>??>>84444==>??<<994444<<??AA544<AA>>;;
@CUESOTKK42
TTACTGCGAGGGGATTAAGGTTCAGGAAGTCATGGAATCGGTTGATAAACGCCCTTTTTACCTCTACAGCAAGCCCCAGATAACTAGAAATGTTGAGGCTTACAAAGAGGCTTTGGAAGGGCTGAATTCGATCATTGGTTATGCGATTAAGGCCAATAATAATTTGAAAGTTTTGGAGCATTTGAGGAAGTCGGGTTGTGGGGCTGTGCTTGTTAGTGGAAATGAGCTTCGGTTGGCTCTTCATGCCGGTTTTGATCCCACCAGATGTATTTTTAATGGGAACGGTAAGCTTTTGGAGGATTTGGTTCTAGCTGCGGAACATGGTGTTTTGTGAACGTGGATAGTGAGTTTGACTTGGAAAATATTGTGGCTGCTGCAAGAATTTCTGGAAAGAAAGTTAATGTTTTACTTCGTATTAATCCGGATGTGGACCCTCAGGTACATCCTTACGTTGCCACTGGTAACAAAACTCGAATTCGGTATTAAG
+
;;;?FIIII;;;;IIIIIIIIIIIIIIIIIIIECCIIIIIIIIIIIHHHIIEDD66666;DI@IIIIIIIIIICCCCIIIIIIIIIIHHHIIIIIIIIIIIIIHHHIIIIIHHHCCCCHHHIIIIIIIIIIIIIIIIIIIIIIIIIIIIIIIIIIIIIIIIIHHHC???I>>>=EEEIII;;;GGIIIIIIIHHHIIDG6666GGIIIIIIIIIIIIIICCCIIIIIIIIIIIIIIIIIIIIIIIGG::::::IIG88:ICIIIIIIII;;;;;II>HHHIIIIIIIIIICCCCIIIIIIGGGIIIIIIIIIIIIGGEE@@EDD>4/222;1@ADDCFIIIIIIIIIICCBEEEAEBB4444>0EEIIIIIIIIIIIGEE442//:1663330,,,2..,,63--//:<00>AEFEIIIA:::::AA@@@A>:::=AAAAAAAAADDDDDAA@AAAA@AAA>A>=....9?<:7777??A=>0000:
@CUESOTKK44
GTTTTCTGGGTTTGCCAAAGATGATAACATCAATAAAGAAGTTGAAGCTCTAAAGAGCAGCTTGAACAAGTACCTACCTAAGAGTTCAGCCATTTCAGAATACACCGTTGCTCAGTATAATTCGTCACGTCACCTGTCGGGTCGTTTGAACGAAGTCTGGCTCGGCGTTTCGGCTGTTACATCAGAGGGCTGTCAACGCCGGTAACGAGTTACCGGAGTCGGCTTGAGGACTGTTCCAGGCTGTGTGAATGTATATGGCACAATAAAATGTACAACAAAACTAAATAAGAAGCCATAATGTAATGTATGTAACACTGTTCTTGAGGTATTTCTGTTGTTTGTGGTAATATCAATTGAATAATGGATTCCTTTCCGAATCC
+
I@@@@I>666::EIIIFFFIIIIIIIIIIIIIIIHHHGFFIIIGGGIIIIIHHHIIIIIIIIIIIIIIIIIIIIIIIIIIIIIIIIIIIIGG;::??EIIIICCCCIIIIIIIIIIIIIIIIIIIIIIIIIIIIIIIIHGGGIEEHH???CCIIIIIIIIIIIIIIIHHHIIIIIIIIIIIIIIIIHHHIIGGGGIIIIIIIIIIIIIIIIGGGIIIIIIIIIIIIIIIIIIIIIIIIIIIIIIIIIIIIIIIIIIIIIIIGGGBCCBIIIIIIII9999EC///ECCIIIIIIIIIICCCIIIIIIIE8:::6AEE==<<AGGEEEA222<7A@;7///84?===986;777@@A>>>AIIGGGIIIIBB<@9777<99
@CUESOTKK47
TCCGAATACGAGTCTAGGGAGTGGCTCTCCGGCCTCCATGACTAGGTCGCTGTCCTCGGCGACGATAGGGTTGGGAGAGAGGGGCGAGGAGAAGGAAGTGAGAGCAGAAAATAGAAGCAGAGGATGCATAGCAGTGTTCCGGCGATTGAAGGGGCGGAGTTCTTTGAAAACGGCGTCTGAGAACTCCGACTTCGGCTGCGACCATAGACGCGCCTCTGGCAAGTCCGGTTAGCATGATTACGGAGAGTGATGAGGCGAAAGACGTGAACTGAAGTGTGTA
+
FFFFFFFFFFFIIIII???IIIIIIIIIIIIIIIIIIIIIIIIIIIIIIIIIFFFFFFFFFFFFFFF<<<??322?:???1133:5AADBBDFFFFFFEEEFFFFFF@@A?FFDCCCCCFFFFFFFFFFFFFDDBBBBBA4433499766.,..4..7244?<<9455;;FC???FFFFFFFFFFFFFFFFFFFFFFFFFFFFFFFFFFFFFFFFDDDA:::=BBB::::==ADDDDF???DDFFFFFFFFDDD??9::::4<<?888?99889:99==:
@CUESOTKK50
TTTATGATGCCTATACATATTGCAGCGAAATCAGAGACACTGGAGGAGGAAGAAAGAGGGCCTAGTGGAAAAGGAAATAATATAGGCATACAAAAAACAAGCCCAACCAAAAGAAACCAAAACTAATTAC
+
;;;@IIIIIIIIIIIIIIIIIIIIIIIHHHIIIIIIIIIIIIIIIIIIIIIIHHHIIHHHIIIIIH;;3333??0//A<?HIHEFFFFF==------402=:::AD<?4666=:;;GG88:972--;;6:
@CUESOTKK52
TTTGTGGAAACTTTGAGTATGATGCTCGACAGCCTGATCTAGAAAGACTTTTTAGTAGATATGGCAAAGTTGATAGAGTAGATATGAAATCTGGTGAGCTTATAGCGATGGTATATCTGTTTGTGTTTTGATTCCTTTTGTCTTATAATAAACTTATGAGATGCATATTAAAAACTTAAAAGAAGACGTTTGTGTTTTGATTCCTGAATTTGTTTTAAAGGTATTGTATAATTTGTATCATGTCAATGCATATTAATTAGAAAAAAGTT
+
GGFIIII;;;GHHHIIIIIIIIIIIIIIIIIIHHHIIIIIIIHHHIII==>>>GC6BGHFFEIIIEEHF>>>>GIIIIIIIIIIIIHFBCCFIIHHIIIIIIHHIIIIIIIIIIIIGE@111>7:11//8:<AA=6699<3<;DDDGF<<<<IIIHHIIIIIIIIIHHH????=IIICCC;G?>IIHE???@24////4544866:<=;8792222414//-/4454:>DD@?BD@FGIIIIHFDDGGGGGG8888DDDF223333DAA
@CUESOTKK53
TGTGCTATCCACTCTCACGTTGTGAGGGTTCGATCACGCACTGACAGGAGGAAGCGTGATCCTCCACAGCGCTTCATTAGACGCAGGGAAGATGCACCAAAGCCTGGACAGCCAGGACAGGCTCCTCGCGTTGGAGCTGGCCCTGGAGCTCCACCCGT
+
FFFFFFFFFFFIIIIIIIIIIIIIIHHHIIIIIIIIIIIIIIIIIIIIIIIIFFFFFFFFFFFFFFFFFFFFFFFFFFFFFFFFFFFFFFFFFFFFFFFFFFFFFFFFFFFFFFFFFFFFFFFFFFFFFFFFFFFFFFFFFFFFFFFFFDDBB=4444
@CUESOTKK54
CAAATTCTTGGAATCAGCAGCATTGTTCTCTGGATTAAGCACACCCGATCGCCCAGAAGCCCTGTCAGGGAGAGACGAGGAGCAGCCCATGGCGATCAAGGATATCTAAAACAACCGATCCAAGCACTTATCCGCCAATTGAACTTTCGTGGAGTCCACGCAACAATTGGAGAATACTGCAAAAGAGAGAATAAACTTGCGCCTTCGGGACTGGTTCGTTAATGGCTGCCAAGAATTTCCCAATGTTTCACAATTCTCTGCTCTCAATTCTAATCGCCCCCGCCGTACTCTGCGT
+
F666FFIIIBBBBIIIIIIIFC;;;>BIIIIIIIIIIHIIIHIHHHIIHHHHHHFCBBEBBBIIIIIHHHHIIIHIHIIIIIIIIHHHIHBBCFIIIIIIIIIIIIIAAAAI>>FFIIIIIIIIIIIIIIIIIIIIIIIHEDBB777FGADDEHIGGHGEEEE?6666;;:68575?AA:////01@:::@A?BCIIIIIHHHIGGB??:511111>:2455?BBGEDDDFEE5533355:DAAA66:>>?>>5559BE?;;;BEEEE?>455B>>22222>,,5?A:;>::::5
@CUESOTKK55
GTTGCTTTTCGAGATCCCGAAACGGATACTGACGCCATTGGAGAGAAGCTTCTTCTTGAGGTTGGAGGTAGCTTTCTTCAAGCTGTTCTTCTCCACCGTCGTCGACGACGCAGCCATTTCCGAATCGGAAGGAAGCTTGATGGGGGTAATCAAATCCAAATCCATGGAATGGTAAGGCCGAGGGACCAAAGGGGACCAAATGGTGCTCTGAGAGTAATCAAAATCAAAGGCGGAGTTGTCTGGGAATATGCAGAGAAGCTCTTTGGACATCAATGGCTCCAAATACTCCACCACTTTGATCAGTCTCTCCTTCTCCTCGTCGTCTTCCCAAGGCCGCATATTCATTTGGGATGTTCTTCTTCTGAGCTCT
+
IIIIIAAAAIIIIIIHHHI;;;IHIIIIIIIIIIIIIIIIIIIIIIIIIIIIIIIIIIIIIIIIIIIIIIIIHHHIIIIIIIIIIIIIIIIIIIIIIIIIIIIIIIIIIIIIIIIIHHHIIIIIIIHHHHBBBBIIGIIIE36666DIIIIHHHIIIHHHIIIIIIIIIIIIIIIIIIEE?777;<<777777:?EICDDIIIIIIIIIIIIIIIIIIIBBCCIIHHHIIIIIIIIIIIIIHHHIIIIIIIIIIIIIIIIIHHHIIIIIIIIIIHHHHIIHHHIIIIIIIIIIHGGGIIIIIIIIIIICCCCIIIIIEICCBB@222205555AA=;?AB@EBCCCC555;DIIIIIIIIIIIC?=?I==
@CUESOTKK58
CCTTTTCAAGCTATGGCAGAAGAAGAGAAGAGAGGAGCAATATGCCCGACTTCTGAAATTGTTTGAAGAAGATGATGAGCTTGAGGTCGAACTTGGTCTTCGGGATTGAAGAATATCTCTGAAATTCTAGTCCACTGAAGCTGGGCTCAGAAACCATTATGTTGGAATTATTGCATTTCAAATGTCTAAAAGATATGGTGAGATGATAGCTTGAGTTTGCTGTAAGGTTAGGTTTTTCTTTTCCCCTGATTCTTGAAAATTCTGGGGTGGTGCATAGCCTTGTAATTCCCGTATTATAGTGAATCATTTTGTAAGGAGTGCTTGAAGAAAATACGAGTTCAGGTTTTGTAAAACTGATGTCATATACCAAGTTTAGTGGT
+
AB>>>>IIIIIIIIIIIIIIIIIIIIIIIIIIIIIIIIIIIIIIHHHIIIIIIII;;;IIIHHHIIIIIIIIIIIIIIIHHHHIIIIIIIIIIIIIIIIIIHHHIIIIIIIIIIIIIIIIIHHHIIIIIIIIIIIIIIIIIIHHHIIIIIHHHIIIIIIIIIIIIIIIIFFFGIIHHHIHHHIIIIICCCCIIIIIIIIIIIIIIIIIIIIIIIIHHHIIIIIIIHFFEA96-,,,,:,,,,,,//1ABAADA?;6666??CA5566B:;IIIIIIIIIIIIIHHAA888ADGDDDGAAADDGEEE9999?-66<<ABBEEEEEED62222<2DGGGGGIGEE<<<<?-2211;9CCCCCDBBBBHHHHHHHBBCC:AA9
@CUESOTKK59
TGTTTATACGGTCTCGGTGTCGAAGATGAATAGCGTACTTCTAGAACTAATTGAAGAGAATTACCAAGTATTTGTAGAAGTGTGAGTCTGTTAGTTACTTTTGTACAATTTGGCTAAAGCATTGATGATTGTAACTATTTCCGCTTTCCTGCTCTGTAATAGAAACCTTCGACTGTTTTTTGTTCAGCTTG
+
@266668HGGGGHIIIIIIIIIFFFFFFFFFFFFFFFFFFFFFFFFFFFFFFFFFFFFFFFFFFFFFFFFFFFFFFFFFFFFFFFFFFFFFFDDBBA:11114/<:;;668889<444<<?<<<?BAA>>9222=85,,,--31,,,11/:<??AABDDDDD:::BA66133573,,,,,,2++::::77:
@CUESOTKK63
TTTCTGAGGTCAAAGGAGTAATGATGGAGTTAACTTATTGAGAAGGTTCTTGATCGTGGAGAGAAGATTGAGCTTCTGGTGGATAAGACAGAAAACCTTCGATCTCAGGCACAAGATTTTAGACAGCAAGGAACCAAAATGAGGAGAAAGATGTGGTATCAGAACATGAAGATAAAGCTGATAGTTCTTGCGATCGTAATCGCGTTGATTCTGATAATCATTTTGTCCGTCTGTGGGGCTTCAAATGTTGATGAATCCTCCCCCTTGCAGCATTAGGATGTTGGTGATGGTATCAGTCTTACTCGGACAGTTTCATACGTTGCTTGTTTATTGTACAGATCTTTCGTATCCATGTTTC
+
=<::6BBBA94001<<:84444>BBB@@><<==B55599==BB@ABBA@<<@=FFFFFFFFFFFFFFFFFFFFFFFFFFFFFFFFFFDEEFABDDFFFFFFFFFFFFFFFDDDFDD6666?DDBDBBBD????AA;;;=???FFFFFFFFFFFFFFFFFFFFFFFFFFFFFFFFFFDDDDFFFFFFFFFFFFFFFFFFFFFFFFCCCFDDBB???>A<944444<1;7886973....7<==888??AAAAA:55555555522>>?BBBA:1118AA=444>AAABAAA5555?AADBBB@>AAB==:5000AADDDDDDDIDDDIIBD<<DBBBBBB::0008<<A?>>>9444;:
@CUESOTKK65
TCTCAAACTTATTGTTGTAATGAGGCTTGGGAGGAAGATAATCATGTTGATGATATCAATCCATTTGGTCACTAGGTGCATTAAGATGAAGGTTGGTCCTACTGGTGGCAATAATAAATCTACCGTAATTGGAATTAGTGACGACCTCGATTCACGTTATATTGTTGCAGGGAAAACAAAAGTAGCTATGGTCGTTCTATAAAAACTTAAGAACAACGTTATACAACCTTATATAACCTATAGAACAGATCCTGTTGAAGTAAGGTC
+
IIII???IIIIIIIIIIIIIIIIIIIIIHHHIIIIIIIIIIIIIIIIIIIIIIIIIIIIIIIIHHHIIIIIIIIIIIIIIIIIIIIIIIIIIIIIIIIIIIIIIIIIIIIIIIIIHHHIIIIIIIIIIIIIIIIHHHIIIIIIIIIIIIIIIIIIIIIIIIIIIIIEGE<8800005----355AHEA@EEEA=???=50-----5;B76@?BIIIIIIIIIIIIIIIIIIIIIIIIIIIIIIIIIIIIHHHIIII???C?<<HHE=
@CUESOTKK76
ATGAAAGCATGATACAGCTAAGAGTGGACTTGACTGGGGACGAGACGCAAAAGGTATTCGATCAGGTTTTGACGAATTTGGCCCGCTCAGCCCCGCCCAACTAG
+
FFF;;;FFFFFIIIIIIIIIHIIFB:86=BAAA@@3366:=7BBAAAA9;;;D<:5=<A????A88133344:AAA==?CDDDFFFFFFFAAE?FF;;DDAA44
@CUESOTKK80
GTTGAGCATTTCTTTTCACTACGAAAAGAGATCCTTCTACATCCTCGCGACTCCATTGATTGGTCTCGATATTGAACTCGTAGAATGTGACATGGGCTGCGGTGATTAAAATCTCTTCAATGAAAGGATCTATTCTCTGCAGCACAGTAAGATTAAGCATTTTGGTGCTCTGCTGATCGAGATTCGGCACCAGTTTTCCGGATTGAGTCATCTTCTAACACCGACGGAGAACTTCTTTATCTAAAGCCCTTGGATTTATTCGCTCCTGAAACTCTCTGCCCTGTCGTTTTTTCCCGGGAAAGTGACAGCGGTTGGGGAGAGACCAGACCAGCTTGGAGGCAACGAAACGGGACACTAATCTGGCGAAGGTGGAAAGTGGGCGGCTGAATCGATCGTGAATCTCT
+
IIIIIIIIHHHICCCCIIIIIIH6666HIIIIIIIIIIIIIIIIIIIIIIIIIIIIIIIIIIIIIIIIIIIIIIIIIIIIIIIIIIIIIIIIIHHHIIIIIIIIIIICCCCIIIIIIIIIIIHHHIIIIIIIIIIIIIIIIIIIIIIIIIIIIIIIIII6666HHIIIIIIIIIIIIIIIIIHHHHIIIIIII@@@@HHIIIIIIIIIIIIIIIIIIIIIIIIIIHHHIIIIIIIEEEIIE;444EBBBBBBBIIFHIIIIIIIIIII???IIIIIIIHHHIIIID533222??B@==>?ECIIIIIIICCCC>>>>I?I;;;?HHIIIIIIIIIIIIIIIIC;444;CCCCIEEIEECCCIC?799==EFI???EHEHHIHHIIIIIIIIIIIIIIGGEBAAF
@CUESOTKK81
GTTTAGCAGTAGAGTATCAGAATTAGGAGTAGGAGTTTAGCAGTAGATAGAGTAGAAGTTCAGTAAAGGACTGCAGTTTAGCAGTAGAGTAGAGGTAGAGTATAAGAATTAGGAATTAGGAGTTTAGGACGGACAGAGGAGGGAGCGCAGACTCAGACAGAGTTTACAGTTCAAGAGTTAATTCATTAGCAGCAGCTTTATCAATAGAATAGGTGTAGGTGCAGGAGCGAAGCAGCTTTACCGACAAAGGAGGGGAAGGAA
+
IHHHIIIIIIIIIIIIIIIIIIIIIIIIIIIIIII???IIIIIIIIIIIIIIIIIIIIIIIIIIHHHIIIIIIIIIHHHIIIIIIIIIIIIIIIIIIIIIIIIIIIIIIIIIIIIHHHIIIH;;;DHIIIIIIIIIIIIIHHHIIIIIIIIIIIIIIIIIIIHHHIIIIIIIHHHIIIIIIIIIIIIIIIIIIIIIHHHIIIIIIIHHHIIIIIIIIIIIIIIIIIIIIIIIIIIIHHHIIIIIIBCB>91222299<9BE
@CUESOTKK86
GTTTCTCAAAGATATCGTTGATGAAACTGTTCATGATACCCATGGCCTTGCTGGAAATACCGATGTCAGGATGAACTTGCTTCAGCACCTTGAAGATGTAGATCTTGTACGTCTCTACGCTCTTCTTCGACCTCTTCTTCTTCTTATCTCCGGCAGCAGCGGCACCGCCTTCCTTCGGAAGCTTCTTTCCAGCCTTGGGCTTTTCTCCGCCGGAGCTTTCTCCGCGACAGATTTCTTCTCCTCGGCCGGCTTTTCAGCGGCTGGCTTCTTCTCGGCGGGTTTCTTATCTGCCTTTGGCGTCATCGGAATTTGCTGAGACAGACAACGGGCGGTGGAAAATTGNGAATCGGATTCGAGATCGATGAACAACAAGATACTAATTGCTTC
+
IHHHIIIHHHIIIIIIIIIIIII666DIIIIIIIIIIIHHHGEBBBBBB@CE661119/14DCDDIIIIIIIIIIIIGGGIGFDDIIIID=999=<IDDDIIIIIIIIIIIIIIIIIIIIGGGIIIIIIIIIIIIIIIIIIIIIIIIIIIIBBBBBIIIBBBBGIIIFFDDGIIII::::=GIIHBBBIIIGEDAA;;;71111@8C@BAA>ABDB555A;DDIIIGFGIIHHHICCGIIIIIIIIIIFD5555AGIDDDFIIIIIIIIIIIIIIIHGG>>>IIIIIIIIIIHHHIIIIIIIII::::BBFIIIHGADBGGDBDGG>>>800786////==?!449?A888BDIIIIIEGGGEEEDD;8;8474@>@1/1;;@7775
@CUESOTKK93
TTATGATTTGAAATGATTTTGATTGATTTTATGTGCTTGTAACGCCGTTGCTACCATGGCATATTGTTTTATTGTTTAACTTTCAATTATTTCATAATATT
+
FDBBBB?==5333:AB6644??AAA=33338398AAABA::<FFFFFFFFHHFFFFFFFFFFFFFF?AAAFFFF???AAA996444443666777575555
@CUESOTKK94
AAGAAGAACGACGGCGGAGACGGCGGTGGTTTGCACCGGAGAGGGCCAGGAAATTCAGGAACTGAATTTGAATGAAGTGCCCGCCTGATTCTACTAATTAA
+
FFFFFFFFFFFIIIIIIIIIIIIIIIIIIHHHHHHDDCCFFF??=B::::===:::9=ABBAAABB??????BAAAB@@;;;8004<<<<93428555566
@CUESOTKK95
TAGATTGGTAAAACTTCACTACCTCTGCTTACAGCATCCACCATTGCTGGCGGTACGTCGGGGAGGGCCTGCTGCAAGGGCAACCCATGATTGCCAGGCAACGACCGAGTTGACATGTCCAGCATCGAACTTATTGCAGACTCCGAGCTAAGCAACTGAGCTAGCATCGAAGTTTCATCGATTGTATCGTACCTTAGAACTTCACGAGAAGGTTTCGGGACTAATGCCATAGTATGACTTTATGAGTCGTCGAGTTTCTTCTGGGTTTGGGGTAAAATCTTGTGTTCCCCTCACCAGGTCC
+
IIIIIIIIIAAA@?>?HIBEBFFFIIIGGGIGGGGIIII?@@IIGGGGIIIHFIID:998<<9G:88==>BGDDA;;666@66/11<AA@;;;=DGGDDDDAB8::IHHGGGGIIIIIIIIIIIIII???GIIGGGIIIIIIIIIIIIIIIIIIIIIIGFGIIIIIIIIIIIHGGGIIIIIIIBBBBBIIIIIIIIIGGGIIIIIIIIIIFF999=888=CDCCDDDIIIIIIIIIIIHHHIIIIIIIIIIIIIHHHIIIIGGGHHHHBBCCICCCCIIIIIIGGGB@@@A6GGIG9998:
@CUESOTKK96
CATCTTGGTCGATACACGAGAGCACGACCAAAGCAGATAACAAAAGACATAATACCGATTCCGCTAACTGAGTATCGAATATAACTTGGAAGCCTCAAGTTTGTTAGCTGCATACGTAAGAAGTAGAGC
+
FFFFFFFFFFFIIIIIIIIIIIIIIIIIIHHHFFFGF:::A:::9B<BBBBA:9:8A?>>8898988<444<<BBBBAA?>AAAA884444488><<<>;;=:336?FFFFFFFFFFFFFFFDDDBBB8
@CUESOTKK97
TTTTTATGGCCTGTCTCCTTGTCTGATTCTTTTAAAAGTTTACCTGTCTCAGAATCCCAAATGCGAATAACAGCATCTTCGCCTGCACTCACAATGGTCTTATTTAGAGGCCCCCAAACAGCTCTATTGATTCTTCCCTGGGGACCCCTAAGAACGAGCACAGATTCACCAGTCTGTTCCGAGGGGTCTCTGGCAATGCGTTTGACATGAATAGCAGAAGGCAACTCCATGAAAGGATCGGTGGTAATCACGGCAAGCTTATCCCCGACAGAGAAATCAACTGCCCTAGCAGGTGAGTCGAAATTGAAGGAGAAAAGTTGCTGCCCAGTTTGTACATTCCACAGTTTTGCCGTCTGATCCGCGCTTCCAGTGATCAGCCGCATTGAATCTCTGGAAACATCACAGCACCAAACGGCACCATTATGACCACGATAAGTCCCCAATCGCTCGCCGTTG
+
:::::DIIIIIIIIIIIIIIIIIIIIIII::::BBBBIFFFIIIIIIIIIIIIIIHHHHHHIIIIIIIIIIIIIIIIIIIIIIIIIIIIIIIIIIIIIIIIIHHHIIIII>>???HHHIIIIIIIIIIIIIIIIIHHHICCCCICCCCIIIIIIIIIIIIIIIIIIIIIIIIIIIIIIIIIICCCCIIIIIIIIIIIIIIHHHIIIIIIIIIIIIIIIIIIIIIIIIIIIIHHH??=IIIIIBBDHIIIIIIIIIIHDCCDI@@@@IIIIIIIHHHIIIIIIIHHHIIIIIIIIIIIIIIHHHIIIII;;9E;;99A@@>GGE559HIHHHIIIIIHHHHIIIICC@@HIIIIIIIIIIIIHDDCCHHIIIIIIIIIIIIIIIIIHEEIFFI>>44496EIIFFIIIIIDDEIIIICCC@CC@BCCCEC@C@CCCC<4442@@CCCCC@<777<@@
@CUESOTKL00
TTTACAATGTTTGGTTGGAGAAGGCAAATGAACTGCTCAAGAACTAACTATATAGTGCAGTCTGCCTTCGAATGGTAATGGTATCAATCAAACCAACCAACCAATGATTCACCTTGGACATTTAAAGTCTTTGTGTTGCTTTCATCTGAACTCAGTCATGCTTTCTTATCAAACACTCTTTAAGGGATTATTAGAATAAACGTTGGCTCCTTTCTCCCATGGTAAGAGTCGTATAAGTGCGTCCTTGACTCGTCTCAATCAATCTACCTCTTATAGTTTTCTTATGTTTAATACTTAGGAAATAGCTTTCTTTGATCAGACAAT
+
FFFFFFFFFFFHIIIIIIIIIIIII???IIIIIIIIIIIIIIIIIIIIIIIIFFFFFFFFFFFFFFFFFFFFFFFFFFFFFFFFFFFFFFFFFF@@@@FFFFFFFFFFFFFFFFFFFFFFFFFFFFFFFFFFFFFFFFFFFFFFFFFFFFFFFFFFFFFFFFFFFFFFFFDDDFFFDDDFFFFFFFFFFFFDDDB=:555:AA>>>?AAA==:9255:BBBBBAAACFFFFCCCDFFFDDDD:;;:DDDDDDDDGDDDGGGGFFDGGBAA>=<;93....3.-38=66642/23<<=....,-,771115,--33<>>><<<<9
@CUESOTKL03
AGGATAAGTATTGCTATCGTATTTATAGTTTGTAGTTTGTGAGCGAATTATATTATTTTGCTGTGTGTGTAAAATTTTCATCTAAACTTTATTGCCTTGTGTAATAAGATTAATATAATGCAAATATGTTTGAGTGAGAGTTTATGTAC
+
IIIIIIIIIIIIIIIIIIIIIHHHIIIICCCIIIIHHHIIIIIIICCCCIIIIIH6666CGIIIIGGIII>>>>:;;;CGIIIHHHIHHHIIF???CCIIIIIIIIIIIIIIIIIIIIIIIHHHIIIIHHHIIIIIIIIC666IIIIII
@CUESOTKL13
GCATCATCAATGAATGAATCCTCTGTATCATACTGATCATCATATGGAATTAAATCTTCCTCGTCACTACTATCCTTACCCTACAAGATTTTAATTTGCCCA
+
FFFFFFFFFFFIIIIIIIIIIIIIIIIIIIIIIIIIIIIIIIIIHDDDDFHHFFFFFFFFFFFFFFFFFFFFFFFFFFFFD==9@FFF==@@DD;F;A?=:5
@CUESOTKL14
TCACGCAGCGACATCTTCGCTCAGATTCACATTGTCCAGTTTGCAAAGAAAATTTGAACTGGGATCTGAAGCAAGGCAGATGGGCCTGGTAATCACATGTACCACTCAGATTGTATAGTTCCATGGCTGGTTCAGCACAACTCTTGCCCTGTCTGCCGCCAGGAACTGCCACCACAGGTAATGGGGGGCGGGGCCATAACACCAACAGTCAAAACCGAAACAACAGCTACAACAACAATGGCAATGGCTCCTCCAGGGTTAATCCAGGAAGGCGGAATCCATTCTCTTATCTGTGGCCATTTCGGTCATCGAATTCTAGCTCCGACCATGGCGGAGCAGGGAGCAGTGAAT
+
IGGGIIIIIIIIIIIIIIIIIIIIIIIIIIIIIIIIIIIHEEGG553D1111A@A@CCCIHHHIIIIIIIIIIIIIIIGDD@AA<773337DEHIGGFGGIIIIIIIIIIIIIIIIIIIIIIIIIIIIIIIIIIIIIIIIIIIIIIGGGIIIIIIIIHHII;;;;;?IIIIIGEBC99:;85,,,,,,7--++115:>>@BEE==<FGDD==<<EDA333C::@ED<<<@666FGCCCDDDDDD===AAAAAAAHBBBIIF=788@@>CC9464455;;A;;;@?EGDDDDGIIHGGGD@BBG25/67=DGGIIHIIIIIIIIIIIHCDDDHHEFEED@@<<4;;66456A
@CUESOTKL19
TCGGGATGGCAATAAAACCCACTGTTGCCTTGCGAGCTGTACTTGTTGGAGGAATTGCAGCGTTTGCTAAAATCGCTGGTGCAATGAAAGCTGCAGGTGGCGTAAAGTTAGGTGCAGCCACGGCTGCCATGACAGCAGCAGCAACTGCAGCTTTGGCAGGATCAAAACAAGACCAGAAGGATGATTCCAAACACCCTCCAAAATGATGCCCCTCCCTGTTCTGCACCTCACACC
+
DFD:86@DBBBBA99::???8<@DFFFFFFFFFFFFFFFFFFFFFFFFFFFFFFFFFFFFFFFFFFFFDDDEFFFFFFFFFFFFFFFFFFFFFFFFFFFFFFFFFFFFFFEEDFFFFFFFFFFFFFFFFFFFFFFFFFFFFFFFFFFFFFFDDDFFFFFFFFF6666?;;DAAADFFFFFFFFFFFFFF@??FFFFFFF====DBAAA66664///<>><<<??AB><<<?=<9
@CUESOTKL21
GTTCTGGAACGACCAGGTTACCGTGTAGGTCGTCGCCGTAGATGCAAATCAAGTGTTGGAATTCAGCATAGAGTCACTAAAGAGGATGCCATGAAGTGGTTCCAAGTCAAATATGAAGGAGTTATTCTGAACAAGTCTCAAAATATATCCTAGAAAGGGTTCTCTACTATCTTCGATGGCATGTTCAAATTTTGGCAATGTGTTTAGTACTTTAAGATTTGTCTGTCAGAGCTATTTCTTTTTAAGGAGAGTTTTAAGCATTTCTTATTCTATAGTGTACTTTGTTTCAACTCAGTATACAATTTTTTTGGTTGATAGGGT
+
IIIIIIIIIIIIIIIIIIIIIIIIIIIIIIIIIIIIIIIIIIIIIHHHIIIIIIIIIIIIIIIIIIIIIIIIIIIIIIBBBIIIIIIIIIIIIIIIIIIIIIIIIIIIHHHIIIIIIIIIIIIIIIIHHBBBHIIIIIIAAAAIHIIIIIHIIHHHHHHIIIHIIIIIIIIIIIIIIIIIIIIIIIHHHCCCCIIIIIIIIIHHHIIIIIHHHIIIIGGGIIIIIIIIIEDAAA6623,,,,,--==;=?B=BCCIIIIIHHHIIIIIIIIIIIIIIIHF888HHHHIIIIIIIIEB==?==--,,,,,88-)57:98859
@CUESOTKL25
TCTATCTTTACTGATGAAATAGGTAGTGAACAAAGTAGAAGGAGGTCAAGAAGCCGATGGTGCCAGTTGACAACATGATTGCCGTTGCCATGATCAATGAATAACCAAGATAAAGAATAGCTGATACTGGGCCGCTCAA
+
IIIIIIHHHIIIIIIIBC=>277EHC@:669???991@@HCC???>988DEC@@@ECCCGGACCDDGCACCIHHIIIIIIIIIIIIIIIIIIIIIIIFCBBFFFFFGFGFIDEDFDDFFIIIIGIGGDBBB==7ADDBB
@CUESOTKL27
TTCGACGTGTTGGAGCACATAAGAGCTGAAACAGGCAAAGCGTGGAGGGCTTCGAATAAGACCGTTATTGGATTTAGCTTTATTATTTTGAGCCTTTTTAGCTTATTCCTTTGAAATTCCATTATTATTATATAATTATCG
+
FFFFFFFFFFFIIIIIIIIIGGHHHHF@666@>DDD:::BFGHFFF:::HHIFFFFFFFFFFFFFFFFFFFFFFFFFFFFFFFFF====FFCAA75557=::889<@>>6624226222246980008>?@A?>;9<<=44
@CUESOTKL32
TTTTGATCAGAAGATCGGTGTTCAAATCGTTTCAAAACGCTCTAAAGATGCCTATTTACACAATTGCTTCTAATGCCGGAGTTGAAGGAGCAGTTGTGGCTGGGAAGCTACTCGAACAGGACAATTCCGACCTTGGATACGACGCAGCTAAAGGCGAATATGTAGACATGATCAAGGCTGGAATTATTGATCCCTTGAAAGTTATCAGAACCGCGCTAGTAGACGCCGCAAGCGTATCTTCACTACTGACGACGACCGAGGCCGTGGTGGTCGAACAAGCTAACGATGATAAGGAAGCTGCCCCATCAATGGGAGGCGCCATGGGTTACTGAAACCGAACCCACCCCGATTTTGTTAACAATTGATCATTCATATGCAGACCAATTCAGAAGAAATTTTTCATAGAAGCTGATAAAACACGTTTTTAG
+
@@@@IIIIIIIIIIIIIIIIIIIHHHIIIHHHIAACCIIIIIICCCIIIIIIIIHHHIIIIIIIIIIIIIIIIIIIIIIIIIIIIIIIIIIIIIIIIIIIIHHHIIIIIIIIIIIIIIIIIIGGCCCCIIIIIIIIIIIIIIIIIIIIIHHHIIIIIIIIIIIIIIIIIIIIIIIIIIIIIIIIIIIIIIIHHHIIIGGGIIIIIIIIIIIIIIIIIIIIIIIIIIIIIIIIIIIIIIIIIIIIIIIIIIIIIIIIIIIIIIIIIIIIIIIIIIIIIIIIIIIIIIIIIIIIIIIIIIIE5555GIIIIIFFHIIIIICCCGHHHIIIIIIHCCEA=////,1,,,-5=////D8;IIIEEGGIIIIIIIIIIIIIIIIIIIEE???C998EAAA55666EIEEA==@FBB:122222-><55524<=
@CUESOTKL39
AGGTCGATGAGATGATTCGTGAGGCTGACGTGGATGGTGACGGCCAGATTAACTACGAGGAATTCGTTAAAATCATGATGGCCAAGTGCAAATGGATCAAACGTGAAAGAAGAGAACCTATAGAGGCTaagaaccgagagagagagagagagagaga
+
FFFFFFFFFFFIIIIIIIIIIIIIIIIIHHHFFFFFFDDA@??AAAAAAAAADDDA?==>==;;<<..00008>????AADFFFFFAAA=;;@444@?0004><<444?<>CFDDDFFFFFFFFFFFFFFFFFFFFFFFFFFFFFFFFFFDDBBA=9
@CUESOTKL43
GAATAGCTCTGGAGGACTACGGCCGAAGTGATGAACCCAAACGCATATTCACCGATACGAGGGTGTCTTATGATAGCTACTTCCTTGAAGGCCTGTGAGTTTTGGTCAGATGATATTGCAGAACTAATTTGCTTAGAAGCATTGTGGATATGACGGACAAATGGCATCCTCTTGATAAACCACTCCCCAAGACCAAGGACAGATGCTCCCAACCAAGATGACATGAACACACCAACCACGAAGATGAATGTAATGGAAGTCACAAATCCAAGACCAAAGATATTAATTCCAAGATGTGCATAGATTGGAGAGAAGAATCCATCCACAAACGAATAAACCACCACGTTACATAGAACGTAATTAGCTAAGGGGAACGAGGATGACACAT
+
IIIIIIIIIIIIIIIIIIIIIIIIIIIIIIIIIIIHHHHHHIIIIIIIIIIIIIIIIIIIGGGIIIIIIIIIIIIIIIIIIIIIIIIIIIIIIIIIIIICCCCCC?IIIIIIIIIIIIIIIIIIIIIHHHIIIIIIIIIIIIIIIIIIIIIIIIIIII???IIIIIIIIIIIIIIIHHHIIIII??><HEEIEE;;;;IIIIIIIIIHHHIIIIIIIIIIIIIIIIIIIIIIIIIIIIIIIIIIIIIIIIIIIHHHIIIDCCA===?><@@@=DD?==?5@@@@@@::9999??EEEEGIIIIIIICCDHIIIIIII?<<@=<9:1----3423,,,...22=7799@AACE999IIIF@00/::?96----//=16888=?IIIIII
@CUESOTKL56
AAGAACACATCAGAGCCTCTGGTGGATTCAGAAACTCTTTCACCAAAGCCAATGGCATCTCAAACACCATTGGTATCATCCTTCTCTTTGTTTTCCCTGTCTGGGCACTGCTAGTTCGTGTGCTTTGATTGGTTTTTAATAGTATTATGCATTGTTCTTTGTT
+
FFFFFFFFFFFIIIIIIIIIIIIIHHHHHFF:::EDD???DDDF666@CFFFFFFFFFFFF;;;FFFFFFFFFFFFFFFFFFDBA?4444////0005???A=FFFFFFFFFFFFFFFFFFFFFFFFFDB:83222062-24366666:::964224222744
@CUESOTKL60
GTTCTGTGAAAATGTACGGAGATCTTGGGAATACCATCAAAGATGCTAAGAATAGGTACGAACAAGGGAAATTCTAGAAACTCGAAAAGAGCGATGCAAAAAGATGAGTTCCAC
+
DDDBDD?63333<?AAA>>?AFFHDDCCFDDDDDDDFD:::FFFFFFFFFFFFFFFFFFFDDBBB=4400088>=::,..7<?<000082======7//111<4??==9999:5
@CUESOTKL64
ATTGGACGGTTAACCTCTGCAGATGATTCTAAGAAGACTTCGAAGCTGACATCGTCGGTGAAGATGATATCTCCGCCGGGAAGGGGAGACTCAGTGTTATAGGTGGCTGAAGGATTCAGCTTTGCCAGAAGAAAACGTGCCTGCGAACCATGCTGATCACAGATCACCAAACGTGGTACTGGAAATCTTTCCTTGATTGTTGCATCTACATCATCCCGAGGAGCTTGCAACAACTGGGCAAACGCCTGATGTTCAGGCTGATTATGATACCCAGCTTTCCTCCATTGGGCAATAGTTGCCCCGTGGAAGATAACAACAGTGAAATATGCATCCAGTAGGAGAATCCTGTCAGCCGCAATGGCAGCTACATCAAGAAGAACTGGTTCTGGGGCTGAATGAAATGTGTAAGAATCAATGACGGTTGGATCATTACTACAGAATTAGACAACATTCTCACGGTTCAGG
+
B<<;;;>HIIIIIGGGGHIIIIIIDC==>788DDDDDDDIIIIIHIIIIIIIIIIIIIIIIIHHIIFEEEGGBBA??;;?771222?6EGGGIIIIIIIIIIIHIHIIIIIIHHHHIIIF666IIIIIIIICCCCIIIIIIIIIIHHHHIIIIIIIIIIIIIIIIIIIHHHIIIIIIIIIII@@@IIHHHIIIIIIIIIHHHIIIIIIIIIIIIGGGIIHHHIIIIIIIIIFFFIHHHIBBBIIFFFHIIIIIIIIIIIIIIIIIIIIIHHHIFAAAADDIIIGGIBAAAHIFDFDDD==>=II<<<655DBBD?8:8:;6000:7BDBA655BGDD6669AFGGDDDBBBDDEEEEDBBBBBBCCAAAAAA4/../2;AAAAAAA=8622=9...95...9?;;;===;<833279930022-..377698960003442.-,/5/0002630136:;;;:=88
@CUESOTKL65
TCAATTGCAGCCTGTGTAGCAACAAAGCAATTCCTTAGTAAGTTATATTTGGCTGAGAATGAACTGAAGGATGATGGTGTGATTTTGATTAGCAAGGCACACAGGGGATAGG
+
IIIIIIIIIIIIIIIIIIIIIIIHHHIIIIIIIIIIIIIIIIIIIIIHHHIIIIIIIIIIIIIIIIIIIIIIIIIIIIIIIICCBBIIIIIIIIIIIIIIGEA4422>@B==
@CUESOTKL66
GTTTCCTGTTCTAATGTCCCAAAATTTGATGTTGCCCTGTACACCAGAAGGTCCACTGTGAGACCCAGAAGCCATTAACAAATTATAACCTGCAACCCAATTCGACATTGTGGCTGGGATTGCTGAGTCGATATCCGCTCCGAAGATCTCATTGTGGCCAATTTCATTAACGGGACTGAAGGTTTGTAAATCGTATATCATAATGGAATTTGAGTTTCTTCTGCCTGATTCGAAGCTGGTGAAGAGAAATTGAGAGGAGGCTCCAATGGCTTGCGCGGTGGAACTTGATCGAGTCACGTTCTCCCAATTAAGAATCGTTCTCACGTGGCCGGTATCGAGATCGAGGACTTGCAGTCCAGAGAAATCGGTGGCACCGGCAGCGGCCACCGAAGGCGACAACGCTAGAAGGGAATCGATCGCTGAGAATTGCGTCAGAATCGTCG
+
IHHHIIIIIIIIIIIIIHFF6655997@@HEC@=>>????GGIIIIIIIIH???DHIIIIIIIGGGIIIIIIIIIIIIICCC654EIIECCCCIIEEEHHHHIIIIIIIIIIIIIHHHIIIIIIIIIIIIIIIIIIIIIIIIIIIIIIIIIIIIIIIIIIIFBDIIAE=994447=GGIIIIHHHIIHHHIIIIIIIIIIIIHHHHHHHHHIIIHHHIIIIIIIIIIIIIIIIIIIIIIIIIIIH?666HEIIIIIIIIIIIIIIIIIIIIIIIIIIIIIIIIIIIIIIIIIIIIIIIIIIIHHHIIIIIIHHHHIIIIIIIIIIIIIIIIIIIIIIIIIIIIIHHHIIIIIIIDCCIIII;;;IIIIIIIIIIIHHHIIDCCIIIIIICCCCIIIHHHIIIIHHHEDDEHEEEIEEEIEEECAAAEEEEEEACCEEEEEEEE
@CUESOTKL68
GAGAAGGAACATGTGTTTGGTTTAACCATTGATTTGATGGTGATGTAAATTACGGGTTCAAACAATTGAGTGCTTGATTTGAATGGATCCCATTCTGATCTTTCGT
+
?444444444<@A@B===DD==F????CFFFFFFFDDBAAAAA@11100867=333;63.00007;9:<=>@AAADD???DDDDAAAA555?>>?@??<<888??<
@CUESOTKL72
TTTTTGGTAAAACATCGAGATGCTGCACCAAATCAAAAGGCTACCATATACGACATGAAGGAGCGAACGATTGATGGGAAAAATTATTATACCTTTGAGTATAAACTTAGTTCTAGAGCATACTCCCGCACCTCCTTTGCAACCATAGCCGTTGCAAATGGTAGGTACTATACTTTGATAGTTGGGGCAAATGACAGAAGGTGGAGAAGGTATCGTGACATGCTTAAAGTGGTTGCCGATTCATTCAGAGTGTTGGATATCTGAGCTGTTTCTAAAGGTCGTAAATCACTCAGTTTCTCTATTTTAAAATTTCCCCTTTCATTTAATATGTAGCACTATTGGATATTGTTGTGTATATAGTTGGTATATAGCTACCTCCCTTGTAAGGTATATCTTTTCGGAGCTAAATTTACTTCCCATTTGTCCACAGATGAAACAAATTAGAATGCATTAGATTCCATGGGTTTAAAAATTCTGAAACGT
+
98899E6033335>IIIIIIIIIIIIIDDBBBDG@CCCIIIIIIIIIIIIIIIIIIIIIIIIIIIIIIIIIIIIIE<<11111<=1EEHGIIIHHHIIIIIIHHHIGGFIIIIIIIIIIIIIIIHHHIIIIIIIIHHHIIIIIIIIIIIIIIIIIGGGIIIIIIIIIIIIIIIHHHIIIIIIIAAAAIHHHIIIIIIIIIIGGGIIIIIIIIIIIIIIIIIIIIIBBBIIIIIIIIIIIIIIIIIIIIIIIBBBIIIIIIIIIIIIIIHHHIIHHHIIIIIIHHHIIIIIIIIHHEH?EBA4433////---33664778GA====?HHIIIHIGGGIIIIIIIIIIIIIIIIIIGCCHHHHHHHHHHHCDDHIIHHHHHHHHCHHIIHHHHHHCCBBIHHHHD<222BBHIH;;BBHH????5===<<=<<<///8---==3867==>>==<?>??<;992220-,,,,,,--622000586
@CUESOTKL73
TTTCTGGATCTGATATCAACATAGAAAACCCTTCTGCTGCTTGTGAGGCTTTGAGCTGTTGATAATGTGTGGATGATCTGCTGCAGTGAGAATGACGATCTGGTTCAATTATACAAGAATTTTAAAGCGTTATAGTATTAGTTTTGTTCCGAGGCGTTATGGTATTTACTGGCATTATATAATTTTAAGAATATTATATTTTGCGAATAAAGGATTGAAATAAAG
+
@@@IIIIIIIIIIIHFDBA?>=97.......211;==?@BFFFFFFFFFFFFFFFFFF@@@DA@@FFFFFFFFFFFFFFFFFFFFFFFFFFFFFFFFFFFFFFFFFFFFFFFFFFFFFFDAAAFFFFFDDDDFDBBB>>?<4444<11888<>>AAAADDDDDDFFFCDDDDFBA>?>?=66......421767<?>@1133=?BDBB==???8CAA;86:...:
@CUESOTKL76
TTGACTATAGGAGTTAGGAAGCAAAGCAGAGACATGGGTGGGTATGTAATCAACACCAGATGGCAGAAGAATTTCTGGCTCCTCGCTTAGTTGCTGCTTAAGTTAGAGAGAGCTCAAGCCTGAC
+
IIIIIIIIIIIIIIIIIIIHHHHHHHHFFFFFFFF???EFFFFFFFFFFFFFFFFFFFFFFFFFDDDDDAA==??<AAAAABBBA666ACFFFFFFFFFFFFFFFFFFFFFFFFFFDAA>><<6
@CUESOTKL81
TTTTGTTGAAATATCTGAATCCGAATCTTTACTTTATACCTTGATATTTAAGTTGTACAAGGGGGAGTGACATAGGTTGGAAAATTAGACTTCTGGTATCCTGTTATTTACTTCC
+
;;;=FFF<666EEHHGFFFHIIIIIIHHHHIIFFDB8;;HHDEEFFFFFGGB94667<22--,--22=======<<86.....,771757224448<<<<@@@A@<998=<2266
@CUESOTKL82
TTTTATTCCCTTTTCAGGACTTTGGATCCAGCTCATCATGATGATTTCCATCAGCCAAACTTCACCGGTACTTCCATAAACAAAGGCGGTCCGAGAGAGCCATGGCACGAGTATCCATTCCCGCCTTGAAGGACCGGTTGCGTGGGATGTTTTGTACAACTTTGAGCAGAGGTGGAGGAAGCAAGGTGGAAAGGATTTGCTTGTGAAATTAAGGGAGTTGGATGCCATCTTCATCCCTCCATCACCTGTCATGTTCCCTGATGACTTTGATAGTTGGAATGCTCAAGTTTTCAGGTCCATCGATGGCGGGGCGGCTTTTGGCTTCCCCGACTCGCCCGAAG
+
;;;;?FIHHHAAAAIIIIGD666IIIIIIIIIIIIIIIIIIIIIGGGIIIIIIIII;;;DIIIIIIIIIIIIIIIIIDHGG455BBIIIIIIIIIIIII>95446;A;=52322....////549ADGEIIIIIIIIIIIIIIHHHIIICCCCIIIIIIIHHHIIIIIIIIIIIIIIIIIIIIIIIIIIGDDHHD>>>IGGGIIIHHHIIIIHHHIIIIIIIIIGGGIIGGGIIHHHIIIIIIIIIIIIIIIG>>>=BAIIIIGD888GIIIIIIHHIIIIIIIIIIBBBBIIIIIIIIIIHHHGD82222=25A8777DDH==35558=8GBE>>@II>:
@CUESOTKL84
TTCTTGCCGTGCATCACCTTTTCCATTTTGATATCAAATTGCCCTAATTCGTCCGTTAGATCACTCGTATAGTGTATCACTCTGCTTCTCTCGTCCAAACACGTTACAGATACCTTACAATCTTTGAGCGGTTTGCCATTGATCCACTCGTTCCACCCCTGGGTGCAGTCCTGGCAGAGAACTTTTCCGCCGATATGAATGATGTCGTATTCGTTCGTCGCTGCTACAATGTTGATGCAGCCGATTAGAACAGAAGCCGCCATTGTGAGCCGCAATAGAGGTCCCATCTTGAAGTTGTGGTGTCTGTAAAGCCAGTGTGTGT
+
IIIIIIIIIIIIIIIIIIBBBBIII;;;;IIIIIIEEFIG?666;?IIIIIIIIIIIIIIIIIIIIIIIIIIIIIIIIIIIIIIIIIIIIIIIIIIHHHIIIIIIIIIIIIIGGGGIIIIIIHHHIIIIIIHHHIIIIIIIIIIIIIIIIEFF=5////5///-.<?BHDA>CCGGGIEEEI====HC?==ICCCIIIIIIIIIIIIIICCCCBBIIIIIIIIIIIIIGGGHIIIIIIIIIGCCCGICCCIIIIIHECCAAEECCAEEIIIIACCIIG???CIIIGGGIIGGGIGGHIHHEEEEEBA>>>888<<:ABBB85
@CUESOTKL92
GAACTTAAACAGTTGTCCGATGACACCAATGCGTACAAATCGATAGGGAGAGCGTTTGTTTTAGAGCCGAAATCGGTTCTAATGGCGGAACAGGAGCAAAAGCTCAAGGATAGTGAAGCTGCAATTGTCTCACTGCAGAGCTCAAAGGAGTATCTAGAGAAGCAAAAGGCGGAGGT
+
IIIIII:::IIIIIIIIIIIIIIIIIIIIIIIIIIIHHHIIIIIIHHHIIIIIIHHHI@@@@IIIIIIIHGCDDHIIIIIIIIIIIIIIIIIIIIII>>>>HHIIIIIIIIIIIIIIIIIIIIIIIIIIIIIIIIIIIIIIHH;;;HHIIIIIIIIIIIIIID>>>>IIIIIIIII
@CUESOTKL94
TTGTGGCCTCTTTTTCATTTGCTTTAAACCCATCAAATATTCTAGATCCCTTATCATGTTCAGCAAGCCCAAGAAAACTCCCTGAAGGAGCCTTGGGTACAGTAAGAGAATCAAGAAACGATGAGCGAGACCTCCTAAAACTATTTTCAGATGATGTTGTGTATGATGGTTCATAGATGGAGGGGCTTCTCGAGTCAGTATTCGAACCAGCAGATTCAGATGACTGCATGTTTGCAGGCTTGATTCTAGTAAATTCAGTTACATCAAAGGGCTTTAGTTGTCCAAGATCAGATGTCTGCTCTCCAATGAATTCAGAAGTTCTGTGCACATTTTCCCCAACTTCTTGGGAACTATATCCTTTTCTACTTGTACTATTAAAGAAGCCATCATTAGATGACGTGAAAGAATGTCCACTAGCCAAAATATTGTTACTACTGGAATCTGTATA
+
IIIIIIIIII88888IH666IIHHHHHHHHHIII???IIIIIIIIIH;;;IIIIIIIIIIIIIIHHHCCCIII@@@@IIHHHIIIIIIIIIIIIHHHIIIIIIIIIIIIIIIIIIHHHIIIIIIIIIIIIIIIIID6666HHA?BBBIIIIIIIIIIIIIIIIIIIIIIIIIIIIIIIIIICCCCIIIIIIIIIIIIIIIIIIIIIHHHIIIIIIIIIIIIIIIIIIIIIHHHIIIIIIIIIIIIIIIIIHHHIIIIIIIIIIII???C>>?777AE:9E?>>>?CIEEEIIEEEIIIIIHHHHEEIEEEIIE?;;;ICCCEGEEIIEE========EE;EEEEEC??>>=DDBBC@B4477=8IHHEIIIIIIIICCCD=AHCCCIIIIIIIIIIIIE?=444912EEFIIIIIIIII@@@<<-77<>CEC?@@@@@@@CCEEEEEE
@CUESOTKL95
TATCAAGAACTAGGCGATTGAAAATTGTGGGACTAACCATTTTATTTGTAGACTTTATATTACATCATTCTGTTCTCATTTCAAATAGCCTGCATTATTGATATTAAACTTAATACC
+
IIIIHHHHHHHDBBA@?><<000088?=444>?BBDDDD;===FFFFFDDDFFFFFFFFFFFFFFFFFFFFFDBBBAA;84410094<<;=???8::99::?@AA===A5633ABBB
@CUESOTKL97
TTTCTCTTGGCCACTTTTAGTGCTCTCTTGTCCTTTCCAACTTTAAGAAGCTCAGTGATTCTCTTCTCATATGGTGCAAAACCAGCAACTTCCCGGATCAAACTCCTCACAAAGAGAACTCTCTTGCTTGCTTTTTCCTTTACGAAT
+
CCCGFIIIIIIIII>>>>IIAIIIIIIIC?::;:::IIIIIFHHIIIIIIIIIIIGGGIIIIIIIIIIIIFFEEF?>4444;;<EEEEEIIHHHIIIIICCCIIIIIIIIGGGIIIIIIIIIIIIIIEEEI77755A>:::H65777
@CUESOTKL98
AAGCCTTATGGCAACACTTTGTCATGCAGGGCAGCTTCTTCAATTACAGACTTTGATCTATATGATCTTCTGGGCATCGACAGCTCCTCTGATTCATCACGGATCAAGGCAGCCTACCGTGCCCTCCAAAAGCAGTGCCACCCCGACCATCGCCCGGGACCCGTCGCT
+
FFFFFFFFFFFIIIIFF666FFHHHHHHHHHIIIIIIIIIIIIIIIIIIIIHFFFFFFFFFFFFFFFFFFFDDDFFFFFFFFFFFFFFFFFFFFFFFFFFFFFFFFFFFFFFFFFFFFFFFFFFFFFAAAAFFFFFDBBA66654/--3477222228>7777<9:::
@CUESOTKM00
CACCACCATCATTGACAACTTCTCCTCCTCTTCCTAACCTCTTCTCTACTTCCTAACAATGCCATGACTTCGTAACTTACTTTCATTCCAAATTAGTATGTCAATTATATATTGAT
+
5:BBAAAABDFFFFEECCHFFFFFFFFFFFFFFFFFFFFFFFFFFFFFDDDD:6666<ABBDDDDFFFFFFFFFFFDDDF?==AAAA88110442:;===994444889==;6777
@CUESOTKM01
TTCGTAATAAATTGTGGAGGATCATCAATACTTGTTGAACCTAAAACTACTTCTCTCTTCAACTTTGCTGTAAGCTTGTGACAAACCCGAAGCTCGGACCTAGTTGCTCCACCTACAATAAACACAAAGATACGCTGTCCCATCTTCTTGAAATCACTAGATGTATGCCTCAATATTGAATCACTTGAGTATCCATCATCGGAATTACGAGGTCGAGCCCACGTTGGAGTCCGTCTTGATCTCATTGAATGAGCAGCTGGAGGTGGCTGAACTGTTGCTGTATGAGACAGTCCGTGGTAACTTG
+
IIIIIIII:::IIIIIIIIIIIIIIIIIIIIIIIEEEDDD@92444:GBIIIIIIIIIIIIIIHHHIIIIIIIIIIIIIIIIHHHHHHI98;;CHIGGGHIIIGGGGIIIIGGIDA@@>444;7@111@7DCGDCDGEBBA>>>@<766>ABBDDDDIIIIIIFFFIHFFAAADAAAAAAGGGGGBBBBFIIIIIIIGBBBBBBAADGGGGGGDDDCBBA@287@668<DGGDFFFFIIIIHGGGD====<<<DGGDADD<::@AAAAGGGGIIIF===IIIHAAAADDDGDDCC@A>>>@>:6
@CUESOTKM04
AGAAGTAGAACTGTAGTAATATATAAACACAGGAATCAGTTAGATAAATTAACCGAGGCTTATTGCAGCTTTAAAGCTAGAGTGTGATATAATAAATAATAATCGAAT
+
D====DFFDCDFHIIHBBBHHIHHDCCFFHHBB??FFFFFFHFHHHHHIIIFFFDDDDFFFDDBBBBBB===566??DDDDDDDBBBBB==:3331<:>?><=:4449
@CUESOTKM07
TTACGGCCCAAGTAGTCCACTCCTTGAAGGCTTGGGTTGTGGATTTATCCTCAGATGACTTCGATGAGCCCTTGGAGCTCTTGCCCTTGCTTCTAAGAGAAACCTTCGACGCCATTGCTGCGAGAATTCGATCTCTGCGCAGTACTGGTACCTTCTGGTTCTTCTGGTTCTTCTTC
+
CCDIIIHHHIIIIIIIIIIIIIIIIIIIHHGCCCCBEEFFACG;;;GDHEIIIIIIIIHCCDIIIIIIDHHIIIIIIIIIIIIHHHIIIIIIIIIIIIICCCIICCDHIIIIIIIIIIIIIIIIIICCDIIIIIIIIIIIIIIIIIIIIIIIIIIIIIIIIIIIIIIIIIIIIHH@
@CUESOTKM08
GAATGATGATTGAAAAGTGATTTCACATAAATGGATGTTTGTATAGTGATTATGTCTGTTAAATGCTAACTATAACTTGTAGCTTCTAACTTCTAACACTCGACCTTGATTACTACTTAGACCCGTAATATA
+
IIHFBBBBAA>411118?A?888?ADDA666DDDDAA??CFFFFFFFFFFFFFFFFFFDDDDCCCFFFDDDFCAADFCCCFC<<<?FFFFFFFDDDFFFFFF?????CCFFFDAACFDDDD?=;??886666
@CUESOTKM09
TTTATGTAAATTGAAAGCAAAAGAATAGCTGTTTGATCATCGAATCAACGTCTGTTCGTTTATAGAATTTGCATGGAAATGGAAGATCTGAGTTTCTCTTTCGGATAAAATTATAAAGAAATCACAGATTATTGGGC
+
===BA=533086=666=<.011:79B@AABDFFDCEEFFFFECAAECCCFFFFFFFFFFFFFFC???=;;AA??8811198888<AABDFFFDDDFAB886=424/,,,,111,,,,3,--:<:99??>ABAA====
@CUESOTKM10
TTTGCCATACTGCTTTCTGATGCTTCCTTGTACGCCTCAGTCTTTCCCAAAATCTGAATCAAAGAATGCAACATTTCAGGACCAGACCCTTTTGCTCCGTCCTTCCCTCTTCATTCCCTTCAAGAGGCTGAACCAGCTTCCGATTATGAGATGACATCATTTCTTTCTTCAGTTGAGTCAATATATCCTCCATTGTATATTCTCTTTGCCATTTAGCAAGCATGGGGAGAAGGTTCCTTTCAACCATTCCAGTTTCTGGATTGACACAGGACATGTTTATCCTACTTTGGAATCTAACAGCCGGTGGATTATCTGGATAATCCTTTCCACAGAATAGCTTCAATTGGTAG
+
GGGIIIIIIIIIICCCIIIIIHGCCHHB???IIIIIIIIIIIEEEEDD6665EEIIIIII???IIIIIIIIIIHHHIIIIIIIIIIHHHCCCBIIIIIIIIIII???IIIIIIEE;;;IE=CCIIIIIIIIIIIIIICCCCIIIIIIIIIIIIIIIIIICCCH555IIIIIIIIIIIIIIIIIIIIIIIIIIIIIIIIIIIIIIGGGHHHIHHHIIIIIIIIIAA@@H@IIIICCCCCCCH????IIIIIIIHHHIIIIIIIIIIHC???EEA??999GCCCCEIEIIIIIIIIIIIIIIIIIIHHHIIIIHHDCCHIIIHCCCCHIIIIIIIIIIIDCCHEEEEIIEEE
@CUESOTKM11
TCCGAGACCATCTCACTATCTGTTCGTTCTTCAATCTTCAGTCGAAAAGATGTCTGGACGTGGAAAGGGAGGCAAGGGATTGGGAAAGGGAGGAGCAAAGCGTCACAGAAAGGTACTCAGAGATAACATTCAGGGCATTACCAAGCCTGCAATTCGCCGTCTGGCTCGTAGAGGAGGCGTCAAGCGTATCAGTGGATTGATCTATGAAGAAACCAGAGGTGTTTTGAAAATCTTCTTGGAGAATGTGATTCGCGATGCTGTGACCTACACCGAGCACGCCAGGAGGAAGACGGTGACCGCCATGGATGTGGTCTATGCCTTGAAAGGCAAGGAAGAACTCTGTATGGCTTTGGAGGTTAGGTTTAG
+
IIIIIIIIIIIIIIIIIIIIIIIIIIIIIIIIIIIIIIIIIIH?6666?>IIIIIIIIIIIIICCCHHHIIIIII???IIIEDDDDF:::IIIIII;;;IIIIIIIIH;;;IIIIIIIIIIIIIIIIIIIIIHHHIICCDIIIIIIIIIIIIIIIIIIIIIIIIIIIIIIIIIIDBBHIIIIIIIIIIIIIIIIIIIIIIIIIIIIIIIHHHIIIIIIIHH<<<<C====DDHIIIIIIIIIIIIIIIIIIIIIIIIIIIIIIIIIIIIIIIIIIIIIIIIHC?==CCIIIIIIIIIIIIIIIHHHIIIIIIIIIIIIIIE?444;;@@@@@@=AABCIIIIIIHHHICCCHHIIIIIIIIHHHII
@CUESOTKM12
GTTAGAGATTGGCTTCGGGTTATCGCTTCAAACAAGGACTGCAACGTCTATGAATTAAGATACTTCAACACTGCTGAGAATGAGGGCGAGGAAGAGGATTGAGGTTCAAGGCATATATTTTGGAAGCATCGTTTGTAGTAGTAGGAATTAAGCTTGTTGAAATTATATTTCCATACCTTGTCTTGAAGCTTTCCATATAGAGATCAGCAAGGATTCTTTTTAGTCATGAGATTATGCAACTCTTGTTTACTACTGCTGAAGTTTTATCTATAAATTTTGTTCACGAAGACC
+
HHHHHHHHHHHIIIIB;;;GGIIIIIIII???IIIIIIIIIIIIIIIIIIIIHHHHHHHHHHHHHHHHHHHHHHHHHHHHHHHHHHHHHHHHHHHHHHHHHHHHHHHHHHHHHHHHHAA@@HHHHHHHHHHHHHHHHHHHHHHHHHHHHHHHHHHHHHHHHHHHHHHHHHHHHHHHHHHHHHHHHHHHHHHHHHHHHHHHHHHHHHHGFGGGGGB@55558DG5GGGHHHHHHHHHHEDEHHH@9666<EHHHHHHHHHHHAAAAH=HHHH@@@2222;68AA=@<:8688
@CUESOTKM14
TTTAGAAAGGCGGCCGGTTGTTGATCTTCAGTCGCCCATGGGACTTTCTGCACCGACTCCGGCGAATACGCCGCAGATCTTGAATTTGTTTCAGGATGGGAATCTTAGCAGTACCACAAATGTTTCCATTGCTGAAGAACATCTGATTTCTCAGGTGGTGGATGATATTGATCTTTCTGATGAAAAGAAACAAGACGATAGTCAAATTACTCGGTCTCTATTGCTTGATTTCTCTGAGAAATCGGAGATAATTGATGACGATGAAGCTGCATCGTCAGTTTGCTCCTCTGTGTTCACCCCAGAAGAGAAGTCGTCGCCATCTCGGGACGATGACAATTCATCGATATGGTCCATTCAAGTGAATGCTAGCAGCCACGGTGAAGACGATGATGAAGAGGAAGGCGAAGAAGAGCTGATCGAGGGACGAGGAAGAGGAAGACATAGAAGGCGAGGATGATGGGTTGTTAGATGAGCTATG
+
HHHIIHHHIIIIIIIIIIIIIIIIIIIIIIIIIIHHHII666HIHHHIIIIIIIIIIIIIIIIIIIIIIIIIIIIIIIIIIIIIHHHIHHHIIIIIIHHHIIIIIIIIIIIIIIIIIHHHIIHHHIIIIIIIIIIIIIIIIIIIIIHHHIIIIIIIIIIIIIIIIIIIIIIIIHHHIIIIII@@@@IFFFIIIIIIIIIIIIIGGGIIIIIIIIIIIIIIIIIIIIIIHHHIIIIIDD555?CEEEEEIIIIIIIIIIIIIIIIIIIIIIIIIIIIIICCCIIIIIIIIIIIIIIICCCBHHHHIIIIIIIIIIIIIIIIIIIHHHIIIIIIIIIIIIIIIIIIIIIIIIIIIIIIIIIIHHHIIIIIIIIIIIIICCDHIIHHHIIIIIIIIIEEEE?=;;IEEB?==?BIEEIIIIE<2227@<C@@<<9BEEEEDDEACAEEEEEECEEE@<<<<<<BC@044<@;<<@>@??=?
@CUESOTKM20
TATCTGGATCGTGCGCCTGGTACTTCTTCTTGATTCTAATGCGCCGTTTGTATTTCGGATGAGGCGCCAATCGCACGACCTCGACGGCGACGGTCTTGTCGTTGGTAGCGCAGACCACACGGCCTTGTAGCGACCTCATGGCCTTAATCGA
+
FFFFFFFFFFFIIIIIIIIIIHHHHFFFFFCEEFFF<::BDDDDD?666CAFFFFFFFFFFFFFFFFFFFFFFFFFFFFFFFFFFFFFFFFFFFFFFFFFFFFFFFFFFFFFFFFFFFFFFFFFFFFFFFFFFFFFFFFDDDDFDBBA??>
@CUESOTKM24
TTTTCCAAGATATCCGGATTGTGAATGGACTTCGGTTTCATATATTTATGGTCAATCAACTGAGAGGACCCGAAGATGAAAGGTAAAAAGTGGTAGTCGTCAAGACCCCAAACCCCGTGCGATCCCACCGGCTCCAAACAATAAACCAATTGCAACTTTCTCATTAATTCCAGGTACTTGACGAACACTCTAGCCACAACAGCGCGATAATCTTCTTCTTTAATAACCCCCAACCTCGCCATGCAATACAACCAGGCAGCGAAATTAGTTTCGTGGCCCGTGCCGTAATCGATACGGCTCGAATTTCCGAAGCTATCAGTGAAATACGGACTAATTCAACAGTGGCGGATTTCTGATCGTCGGGAAGAAACCGTAACATGAAATCGTCGCTGTTTTCGATCAAGCGAGAGTGCCAAGTTCGATACGAAATATTGCCATATCGAGCTGCTTGCTCCGTGGGAGGAATTTCATCGACCCAATCAATCAAGTGCAAAGCATTGAAATAATGGTATTCACGGTGT
+
CCCCIIIIIIIIIIIIIIIIIIIIIIIIIGGGIIIHHHIIIIIIHHHIIIIIIIIIIIIIIIIIIIIC;;;?IIIIIIHHHIII;;;;;IIIIIIIIIIIIIIII>>>>HHH@BBBIIIIIIIHHHGDDIIIIIIEEEICCE444:8??EEDEEEI??>A:BDDD;;4477778BAEEACCIIIIGGGGIIIIGGGGGGIIIIIIIIIIIIIIIIIII;96AA922-----6600<;A=@EIIIEEGEIIIIIEEEGGGIICCCIIIIHHHIIIIIHHHIIIIIIIIIIIIIIIIIIIIIIIIHHHIC????CIGHGIIIC:::III::888EEIE?555AIIIIIIIIHHHIIIIIIIIIHHHII@BBBIE84//AEGB444>CIIIIIIG@@BBIIIIIIIIC???CIIIIIIIIII>=>>=AA444>:@@AAAAAAAAAAAAAAAAAAAAADDDA>>ADDDAA@@AAA>:5444>>=5538=555:>?...<<<?:5000:6:>AA?AAABBABBAAA
@CUESOTKM25
CACTGTTTTGGGTTTGAAGAAGTCTTAATTAGAAGAAGACACCTACTTTTCTCTTCAGCTCTCGTTCTACCCTATAAATAAACAAAAGCTACATCTGTGTAGTGACAACATGTATTAAATTTCAACGAAGACCATCCAATCTTAATTCTTGT
+
AAA>40000888000:ABFFFHFFFFFFFFFFFFFFFFFFFFFFFFBBAAFFFFFFFFFFFFFFFFFFF@@@FFD??=B9<<?2222ABBDDDFFFFFFFFFFFFFFFFFDDDFFFFFFFFFFFFD???ABBB<9888:ABAA>=><=<8:5
@CUESOTKM26
GTTTCACTAAGAAATCGTTGTTTGTGTGCATGTTTAACTCTCCTTCATCTCCATGAATCCTACTTAGATCTTGAGGATTTAGAGCTGTGTGGATCAAAGAAGATGATTTTTTCCAACAAAACATGTAAAATAGCTCTCTAGCTGGGCTACTGTAATCATTCTCAACATCTCTGTCAGTGAACCTCTTCTTCCACCATAGCAGATAGTAAAGCTCAGCAACAAGAGCTAAGAACAGGCAACCAAATATCACACTCAAACCAAGCCCTACACTACTCAGAGATTGCATCTCTTCCCCTAACTTACATCACCAATCCAGCTTTCTAAGTACTTTCACTCTTCACAAACACATAAACAGAATTTCCCATTTCACAAAGGCAAACAAACTAATAACCTTTAATCAAGTGAAGATCAGCAATTAGACATATGAAGATATATGAAATG
+
IGGGIIIIIII:::IIIIIIHHHIIIIIIIIIHHHIIIIIIIIIIIIIIIIIIIIIIIIIIIIIIIIIIIIIIIIIIHHHIIIIIIIIIIIIIIIHHHIICIEIGE111///<9BB=4444B8IB94444?4IIIGIIIIIII???IIIIIIIIIIIIIIIIIIIIIIIIIIIIIIIIIIIIIIIIIIIIIIIIIIIIIIIIIIIIIHHHIIIIIIIHHHIIIIIIIIIIIIIIIIIIIIIBBBIIIIIIIIIIHHHIIIIIHHHIIIIIIIIIIIIIIIIIIIIIIIIII@@@@IIIIIIIIIIIIIIIIIIIIIIHCCD=CCIIIIHHHIIIIIIIIII5559;EEE778=7ABB777222@>>>DDE<<@GEE777A;77@F748//0.---11-33333-008;?A@=?>BGIEE@EEC@@@CA@?A@CC;<222@@
@CUESOTKM33
GCTTAACTCATCTTCAAGTCGCTGCCTTCAGGTTTAAGATGCCACATAGCGCAGGCTCTTATACTTCTTATGAATCGGAAGATGGTTGATATTGAGGAAATCTTGCGTTGTTCATGGAGTTACAGACCTTAGGTGACCGAACATTGAGAAAATTGGCATTTTCTCATGTAATTCACAGCATT
+
FFFFFFFFFFFIII??@@BIIIHHFFFHHHHH@@@HHHHHHHHHIIIIIIIIFFFFFFFFFFFFFFFFFFFFDDDF@@@@@FFFFFFFFFFFFFF<<666AADDDDDDFFFFFFFFFFFFFFFFFFDDDDFFFFFFFFFFBBB=<<?81000<<>>??669<FFFFFFFFFFFDDBBBBA44
@CUESOTKM35
ACGCAAATGAAGAGTCAGTTAATAAGCAGCTAAATGACAAAGAGAGAGTTGCAGCTGCTTTGGAGGATCCAAATCTGCGTCAGCTTGTAGATGAATGCCTGGATTCTAGTGAGTTCTGAATAAATCAAATATCATCGTACAGATGATAAGAAAAAGGTTGAGTTTGTATAACTTAAAGTGGGTGAAGGAAATCTCGCTTGCTATGTGAGTTTAGGTTTAACCAACTTCAATTTACTTAATAATTTTACTCTTTTAAAAGACTTTTGAGTGAGTGATATGTTTGAGGATATTATTCTAAGCTAAGGGGATGATATTTTTAAGATATA
+
HHHHBBBHHHHIIIIIIIIIIIIIIIIIIIIHHHIIIIHHHIIIIIIIIIIIHHHHHHHHHHHHHHHHHHHHHHHHHHHHHHHHHHHHHHHHHHHHHHHHHHHHHHHHHHHHHHHHHHHHHHHHHHHHHHHHHHHHHHHHHHHGGDDEBD11111;;DDGGGHHHHHHHHHHHHHHHHHHHHHHHHHHHHHHHHHHHHHHHHHHHHHHHHHHHHHHHHHHHH;;;EEHEEEEHHHHHHHHHH=;99AD7;//////339/93559BBGHHGGGGGGGD6332EEGGGGGGDDDDDDHHHHDDDAABBGGGGBB55555@@BBAB@7
@CUESOTKM39
GAACTTTTCAAGGAGGACAAGAATGATGAAGATAGTAAGAAAGGCTGCAAAGTATGGATATTGATGAGATTCTTGAAAGAGCGGAGAAGGTTGAAGAGAAAGAAGCTGAAGGAGAGGAAGGGCACGAATTGCTTGGTGCTTTCAAGGTTGCTAACTTCTGTAGTGCTGAAGATGATGGAAGTTTCTGGAGTCGCTGGATAAAACCAGAAGCAGTGTCTCAGGCTGAAGAAGCTCTAGCCCCTCGTGCTGCTAGGAATAAC
+
>=84..../22;;;;;?BAAADDFFFFECCBBAAAAA<411144<>??88;==<?DDFFFFFFFFFDDDDDDDD?666<>DDDDDDDFFFFFFFFFFF888FFFFFFFFFFFFFFFFFFFFFFFFFFFDDCFFFFFFFD??FFFF6666::FFFFFDFFFFFFFFFFFFFFFDDBBDD????:::6ABDDDFFFDDDFF==;9BB3565:A555AABBDDDFFFDDDFFFFFFDDFG??==F0::DFFFFGFDDDDFIII
@CUESOTKM44
ATGAGAAAATGAATTCAAATTTCGAGGGTTTCAGGGAACATACAACGTGCAGATTGTTAATGGCAGCTCTAAGAAGATCACAAAGACATTTGTGGTGGAAAAGG
+
BBBB:1133=ABBBBB;=?FFFFA?663===A====ACCFFFFFFFFFFFFFFFFFFFFFFFFFFFFFFFFFFFFFFFFFF???DAFC666AAFDDDB979944
@CUESOTKM47
GAGAGGCCGTCGTTGGAAGCTATTGTTTCAGGAGCTTGTGACCTGCAGCAGCTGCCTATGAATGAATGGCGGCTTGGCTAACTGTTGACTTAGTGAATTGTGTATGAACTTTGTCCTAAGGACTGAACTTTGCTTG
+
HHHHHHFFFDDDDD55448:==;6/..049=>?>?>ADACCCFFFFFFFFFFFFFFFFFFFFDDDDDDA566:::==??AABAAA????ADDDDFFFCCCDDDDDDD==333A<AA=::::DDDDDBB;;;<<99:
@CUESOTKM50
TTTTTCGAGGGCAAAGATATCATAAATGGAAAATTTCTGCCTGATTTTACGTTATACAGATAAGAGAACCCAAAAGAAAATTTATAGTTTCTGTTCAGAGGTGGCAATTTTATATTGCTTTTGGGAGGTTTGAATTCTCGAGTTTTTCTTTTCTTTTTAATGTTTAGGGGGAAATGAGGGTCTTTTCTAGATTATGGTGAGTAGTGTGATAACTCATCGTCTTTAATTCTTGAAACGGGATTTTGGTATGATGTATGTATGGAATCAAGTTAAACCATTTATTTTTCATTATAATTTAGATGGGCTTTC
+
88888FFFFFFIHHHIIIIIIIIHHHHBB@@@@FFFFFFFFIHHBBFFHHHFFFFFFFFFFFFFFFFF??=5444?3331400/9AB===DAFFFFFDB>>?>>?44////34?<<=?7:;=666CFFFFFFDBBA?>?=:-,,,,,3,,,,5,,,,-660:688?3556666=?@?8889400004/9<==>@BDFFFFFFFFFFFFFFFFFFFFFFFFFFFFFFFFFFFFFFF@@@@F??@@FFFFFFFFFFIIGGGIGGDDFDDDIIIGIIGG?DDDG;;<<2::::DBA>44489<98623268<
@CUESOTKM51
ACAAACCATTCTCTCTTGTGAGTGTCTAGAATTATCAATGATCTCAAATTTCTTGCGAAAGTACTTCAGAATCACTTCCCCACGCAGCATCCGCCGACCCTCGTACGCAAC
+
FFFFFFFFFFFIIIIIIIIIIIIIIIIIIIIIIIIIIIIIIIIIIHHHHHHIFFFFFDDDFFFFFFFFFFFFFCC??;;995258AA???>=<0004222:7:57222156
@CUESOTKM54
GTGCTTCATCCAGTTCACATCATCTCTTGTTGTGAAATACTTCACGAGCATGTGCTCCTCTGCTCTCTTTCCTGGCTTCAGCAGAGTGCATGGTAATAGAGGCATTGATCAAAAGAATTTTCCTAATTCAATTGTCTCAATCAAAT
+
FFFFFFFFFFF@@?:555=<<@@@?=;;766<2/...4049;676?<==DDDBAAADFFDDAA?FFD??=::366:::::9@AAABBBBDDDDA?::9ABBAA?>===??6444>554444<<6==8898@:::9BBBBBAA=;;9
@CUESOTKM56
ATGGCCTCCATCAAAGATGAAGAAGTTGAAGAACGTTTGACAATCTTCAGCTCCTTCAATTCTTGCAGGTTTAGAGGTGACCCCATTTCTCCTCATTGCTTCCAACTTTCTCTGTCTAATTTCTTTATACTTTCATGAAAATGTACTTGCTTCATTATGTATCTGAAAGAACCCAGTGAGTGATAGAAATAGTGCAAATTGTGCTCTTAG
+
4>=>==>==?AB==::8@?DDDDDFFFDDDFFFFF??==??ADDD:::=BDDDD???CFFFFFCCCFFFFFFFFFFFFFF====FFCCCACFFFFFFFFFFFFFFFFFFFFFFFFDDDD???CF>>A>DD???AA<<6666>944448<?>>??AA@@@BAAA=5111@<<;;;899=>?>=>>4400040<88988;:::<=>>=>?>4
@CUESOTKM57
TTTCAATCTGAAATTTCAAAGCTACGACGTGAGGTTGAGGAGTTTGCCATGCAGTTTCCAACAATAGGTTGTGATAAAGAGACAATGAAATATTGAGACGGAATAACGGAGTCGGATATCTTCATTGTTAAGGTGGCAATATCCTTTCAAAATGATGCCCA
+
FFFFFFFFF:666???F666EFIIIIHIIIIIIDDDFFGGFE::;HHHHHIIFFFFFFFFFFFFFFFFFFFFFFFDDDFFFFDFFF?666=9FFFDDDDFFFFFFFFDDDFFFFFDDDFFFFFFFFFFDDB===A=5544/<;;6662....77===1117
@CUESOTKM58
TTTGGTTTAATAGCAATTCTTGATCCTGTAATGAAACTCCAGTTTCTTGATACATCTGCAGTCAAGTCATGAACTGATAGGCCTAAAAGATCAGGCCTATAACTTCTTGTAGAGATGGAAGATCTTAGGCCA
+
FFFAA<<<BA68998=@>?>899?==??=<<64...//..::2229469:=ABBBBBDDD???CFDDACCFFFFFFFFFFFFFF====F;DDBBBBAA=::::666?DDDDDFFFFFFCCADBA::9>>>::
@CUESOTKM59
GCTCTCTTCTCTCAGGTAAAACAACAAACACGCAGGAGGATCTCAAGAGGTTCCACTCTTTTGGAATTTGGCGATGGCTTCGAAGCGGATCTTGAAAGAGCTCAAGGATCTCCAGAAGGATCCTCCTACGTCTTGCAGTGCAGGCCCAGTAGCTGAAGACATGTTCCATTGGCAAGCAACAATTATGGGCCCTCCTGACAGTCCATATGCAGGAGGAGTATTTCTTGTCAACATTCATTTCCCTCCAGATTATCCATTTAAACCACCCAAGGTTGCATTCAGAACAAAGGTCTTCCATCCCAATATCAACAGCAACGGTAGCATATGCCTGGACATACTTAAGGAACAGTGGAGCCCTGCATT
+
6??IIIIIIIIIIHH7411114/1:===I=DDIIIIIIIIIIIIIIIIIIIIIIIEG@11105577222<>EEIIIIIIIIIIIIIIIIIIIIIHHHIIIIIIIIIIIIIIIIIIIIIIIIIIIIIIIIIIIIIIIIIIIIIIIHHHIIIIIIIIIIIIIIIIIIIIIIIIIIIIIIIIIIIIIIIHHHHHHIIIIIIIIIIIIIIIIIIIIIIIIIIIIGGGIIIIIIIIIIEEEIE;;4446:?IIEBCDHHHIHHHHHHIIIHGGHHIIIIIIIHHHIIIIIG????IIIIIIIIHHHHHHIIIIIIIIIIIIIIIIIIIIIIHHHIIIIIIIIIIIIIHH==?DDD???BBBEEEEIEE
@CUESOTKM60
ATAGCTATAGGGATGGAGCCTCTGGACCTGATAGACATCAGCATGGTGGAAATCGATCTCGTCCTTACTGAGAAATTCGGCATTGAGCATTTTATGTAATGGGAATTGTGATCTTAGTGTTTTAATTTGTCCCATGGCTGGATTCTTGAATTGGAGACCAAAGAGGTAGGTTGTTCACTTTCTTGGGCAAGAGACCTCTTTGCTTGCTCCTTTTTATCTAATATAGTGTTACCTGGAGGATTATAATCATGCTCGGGCTTGAGAATT
+
IIIIIIIIIHHHIIIIIIIIIIIIIIIIIIIFFFFFFFFFFFFFFFFDD===FFFFFFFFFFFFFFFFFFFF@@@DDFFFFFFFFFFFFEEEEFFFFFFFFFFFFFFFFFFFDDDBA<800..66---74244ABBBFFFFFFFFFFFFFFFFFFC?????FFFFFFFFFFFFFFFFFFFFFFFFDDDDDFFFFFFFFFFFDA>>===22--///0.=????BDFFFFFFFFFDDDFGGDDDDDGGGGGFFFGIGCCDDDGGD5555
@CUESOTKM61
TTATCAAGTTCTTTATGAAGATTGGGCATGATGTTCGCTGAGAAAACAATTGTACTTTTGCAACCGTTTTCTACTTCAATAGATCAGTTCTTTCTGAATCCATTTGTTTTCATTC
+
FFFFFFFFFFFHHHIIIHHHHFF???@==AAA<<9:<<<=:3....005>>?>AB@A?=FFFFFFC6666?8FFFDFFFFFFFFFFFFFFFFFFFFFDBBBB:::=2222=BBBB
@CUESOTKM63
ATATACTTCGAGCTCTCTCTGGCCGTAGCTCTCCTTCGCGTTCTCTTTCTCCATCTCAGGTTGTGTGTTTGATCGGTGGATCAATGGCGTCGAGTCTGTTCAAAGCACTTGTTGAATCTTCCTCCAAATTCCTTCTTCGGCTAGAAGTCTGAGTCCTGTTAGCAACCAAATCGGCCAGCACACCGCCAAATGGATGCAGGATACAAGTAAGAAATCACCCATGGAGTTGATCAACGAGGTTCCACCGATCAAGGTCGAAGGCCGTATCGTTGCTTGTGAGGGAGACAGCAATCCTGCCCTTGGGCATCCAATCGAGTTCATATGCCTCGATCGGGAGGAGCCTGCCGTGTGCAAGTACTGTGGCCTGCG
+
99:??C@@:99:CDEIIHHC7888:>===DECCEEEEG@:77:<:111=288:::=@711//<?CC:111<>CGHD<;<CIIIIIHIIIIIIIIIIIIIIGBBBFFIIIHIHHFFFDGEC@@=::///1///::=AAGGGHIIIIIIIIIIIIIIIIIIIIIIGGGGHHHIIGGGGIIIIHHHIIHHHGGGIIIIIIIIIIIIIIIIIIIIHHHIIIHHGGGGIIIIHHIIFFDDGDCCDD===<AADDGGGGG==78:II==<A@EGHEC;:99:640/////8@BBBADHIIII===GGBBBIIIHHHGGIHIIH=====HIIHHEHHHHHBBD>>FCDDAAA<<<EE?@<<<DEHFHFFFFFDD@?
@CUESOTKM70
GAAATCCGATCTAGATGGAAAGGATATGAAAAAGGTTGAGGGGTCTGATTCCAAGTCTCCCAGTAACCATGCATCTGAAAAGAATCAATGGAGCAGCAAAAAAAA
+
IHHHGGGIIIIHIIGI>>42244:A@HH357:;IICCFGBBBBGGGGIIIIIIIIIIIDDDGIIHH??<EGGIIIB@4442>52<<<A<>??FIGGG--666666
@CUESOTKM71
AGAGAATCAGCAAGCATGATACCACGAGAAGCAACTCTAGAGCTTATTCTTTCAGCAATATATGGAACAGCTGTCTGGTACACAATGAAAGAGCACGTCTTGC
+
=ABAAABBBAAAAAADDDDDAAAAFFFFFFFFFFDDDDDDBA@??@=AB===BBB?<<<>A?=5555::DDDDDDFFFFC???FFDA:::A?DDAAAAAAA?9
@CUESOTKM76
ATCACTCGAATTACAGGCGTTGAAGGCCAAGGAATTGCAGAAGAAGGCGGCGGCGGCCGATGAGGAGGCCGGAAAATTGTTGGAAGAGAAGAACGCCGGCGA
+
FFFFFF@=??EIIHFFFHHGHHFFFFFFFFFFFFFHHHHHHIIIIIIIIIIIFFFFFFFFFFFDBB<<45441111>>?>A>AAAFFDDDFFFFDDDBBA><
@CUESOTKM78
GAAATTGCTGAAAATGCCGGTGTAGCGTTTGTATTGTTGGTATGAAAATTTGCCGGAATTGCCTGGGCTCCAGCCTGATTTCTGGGAGGGTCAGCAGTGGGAT
+
F=<<FFFFF:6666FFGGDDDGHIIIIIIIIHHHHHGG===HHHFF??FFHHDDDDFFFFFFFFDDDFFFFFFFFFFFFFFFFFFFFFFFFFFFFDBA886=4
@CUESOTKM79
TTTCTGCTTCATTTGAATTCTTTAAGAAGGCTCCTCCTTCTAAGAAACAAAGACAGAAATTATATCGAAAACAAGTTCTTCAACCAAGGGAAGAAACTTCCAAAATGGAAGTCGAGAATGAAACTATGGATGGCCTCATTTTGGGAGTATCTAAACTAAGTACTTCGGACTCAACTCCATCATCAGTCAGCTTTGGCCGAAGGCACACTCGAGGGTTAACGTTTGTTCCTCGAGCAGTTCAGCGTGAAAAGGTTTCAGACTCCTCAACAGCAGGATCAAACAAATAAAAGTTCTGCATCTAGACGAAGTAAGGGTATAGTACCTATCAGTTCTAGCTCATTTTGCTGTTTCTTCCTTAGTTCTTCTCAAGGGTATCTGGTGCTGCAACGTGGTTAGTTTTTTCTCATTTGATATAGATCCTTAACCTCATCAATGGGATGATTCGTTGTTATTTTGTAGTTGGGATGTAATTTG
+
;;;HHHHHHHH;;;IIIIIIHHHIIIIIIIIIIIIIIIIIIIIIHHHIHHHIHHHHHHHHHHHHHHHAAAAHFFHHFIEGGGGGG@@666@>:;;;?====/00065599?DDGGGGGGHHHH>>:<BGDDDDA9;9;0000;5561DEEDGBCEGHAADDDGEGG<<<<DEHHHHHHHHHHHHHHHHHHHHHHBBBBHHHHHHHHHHHHHHHHHHHHHHHEEEHHHHHHHHHHHHHHGGGGGGGB2222;;B@;;;BEHHHHHHHHHHHHHIGGGG222;111@7;;;HHHHHHHHHHHHHHGGGGB@5422003?BDB;;;;@HHHHHHHHHHHHHHB;;;GEB;;;@E@HHHHHHHHHHHHHHHHHH>===HHHHA@@AAAAA>=77,,,,3,,,,,,,3,88022AABBB@A?AA;66220042541001,,,,11100142.---201002-24880---274220007
@CUESOTKM80
AGAGAACGGAAGGACAGCAGGCTTTGAAGAAGCTATTAGGAGAGTTATGCTCGGCACACACTTTGGTGGGCCACATGAACGCGTTCAACCAGAGTCGTTTTATTACGAA
+
IIIIIIIIIIIIIIIIIIIIIIFFFFFFFFFFFFFFFFFFFFFFFFFFFFFFFFFFFFFFD???663===:::9BBBDDDFFFFFFFFDAAAAA??866449119<=55
@CUESOTKM82
TTAGCAATGTTTCTTCAAGGTTGTTTGGCCTTGATGGAAATGTTGCCACCACTAGCGAAGACACTGAACGGCACACTGCACGTGATGTTAATAGAAACATGCACACCTTACTAGGTGTGAATACAATGCAGTAAAGGGTAGGTCGCCTACCTAGGTTATCGTTTCGCTGCCGACGTAATTCTAATATTTACCGCTTTATTTGATATCTTTAAATTTCTAGAGTGGGCTTCCCACTCTTAAAGCGTAAAGTTTATGTTAGTTGTCCAGGAGTGCCGTAGTCCTGTCGGAAGCTTCAGTGTGAGCCTCTCACGAATAAGCTCGAGATTAGACTCCGTTTGCAAGCCTAG
+
IIIIIIIIIHHHIIIIIIIIIIIHHHIIIIIIIIIGG;;;IIIIIIIIIIIIIIIIIIIIIIIIIIIIIIIIIIIIIIIIIIIIIIIIIIIIII;;;IIIIIIIIGGGGGIIIIIIIIIIIIIIIIIIIIIIHHHGGGIIIIIIIIIIIIIIIIIIIIIIIHHHIIIIIIIIIIIIIIIIIIIIIICCCGIIIIHHHIHHHIIIIIIHEECCC977ECEEEEGDDDIIICCCICII::666?IIIFHHIHHHIIIIIIIII????GIIIIIIIIIIIIIIIGGGIIIIIIIIIIIIIIIIIIIIIIIIIIIIIIIIIIIIIGGGGGIIIIGGGIHHHIIIEAA=B;;
@CUESOTKM83
TCAACGTCCATTGCCTCGACTCTAGAATCGTTTACCCTTTAGTTTATTTGGTTTAGTAGTGTGTCCAAGATCAGGTAGAGTGTGTCCAAGATCAGGTAACTGTCAACTAAATCACGAGGTTTTAATTTGTTGGAATCAACAATCCCATCAACAGGTCAAAAGATTGTCTGCAGTCAAAACAAAACACACTGGGATTTCACATGGTCCAGAGCTTAAATGAATAGAACGAATCAGAACTCTCATCTAGTT
+
@@EHGIIEEGGHHHBBBBHHHHGGGGGDDD=;=D=66///2;<??G77:HHHHHHEAEB>>>HEFFFFHHHHHHHHHHHHHHHHHHHHHHHHHHHHHHHHHHHHHHHHHHHHHHHGE;;0000<<///;4<EGGGGGHHHHHHHHHHHHHHHHHHHHCCBBE8BBBEHHHHHHHHBBBBHB===HFHHEE999G@@@EGGGGB<<;BGGGGG;;322:;ADD?>0026BBGBBBBBGGEEEGGD@@@EE
@CUESOTKM85
GGTTTTGGAAGGAGTTCAACTTAATTTCAGTTCCCAACTATTAGCTTTCAGTAGGGTGGCTTTACTCGTCTGAGAATCATTTCATATAATTTTGTTTTCTAGTTTTGCCTTTTCATGATTTAGTTGAACGCGGTTTCTTTAATATTTAATGTTTTGAAATTTGGCAAATGATTAATCAGATTATGCGTACTCTGGTACTTGTTTTTGTGCTATTTTTAGTGTGTTCTTATTCTTCC
+
FFDDBBFFFFFIIIIIHHHIIIIIHHHIIHHHHFFFFHEFDDFFFDHFFFFIFFFFDDDFFFFFFFFFFFFFFFFFFFFFFFFFFFFFFAABBFCCCCFFFFDDBBFFFDDDBFFFFFFFFFFFFFFFFFFDDDDFFFF<DDAA888@@<91111<888999889111??988@@BB???CDFFFFFFFFFFFFFFFFFFF75320=3<<77-----/74===9<=DDD?==@A>>
@CUESOTKM86
CCAAGGAAGAGGTCGCGTGGTATGCTGGAAACGCTTGGCATACATTTACAAGGCCAAAGTGAAGGCAAAATGGAACTCACTATCGATGCATTTGGGGCAAAGTATCCAGGGCTCATGGTAACAGTGGCATTGTTCGAGCTAAGTTCAAGTC
+
FFFFEEDDFFFIIIIIIIIIIIIIIIIIHHHIIIIIIIIIIIIIHHHIIHHHFFFFDDDDCFFFDD;;;;AAA???ADFFFFFFFFFFFF886;999::8;9:6:=BD???AAADDFC???CCFFFFDDFF===DFFFFFFFDDDDDDDDA
@CUESOTKM89
TTGAGCAAAGGGTTGCTTTCACGAGACAAAAGGATTTCGGTAAGGAACAACGTGAGCTACAATGGGCTCACGCTCAAAGAACGTTGCACGGTTTGCAACCGCCTGATACGAAGATGTTCACTGAGCGAACTCACTTCACTGAACTCAATCATATGGCTGAAGAAGCCAAAAGAAGAGCGGAAATTGCTAGATTGAGGGAACTCCATACACTAAAAGGTCACGTCGAATCAGTCGTTCGATTGAAGGGTCTCGATATCGAAACGATTCAACAATCATACACCGTGTGACGGGATGTCCAACACTGTAAATACTCTGTTTGTAGCTGTATGCTGACTGCTGGTATTAAGATGAGCAATTGGCATATGCTATCTG
+
IIIIIICCC666??IIHHHIIIIIIII>>>>IIFHHHIIIIIIIIIIIIIIIIIIIIIIIIIICCCIIIIIIIIIHHHIIIIIIIIIIIIIHHHHHHIIIIIIIIIIIIIIIIIIIIIIIIIIIIIIIIIIIIIIIIIIIIIIIIIIIIIIIIIIIIIIIIIIIIIICCCCIIIIIIIIIHHHIIIIIIIIIIIIHHHIIIIIIIIIIIII;;;;CCDHIIIIIHHHIIIIIIIIIIIIIIIIIHHHIIIIIIIIIB?4449A7<<=<BEIHHHIIIIIIIIIIHHHHHHHIIIICCBBEE@A@700-3.;883.00071ABEGIEIIIIIIIIIIIIIIIIIIIIIIIIIHEEEEHIHHHIIIIIIIIIIH
@CUESOTKM90
AGGTCCAACATTTAAGAAAGCAAAGAAGATCAGGACATCTGTCACATTTCACCGGCCGAAGACATTGAAGAAGGATAGAAATCCCAAGTATCCACGTATTAGTGCTACTCCAAGGAACAAGTTGGACCAGTATCAGATTCTTAAATATCCTTTGACCACTGAGTCTGCAATGAAGAAGATCGAAGATAACAATACTTTGGTTTTCATTGTGGA
+
IIIIIIIIIIHHHIIH:::IIHHHIIIIIIIIIIIIIIIIIIIIIIHHHIIIIIIIIIIIIIIIIIIIIIIIIIIIIIHHHIHHHIIIIIIIIIIIIIIIIIIIIIIIIIIIIIIIIDBBH?????CIIIIHHHIIIIIIIIHHHIIIII???DDHIIIIIIIIIIIIIIIHHHIIIIIIIIIIIIIIIIIIIIIEDDCC99:9CCCEEBCCI
@CUESOTKM92
CTGACAAGAATGGGTACTTCCGGCTGGCAGCGCCGAAGAACGTAACGAGCTACGCATTCCACCGGTGCAAGGTTTATCTGGTGAAGTCGCCGGACAGCAGTTGCAGTAAGATGTCGAAAATGAATGGCGGAGAGGACGGGCGGAGTTGAAGCCAGCAAAGGACATTCACGGACGCCGAGAAGAAACCGGTTGTGCTGTACAAT
+
FFFFFFFFFFF666IIIIIHHIIIIIIIIIIIIIIIIIIIIIIIIIIIIIIIFFFFFFFFFFFFFFFFFFDD;;;@FFFFFFFFFFFFFFFFFFFFFFFFFFFFFFFFFFFFFFFD6666FFFFFFFFFFFFFFFFC:::B><<888444<<<???;;;88355AAA@@AB::9AA?:::AA999@@441103<<996<7667
@CUESOTKM96
AACTTCAGTTTGTTGCAGCATGGTAGCAGAAACTTAGGGCCTATGCATTTGTTGGAGCTTAAGGCAAGTACTGCTATGTTTGTTTTGTTACATACTTAGTCCCGAAATAAGTAAGCTAAGTATATGTCTTTAATTTAGAATGGTTGGTATACATGTCAGTCTTTGACTCTTGACTCT
+
4442234:666///8<?AAAA<<898<<?888<00/44;<<<>=>@A;<;11188?<<<<<<<8988<ABBDDBBDDB===B7776322:ABBBBBA@BA===:55556:AA>ABBACCDFFFFFDDD???::1114?@>988>>455:=BBA?>=@AA941009<>9888<>@BB?
@CUESOTKM97
ATTTCAAGAACGCAGTGATGAGCAACTCGACCGGCCATCGGAATTCAACAACTTGCAGAGAAAACATGAACAATCATTCCAAATTATTCCGAGTACCTTAGAATTGTAATCTACATCATCAAATCAATGCTTGATTAGATTCTTCCTGTTCTTCAGATTCCTCCAACGCCGGTCTTG
+
FFFFFFFFFFFIIIIHIHIHHHHHFFFFFFFFCCCCAFFCCCCFFFFFGDDBAAA@9988000045?988<>ABBBBA>=000=<40...47=>=44445=DDDDDFFFFFFFFFFFFFFFFFFDDDDDAAAAAA>@AAA>?44449=AAABBBDDDFFFFFFF@@@FFFDA??99=
@CUESOTKM98
AGTGGCATAAACACAATGGAAATTCCTTTTACACCACATCATCAAATAAAGGCAACAACAACTAATTTATTTAACCAAGTGGTGTTGGGTGTAATGAAATATTTGACCATTAGTACCTCCCTCAGCAGTTGCTTTTACGTTGGTAGAAGATGTACTTGAATTGTGTAGCCAATACCAAATTTGCATAATTCTAATAGAGCTCTCTCTCTCAAT
+
IIIIIIIIHHHIIIIIIHHHHHFFFFAAAAFFFFFFFFFFFFFDDDFDDDFFFFFFFFFFFFFFFFFFFFFFFFDDDDFFFFFFFF=::DABBBB=33368???DDDFFFFFFFFFD?666?>BBAAAAABA;;;::CFFFFFFFFFFFFFFFFFFFFFFFFFFFFFFFFFC????FF????DDDFAA:::AADDDDDFFFFFFFFFFFFFFF
@CUESOTKM99
TTTTTTCTAGTTTGGGACAATATATAATGGTGGTAAAAGTTCCCGATAATTCCTATCAGAAACAGAGAAATTCCGATGAATTTCAGATCAATTGATGGCTCTGGAAGTGTTCTTGAGAGTTCTTGAGCGTAAATCATCAGCGCTGTAGAGGAGAAGTAGCTGAGGGAGATTATTAAGGCTGAATCGAGCGCCATTTTGCCGCTGTATTTGTGAATAAACAGTACCTCAAAGTTCCTTTTGAAGAAATGGAGAGTGAGAGCAGATTTAAGCAGAAGAATCCTCAGATCGTCGTTTGGAAAGATCCAGAACGATACAGCGCCGGCGAGAGCCGCCGGCGCATAAAGTAAGAGCATCCCCGATCTTGATGAAATCTTGAATTTCTCCGGATTAGATGATTTCGTAGCGCTATTATTTGCATTCCAGAATTTCGAATACTGTAATGCGCCGTTCCTCTCGCTTCCGAAGTCCGATCACCGCCACCACCACTGAACTCACCACCGTCATTACGTTCACT
+
666666I?IICCCHHHIIIIIIIIIIIIIIIIHH;;;;DCCCCFIIIIIIIIIIIIIIIHHHIIIIIHHHIIIIIIIIIIHHHIIIIIIIIIIIIIIIIIIIIIIIIIIIIIIIIIIIIIIIIIIIIIIIHHHIIIIIIIIIIIIIIIIIIIIIIIIIIIIIIHHHIIIIIIIIIIIIIIIIIIIIIIIIIIICCCCIIIIIIIIIHHHIIIIIIHHHIIIIIIIII;;;IIICC4444IIIIEEEIIIIIIIIIIIIIIIII???IIIIIIIIIIIIIIIIIIIIIIIIIHHHHH???HIIIIIIHHHIIIIIIIIIIIIIIIIIIIIIIIIIIIIIH?999?CCCIIIIIIBBCBHDDDCIIIII><<@A>;:55000528899=AAABCEIIFFHIIIIIIFFIBA==1117=?AA??:::;221=:88?<?8101/4=:433>363448>@@@@@>472227CCCCC@@@@A>>C442//@9<<AEEEACA@@@CCC?A7221638;??5
@CUESOTKN02
GTAGTAAATTAGTAGTCTTATCTCTCTTCTTTGGCCATCTTCAAATTCTTGTAAATTCTTGTTTTCACGAAAATCCCATCATCAAATGATGAAGAAAAGAGCTCGAGATCATGTAACGTTTCGGAACGAGGGGTTTGTTCATCGAAGCATGGAGGATGTTAAGGATCTGAAGACGTGTTCTTGACAAGGGATGGTGAGACCCATGTAGTGGTCGAATCCGAATTCTTCTTCTGCTTGACGGAGTAAGCATTGGAATTCAGGGTGAGTAAGGACGGAGATAGGGACGATGAATCGGCTACGGTTT
+
EEE;555CIIIIIIIII?;;<;<GGIIII???IIIIIIIIIIHHHIIIIIIIHHHIIIIIICCBBIIII>>>>HGHHIIIIIIHHHIIIIIIIH6666H>IIIIIIIIIIIIIIIIIIHHHIIIIIIII5555;;?:CCIIIIIIIIIIIIIIIIIIIIIIIIIIIIIIIIIIIIIIIIIIIIIIIIGGGIIIIIIIIIHHHIIIIIIIIIIIIIIIIIIIIIHHHHHHIIIIIIIIIIIIIIIIIIIIHHHHHHIIIICCCHIIIIIIIIHDCCDDIIICCCEECEIDCCHHHIIIIIIIHHH
@CUESOTKN04
CAAGGAGAAGACATCATCATGGTTGGGATCACCCAATATTTGATGATAAAAGTAAAATTCATAATGACTTGGACGACGGTTATACTGATCGTGCTAGAAAAGAAGGAAGGCAACAAAGCAGGGATACGAAGGACAGACGGAGAAGTAAGACGGAGGTGGATAGGGACTGGTCAAAGGAAAATGAAATGGAAAAACCAAAGATAAAGATAGGGGTATAGATAAGCAAAAGTATGATGAGAGAGAGG
+
IIIIIIIIIIIIIIIIIIIIIIIGFFFHHD:666FFFF???FFFFDD999;A:2222AADDDDFFFFFFFFFFFFFFFFFFFFFFFFFFFFFFFFFFDDDDFFFFFFFFFFFFF:::DFFFFFFFFFFFFFFFFFFFFFFFFFFFFFFFFFFFFFFFFFFFFFFFFFFFFFFFF?::1111<=666=77----/44--->9A?FFFFFFDDDDFFFFFFFFFFF==@=FFFGIIIIIIGGGDBA@
@CUESOTKN05
TTTTATAAGGATTTCCCTCCTCATCCTAAGGAACAGGAGTATAAATTTGAAACGCCATCCACCATGAAGCCAACCCAATGGAGCTATCCAGGAGGTGGGCTTAATCAAATTCCAGGGGAATGTAGTCTGGCAGGAGATGTCAGGTTAACTCCATTCTACGATGTGAAAGATGTGGCGGCGAAGATCTCTGGTTATGTTAACTACATCAATGAACACGTGGAGGATCTTGAATCTAGAGGCCCAGTTTCAAAGTATACTCTGCCGGATGAAGGACTCAGGGGAAAGCTTGAAGTGAGTTATGGTGAGTTGATATCAGGGATTGCATGCGATCTTAATTCTCGTGGGTATAAAGTTTTATATAATGCAACCAAGGAAGTTATAGGAGAAGTCAATCCTTACTCCATTACAGGAAGTCTCCCACTCGTTAAGGATCTTCAGGAGAACGGCTATGATGTTCAGACTATTGGCTATGGTTTGACGGCAACTTACCATGCAAACGATG
+
AA@@CIIIIIIGGG;;;IIIIIIIIIIIIIIIIIICCEIIIICCCCC?;666;CIIIIIIIIIIIIIIIIICC999FFIGIIIIIIIIIIIIIIIIHHHGGGIIIIDDDGGGGG@@AAIIIIIIIIIIIIIIIIIIIIIIIIIIIIIGGGIIIIIIIIIIIIIIIHHHIIIIIIIIIIIIIIIIIIIIIIIIIIIIIIIIIIIIIIIIIICCCCIIII???FFIICCCIIIIIEEAB;;2//@7222<244CECIIIIIIIIIIIIIIIIIIEDA>7222211/1?BBEDEEGICCCIIACCIIIIIGGGGIIIIHHHIIIIIIIIIIIIIIIIIIIIIIIIHHHIIG???IAA>>@8ECEEEEE443366GGEEEGIIIIIIIIIIIIIGEE>>88949@@@@@@EE>>??BIIICCDA=AAAAAAAAA?AAAA?AAA====>===AAAAAAAAAAAA=>>@@?A?????.....155222337<=7224=::0004:7==
@CUESOTKN07
TTCTGAGTGACATTAGTGACTCTAGTATATAACACTCATTGAACTAGTTCCTGAATCATCAGTGACCATTTTTGGAGGGAATGTCCCTTGAATTTAATTGCTTGCAAATTTTG
+
IIIIIIIIIIIIIIIIIIIIIIIIIIIIIIIIIIIIIIIIIIIIIIIIIIIIIIIIIIIIIIIIIIGE111//669:<<AEDDC@@@==?44///////:AAA?A>BB<:884
@CUESOTKN08
TTTGGACATGCGCATCCTCTGTCACATCCAATAGCGTCATTTCCTCACTCATTTCTTCCATTCTCTCCAGACTAACTTCATTCTTTCACGTACTTGATTTCCCTCCAACCTGCTCCCGAGCACGAATACTCTGCATCTATTAAAACGAAAACAGAAAATCCGCAATATAAAAACTGCCACCTCCATCCACAAATCATCTTCACTTTCCCAGCAGGGAAACAATATGAATTCCCCACCAGAAAGTTGAATTAACAAGCTGCTTCAACAATTATCCGACGGAGCTGAGAACCAGACCAAAATAACAAAAATACCAGAGCATAAACAAGTAATTAGAGCAGAGCAAAAACCCTAACGAAAGACA
+
HHHHHHHHHHHIIIIIIIIIIIIIIIIIIIIIIIIIIIIHHHIIIIIIIIIHHHHHHHHHHHHHHHHHHHHHHHHHHHHHHHHHHHHHHHHHHHHHHHHHHHHHHHHHHHHHHHHHHHHHHHHHHHHHHHHHHHHHHHHHHBB??D>//--836////><ADBDDDCE88888HHHHGGGHGHHHHHHEB666EHHHHHHHHHHHHHHHHHHHHHHEEEHHHHHHHHHHHCCBA9//HH989GGGEEEEEHHHHHHHHHHHHHHHHHHHHHHHH@@@HHHHHHDDDEGGEBBB>>0///;559-----;1===>;;>>A;;99--/466///439ABBBBB55555@@@G++0;@9897;8
@CUESOTKN10
GCATCATGAGGAACGTGCCGGTTGGAGCCGGTCGCCGGAAGAGCAAAACTCTGCTTCTTATTACCGTCACATCACAATCTCTGAGGCTCTTGAAGCTGCTGAAATTGAGGCTTCAAATGG
+
FFFFFFFFFFFIIIIIIIIIIIIIIHHBBBBFFFFB@>>@AA?<11115ABBBBBBDFFFFFFFFFFFFFFFFFFFFFFFFFFFFFFFFFFFFFFFFFFFFFFFFFFFFFF?=<;<<?==
@CUESOTKN11
TTTACAATTGAGCCAATGCTAACTATGGGTAGGCATAAATCCTGTCATGTGGGATGATAACTGGACTGTCGTAACAGAAGACGGAAGTCTGTCAGCACAATTTGAACATACCATCTTAATAACCGATGATGGAGCTGAGATATTAACGCAGTGTTAAACAACAGTGGATCTCATGGCAAGACTTTGATATTCCAAATACAAGTATTTTTCTTATCCTGAAGCTCATATTCATTTATCACCGCCAAATGTATGTATCAAAAACATGGAAGTTATTTCTTGAGACAAACAGCTCTTGAATAATGTATTAAAAGTTTTTAGCTTCAATTTAGTACTTCCTTCTTACAAGGATTTTCCTGATCTGGTATGTATAATGATGATGGTTCTGTTGGAGAATTAAGGAAGCTGATATGAGCATTA
+
?<<==DFFFFFFFFFFFHHHHFFFFF???:5335:=333BBBBDFFFFFFFFFFFFC???C<<<FFFFFFFFFFFFFFFFFFDDDAAAAAAADDFC??@FFFFFFFFFD@@@FFFFFFFFFFFFFFFFFFFFFDDDFDDDFFFFFFFFFDDDFFFFFFF99=@FFFFFFFFFFDDDAAAB=:110<?>888=;.00?:?4400013331>41=9::D???FFDDDDDBDDB66558?DAAADDFFFFDA?????84/////4.?<<<<>ABD555:8:AFDDB=??GAGGC:::?DDBB><<<AAA0000?252223=?AA@>=4448>76322228682239;;;;=////881<:>><@BD?====>BBBBB???=8888:<;99003000,,,,,,,,37777322:>;;7444
@CUESOTKN12
ATCGAAGGTTAGAGAAATGGGTGGACGGAGAAAACTGGCGCAGTTGAAACCCATAGCCGAAGAAGCATTGGCCGGAACAGTTTTATTAGCGAAGCTCCTCGCTGGCCTTCATGTCGCCAACACATACGTCTGCACCGCCGCTCTTACCTACGGTCCCAGCATGCTCCCTACTCTGAACCTAACCGGCGATTTCATCTTGGCCGAACGAATCTCCACTCGTTTTGGCAGAGTCGGCGTTGGAGACATTGTCCTCGTGAGATCCCCTGAGAACCCTCGCAAAGTAATGGCGAAGCGCTTGATGGGCATGGAAGGTGATTCTGTTACCTATGTTGTAGACCCGAAGAAT
+
IIIIIIIIIIIIIIHHHIHHHIIIIIIIIH;;;;IIIIIIIIIIIIHHHHHHIIIIIIIIIIIIIIIIIIIIIIIIIIIIBBBBIIIIIIIIIIIIIIIIIIIIIIIIIIIIIIIIIIIIIIIIIIIIIIIIIIIIIIIIIIIIIIIIIIIIIIHHHIIIIIIIIHHHIIIIIIIIIIIIIIHHHHHIIHHHIIIIIIIIIIIIIIHHHIIIIIIIIIICCCCIIIIIIIIIIIIIIIIIIIIIIIIIIIIIIIIIIIIICCCCIIIICCCCCIIIH???IIIIIIIIIIIIIIIIIIIIHHHIIIIIIIIIIIIIIIIIIIIIIIIIIIIIIII?;;;CCIIIII
@CUESOTKN18
TAGGACCACTGCAATAAAGAACTTCTCATACTTTCCTGGTCCTGCACCAACTTTTCTAACTCCAGTTTTCTACTCTCCTGTGCTTCTGGACGATATTCAAATTCACGAATCTGGAACCCTTTTTCACGTCCGCTTGTTTTGAAATTGTCTGCAACGCGACTAAAGAGTGTTACAGTGTAAAGGGCATATTCGTTATCCTCGTATAACTTCTTGGAAGACCTGGGAACCACATAGCTAGTCAGTGTTTCATAGCTAGATAGCCATTCTTTCTGTGAGTACTTGGGAACAATCACAAGAAGGGTT
+
IIIIIIIIIIIIIIIHHHIIIIIIIIIIIII;;:::DFFICC@CDHHH>:511117.33B<<<>9/1112/><EIIHIIIIIIIIIIBB??>IIIBBCHHHIIIIIIIIIGEDDDA844-----.04=AAAB?CCG=>>>BBBB???BIIIIHIIIIIIIIHHHIIIIIIIIIIIIII???HHBBBIIIIIIIIIIIIIIIIIIBBBHIIIIGGGGIIIIIHHHIIIIIIIGGGGGIIIIIGG:::=FFFDGGGHHGHA888D===BBAA;AAEGEGED<<<7555@<?@@@@CEGEE@@BB@
@CUESOTKN22
TTTGTGATTCTTCAAAACAGCTGGTTCGGATGCGATCATTGGATTGTCATGTTGAAGATGCAGAGGCCATGTGGTAGGGAAGGAAGGCCGTTCCTTGAAAAAGCCACCTGTGCCGAGTTTATGGGAAGGATGAATGTTGAATTCTTCATGAAGGTGGGGAAGGTATGTGCGGCGTAACAGGGTTCTTTCGTTTGCATGAGAAAGCTACTAACCAATCAATTGAAATGCTCTCTTTTTGTGGAGTCATTGAATACCTAAGTTTTGTTGTGGTTTATCTATTGATTTCTGTATGAAATAAGTGAATTGGGAGATTGTGAACTTAAAAGGGAGATGATCAAGATCTGTAATTATATATGTTTTTAACATTCTTCGCCAATTTAGTATC
+
HHHIIIIIIIIIICCCCIIIIIIIIIIIIIIIIIIIIIIIIIIIIIIIIIIIIIIIIIIIIIIIIIIIIIIIIIIIHHHIIIIIIIIIIIIIIIIIE11111=EGIIIIIIIIIIIICCCCIHHHIIIIIIIIIIIIIIIIIIIGGGIIIGGEA>2444::<<IEIIIIIIIIIIIIIIHHHIII???II<<<IIIIIIIHHHIIIIIIIIIIIIIIIIIGC666GIIIIII==???I>IIIIIIIIIIIIIIIIIIII:===IAAIIIIHHHIIIIIIIIIHHHIIIIIGG999GCCIIIIIIIHGGGIIIIIIIIIIII99994441<EGGGIIIIIIIIIIIIIIIIIIIIGG66666IIIIIIIEEFIIIIIHFEIIDCCD
@CUESOTKN25
CTATGACAGGAATTCTATAATACCTTATTACTATAAGGATGTGAAAACTACCACAAAATTTTAAAAATACTGATTGGTGTTTATCCTAGTACATAAATTGTTGAATTTCTTTGCTACAAAATAACTTGCTAAAAAGAAGAGATTCTTCA
+
FFFFFFFFFFFIIIIIIIIIIIIIIIIIIIIIIIIIIIIIIIIFF@;B@9>;<6,,,,,,,,,,,,,--7577;>8:9A???A9<<CCCCDDBB========:::==;@666?>@@<66440--399::3,,---4-3<;==<<?><<9
@CUESOTKN28
GCAAGTTTGGAGAGATGATGATCAAAATGTTGCCTAAGGATCTTGCTTTTACTGTCTTTATCCCTTCAGAGAAGGCTTTCGAGCGCGAATCGAGTTTACGAGTAAATGAAAGTTTGACGACTGAGAAATTGGACGACACATACGCCGTGATTTCAAGAATATTAGGTTTCTCCGCTGTTCCTCGAACTA
+
IIIIIHHHIIIIIIIIIIIIIII>>>>IIIIIIIIIIIIIIIIIII@@@@HIFIIIHHHIIHHHIIIIIIIIIHHHHHHIIIIIIIIHHHHIIIHHHIIIIIIHHHII;;;IHHCDDHIIIIIIIHHHIIIIIIIIIIIIIIIIIIIIIIHHHIIIIIIIIIIIIIHHHIIIIIIIIIIIIIIHHHHII
@CUESOTKN29
TTCGAGAAGTTTGTGGTACAGACGATGTTGATTACTCGTATCAGCATTTCAAGGCTTATTATGAAGAGTTCTCTAGTCTTCCTATGATCCCAGTTGATATCTAGAACCGTGTTTCTCGCCTATTTAGTAAATTTTCAATAATCGTGGGCATCTGCTTCCATCTAGTTTCTCTCATTGAGAATGTTAATGTTAAAATAAGGGGTGGGAATTTAAACCTGCGACCCATGATATAAAAGAAACCCAACTATGCTGCCATAGCAACTAGTTGTTAGGGGTAAGTGCTTAACG
+
IIIIIIIIIHHHIIIIIIIIIIIIIIIIFFFFFFFFFFFFFFFFFFFFFFFFFFFFFFFFFFFFFFFFFFFFFFFFFFFFFFFFFFDA666?FFFFFFFFFFFFFFFFFFFFFFFFFFFFFFFFFFFFFFFDDDBFFFFFFFFFFFFFFFFFFFFFFFFFFFFFFFFFFFFFFFFFFFFFFFFFFFFFFFFDDDDFFF==?=;///65::==;;>A;CFFFF?=??AAAB=2222:666===>>>FDGFFF???FFGGGGGGGGGGGG???=777DDD:?<986<<97
@CUESOTKN31
TATCAAGCCACTTATTATTGTACTCCAAGTTGTTGTTCTTAAGCCATGAAGCGAGTCTTGTAAAGTTCAACAATGGCTTTAGGATCATGTTTTGTTTGCTTGTAAGCATCAATCTTGTTTAACTCCTGCATCAACAATACTAAATAATTGAAT
+
IIIIIIIIIIIIIIIIIIIIIIIIIIIIIIIIIIIIIIIIIIIIIIIIIIIIIIIIIIIIIHHHIIIIIIIIIIIHHCCCHEEIIIIII>>>>IFFFIIIIIIIIIIIIIIIIIIIIGBBCCIIIIIIIIIIIIIIIIIIIHHHIIIIIIIII
@CUESOTKN32
TTTCGCAACAGCAGTATCAGCTTTACCACCTCCATATCTTTTCTTGAAGTCGGCTTTCATCCGTTCCAAAAAGGCTATGGATATCTGCTTACCGAGAGACTCTTTCGCCACAACACAGTAAGCATAACCATCTTCGACCAGGAAATTAAAGGTATGATGGTCGCAATCGTAAGTGAACTTATTATTGGCAGAAGGAAGTTTCTGAAGGCACTGATTCGCAATCGCCGGAAAGTTTCCGGTGAACTCCGTGAACTCCGCCAAGATCATGGTTCCTCTAGCCACAAAGCTGTAAATGAACGAGTCTTGACTCATCTTCTTCGAGAAGAGTGAGCGAGTGAGTCAACTCGGACGAAGAGGAAACAGAGCACTCAGGAAGATCGCCGCTC
+
;;;IIIIIIIIIIIIIIIIIIGGGIIIIIIIIIIIIIICCCCIIIIIIIIIIIIHHHIIIIIIIIHH88888HHIIIIIIIIIIIIIIHHHIIIIIIIIIIIHHHIIIIIIIIIIIIIIIIIIIIIIIIIIIIIIIIIIIII???CCAAHIIIIIIIIIIIIIIIIIIIIIIIIIHHHIIIIIIIIHHHHIIIIIIIIHHHIIIIIIIIIIIIIIIIIIIIIIIIIIICCCHHHHIIIIIIIIIIIIIIIIIIIIIIIIIIIIIIIIIIIIIIIIIIICCDHHHHIIIIIHHHIHCCDHIIIIIIIIIIIIIIHHHIIHHHIIIIIIIIIIIIIIIIIIIIIIIIIIIIIIIIIHHHCCCDIIIIIIIIII????DIIIIIIHDDB
@CUESOTKN36
TTGACGAGGAAGATGATGAAGAAGAAGAAGTGGATGAGTATGACTTGAATTTTGAAAGTGATTGGGAAGGTGAAGGAGATGTTCAGGCCGTCTCTACTACTGATCAGCCTGCTGCAAACAAGTATGAGGAGGATCTTCGGAAAGAGATTGAACAACTTTTGGAACCCGAAGAACGAGCGATACTACAGCAGAATGCAACTCTGAATGTGGATAAACTGTCGACTCCGAAATGGAATCCACTTCACACTTTTGCGCTATCAAGTCGGATTATTCCAATGGACAGACTACTTGAAAGTGGATTTGACATTGACT
+
IIIIIIIIIIIIIIIIIIIIIIIIIIIIIIIIIIIIIIIIIIIIIIIIICCC@?666IIIIII???CCIIIHHHIIIIIIIIIIIIIIIIIIIIIIIIIIIIIIIIIIIIIIIIIHHHIIIIIIIIIIIIIIIIIIIIIIHHHIIIIIIIIIIEEE4442<<<<???EIIIIIIIIIIIIIIIIIIIIIIIIIIIIIIIIIIIIIIIIIIDD666;DIIIIIIIIIIHHHIIIIIIIIIHEEIIIIC544499AEGGEGIIIIIIIIIIIEECCCCDCCEIIIIIIIHHHIHHHIIIIIHHCDDDDHHIIII
@CUESOTKN44
TCTTACACCAATGTCCTCGATGCAAATTTTGTACACTCTCGTCTCCGCTCTCGAGAAGAATGGCTTTTCCTAACATGCCTATCATTATTGGCGAGGTCGGGTGGGCCGACCGATGGAGATCCTAGCGCCAATAAAGCTAATGCTCAAAGATTCAATCAAGGCCTAGTCGAACGCA
+
HHHHHHHHHHHIIIIIIIIIHHGCBC;;;;@4==;@GEGGGGGG@<<=<@G@@@?A?@==?=41////4433356>ABBD?<>AB>;::;;;:;9>AA;;96///984:66;=?55646AAA:;;;?>>BBD===??666;?D?<000;6;;DBAADBD>@@@?<;;EGDDB@@@
@CUESOTKN46
TTCCTCGGCATGTCCGAGTCTTCGCGTCCTGAAGCCGTCAAGCAAATATGGTCCTACATCAAGCCGAATAATCTCCAGAACCCAGCTAATAAGAGGCAGATCAATTGTGATGAAAAGCTAAAGGCCATATTTGATGGAAGAGAGAATGTGGGGATCTTAGAGATCGGAAAATTGCTATCCGCTCATTTTGTGAAGTCGTCTAGTTAACCTCAAACTTCCAATGCAAACTTCCAATGCATGTATCGACTTAGTCGTTCTAACAGTTATCTCTCAACCTGTCTTCCAAATCGCTGAGATGATGTTGTGCTGTGTTTGGCTAATCTTAGGTACTCCTTGGTTTGCCTCTGCTTTAAGAAAAGGGTATTTCATACCCAGACC
+
FFFFFFFFFFFIIIIIIIIIIIIIIIIIIIIIIIIIIIIIIIIHHHIIIIIIFFFFFFFFFFFFFFFFFFFFFFFFFF@???=BAAAA<113==AABBBBBDDBA=>=??<4....34:6115566<<800099?BBBDDFFFFFFFFFAAA@AAAFFFFFFFFFFF====<<<?FBAAAA@@@A3113:3BBBBBBDFFFFFDDDDDBA>444?::::::9?A<<=BAA:;;;;?FDFFFFFFFFFFFFFFFFIIGDDDIIIIGDDFGGGDDDDC???DDDAA333??DDDDDDGGFFFGGGDDDBAAA=:88444488@@8::AADDDDDDDDDDBBBDDDDD??====B=500..===@3;;=???B=;;<><86
@CUESOTKN51
TTAAGCTAGCTGTTTGAGGCAAAGTATTCTTTACAAATACAAAGAGAGCTTTTCCAGGTGCTAGATGAAGCCTGGTGCTCAGAACATGGATGAATTGGCCAACAGACATGTCTCGAGGAATGAGGTACTTCTTCTTTTCCATCTCTGGAAGTTCACATTTCTCATATCTCTCAACAATTACAGGGACTCGATCGGGATACTTGGCCAAGATTTCGAACGACTCCGCAAATCGTTGTTCGTAGGTGAACTCATCTTTGAAGGATTTGGTTTTTCCCATTAGCGATCTCTTTGCGATGCCGTCCAAAATGAAAGAACTCGGAAGATGA
+
IIIIIIIIIIIIHHHIIIIIHHHIIIIIIHHHIICCCIIIHEEIFIIIG5555CCIIIIIIIIIIIIIIIIIIIIIIIIIIIIIIIIIIIIIIIIIIIIIIIIIIIIIIIIIIIIIIIIIIIIIIIIIIIIIIICCCCIIIIIIIIIIIIIIIIIIICCCIIIIIIIIIIIIIIIIIIIIIIHHHIIIIIIIIHHHIIIIIIIIIIIIIIGGGIIIIIIIIIIIIIHHHIIIIIIHHHIIIIIIIIIIIIIIIHECCBBEEE2227713442BBCIIIIIIIIIIIIHHHIIIIIIGGCB660000=5000527FFC<<996;AA=
@CUESOTKN52
CGTCATCAAGCTCATCAGGGTTCTTGCATGGCAGAGTTGTTCCTGCACCTTCGGTATTGCTATCATTTGCAGCCAGTCGTTCGGGAGTTCCATTTGGCTCAATGGAATGCACTGTCCGAGTGTATATGCTGCACGACCTGTCATCTTGGCCAGTTAAAGGTGAAGGCTTATCAGGACCATCTTTCACAGAAGCACTGGCAGAATATCGCCGACTTGGCTGAAGCTTAGGATGATCATGAGTACCCTTATAGACAATATCGGTTA
+
IIIIIIIIIIIIIIIIIHHHIIIIIIIIIIIIIIIIIIIIIIIIIIIIIIIIIIIIIIIIIIIIIHHHIIIIIIIIIIIIIIHHHIIIIIIH;;;CCIIIIIIIIIIIIIIIIIIIIIIIIIIIIIIIIIIIIIIIIIIIIIIIIIIIIIIIIIIHHHIIIIIIIIIIIIIIIIIIIIIIIHHHIIIIIIIIIIIIIIIIIIIIIIIIIIIIIIIIIIIIIIII;;;IIIIIIIIIIIIIIIHHHIIIIIIIIIIIIIIHHHHI
@CUESOTKN54
GGTGCAGCTCCAGTTCTCTCAGACCGGGCTTTCTGAGCTAATGCTCGAAGCTCCAGCTCCTTCTTCTCCTTCTGCTTCATAAGCATTTCTTTCTGAACCTTAGATCTCATTGCAACAGCTTCTCTTGCTTTCTGCTCTGCAACATACAGAGCTTCAGACAGCTTTGCGAAGTTATCGTTAATTTGAACTTCTTGAAGGCCTCTTCCATCAGCTGCAAGTCGTTTGTCAAGTGGGATTGTATAACCTTTTGGATTCTTCCAATTTGAAATACACGGTGGAA
+
??IIIIIIIHHHIIIIIIIIIIIIIHHGD???IIIIIIIIIIIIIIIIIIIIIIIIIIIIIIIIIIIIIIIIIIIIIIIIIIIIIHHHIHHHIIIIIIIIIIIIIIIIIIIIIIIIIIIIIIIIIIII;;;IIIIIIIIIIIIIIIIIIIIIHHHIIIIIII???IIIIIIIIIIIIIIII999HHIIIHHHHIIIIIIIIIIIIIIIIIIIIIIIIIIIIHHGHIHHIIIHEEIIIIIEC==>>9997<<=@AA4244@@777=244E<IIIIIIIIII
@CUESOTKN55
GCCAAACTACGGGCGATGGGAGGGAGGGATCGTGGCATATCGTTTATTTACGTATGGTGTTCCTCTTCTTGCTATGCTTGATGAATACACCATGCTCAGGCATGAAAGAGAGGAAGAAAACGAACGA
+
444888<948;;886??8889977<///<<?944499:9===2224---/44/66<;=444889ABBBBA:::AADDDDDDDDDACCAADBBBBBA??<899>900.84?=884446677??11888
@CUESOTKN57
AAGAACCGAAGCAATCTTCCACGGAATGCTCACACAAAAGATGCAAATCGCTCTCCGACTTCGGGTCGAAAGTCGGCCTTCATCAAAGCCAAAGCAATTTGTTTTAGAATGTGTGTGAAACTGTTTGTAATGGGCACATCGCTCGATCGTCGATGCAGGACTCGGCTCGACTACTTTGCATCCGGAACCATTTGCGAGATTTATCGTCTCTAATTACACCCTAAGAATGATTTCATTTAAACCCACATGAAAAATCACCTTCAATGTAAATATTCCTCTTGTTTGATTGAGACGAATGTGTGCATAATATTGTTAGTTTATGTTCTTGTTCTAC
+
FFFFFFFFDDEIIIIIIIIIIIIIIIHGDDDDDDA3333=<BBB333FHIIIFFDDFFDB>41003<4...3<>>=>>AABBBA333=DD663BBDFFFFF?AAAFFFFFDDDDDA:33354?886=9>@=336:CFFFFFFFFFFFFFFFFFFFFFFFFFFFFFFFFFFFFFFDDDFFFFFFDDFFFFD666CFFFFF<<<FFFFFFFFFFFDDDFFFFFFFFFFFFFFF?@@F666FF?=99::?<41////<<=999<@BGGFD???D?GGGGGDDDF<<<DFDDFGIIIIGGGGIIDDFDDAAAAAADAAAD?BBDADAAADDB889<>?
@CUESOTKN58
TTGTTTCAAACCAGAATGATCCATCCAATCAAAAGTGTAAAGATTCACAACTAAAGTAACATTTAAGCTTCAGGGCGGGTTTTGACGATGAAATTCTGGCGACTGATCGGGTTCATCACCACAGGTGGACCAGCAGTACGAGGCCATGCTTGGAATTTCTTGTCAGTTTCTTCCCACCACTCGCTGTTCGAAACAGTACTTGGGGTTGTTCCTCCAAATATTTTCTTGTCAGAAACAAGGTAATCAGCAATATACGCAATTGCAAATGTTCCGACTAGAGAAGCTGTCACGTACTTCGCTGCCATCGTCTAACTGATTTAATGTCGCCTGAAAAGGGACCGACGTCGATGGGAGAAGGGCTGCGGGCGGCGGTGAGGAAGGCGGGAGAGAGAGAGGAGG
+
IIIHHHIBBBIIIIIIIIIIIIIIIIIIII;;;;HIIIHHHIIIIIIIIIIIHHHIFDDHFHHHIHHIHIIIEBBGC>>9999>CEIIIIHHHIIIIIIIIIIIIIIIHHHIIIIIIIIIIIIIIIIIIIIIIIIIIIIIIIIIIIIIIIIFFFF>@@IIIIIIIIHHHIIIHHHIIIIIIIIIIIIIIIHHHIIIIIIIICCCCIIFIIIIIIIHHHII@@??IFFIIIII>>>IHIIIIIIIIIIIIIIIIIIIIIIIIIE555EIIIIIIIIIIIIIIIIIIIIIIIIIIIIIIIIIIIIIIIIIIIIIIIII@@@IIIIIIIIIIICCCCHHH4@@@HDD@@@IIHHID?HIHEEEED@444>88DEBBBBEEEEBB:88=D:A>>>>>942266
@CUESOTKN61
GGGTTTGCATAAAGCAGGTTATATTGATGGATTTTGAAGTTGTGAGACTCTATGCTCAGATGCAGAACAGGACACTCATGGCTGGATCACGAGGGCTAAGACCCAAAGGTTTATCGGAGTTGTGCTGAGCCAATCACTTGGCACCGTTGGCCATCAATGACGCTGGAGTGGTACGACTCTGTAATTTTTCTATATCACTTCCGCATGAAGTTTTTATGATCCATTTTTCTAATAAAGTCATAACCGTTGTACAAACTGAAAGAAGATACTGATTTGCTTCTTTACATTCTTCAAATATTGAAGTGAAGCTCAAGTCTATACGTAAATGTCCTTTGGATAC
+
666GGHIIIIHHHIIIIIIIIIIIIIIIIIICCCCIIIIIIIIIIIIIIIIIIIIIIIIIIIIIIIIIIIIIIIIIIIIIIIIIIIIIIIIIHHHIIIIIICCC555CC;;;IIIIIIIIIIIIIIIIIIIIIIIIIIIIIIIIIIIIIIIIIIIIIIIIIIIIIIIIIIIIIIIIIIIIIIII????=IIIIIIIIIIIIIIIIIIIII77777D6IIDCCH:;;=;I0??IBBBIIIIIIIIIIIIIIII???IIIFFGHGGHIIIIIIIHHHIIIIIHHHIIIIIIIIIHHHIIIIIIIIIIIIIIIIIIIIIIIIIIII???IIIIIFCCBBBE>@
@CUESOTKN66
GGTTTCATGTATGGTTCATCCTCAAAGACATTCAAGGCCAACTCGAAACATCGGATTCTCTCTTAAATGCTCGACAAGGGCTGCTTCATCGATCACAGGTCCTCGACTGCAGTTAATGAGGATTGCATCCTTCTTCATGGCTTTAAGACTTTCTTTGTTCACCAGATGGAAGGTGGTTTTATCCAGCACTGGATGAAGACTTATCACATCAGCCTCTCGAAGCACCTCTTCCATGGATGATGCTCGTCTCCATGTCACGGGAGCCTCGCCATTGGCTTTCAGGAACTCACCATAGGCTGTAACAAACTTTTCAAGTCTGGTTGACTGGTAAAGATCAGAGTATATCAGGTTCATCTTAAACCCTTCTACCATCATTCTTGCATAAGCAGATCCAATTCGACCAGCTCCAATCA
+
66;;HIIIIIIIIIIIIIIIIIIHHHIDCBBBCBHIIIIIIIIIIHHHIIIIIIIIIIIIIIIIHHHIIIIIIIIIIHHHIIIIIIIIIIIIIIIIIIIIIIIIIIIIIIH;6666EIHGGGGGGIIIHH==<<:EEEEED33366DBD?@@?455FHIIIDDEIIHGGBBBBEHH>>@@FFIIIIIIIIIIIIIIIHBBBBIIIIIIIIIIIBBBFIIIIIIIIIH>==DDBBBBDDDDIIIIIIIIIIIIIIIII@777<>G@@@@@DIIIIIIBBBFIIIDDD@@@DDGEEDDAA94445////3333BAEEGD<<<EEEEB?;662229<BBEEEFIHHHIIIIIIIIIIIFD:::BBB32/8?CCCC:55558;??C>>>???BDDBBBBBBBBBBBBBBBBBDDDBB
@CUESOTKN68
AACCTCAATTAGTAAATTCAATTACTAATTTGAATTTGAAATAATCTATCTCATTCAAATTTCACACTTAACTTTTGATATATACGTCCCACTACTAATTCAAGGAAAGAGGATATTAATACAAACAAGGATCCCCATCTATCTGTCTTAGTG
+
IIIIIIIIIIIIIHHHIIIIIIIIIIIIHHHIIIHHHIHHHIIIIIIIIIIIIIIIHHHGGGHIIII?????>BB@HHIIIIIIIIIHHHIIIIIIIIIIHHHIIHHHIIIIIIIIIIIIIIHHHIIIIIIICCB@HHHIIIIIIEGCCBA:4
@CUESOTKN70
TCTGCTCCAGATATTAATTTCAAATAGCTTCTGCACTAGTATTCAATGTTGGCTGCAATAATGGACCGATAACCATTGCAGGGTTTATGGTAACCATGTCAATTCCCTTCTCTCTTACAAAATTCCATGCTGCCTCCTCAGCTAAAGTTTTGGACAGCACATACCAAAGCTTCAGTTCCTTGCAAATCTCAGGATCAGTAAACCAAGTTTCATCAACTACTGTATCAGG
+
IIIIIIIIIIIIIIIIIHHGH666GAHHHIIIIIIIIIIIIIIIIIIIIIHHHIIIIIIIIIIIIIIIIIIIHHHHHIIIHDD???C=IIEEEEE@AABAAA22244;:7=AB?==:800005555:=?BEEEEHIIIIIIIIFFFI<<<<;;;?IIIIIIIIIIHHGHHHIIIIIIIIIIII;;;HHIIIIIIIIIIIHHHIIIIIHHHIIIIIIIIIIIIIIIIIII
@CUESOTKN71
TTTTATGACTGTTCTTAGAAGAAGTCTTTCCGGGAGATGTTAATCTCTTCTTTGTTTGTGTTCTCTCATCTGCTTCGTTCTCAGCTTCTTCCTCTGGTTCAGAGTCATCTTCACTGATGTCACTATCATGTCCATCCACAATCCCAGGATCTTCCTCGTATTCATCATCAACCTCCTCCTCTTTAAGAGCATCCTGATTCCAAAACAACTCATCTTCTTCAATTTCCTCATCAAGCAATTTGGTCATCCTCTTTCCTCTAGTCGACCGAGAAGAACGCTCAAGAAAACGGGAGCAACTCTTTCTTTGGATGAATCCATGGCTGGGAAACAAAATCCACTTACGAATACTGGAAATTGAGGTTCAAGACTTGTGGAAATCACTAGCGGCTGCCGATGGCCGAAAAGTGGTAACGGATTACGATGATTTTCTGGTTACTGGAACTGGACAGTAAGCCAAATCGATCTGAGTTATGTAACGACGGAGCGCGGGAAAAGTCTTCTCGATCGAATTCCAGAG
+
445557IIIIIIIIBBEIIIIIIIIE:::::454@AIIIIIIIIIIIIIIHHHIHHHIIIIIIIIIIIIIIIIIIIIIIIIIIIIIIIIIIIIIIGGGGIIIIIIIIIIIIIIIIIIIIIIIIIIIIIIIIIIIIIIIIIH?666GIIIIIIIIIIIIIIGGGIIIIIIIIIIIIIIIIIIHHHIIIIIIIIIEBEEAA@@2224279FHCIIIIIIGGGIICCCIIIIIIIIIIIIIHHHIIIIIIIIIIHHHIIIIIIIIIIIIIIIIIIIIIIIIIIIC?64448@G@9<EDEICC555E???EEGIIIIIIIIIIIIICCC:::E3333EEIIIIIIIIIGGGIIIIHHHIIIIIIIGCCCIEGGIIIIIFFFIIIIC?999EE???>EGGGGGII>@@@????IIIIIEBBBEE=<==:0000:3==>>??=AAA>>>A??<=<822233.,,3377782559:>:7:?AAA>;?=<<6700,,,,,,,,.344416733583333307744
@CUESOTKN82
TTTTCCTCCCACGGCCGTGTCTTGGAGCGGCGCTGGGACGTTGGAACCCGAAAGTGCATAGTAACCAAAGGTTTTCTTGTTGAAGGGCTCTGTTGAGACTGGGAAGGAGAGCCTGAAGCTGAGGATTTCGGGTGCCTTTCGGGAATTTAATGCGAGGAATTCGCTTCAAAAGATGCCCTTCAACGCCCATTTTTCTTCTTCTGCTTTACTCTCTTAGTTTCCAATTTGCTTTCTATGGCCGCGTTTGGCGTGATAGCAATAACGCTGACGCTC
+
6666GGFEEEG:??IIIIIIIHI;;;GIIIIIIIHHHIIIIIIIIIFFB=666:CDDGGDE?@@661////88459./9;FABBB@ACCIIIIIIIIIIIHHHIIIIIIIIIIIIIGFDGDDA;;///5//-.2992221-////446AA<EGIIIIGGBBBGIIII>>>>IIIIHHHIIDDA@E@@?;/////;67B==CEII?;;;GCIIIIIIGGGGIIIIDDDIB666=<HCDDDD?43444<<GEA@DGHIIIIBCCIIIIIIIII>>
@CUESOTKN85
TTCGGAAATAATCTCTCTAATAGTCTCTTCGTCGCCCATTCCGTAATCTTTCATTGCAGCTTTCAGTTCATCTCTTGTGATATAACCACTGTTATCCTTGTCAAAATGTTGAAACGCCTTGTAAAGATGCTCTTCTTTTTCTAGCTTGTATCGATGCATCGTAGCAGTGATGAATTCGATGTAATCAATCGAACCATTTCCATCCACATCAGCCGCTTCCATAAGTTGTTTCACCTCAGCCTCACTTAGCGTTGAGCCAAGCCGGGCCAGTCCAGACTTCAATTCTGCATAAGTGATGGTTCCGCTGTTGTCCGTGTCCATGTTCGTGAACGTTGTTTTCAGGCCTTGGATCTCTTCCTCCGAAAGGTTTTCAGCTATAACCTT
+
IIIIIHHHIIIIIIIIIIIIIIIIIIIIIIIIIIHHHIIIIIIIIIIIHHHIIIIIIIIIHHHIIIIIIIIIIIIIIIIIIIIIIIIIIIIIIIIIIIIIIIAAAAIIIIIHHHIIIIIIIIHHHIIIIIIIIII88888I<IIIIIIIIIIIIIIIIIIIIIIIIIIIIIIIIHHHIIIIIIIIIIIIIIIIIIIHHHIIIIIIIIIIIIIIIIIIIIIIIIIIIIIHHHIIIIIIIIIIIIIIIIIIIIIHHHIIIIIIII?????DDIHHHIIIIIIIIIIIIIIIIIIHHHHIIIIIIHDDD???IIIIIIIIIIIIIIIIIIIIIIIIIICCCAHHHIIIIIIIIIIIIIEI@=:25000880--055=D?=;;;AA=6
@CUESOTKN86
AATTCTAGCAGACTCTTCTTTTAGGTGCGCAATCTTTGCATCTGTCTCGACTTCAAGCCGCTTAACATTAGCTCCTGAATCTCCGCTACTCTCAGAGAGTTTTCTTTGGTAAC
+
FFFFFFFFFFFIHHGGFC66665=A<BAABDFFHHHHIIIIIIIIIHHHIIIFFFFDDDFFFFFFFFFFFFFFFFDDDDDCFFFFFFFFFFFFFFFFFF==A?F;77<<9>>4
@CUESOTKN87
CAAGCAAAGTTGATACTGGAGGCGTACAAGTCATCTGAGAAGTAAGGATTTAGACATTGGACAGCTTCCATGTTGATAATTCAGAGCTCAAATTGTTCCTGTTTGTTGTTTTGTCTAGTATTTACTGATTGCTATACTTGTAGTTTGTCTGAGTTTATGATTGCCTCGAGGCCTTAGGGTAATGTCCTACTGACTATGCTTCAACCTCTACTTCCGTTGGTTAGGCTCTACCATATGTATTTGGTGTTGACGTCTGCTTCTTCTAGTTTGATGCTCTCCTAAAAACATCTATCTTATATTCCCTTCATCATGGTTAAGCAGATCTTCCTGTCTTACGCTGATATGAGTAGTTATAATATCATTCAAGATGTTTGAAC
+
IIIIIHHHIIIIIIIIIIIIIIIIIIIIIIIIIIIIIIIIIIIIIIIIHHHIIIIIIIIIIIIIIIIIIIIIIIIIIIIIIIIIIIIIIHHHIIIIIIIII;;;IIIG6666GFIIIIIIHHHIIIIIIIIIIIIIIIIIIIIGGGIIIIIIIHHHIIIIIIIIIIIIIIIIIIIIHHHIIIIIIIIIIIIIIIIIIIIIII????IIIIIIIIGBBBIIIIIIIIIIIIIIIIIIIIIHHHIIIIGGGIIIIIIIIIIIIIIIIIGGGIIIHHBA;;84-----/,==BBFIIIIIIIIHHHIIIIIIIIIIIIIIIIIIIIIIIIIIIIIIGGGIIIIIIIIIIIIIIIIIIIIIIIIIIIIIIIIIIH<<<BEE
@CUESOTKN90
TTTTGACTCATAGAATAACAGAGCTCCAACGCCGGCAGAGTGTTGCAGAGCTCCGGAATCTCATCGTAGCTAAAGCCAAACCCTAGATCCACACATCCCTTAAGCTCATCAAGATCCTCATCCGTTAAGCTCTTCGTCCTCATCAAATCATTCCTCATCCTCCACAAATCCCTCAAGCAAAACCTGATTCCTCTTCTTCATCTTCTTCATCTTCTTCTTCACTCCCATTTGATCCGACTCATCCAAATCCGAATCCGACACAACTCCTCCCTCTACTTCAATGGAGATTTCATCATCTGGTTCCTCTCGAATTCCGTTCACAGAAGAACCCACGCTTCAGATTCGCTAAACAAATCACTCCCCATTTTTCTCCTCCTTTTTAAATTCGCTCCTCTTTTGTAAACGTGTCCG
+
6666IIIIIIIIIIIIIIIIIIIIIIIIIIIIIIIIIIIIIIIIIIIIIIIIIIIIIIIIIIIIIIIIIIIHHHIIIHHHGGGIIIIIIIIIIIIIHHHIIIIIIIIIIIIIIIIIIIIIIIIIIIIIIIIIIIIIIIIIIIIIHHHIII????IIIIIIIIIIIHHHGCCCIIIIII@@@@IIIIIIIIIIIIIIIIIIIIIIIIIIIIIIIIIIIIIIIIIHHHG666CCIIIIIIIIIIIIHHHIIIIIIIIIIGFEIIIICC??442E?CEB@;=>??:::<EEEFIIIIIIIIIIIIIIIIIIGGGIIIIIIEEEEEBA==2244>E@IIIIIBBADDEE;22//0--,;==:7////<22220:0?B?;@22222222--==;?888;333/1-//:A6666645
@CUESOTKN91
ATGAATTAGTGAACAAGGTTACAGAATCCAAGGTAGCTCTGGAGATCAGTGGAGTGATTTGATGGGGTTTGGCCTTAGCAAAACGACTCGTTCAAGCTTCCAAATCCAATGTACTACGTTTCTTAGGTTCTGGGCAATAATAGCTCGCCTATTCTCTATCGTTATCAATAAATATGACAGTCGAAAGATGCCaaaaaaaaaa
+
E@@??DBBB84444=A====AAABBBBBD????AAAAADDAAAADDDDDDAACCFDD==;A??4444000/.22;;<:7444489389AAAA@BBAA?=:::8=A>>>>AABBBAAAA???D<<A>@BBA=::::::DBBBBDDDDF???DFFDDCFDDDBBBB9::44111?9<:::<??<411142BBBB----------
@CUESOTKN93
CAGAGACTGGTGAAACAAAGTCCAGTCCTGTGGAAGATTCGGCAGAGGAGGATACACAGTCGGCTTGCGCTTAATGTCCCATGGCTGAGACTTCCGTGGCCTCGTTTTCTATGTGATGTGCAGTCGCCTTCTTGTTTGGCCTCGACGTGCATTCAATCACCAAACTCCCGCCGGAACATGGAGCAGCAGCATTTCTTGCAGATGGATTCACCAATGGCGGAACCGAAATCCTACAGCCGAAAAAGGTCGAAATCGACATAGCCCCTAACAGAGCGTGAGAAAGACAACGGAGACCTATCAATTGGGATTC
+
IIIIIIIIIIIF666>444=DIGIIIIIIIIIIIIIIIGGGIIIIIIIIIIIIIIIIIIIIIIIIIIIIIIIIIIIIHHHIIIIDCCGHIIGGE@;6884431.----2-34:8=?DGEIIIGIGDDDIIEECD666<<===<BDIIIIIIIIIIIIGGIIEEEB>99:ICCAA===FI???GGIIIIIIIHHHIIIIIIIIGGGIIIIIIIIIIIIIGFBBAAGBBBBB>==;CIFDB2////44552///:;@@@@EEG==@@I::/FIIIIIGDDF>>>FIIFDDGIIIIGGBDDGIIIIHHHIIIA
@CUESOTKN94
AAGGATAAGGGAAGTGTTGCTCACATTACTTTGGATTATGAGAAGCTGCATGAAGGAATTCCAGATGCTCATAGTTTTCTGCAGCTTTGTGCTGATACCGCCAAAGACATTGATGCTTACCTTATGGGATACAATAATGGTTCGCGTGTAAGTGCTAAGGCATGAGCAACAAGTCTCTATCAACACCCATAGCTCTTGGGTGGTGCTATTACTATGCTATGTAACTTTAATTTCATTTAAGCTTTTCTTAGTCATTCTATCTTTTAGATCACTTTCATTCGGATGTAATCTCGGTTCATATATGTATTTCTCAATTACCC
+
IIIIIIII;;;IIIIIIIIIIIIIIIIIIHHHIIIIIIIIIIIIIIIIIIIIIIIIIIIIIIIIIIIIIIIIII>>>>IIIIIIIHHHIIIIIIIIIIIIIIHHHIIIIIIIIIIIIIIIIIIIIHHHIIIIIIIIIIIIIIIIIIIIIIIIIIIIIIIIIIIIIIIIIIIIIIIIIIIIIGGGIHHHIIIIIIIIIHHGBAABIIIIIIIIIIIIIIIIIIIII66588422GGBBBDFIIBCCCIFFIIIIIIIIIIIICCCCIIIIIIIGGGIIIIIIIIIIIIIIIIIIIIIIIIIIIIIIIHECI@III874777
@CUESOTKN95
AGAATATAAGTGCGATTGTGGAACTCTTTTTCTCGGAAGAACAGCTTCATAACCCACCAGAGCATTTTGTTGATGCTTTAGTCTGAAGAAAGTGCAAGAATCACAACAATTTC
+
FFFFFFFFFFFIIIIIIIGBA???:6,,,,,/,5----,,.48==<9<<<88000/--<===::0013A9;BAAAB??FAA8::DDDA===BAAAAAABBDBBBBBAAA==55
@CUESOTKN97
TGTTTCATTACTACGTATTGGTTTATAAATTTTAATTTGTTTCTTTAACTACGATAATTTAATCATCTTGATTGTTATGTGCAAGACCATTGAAGAGGACGGTCAACAATCCTATTCTCAAAACTTCATTTTTTAAGGATTTTATGCGTCCATGCAGAGTTCCTTGAAGTGACCATTTTAGTAGGATGTATTAAAATTGCAACTCCTATTTGTCATTATGAAGCTATTTGTGTCTTTTCACCATAG
+
IHHHHIHIIIIIIIIHHHHDA988=7666....---//>779DFFFFFFFFFFFFFFFFFFFFFFFFFFFFFFFFFFFFFFFFFFFFFFFFFFFFFFFFFFFFFFFDDDFFFFFFFFFF====DAAAA22/000;;622..../.<<==>>ADACCFFDDDDBBAA>AA?<98880000895?<<<?BBBDD;===FCCADDBAAAAA:::A>A===?ADFFDDDFGGGG>DDD====DDDGDDDF
@CUESOTKO01
TTGTGTCCTCTCATCAAAACAGCTACCCTGTGAAGTGTTGCAGAAGTAGCTGCATGAATTGGGAGTTCAAACTTCTGACTGCTTGAGGTTGAAGACAGTGTCACTTGGCAGATGGTGTGGTGTTATGAAAGCCCTATCCCAATGTTTCTCCTGTCCCTCATAACTTTGATTGATTGAAAATCACTTTAAAGTTGCTTTATGATACTTCGATATTTGTTTAAATCAACCGGACAAACTTATGATTTAGATCATTTTAAGTAACATG
+
FFFFFFFFFFFIIIIFFFFHFFFFB===FFFEDDHHIIIIIIIIIIIIIIIIFFFFFFFFFFFFFFFFFFFFFFFFFFFFFFFFFFFFFFFFFFFFFFFFFFFFFFFFFFFFFFFFFFFFFFFFFFFDDDFFFFFFF::;FFD==<FFFFFFFF===FFFFFFD866CDFFFFFFFAADDFFFFFFFFFFD@@@F<<<AFFFFFFFFFFFFD???D;223334=DDAA==?FF?=A552ABA1003<=<99...088>188:8<=
@CUESOTKO05
TTTTCCCATTTTCAAATCATTTCTCACAACTAAAACCAATCTTGAAGTCATCGAGAATATCAGCCAAATTTTCGACCTCCAATGGCTCTTTAGGCTTATCCTTCTTCCCATTTCTGCTGGATTGGTTGATTTTGGCTAATCTAGCTTTGATAAAGATGCGAGGAGGATACTTCGAACCAATACAGTATCCCAAAACAAGGCAGCTGGCCCCAACTACAATGGCACTCAGCCATGTCAGATCCATCCAATCCTAGTCTATAAAATGCACTCCT
+
>>>>HHHI@@@@IBBDIIIHHHIIIIIIIII8888==219>HCEBBIIIIIIIIIIBCBGGIIIIHHHBB@@CCCBIIHIIIIIIIIGBBCI>>>=DDDDDCCAAA??;844482@AHDDEAD;;444;1111;;;=EEEGIIIIFHHIIIBBBGDIIIIIIIIIIIIIIIIIIIIIIIIIIIIIIIIBBB@@@@<33;9??AB?44////445=:;?ABBBIIIIIIIIIIIIIIIIIGGGIIGGGGIGGDGIIDDDD9999ABGIIIIIH
@CUESOTKO07
GTATTAAGGAGAAACTGCTTGCTCGTAACAGCTCCGTGAAGGAGCTAAGCAGAGGAGTGAAGCGTGAAGTAAGTGCTGGGATTGCTGGTGTTGCTCGAATGATCGATCGCCTAGATTTGTCTTCGAAAGGGAATGCTGCTTCTGTTTCC
+
FFF????FFFF666@FIIIIIIIIIIIIIIIIIIIHHFFFFFECEEFAAADDDDDDDD:::DDDA???CDFFFFFFFFFFDDDFFFFFFFFFFFFFFFFFFFFFFFF??:::=BB<<;>9<8444448;;;99==BBDAAABBB444;9
@CUESOTKO10
ATTGAGAAGCAGCTGCTCTGTTCACACTGTGCTCGTCGTTGTTGTTGTTCTTCTTCTTTTGCCTGCAAAATTTGGAATTAGATGAAAATCTGCAGCAATCCATGACCACCAATGAGCCTTCCATCTCCGCCAATGATAACCTAAAGGGTTTCCTTCTTGCTATGTTGTCCAGTGCCTTTATTGGCTCCAGTTTCATCATCAAGAAGTTGGGTCTTCGTCGCGCCGGCGCCTCGGGTTCTCGAGCCAGTTCTGGTGGATATGGAT
+
IIIIIIIIIIIIIIIIIIIIIIIIIIIIIIIIIIIIIIIIIIIIIIIIIIIIIIII::::IIIIII===@666??EEIIIIIII;;;;IIIIIIIIIIIIIIIIIIIIIIIIIIIIIIIIIIIIIIIIIIIIIIIIIIIIEA222B>>111@@<CEIIIIIIIIIIIIIIIIIIIIHHHIIIIIIIIIIIHHHIIIIIIIII????CIGGGIIIIIIIIIIIIIIIIIIIIIHHHIIIIIIIIIIIIIIIIIIIIIIIHHHHHI
@CUESOTKO11
TTTTTTCAATAGTAAATCAATGATGACGTAGTAAGTAATGATGAATGAGAAGCAACAGCTAGATGACACAAGAATCTAGCAAATGCTTTAATCCCTGCTCTGATCAATAATATAATTAAGAACACTTTTATCGTATTTCCTAAAGACATTAGTTCCTGAAGTAACAACTCTTCACGAGTCCCCTGCGCCCGCGTATTGCCGCACATGGCCATGTTTAATCCCATTTAACTTAAGTACCATGAGACAGCTCGTAAAAAGCCCTAACATTGACAGTGAGGTGGATGTCAGGCAGGGAGTTGGCTGTCATGCTGCAAGTTGGCATAAAGGATTGTATTCATCCCAATTCTCCCAATCTCCTAGAGTATGAAGAAGAAAAAAAATACAGTCCCCGCGTACTCTG
+
777777FFFIHEFFHHIIIIIIIIIIIIIIIIIIIIIIIIIIIIIIIIIIIIIIIIIIIIIIHIIIIHHHIIIIIIHIIIEEBIE@777776353;AGHIIIIIIIIHGGHHHHIIIEEEEHIII>>>>HFIIIIBBE==599=>7DDGEFGBAABIIIIIIFEEIIIIHFB;<;<AAC7777EEEE???B?DDDGFDDDFDDEHFFFIIIIIHHHIIIHHHIBBBIIIIIIIIH>>>HFFFDED=???A90-----448=BDD?HHHIIIDFFII<<<AAIIIIIAAA?E;;<FB66688<GGGDDDDEEEHIIGGGGGGAAABAA9AADFAAAIII<<<IIIIEDBBEHH<<;;555C@9:99>>A>224--////--3(5=5.....2/8::888;9
@CUESOTKO14
CGTGACGATGATCGAAAGCGTTCGACCAATGGAAGCAGAGAATCGACGTTCTTCCACGAACCGATCTGAAAGTTCAATACCGCCGCCGCCGCCGCCACAAGCTGTCGTGACAGAGAATTCAACCTCTCAGTGAGTTGGAGCTAATTTGTTCATGTAGTGCTTACCTTTCATTAAGTATTTGTGAGCTTTTTCCTATTTAGATTTGAATCTCTTCTCTAGATTCTAGTTTTGCAACAAAACCAAAGTTGACTTTTAAAAAAACGAGAGAATATGAGATAGAGACGTTGACTCGAAGCTAAAAGTCAAAGAATGGTCGTATACAATATTTTTATCGTTATTTTCTTTCTTCAATGTCAATCATGAAACTATCTGAAATAGAATTCTTACC
+
IIIIIIIIIIIIII===IIIIIIIIIIIIIIIIIIIIIIIIIIIIIIIIIIIIIIIIIIIIIIIIIIIHHHIIIIIIIIIIIIIIIIIIIIIIIIIIIIIIIIIIIIIIIIIIIIIIBBBIIIIIIIIIIIIIIIIIIIIIIIIFFFIHHIIIIIIIIIIFFFHHHHHII>>>>FHHDDBGAIIII;;;;;II<IHHHIIIFFFIIIIIIIIIIIIIIIHIIIIII@>>=GGE<<////:8--,311:=<..,,,,,,,,,-7-=:=?EGIIIIIIIIIIIIIIIIIIIIIIIIIG?3333E;;22269=IIIIIIIIIIIIIII77754B2DEEB?22226466E<<GIIIIIIGIEEEH:0004B<DBBB:::E4444::=BB:99
@CUESOTKO15
GTCGAGTCCAGCCATGGCTTTGGTGGATGAGAGGCTGAGCACTGAAGGGACTGGCCTTCCATTTGGTTTGAGCAACAATCTTCTCGGTTGGATTCTTCTTGGCGTGTTTGGTTTCATATGGGCATTCTACATTATTTACACTTCTACTCTCGAAGAAGACGAGGAATCGGGCTTATCTCTTTAGGTCATACTTGTCGTCTTATTATTGTTGTTGTAGATCGTTGTGTGGATATTCGCCTCTGGCTTGAATCGTATAACCTTTTGAGTGC
+
6HIHIIIIIIIIIIIIIIHHHIIIIIIIIIIIIIIIIIIIIIIIIIHHHIIIIIIIIIIIIHHHIIHHHIIIIIIIIIIIIIIIIIIIIIIIIIIIIIIIIIIIIIHHHIIHHHIIIIIHHHIIIIIIIIIIIIHHHIIIIIIIIIIIIIIIIIIIIIDDDIIIIIIIHHHIIIIIIIIHHG?;;7DIIIIIIIIIIIIIIHHHHHH?<<EEHHHIIIIIIIIIIIIIIIIIIIHHHHIIIIIIIIIIIIIIIIIIIII>>>>HEC;99
@CUESOTKO17
TTCGATAATTTGATACTCCGAGATCTTCTTAGGAGCAATCTCAGCTTGTTTCTTCTCAACTTGGTGATACAACTGCGCAGCAAGCTTCTCGCAGACCTGGCATTTGATGTACGGAATATCCTCTCTTCTAGCAGTCGCAGATGGCTTCTTCGAACACTCAAACATCGGAAACCAAGCAATTGGCCAGAAGCACTAAAACAACACTCAGTAATCGCCTCATCTTCTTCACGAAGCTCTCGGATTCCGAATTCAGAGAAGCTGATTATGGGCTCAACAATGGTGGAGAAGAGTTCTTCGTTACTGAAATGGCGTCACCTGTGAGATTCTTACAGGGATCTGTCACCAAATTGGACGAAATTTGGCGTCACCAAATCAAACAATTTCAAGTGAGACA
+
IIIIIIIIHHHIIIIIIIHEDDFDDB?76676???GGGGGIIIIHIIIBBBCDHHHIIIIIIIIHHIIIIIIIIIIIIIIIIIIIFFFFFIIIIIGGGGGDD333<?ED?<<;;<<HGHHHEFBBBIIIIIIIHFFFIIIIIIIIIIIIHHGGGHIEBB666=@IHIIBBBDD<:?E65555544?755:=540////234=68785111155BBBDB?@BFIIIIIIIIIFFIIIB8888DGGDDDDGIIID@?@DGGE;3333B??????AEE99;?@G777<@GII@@@@IIIIIIIIII555DDDD@@@GGGGDDDD@@@DDHDDDDIHHIIIIIIIIIIHIIDBEAA:6632/...,95:8:00,,,33,,,0--,,,7447769=494
@CUESOTKO19
TCGCAAACTTCTCCGCCGGTGCCGGCCTGTAGCTTCGGTGCGGATGGCTTCTGGATTTACTGGCTACACTCGCCGGAGTTGGGAGACTGATCAGTGCTGGTAATGAGTTGACTCACTAACCGATCATAGTTCGTCATAGTCGGAATCGGAATCAGAATCAGAATCGGAATCAGTGCCGTGATTTGTACATATAACGAAATAATCGAAACGGCGCAAACGATTTGCGACTCACCGGAGCCGATTTTCTTCGAGAACTACAGGAAATCGTCAGGAAGACGATTCAGTTCTCCAAAATCGCCGAGTAAAATAGGAAACAGAGGAAACTGCTTATATCTTTTCCTAGTGTTCCTTTTGTTGTCTGTATTTTTCTTGGCTTTGTTCAGTTTTGATTTCAATGAAATAAATGACCGGAAATAACC
+
IIII;;;BIIIIIIIIIIIIIIIIIIIIIIIIIIIIIIIIIIIIIIIIIIIIIIIHHHIIIIIIIIIIIIIIIIIIIIIIHHHIIIIIIIIIIIIIIIIIIIIIIIIIIIIIIIIIIIIIIIIIIIIIIIIIIIIIIIIIIIIIIIIIIIIIIIIIIIIIIIIIIIIIIIIIIIIIIIIIIHHHIIIIIIIIIIII???IIIIIIHHHIHHHIIGGGIIIGGGIIIIIIII=>>>HE=888<>>>8//;BIIIIIIIIIIIHHHIIIIIIEEDDHIIIIIIIIIHHHDDDCCCCIIIIIIID;2222B6BB2226?IIIIEEHIIIIEEEIIII<<;966-:A@>>>>>2222A69A=C>;9;35666D11BBBHHHHHHHHHCCC@?@555CCDCC>>;/---=A?8822//1;::BB
@CUESOTKO22
TTAGAGGGTTATATTTTGTAAACAGGTACAATTCCGAGAAGATGGAAGCATTTCCTCATCACAGTGCCTGTGGCTTCACAGAGCAGGAGCCTGCTGGTTTCTTCAGCTGACCCAACGACCTGGCAATTGGAATAGAATTTTTTCGTAAATATTTCGGATAAGTTGTACAGGTATTCACATAACACATTCGGCAACAGATTGGTGCATGCTTCCTCCACAACCTCGGCAAATTGTAACAAATGAAGCCCCAATACACGCTCGTCCTCGTGCTCCAACACAATTGTTCCCGTTTTTTCAACTCCTCTATATTTTTACCAGATTTTCTGATGATTGAACAGATACGAGCATGGGCATACAGCAAATACACAGCAGTGTTGCCCTTATCATTGAGCATCTGATCAAAACTGAACGTATAGTTCGTCAACCTGTTGTTCTTAAGGTCAGCATATTTAACAGCACCATAACCAACAGCTTCAGCAATTTGTTCAAGATCTTCCTCAGA
+
443EI@@@EEIII@@@@IIHHHIIIIIIIIIIIIIIIIIIIIIIIIIIIIHHHIIIIIIIIIIIIIIIIIIIIIIIIIIIIIIIIIIIIIIIIIIIIHHHIIIIIIIIIIHHHIIIIIIIIIIIIIGGGGIIIIIEE444444II8CCCIEDGGIIII???GGIIIIIIIIIIIIIIII???IIIEECCCCH???FIIIIIIIIIIIIIIIIIGGGIIIIIIIIIII666IIIFCCIHHHIIIIIBBBBIIIIIIIIIIIIG?????CIIIIIIIIIIIIIB<99<9:=-----/1777A@@CBBABB222227777<B::::E7BCIIIIEC???EIIGHGIIIIIIHHHIIIIIIIIHHFIHIIIIGCCCEIIEE999CCIIIIICCCCCEDECEB??////555447@EEEEGIABDAAAA@@AA>942251133336<<<===><<<<<>;>>A>9:::9??62215<332833043335..53786<<<<7711589
@CUESOTKO23
GATGAGGCAGAATTCCAGGAGGAACTCGATGAGTTCGTGCCATAAATTTTCAACCCACCTGCTTAATTTAAAGTTAGGAAAATAAATCTTTATTTTTGTTCTTTATTTTA
+
HFFFGDDDDD::6666ADDDFFFFFHHHHFFFFFFFFBAA>><222....411126?7244488::888666=72/--,,.,3---23166:011139119888://119
@CUESOTKO24
TGGCTTGTTCTATCTATCTATCTATGTTCGTAATTCTATGTTTGAATGATATCTGTTTGTTCGTGTTGTATGATTAAGACATGTTTGGAATAATGAGTGAGAGAGTTGTTGTGAAATACTATCGTGTTTGAGATGAAATGAGAATAAAAGTTCATGTAAAAATGTCGATCTAGATTAAATATTTGAAAG
+
@FFECCFFFFFHHHHHHHHHHHFFFFFFFFFFFFFFFFFFFFFDDDFFFFFFFF?666FFFFFFFFFFFFFFFDDDDFFFFFFFFFDDDDFFFFFFFFFFFFFFFFFFFFFFD===FFFFFFFFFFFFFFFFFF?644:===<64....46;<<<<?35575???DDFFFFFFFFFFFFF;====;866
@CUESOTKO25
TTTTGCGCTTGACGTTATGCTTATGCCATTTCACTTCTTTGTTGATGCTCTCTAAACTGAATAGCATCCCCCACGACTACGTTGCATGTGCAGCAGCGTTTTCCCTTCCCTTTACAGTATTCCCGCCCATCGACAGAGATTGCCTGTTTTTGTTAAAGCTTCGCTTAGCTGAGGAATAGCTGATTCTGATTCCTTGACGTGTCGGGGTGGGCAGCTCCACATTTCTCAAAATCGTCATCGTCGTATTGATCCACGTTGGTGTCCCCTTCCTCGTGCAAACAG
+
88::FFFCCCFFHHHHFFFFGGGFF??@???@@A======BA>:::@@===BB==?AA???DFFFFF;;<;;?4?AA===?888:=??@BBBDDDAA=4455888/-///2267267<<8888;<222<AB===?@AA?<;:2244-----600668=>>BBBBBDDBBD?666DFCAADDBDDDDDDD::::AA??@?:99<44423---7:=3311316...44?6669AACFFFFFFFDDDFFFFFFFD:89<<;;;23.....-//87:9990114:A
@CUESOTKO29
ATGCCAGGACTAACTCTGGAATTAACTGCTTCAAGCTTCATTGACAAGAACTCAACCTGGTGCTGAAGCGATTGAATGTAATTTATTATCTCATCAAGTACAAGTGCTTTTCCAATGACCTTATTACACCCCAGGGACCGAAATACCTGAAGAATTTCTATTCTGTCACTTATCTTTTCTCTTCTAGCCCGTTCCAGCCAAACTATGGCTATCAGTTGCTTGGCCCCTTCCTTGCTCGCACATGAATGTAATCCTGTTTCGGTTGTTCTGGTGGGGGCGTGGGAGGTTACACTCGG
+
FFFFFFFFFFFHHIIIH@@@@DDIGFFFFFHHHHHFDDFHHFFFFFGHGGHFFFFFFCCCFFFF???CFFFFFFFFFFFFFFFFFFFFFFFFFFFFFFFFFFFFFFF@=994444?9422223../7=22224000=4406687-..6711255,,.//426<;<8::99998:....3.99;=8::888<<9//4766...//-<<;<>?<<=B=====A>>666688//44A@@@@@????988>?9966666....7<=77<>>BDDDG;;;;;F4FCCCC>>DB=988??88
@CUESOTKO31
AAGCCTTTCTTGAAACGGCACTTCTCCTTTGGCTCAAAGGGGTCGTCTAGAATGATGTCCGATAACCACTCCACGAGAAGGAAAGGATTCTTCTGGACAAAATCTAGCAAAATATGAGAGATTTTAACATCCCAGTCGTGTCACATTGGGAAGTCATGTTTCATGAAACAGGAACCATCAACTTCTGTGCCTCGTCAATGGATACGTCGCCATAAGAAGTTCTGTTCCCTCGTCCACTGCAGCTGACGATTGCTGCTGCAGCTCCTTCAATCCGGACGCCTTCCAGAAATTGTTTGTGATCTTGTTGAAAGTCTCGTGAAAACAGGAATTGCCAGTCAACTTCATAACTCCAGTTTGAATGTCTCTATACATATCAAAGATATGATATATAAATGTTAATGAGTTGAAATTACTTTGTTTCGGTAGTTCTTGTTTATTACACGATCTCATTTGTAGTAAAACTTAGATTCCAATATAA
+
IIIIIHHHIIIICCCIIIIIIIIIIIIHHHIIIIIHHH6666DGFIIIIIIIIIIIIIIIIIIIIIIIIIIIIIIIIIIIIBBBIIIIIIIIIIIIIICCCCIIIIIICCC@IBIIIIIIICCCCIHIHIHHHHHGIIIIIIIGHEE988AA<AAGED?AAGIII===IFIIIIIIHIIIIIIIHHIIIIHGFGD====988AIIIIIIHHIIIIIIIIGGGFIFF666HFIGEEFHIIIIIIIIIIIIIIIIIIIIIIIIII<<553AGGGG<<<AAIIEEDDIIHHHEEFIIHIIIIIIIIIIIIHHHHHHHIIIIBBBBI=IIDDEEAAAHIIIIIIIIIIGEEE;;;B6222>?CCCCCDDEEHHHBBBBBBEEE:CCBBBBCDC5445AC9922033870,,,,,,,.,,,3,,,124,1.//5003---7--18::;:;<88:5555.5//,,,,,,,)1244000294666
@CUESOTKO32
TTTCTCGGAATGTTCTTTGAGAGAAGAGAATCTGAGTAGCGTTGGAATAACACCATTGGAGATTAAGGTTTCTGCATTCTCTAGGACGGTGGAAATGTTGAATAAAGCTGCCAAACAAAATGTTTTGGTTTTGGGGCTGGGGTTCGTGTTTGAGTTGGATTCTGAATTGAGT
+
HHHIIIIIIIIIIIIHHHIIIIIIIIIIIIIIIIIIIIIIIIIIIIIIIIIIIIIIIIIIIIIIIIIIHHHIIIIIIIIIIIIIIIIIIIIIHHHIIIIIIIIHHHIIIIIIHHHICCBBIIC?=9EB21..////5:0222EEIFIIHHHIIIIIIIIIIIIIIIIIIIII
@CUESOTKO34
AACCCGAAGGTTCAAGCATCTATTGCTGCAAACACCTGGGTTGTTAGTGGTTCTCCTCAAATAAAGAAATTGCAGGACATCTTGCCTGGTATCATCAATCAATTGGGGCCAGATAATTTGGACAACTTGCGAAAATTAGCTGAGCAGTTCAAACAGCAAGTACCTGGAGCAGGTGTTGATGTTGATGCAAAGAATGTAGAAGAGGATGAGGATGACGTTCCAGAACTTGTTGATGGGGAGACTTTTGAAGCTCCCGCAGAAGAAAATACGTTGTTCTTAGAGAAATCCCTTTGGGAAGGAGTGTTTTGTGGCGTTTTATACTTCTTACTACTAGAATTGGTTGAGACAAGTTTTTATTGAATTCGATCCATCATTC
+
FFDDDFDDDDFFFFHIIIIIIIIIIIIIHFFFF>??<666??AFFGGHFFFFFFFFFD666FFFFFFFFFFFFFFFFFFFFFFFFFFFFFFFFFFFFFFFFF@?<<;9AAAAA?<<455:::?>>?>>?@<1133==7BBBBDFFFFFFFFFFFFFFFFFFFFFFFFFFFFFFFFFFFFFFFFFFFFFFFFFFFFFFFFFFFFFFFFFFFFFFFFFFFFFFFFFFFFFFFFFFF==;;?7A=5555BAA==<;86<4::;63000.3.77<<=<><000489666-,,22226.,--225572,,,,1,5571,,,.3-67<<?>>A@888<=?>>88....1359991-,,,,,,*-7566;9:<<<<>>>><:8
@CUESOTKO39
TTATCGGTCAACCGGGTGAGCCTCGTCAAGGACGGTGGATCGAAGCAATCAGAAAGCTATTTGTCTTGCTGTTCCAGGTGATCTTCATCTCTTCATGTTGGGTTCTGCTTAGTTTCTTCTGTCTTGTTTTGCTGGTGTGGTGCATTCAAATTGGTTGTTTTTCTATGTTTGTTTCCATTATTATAGCTTCCTCTAAAAGCTCCTCCTAGATCGACCATTTCCATATATAGAAATGAAATTATTTATTTGAATTTAATTAAAGACAAGAAGAAACATTTTTGTATTAATTATATTATTATTTGAAGCAATATGAACAGATTTATTAAGTTTGTAAAGTGAATCATGATCAATAGGATCTTCCAT
+
EEEFFFFFFFFII@@@IIIIIIIIIIIIIIIIIIIIIIIIIIIIIIIIIIIIFFFFFFFFFFFFFFFFFFFFFFFFFFFFFFFFFFFFFFFFFFFFFFFFFFFFFFFFFFFF:::DFFFFFFFFFF::::FFFFFFFFFFFFFFFFFF=;><;;;82-----43==<88;DFDDDDFFFFFFFFFFFFFFFFFF====FFFFFFFFFFFFFDDDDFC666::DDDDDAACFFFFFFFFCC;CCFF;;;=<<;;;<<00000:7<;9<<88223?>;;<==F;FGGIIIIIIIIIGGGG??92108<<<<<84555ADDBBBD<<AAA888/-...26999<<?ADDDDDBBBBB@>>222277
@CUESOTKO45
TATGATGAAGTTGGTCGAGAGTGAAACATTTGTTGTTCATTAAGTAATGTTTTCCTTGTGATATATAGTATGCAACTGAGATTCGTATATACTATAATATCACATATATGAGA
+
FFFFFFFFFFHHHHHHHHHFFFF:88FA<<:DAFFFFFFFFFFFFFFFFDDDDFFFFFFFFFFFFFFFFFFFFFFFFFFF@===AFFFFFFFFFFFFFFFFFFFFBAA@??=6
@CUESOTKO48
ACGAGCTAAAATGCGAGGCAACATCAAAGACGTGCGGAGAGGGAGTGGATGACAACGAGTACAAGAGCCAAGGCACTGGCCTTGGCCTCTAAAGCAAGTAAAACTTTGCAGAGTCACACATAGCTACTACTGTTTTTCTTTACGTTTTCATTATTCAGAACATACAATGTCTTACTTATATAAGATTGTGAGATAAAATCCTATGTACAATACAGTTTTTCAAGACTGATAAAGATTCATCTAGCTTGCC
+
FFFFFFF====HHHHHFFFFHHHHHHHHIIIIIHIIIIIIHHHIIIIIIIIIFFFFFFFFFFFFFFFDDDDFFFFFFFFFFFFFFFFFFFFFFFFFFFA:::8FFFFFFFFFFFFFFFFFFFFFFFFFFFFF=??==F;;;DFF9988DDDDDDAACCFFFFFFFFFFFFFFFFFFFFFFFFFFFFFDDBAA@<11114448?AAABDDDFFFFF>>>=;;;;FFFFFFFFFFFFFFFFFFFDBA>>765
@CUESOTKO51
GCTAGATGACGTGGAGCGCTTCTTTTATTCTTGGTCTGTGACTATGATGCAACCTCAATCAATATGTTTTCAGAGCATCCATTCCAGAGCCCATCAGAATGGCAACAGTGCTGTTCCCTTCACCAACCCAAGCAATGCATGCATTTCTTACCAAGAACAGAGGCTTTTGTCTGAACAACCAAATTTTGATGCGGGTTCTCCAATAACTAGTTACTGTTGTCATCTATATTCTACACATTTTTCTCGTTGGCTCGGTGTCTGGGCGTCTTGAAGTAGTCGTATGAGTTATGACTTGCATCTTCT
+
5A==:89???8444A@?<888:9966?66?BB33355BDAAAAABBBBAA:::<CAA>?????A<411114<A????BFFFFFFFFFFFFFFFFFFFFFFFFFFFFFFFFFFFFFFFFDDDFFFFFFFFFFFFFFFFFFFFFFFFFFDDCCCFFC:::9=ABBA9999:3::BB><<<;;888000049<<?==?FFFFFFFFFDD<;;?C???DDDDCCDFFFFFFFFFFCCCFFF;;;;;F5CDDFFFFFDDDGGGF?322<:AA?<444498<<?A?A=????GGGGGGGGFFFFF5558
@CUESOTKO56
GTTTAGCTTTGATAAAGGGACTACCATTCCAACTAAGTCACAGTATTCCTGTGTCATGGTCGTTAACTTGTTCTCAGAGATCATCATTGCTGGAATGTGGATGGTTTTTGGGTCCAAAAGCTGAGATATTTTTTGAGAATATGATGGTTGAAATGCAGTCTTCAACAGCTGAATTTGCGACTCAGTTCATTACACGTTGACTTGTATTCCCATGGTTTGTACTTTGTACAAAGATAGTACAAATTCATTATTTTGAAGGCCTTGTTTGATAGCTAGAAAACTTTTGGCGTTAAATGGAGCCGAAAACTGTTAGATAGGAGTATGTTCATATTTTGAACAACTGTGTGTTGAATTGACCACAAAACCAATCTACAAAGCTACTTTGTTGCATAGATTGCGATTTACTT
+
IHHHIIIHHHIIIHHHCCCIIIIIIIIIIIIIIIIIIIIIIIIIIIIIIIIIIIIIIIIIIIIIIIIIIIIIIIIIIIIIIIIIIIIIIIIIIIIIIHHEII55/////9996AD<=BCIIIIIIIII;;;;;9IIIIIIIIIIIIIIIIHHHIIIIIIIIIIIIIIIIIIIIHHHIIIIIIIIIIIIIIIIIIIIIIIIIIIIIIIIBBBII;;;;8IIIIEEDIHIIGGDIAFFIAAA=;:DAA;;;>1111AAD>>;;;;D<<<BBAADBB?;11//512001131--,,,51135555///04AC??AGGIIIIIIIIIIIHFDDG99997777DIIIIIIIIIIHHGEDBA??=6.....,0/99;:84455;AEE>>:;44?CEEEEFFCCCBCBB>CB44
@CUESOTKO59
TTTGTGAATTCGAAATGATGGTTGAATTTGGTGCAAGTAAACTCATGCATCTCCTATACATATTCACATTTATTGAATTCATAACTCTGGTTTATTGGGTTCATCTCTCATTTATTTAGTTCATAACTCTTTTAGTTCCGGTTGAGACGTATTGT
+
FFFFFFFFFFFF;;;HHIIIIIIIIIHHHIIIHHHIHH@@@HIIIIIIIIIIFFFFFFFFFFFFFFFFFFFFFFFFFFFFFFFFFFFF@@@@FFFFDDDFFFFFFFFFFFFFFFFFFFFFFFFFFFFFFABBBFFFFFFFDBBBA?8434311:5
@CUESOTKO65
TTTTGGCCTCTTCTTCCCACCTTCTTCTTGATCTTTCTTTCCTCTCACCATCTTCACAAGGACTCATCAACTTCCCTCGACAATAACCGTCGGCGTTCTCCCTTCCTCAACCGTTCCGCCCCACCGTTGCTGACGAGCGCTTCAAGCTCCATCGTTCGGCTCCTCCGCTTCACCCTCTCCTTTA
+
<<<<FFFFFFFIHIIHHHIIIIIIHHHFFFFFD666A222FFFFFHHGFHHIFFFFFFFFFFFFFFFFFFFFFFFFFFFFFFFFFFFFFFFFFFFFFFF:::FFFFFFFFFFFFFFDD::88F;;FFFFFFFFFFFFFFF@@@FFFFFFFFFFFDDDFFDDBBA@@?=444/...74322888<
@CUESOTKO68
CCTGCAAATTTCTTGTCAAGAATCATCTGAGACAACTTCTTTTCAACATGATCCACTGGCAGTTCAATCAGCTCCGCAATGTGAGCAATCTCGACTCTTGAGAATGGTTCAATCAACCTGCACAGATTTTGCTCCAACAGAGTGTCGTAGAGAGAAGAGAGATGTCGGTGGACAATAGGATCTTCCTCTAGTTGAGCCTTAAAATCTCTTAGTGCTGTCTCGAAAAGCTTTAACGATCGTTTGGAATGTGCATCAGCTACAGCTTTCATGGCATCCAGCTCAA
+
FFFFF???888<AFFFFFFFGHHHHHHHFFDA?>>?><8000048=?>???BFFFFFFFFFFFFFFFFFFFFFFFFFFFFFFFFFFFFFFFFFFFFFFFFFFFFFFFFFFFFFFFFFFFFFFFFFF====FFFFFFFFFFFFFFFFFFFFFFFFFFFFFFFFFFFFFFFFFFFFFFF<<<FDDDDFF?<::<<?==;;...0008>=?>>?@BDDDDDDDDD6666DD???DDDDFFFFCCCFFFFFFFFFFFFGFFFFGGGIIIGGGGDDFGIGDDBA?=99
@CUESOTKO71
GCCAAAGAGATCGTGTATACACTGAGAGAAGGCGTGCACTCCAATCAGACAATCTACAATCACTTATTATTGAATATGCTGAGCTGACGATGGACGACATATTAGAGGCAAATATTGGCTCTGATGCTCCAACTGAAAGCTGGGATCTTGAGAAGCTCATAGCAAAAGTTCAACAGTATTGCTATCTTTTGGATGATTTGACCCCAGAATTACTGAAGAGTAAACTTCACATATGAGGATTTGCAGAATTATCTTCGTCTACGTGGACGTGAAGCATACTTGCAGAAACGGGATATTGTAGAGAAGGAAGCACCAGGATTAATGAAGGAAGCCGAGAGATTCTTGGTGTTGAGCAATATTGACCGATATGA
+
IIIHHHIIIIIIIIIIIIIIIIIIIIIIIIIIIIIIIIIIIIIIIIIIIIIIIIIIIIIIIIIIIIIIIIIIIIIIIIIIIIIIIIIIIIIIIIIIIIIIIIIIIIIIIDDDIIIIIIIIIIIIIIIIGGGGGGIGGGIIIHHHIIIIIIIIIIIIIIIIIIICCCCIIIIIIIIIIIIIIIIIIIBCCCIIIIIIHHHII@@>>?GGIIIIIEGGEEE<73116>556::DB@DDECA===AADFIIIIIIIIIIIIIIIIIIAAAIHFAAADDDDDDAAADD===BGAAA>DEEE<:<CC@6666C?<@655C@<677<<DDDGGGFDDGIIIIAAAAIIIIGGDCCEE<565568>8:533;;:8355
@CUESOTKO73
TTTGGTGCTTTCCCTCTTGCATAGCTTAGCAGGAACAGTGGCAGTCTTGATGATTTGGATGCATGGAGATCTAACCCGGTGTCGAGAAGCCATCTCGGTGTACATTTGTTCCACAGCGCTGTTGAGAGTTGTGTCGCGATATTCCTTGTACATGTTGTGATAGCCAGTTCTACTTTGGTAGCGGAGCCAGATACCATAGTTCTTGATTTTGGTGGGATTCTTCTCAAAGATCTCATTGATAGCAAGCACTTGTCCGTTACTCTTCTTGACCTTCTTCAACTTCCTCAAAAAGTACCAGAACTTGGACTTAGCCCGAACCTCATTCGTGGCCCATAACTTCATTCGGTAAATCTTAGGGTGTTCATCTAATTCAGATGGAATAGCCCTTCCTACAACCTGGTATTGGTGGAACCTAAAGACACCATCTCGGAGAGAAGAGAAGCTGCTGATGCCTCTGTCACCGATCTCCCTCTTCCCGACTGGTTACCCCCGCGTACTCCTGCGTTGAT
+
;;;IIIII???HHHIIIIIIIIIIIIIIIIIIIIIIIIIIIIIIHHHHIIIII666HHIIIIIIIIIIIIIIIIHHHIIIIIIIIIIIIIIIIIIIIIIIIIIIHHHIFFHHIIIIIIIIIIIIIIIIIIIIIIIIIIIIIIIIIIIIIIIIIIIIIIIIIIIIIIIIIIIIIHHHIIIIIIIIIHHHIIIIIIIIIIIIIIIIII@@@@HH>HHHIIIIIIIIIHHHIIIIIIIIIIIIIIIIIIIIIIIIIIIIIIIIIIHHHIIIIIIIIIIIIIIIIIIIIH<3333II6EEEGIIIHHHHIIIIIIHHHIIIIIIIIIIIIIIIHHHIIIIIIIIIIIHHHIEEBEGEAB57777IIIIIIIIIIIIIIIICCCCDHIFFFHHAAHIHHHEECCCEE=;<9<<<55552///=2:/..>????8351443348=444<ACEEECCCEEEBACEEEEACAEEEBBA@<@@???@@1:8858:-----1+45???<;;??=@@?::
@CUESOTKO74
ACTTAAAAGAATTGTTGAAGTAGTGTTTGTATTTGAATAAGATTAGAAAGCTCCTCATCTCACAACCCAAATGTGGGGGAGTTGGTTTTTACTATTCTTCTGTTTAC
+
FFFFBBBBFFFIH;::HHHIIIIHH@@@IIIHHHIIIIIIIIIIIIIIIIIIFFFFFFFFFFFFF=;8666443,,,,,4-77--,,,,,74-39<<<<<>A<;8<:
@CUESOTKO75
TACTGAACAATGCGACGGGTGCGCTTCTTGTAGAGAATACGATAACCACACTCTCGACATTGTATGACATCACCCTGCTTCAGAGTGTTCTCCATTCCACAATCTCCACAGATGTAACTGACTGGTTCAGGTTGAGGATCCATGAGTCAAACTTCAAAATACTTCCTGCCGCTGCGAGGCAGATACGAGGGCAGAGAGAGAAATCGAAGTCGCGTAGGGCTATGGCGGTGATTACAGTC
+
IIIIIIIIIIIIIIG?6666:IIIIIIIIIIIIIIIIIIIIIIIIIIIIIIIIIIIIIIIIIIIIIIIIIIIHHHGGFHFBCCGGGC@@A?@>7111174::AA>@ADDFFIIIIIHCA@CDD<<55759<99254::;<<@@GGEGHBBEH=>>>@@=C:DEECD<==AAADDGGGGDDDGDFFIIHDDBBBFIGGGEC<<=AA==<@DACEEGD888==AHHIIIFGFGIIIIIID=
@CUESOTKO77
GACATTTTATGTACATTAGTTCAGTTTAGTCGGGTAGCTCGTATTCGAACTTCTTGTAACGGACGCTGCCCGGTACGTAAGCTTGGTGGCAGATAGTTCCCTGTACTATATAATAGCCT
+
FFFFAAAEFFFFAAA@A?>=3444000362788844244<A?<<<@>888<<<><000008===;<=?888<<4403<99=?884448<<?AAABB??666:?DDDCCCDFFFFFB?<6
@CUESOTKO78
CGTGATTCTTAATGCTGTGGAGTGAAAGAGCATCGGTGATTTCAACGGGAGTCATGGCATCCTTAAGATCCTGTTTGTTTGCAAAGACCAGCACCACAGATTGCTGAAGATCTTCATGACCGAGTAGTCTGAACAGCTCCTCCTTCATGATGGTGATTCTTGCTCTATCTGTGCTGTCTATCACAACAATCACTGCATGCGTTCCGCGGTAATATGTTGCCCACTGATGTCCTAAGCCTGTCTTGCCCACCAACGA
+
FFFFFFFFFFFIIIIIIIIIIIII;;;IIIIHHHIIIIIHHHIIIIHHHIIIFFFFFFFFFFFFFFFFFFFFFFFFFFFFFFFFFFFFFFFFFFFFFFFFFFFFFFFFFFFFFFFFFFFFFFFFFFFFFFFFFFFFFFFFFFFFFFFFFFFFFFFFFFFFFFFFFFFFFFFFFFFFFFFFFFFFFFFF@AAA@FFFFFDDFDDD?:555B=888=4444448949:=<<<44342422::976676864//99;<6
@CUESOTKO80
TTTGAATGTATAAATTAAACTGAGAAAATCGATCTGTTCGAACCATTTTTCCATCTAAGCAAGTTGAGATGCTTATTATATGATTAGAAAACTGATGGAAAATCTGAAAATCCCAATGTTGAGATGATTATTGGCTTAATTGGGCAAATGGAGTGAAAATAATTGAATTTATTACTGTAATTTCCATCTGCATATTTATTATTGAATAATTAGTTCCTTAGTTGTTTTGCCCCTCAAACAAAGCCTACGACTTTGGATAACCACTTTTTTCTTCATTAATATATTATTAATATTATTGCTGT
+
FFFFFFFFFFFHHHIHFFFDDDD=3333AABDDBBBDGDDDDDDA88666AADDDDDFFFFFFFFFFFFFFFFFFFFFFFFFFFFFF8866BBBBBBB5566AADD;;;;FFFFFFFFFFFFFFFFFFFF:::::=AAA>>88:B::8?@AAA@?4444<66>A===??FFFFFFFFFFFFFFDDDFFFFFFFFFFFFFFFFDA@@FFFFFFFFFFFFCCCDDD;96686666<30008777<<=<=?DFF???:::ABBAA<8///1//4++8<>A<<<>ABBA=4444@@><9667:::5
@CUESOTKO81
TTTTTGCTCTTCTTTTGTTCACTAGTCTTGTAATTCTGACCTGGTTGTAGCGAATTCCATTTCAATGTGGAAAGCGCTGCTTCTGATGCCTGATTACGACAATTCATTATCAGATTTGCATTTCTAAGGCTACATCTTCATACATAATCAATTTGTGCCATCGACATTATCTTC
+
?????FFFFFFIAAAAIIIIIIIIIIIIIIIIIIIIIIIIIIIIIIIHHHHHFFDDDDFFFFFFFFFFFF@@@FFFFFFFFFFFFFFFFFFFFFFFFFFFFFFFFFFFFFFFFFDDDFFFFFFFFFFFFFFFFFFFFFFFFFFFFFFFFFFFFFFFFFFFFFFFFFDBA>=;78
@CUESOTKO83
TTTAGTGGCCACTGGTGGAACGTTATCAGCAGCAATCAAGCTTCTGGAACGAATGGGTGCGGAAGTCGTTGAATGTGCCTGTGTTGTTGGATTGCGCGAAGTTAAGGGACAGCGCAGGCTCAATGGAAAGCCACTTTATATCCTTGTTGAGCCACGCCAATTGGATGATTGTTTCTAAGGTGGGTGATATTGCTTCTGCTTAGGCTGATATTGAGGAGATGATGCTTGAGCGAACAGGCAGAGACAGAGACAGAGACAGAGAGATTTGATTCCTGCGTTCAAAGTTTGAGCAGCGATGAATGAAAGTTGGGTCCATTGTACTATTTTTTAGTGCTAAATTATGTGTCCTCTCTTCCCCAGGCTGTTAATTTCAACCAAAATCTTTAATGAACAAAACTATTCTCAGATTCTAATATAAC
+
HHHHHHHHHHHIIHHIIICCCHHHIIIIIIIIIIIIIIIIIIIIIGG>>>HIHHHHHHHHHHHHHHHHHHHHHHHHHHHHHHHHHHHHHHHHHHHHHHHHHHHHHHHHHHHHHHHHHHHHHHHHHHHHHHHHG@666@EGGGGEE@BBHHHHHHHHHHHHHHHFGGGGGG@;;;;466BBE;;;DEHHHHHHHHHHHHHHHHHHHHHHHHHHHHHHHHHHHHHHHHHHHHHH@@@@@@HHGGHHHHHHHHHHHHHHHHHHHHHHHHHHHHHHHHHHHDDDHHHHHHHDDDDDHHGGGGDDAA000<5500039=>>9;8;;11,,,,,,-7+8:;8;>GHHB@@@BD>@=?=/////.3488888=88...38844,,,,37...88299>B5555BA3??A@?AA?AAA?A>==9334
@CUESOTKO85
TATGGGCTGTCTCAATTCATTAATATAGTCATCGACATGCAGGTTGATAGGAACCAGATCATATAACAAGACTTGGAAATATATTGAATATCAATGAGAAAATGGAGGTACTTTAGACCCTCTTCGACAACATCCTACCTTTTCC
+
FFC666??DDBBBAAACFFFFFFFFFGFFFFFHFFFFFFFFFF???EFGFFCCCCFFFFFFFFFFFFDDBBBDD::31196AAA<444:9DDDB==<<6:66<9642243/,,,2:91123/248<>==@@@@@BBB@>222266
@CUESOTKO89
GCAAAGGAAGGCAGCAACGAAGGCTCGTCTTCGTACTAATGTTAACACTCAGCTTCATCATGGGAGGTGTTGTTTCTGAGAGTGTATGAGAATGTACACTTTGTTGGATGAATATAGGCTTCTTGGATGTATGTATGTATGTATGTATACTATTAAATTCGAG
+
.4...22,,,,47==;;34001199<?AABBBAAAABBB??<<844449????>>??@AAA;;85324244@<<;96::=BBBBBB::::=BA<899=<8;840044<?AAAAAAABA:::==?A???DFFFFFFFFFFFFFFFFDDDFFFFFF=<<<<<?94
@CUESOTKO92
AAGAAGCTGCTGCAAATGTTTCATTAGCCAGTGTTCAACCTTTGATAGCCATAGCTCAAGCTGCCAAGAGCTATTTCCTCAATGCCCAACAGCCCACGGATGCATAATATCATTCATGGATCTCACTTTGTTGTGTGTTTAATTTTCAATAATGGAGGATTCCAAACTTGTGATCAAGTTTAC
+
FFFFFFFFFFFFF666DA666DDDFFHFHHIIIIIIIIIIHHHIIIIIIHHHFFFFFFFFFFFFFFFFFFFFFFFFFFFFFFFFFFFFFFFFFFFFFFFFFFFFFFFFFFFFFFFFFFFFFFFFFF@@@FFFDBAAA;8888111/<=>?>@@>AACCCDDAACCFFFFDBAAA?>9700004
@CUESOTKO97
CACGATGACTTGTAAACCATGTATCATGGCAAGTAGGTCTGAGATCGTACGTCGAAACACCAAAACCTGTTTATCTGCAGCTACCTTTCCACGCGTGATATTCCACATTTGTACATAAATTTAGAAGAAATGTTAATGTTATGGTATTTCAAAAACTGGGTTTACACTACTTGATGAGAAAGTAATGCCTATTCTTCT
+
FFFFFFFFFDD@:66666ADBDDDFFHIIIHHIIIIIIIIIIIIIIIIIIIHFF?==A><<111144AA;<=BAFFFFFFFFFFFFFFFFFFFFFFFFFFFFFFFFFFFFFFFFFFFFFFFFFFFFFFFFFFFFFFFFFFFFFFFFFFFC;;;;7A??????????ADFAAADDDDDA666DD>>AAABBAA=>3238
@CUESOTKO99
TAATTAAATGTTACATTTAAAAGGTTGATCTATTTTGAAGTGCTAAATATACAGATATGAGATATTCTCAAAACACAAATAAGTAAACTGTCTGAAATGTATCTGTACTCCATGTTTGTGCTTCTTAGCTATTCATTATTTATTCCATTATCACCTTAATACTTTTCATTTCGTTTATTCATGATGTTGTGGATTGGTGATCTCTACATAGTAATACC
+
III::444CCHGHHH@683333=;99?DEHIIAAA@CBDIIIIIHHHIIIIIIIIIIIIIIIIIIIIEE4444<8@111A9<HE888DIIIIIIHHHIIIIIIIIIIIIIIIIIHHHIIIIIIIIIIIIIIHHIIDDD888=77==GIIIIIIIIIIIIIII@@=>AB988DB664;66=BGGGGIEEEFGGIBB::8GIIIIIIIIIIIIHIEE?A=
@CUESOTKP02
TTTCTCTTGGCCACTTTTAGTGCTCTCTTGTCCTTTCCAACTTTAAGAAGCTCAGTGATTCTCTTCTCATATGGTGCAAAACCAGCAACTTCCCGGATCAAACTCCTCACAAAGAGAACTCTCTTGCTGCTTTTTCCTTTACGATCAGAGGGGCGCGGGGCCAGCTCTTTCTTTGTAACAATGTGCCCTTTGTTAAGTCCCACGAAGAGACCAGTATTCGGCTGCTTCGGAGCCATTGCCTTCTCGGACGGAGTAAAACCAAGTGATCGGAGGCAAGCGAAGCTC
+
HHHIIIIIIIIIIIAAAAIIIIIIIIIICG??????IIIIIDDDIIHHHIIIIIIIIIIHHHHHIIIIIIFBEEC=>2220445??===799;CEECCCDDGH???IIIIHHHIIIIIIIIIIIIIIIII8;888??000??GEGGGDB7777A271111>>EEEEEBCEIHHHIIHHHIIIIIIHHHHHHIIIIIIIHHHIIIIIIIIIHHHHIIIIIIIIIIIIIIIIIIIIIIIIIIIIIIIIIIIIIIII@@@@HH>>IIIIIDCCIIIIIIGIEEEEEE5
@CUESOTKP08
GAGAGACAAACTGAGGAAGGAGGTTTTCCGGTGGGGACTAACATTTCTCATGCTGACGGTCGTAATCGATCCGATGCCGAAAATTCTAAGAAATGTTGCTGTTTTCCATGGGGAAAGTGACTGCGGGGAAGTTTTTGTTCTTCCAGTAAGGAATGAAAATGATGAGAAATTGTCGTCTAATGGAAACCCGCGTGCCAGCAGGTACGAATCGATAACCATTCTGGAGGAGTTAGAATTTTAAGTGATTTCAAACTTTGATTGATTGATTGATTTCAAGTGTATTTGTTATTAGTATTCCTTGAAATAGAATGATTGGTT
+
6E>HHHHHHHIIIIHGEECAB00///...86-..//>DDBEGGACEHHHHHHHHHHHHHHHHHHHHHHHHHHHHHHHHHAAAAHHHHHHH>>>HHHHHHGH>>>>EEHHCCCCHHHHHHHHHHG9999BB311111B79GGGGHHHHHHHHHHHHCCCCHHHHHHHBBBHHHHHHHHHHHHHHHHHHHHHHHHHHHHHHHHHHHHHHHHHHHHHHHHHHHHHHHHHGE566;EBD333299H=GD>>B;;;@@666@@EGGDDAAAAA;;200555A>=?>355>74:3359;=3333?<5220>9DEEDDD5555::
@CUESOTKP12
TTCCTCCAAAGAGAGCTCTCCTTGAAGGACTTCGAAAGTAATTTCTCGAGATCTCAGGCACCAGCCTAATGATATCAACCAACCTACGAGGGCCTCCGGTATCTTGCACAGCTTTGATACAGAGACTACGAGGGGATGGCCGTGATTTTATCACATCATATCTCCAATATGAAGCATTCTTTTGAGGAGTAAAGGCATAATTTAGGAGGCCAGTAGAGACTAAACTTGCAGATTGTGCCATTCAATGTACCACTGCCTATATTTCTAGAATTCGATTTCAGGTTCCGCTCTGGGAGTGAAGAACAGGAGAACTGCTCCCCtatcgacggagacaaaaaaaaa
+
IIIIIIIHHHIIIIIIIIIIIIIIIIIIIIIIIIHHHIIII;;;IIIIIIIIIIIIIIIIIIIIIC???IIIIIIIIIIIIIIIIIIIIHHHIIIIIIIIIIIIIIIIIIIIHHHIIIIIIIIIIIIIIIICCCCIIIIIIIIIICCCCIIIIIIIIIIIIIIIIIIIIIIIIIIIIII@@>>IIIII?710088F?000001:EGEEEEEIIIIIIIII?666?IIIIIIIIIIIIIIIIIHHHIIIIIIIIIIIIIIIIHHHIIIIIIIIIII???IIIIIIIIIIIIIHHHIIIIIIIIIIIIIIIIIIIEEC;;;;HDDDIIIIIIIII..6666666
@CUESOTKP17
AGTTTGAGGAATTTCAGTTCATGTAATGAATCATCTCAGGATGAACATGGAGTAGGGGCAAGTGGTCAGGGGTTGCCAAAAGCGGAGTGCTTGAACAAAAGGGAAACTTTATGGGAGGTGATATGCTGAAAGCTGGGTTCCAAGAAACAACTGGATGGAAGAGAAATGGAACTAGCACTGAAGCAGAAGCTTCTACATCTGGCCAAGACAGTGTACAAGG
+
IIHHHIIIIIIHHHIIIIIIIIIIIIIIIIIIIIIIIIIIIIIIIIIIIIIIIICCCCIIIIIIIIIC4222<<9AA2224CIIIIIICIGGIGEB222297@885GBEHIIHHHIIIIIIIIIIIIIHHHIIIHHHIIHHHHHBBBH>>DIIIIIIIIIIIIHHHIIIIIIIIIIIIIIIIIIIIIIIIIIIIIIIIIIII????DHIIIIEBHHFB96
@CUESOTKP18
TTCGTCTTCCACAGCTTTGGCAATATCATTCTTCTGTTCAAAAGTTGAATCAAGGTCCAACTTTGGAACACTTGCCCTAATAACATCAAAGACATAAGCTTGGATTTGTTCTCTTGTATTGCTTAGCTTATAAAAGCATCTGAAGCCTTGTCGGCCAGGGCTCGGTATTGAATAGAGGCAACGACGGTGACAAAAACATTATCCTTCGTCTTTGTCTCACAGCGAACATCAAGTTGCTGGACACGTAAAGAGAGATAACCAGCTACCTGGCTTCCAAGGC
+
FFFFFFFFFFFIIIIHHHIIIIIIIIIHHHIIIIIIIIIBFFFIIIIIHIIIFFFFFFFFFFFFFFFFFFFFFFFFFFFFFFFFFFFFFFFFFFFFFFFFFFFF;;;FFFFFFFFFFFFFFFFDBBBBBB53333=ABBBBBDFFFFFFFFFFFFFFFFFFFFFFFFFFFFFFFFDDDFFFFDBBAAAA??1111183>=?<<<AAFFFFFFFFFFFFFFFFFFFFFFFFFFFFFFFFFFFFFFF????A8??DA???CCGGGDDDDDDA?54446666<
@CUESOTKP19
TTAAAATAATTCATGTGACATGCAATCCTAATATGATTTAATAATACGTATTTACATATTCAAAATATTAGTATACTAATATGGTACTATTGATCTAATAATTATTACTAAACATAAATAATAATTTTTAAAACTAGGATCAATTCAAGGCATTAAACCTAAAATAGTTGGTTTATGTTGAGGTTGAATTAAAAGCATATACGAGGAATTGACGATATTGATTTTAATTATGTCAACAAGGGTT
+
IICCCCIIIIIIIIIIIIIIIIIIIIIIIIIIIIIIHHHIIIIIIIIIIIHHHIIIIIIEC6666C:IIIIIIIIIIIIIIIIIIIIIIIIIIIIIIIIIIIIIIIIIF666HDI?=;B<<B@@//-/-22745-.47@EEEEAAEEEEEBB>>==@BB?9::>C:IIIIIHHB?=?CIHGHIIC9::EE===<???IIIIIIIIIIIIGGGEEEGE@@A@4444==::EEIIIIIIIIHHHIG
@CUESOTKP21
GTTTGTGAAAGGGAAGGGCTTACAGAGATTGGTGAGAGAGTTAATGGAGGGAGAGAAGGGGAAGGAGGTGAGGAGGAGAGCAATGGAGATTTCAGCGATGGCGAAGAAAGCCATGGCGGAGAATGGGTCGTCGTGGAGGGATTTAGAACAACTGGTTCACAAGATGTGCAGCAACGAATTACCATTACCGCAGACGGTTTTGGCAGCACCCGGTGGAGATGGAATAAATGATGTTCATTAAATATTTCCCACCAACTACGTATTTCATTTGACAAAATGAAAATAATGGGGCATGTGTCCCCTTTCACTCTCAATaaaaaaaaaaa
+
IHHHIIICCCHHHIIHHHIIIIIIIIIIIIIIIIIIIIII????IIIIHHHIIIIIICCCCIIIIIIIIIIIIIIIIIIIIIIIIIIIIHHHIIIIIIGGGIIIIIBBBIIIIIIIIIIIIIIIHHHIIIIIIIIIIHHHIHHHIIIIIIIIIIIIIIIIIIIIIIIIIIIIIIIIIIIIIIIIIIIIIIIIIIIII;;;;GGIIIIIHHHIIIIIIIIIIIIIIHHHIIIIIIIII>>;;;62//////5//;;9GIIIIIHHHIIHHHIII<<<9GB4444>48I====IIIIIIIBBCCH??2EEE@===:7,,,,,,,,,,,
@CUESOTKP29
TTTGATTCTAGCAGGATATTTGAGCCTTGGAGCTTTCAAGAAGAAGAAGAACTCCTACCTTGCTCTGATTCTTGAAACAGTATGTGCCGCTGCACTCACGTGGGTTATGGGACAGCGATATTTGCAGACTTCTAAGATCATGCCGGCTGGAGTTGTTGCTGGAATCAGTTCTATCATGACTTTATTCTACTTGTACAAGCTCGCAACCGGTGGCAACCATATTTCTCCCAAGGCCGAGTGATGATTTCGACTACTTACTTTGGTACTTGATATAGAAAATGCATTGGATCACACGAAAAACTCGAACAATGTTTTAATGCACTGATTTGCTGTTTATTGCTAACTCTGTGAATGTCGACATGTAAACTGATGAATGTTCGTTAGTGATTA
+
HHHIIIIIIIIIIIIIIIHHHIIIGGGGIIIIIHHHIIIIIIIIIIIIIIIIIIIIIIIIIIIIIIIIIIIIGC666>DIIIIIHFGGIIIIIIIIIIIIIHHHIIIIHHHIIIIIIIIIHHHIIIIIIIIIIIIIIIIIIIIIIIIIIIIIIIIIIIIIIIIIIIIIIIIIIIIIIIIIGGGIIIIIIIIIIIIIIIIIIIIIIIIIIIIIIIIIIIIII999B;>>>BBIIIIIIIIIIIII>>>GGIIIIDDDDIAAA551=BEAEEEEEGB5555GIIIGDDDIIIIIID=11111<GDD===HIIICCCCIIBIIIIIIIHHHIIIG777GCIIIIIIIIIIIIIIIIIIIIIIIII<<<<E<<<BBBBGGEEEECCA@:8:444
@CUESOTKP35
TGACTAATTAAAGAAAATAATCGAAATTATATAATAATAAGAAAAAGAGTTTCGAGAAAAAAAATAGAGAGAATATATATTTTACGTGGAGTAAGATATTTGAAAAGATTATGTTTTATATCAGATGATTTATGTGTAGAACGCTCGCATTTGAGTCATGAAATACTTCTAATTATTTAAGTGCTCTGTTTGACT
+
IIIIIIIIIHHHH5444GAHIII???HHIIIIIIIIIIIID66633=1?<@@??:2,,,,,,,,3+A?FFGIIIIIIIICCCCIIHBHHIIIIIIIIIHHG?6644@6DDF=@113394IEEEIIIIIHHHIIIIIIIIIIIIIIIIIHGGGHIIIIIIDCCGIIIIIIIIIIIIHHHIIIIIIIIIIHDCDCEE
@CUESOTKP39
TTTCGCAACAGCAGTATCAGCTTTACCACCTCCATATCTTTTCTTGAAGTCGGCTTTCATCCGTTCCAAAAAGGCTATGGATATCTGCTTACCGAGAGACTCTTTCGCCACAACACAGTAAGCATAACCATCTTCGACCAGGAAATTAAAGGTATGATGGTCGCAATCGTAAGTGAACTTATTATTGGCAGAAGGAAGTTTCTGAAGGCACTGATTCGCAATCGCCGGAAAGTTTCCGGTGAACTCCGTGAACTCCGCCAAGATCATGGTTCCTCTAGCCACAAAGCTGTAAATGAACGAGTCTTGACTCATCTTCTTCGAGAAGAGTGAGCGAGTGAGTCAACTCGGACGAAGAGGAAACAGAGCACTCAGGAAGATCGCCGCTC
+
HHHIIIIIIIIIIIIIIIIIIHHHIIIIIIIIIIIIII>>>>IIIIIIIIIIIIHHHIIIIIIIIEE33333CCIIIIIIIIIIIIIIIIIIIIIIIIIIIIHHHIIIIIIIIIIIIIIIIIIIIIIIIIIIIIIIIIIIII;;;HHHHHIIIIIIIIIIIIIHHHHIIIIIIIIIIIIIIIIIIIHHHIIIIIIIIIHHHIIIIIIIIIIIIIIIIIHHHHIIIIIIHHHIHHHIIIIIIIIIIIIIIIIIIIIIIHHHHIIIIIIIIIIIIIIIIIIIIIHHHIIIIIHHHII???DHIIIIIIIIIIIIIIIIIIIIIIIIIIIIIIIIIIIIIIIIIHHHIIIIIIIIIIIIIHHFHCIIIIIIIIIIIIIIIIIIIIIIIB
@CUESOTKP46
TTTCTGAAAACTTACACAGGCCATGCTAACTCGAAATTCTGCATCGCCTCCACCTTTTCTGTGACAAATGGAAAGTATATCGTGAGTGGTTCAGAAGACAATTGTGTGTATCTATGGGAACTGCAGACCAGGGAAATAGTTCAGAAACTAGAAGGTCACTCTGACACAGTTATATCAGTATCTTGTCACCCCAGCGAGAACCTGATTGCTTCTGGAGCACTGGGCAATGATAAAACTGTGAAGATCTGGACCCAGAAGAAAGACTAGTTCATTTGTCATCAAGGCAATCCAAGATCAAGGTTTGAACATATAACTCTGTGGTGGTGGCACAATTCTTGTAGCTTAGATTTATTAAGTAGAAACTGTTAAAAACATAACCTTTTTAAAGTTAAGCATGTAAGTTTTGTTTTATTCTCCGCGTCTCTGTTGTTGTCACCCTAACGATTGCTATCACAGATTCGGTGATGTTTATGAATGTAGTGTAGTTG
+
HHHIII@@@@IIIIIIIIIIIIIIIIIIGGEEEGGHIIIIIIIIIIIIIIIIII@@@@IIIIIIIHHHICC;;;GIIIIIIIIIIIIGGGGIIIIIIIIIIIIIIIIIIIIIIIIHHHIIIIIIIIIIIIHHHCCCGDIIIIIIHHHIIIIIIIIIIIIIIIIIIIIIIIIIIIIIIIIIIIIIIIGG:;;;GIIIIIIIIIIIIIIIIIIIIIIIIIIIIHHHIIIIIIC;;;;?IIIIIIIIIIIIIIHHHIIIIIHHHIIIIIIIIIIHHHIIIIIIIIIIIIIIIIIIIIIIIIGGGGHCCCCIGGGGIIIIIIGGGIIIIIIIIIIIIIIIIIIIII???II???ICCIIGEBCCDDIIIII77777G3IECDD222..111=--22;@ABCC???@@@@I6444I66G;?996:>????A@?:77==AA==<::::A=>>>A>:::A==:::AAAAA@AA>444A@555:A?A>>??=4444
@CUESOTKP49
GTTTTGTTGCAAGCGATCAAAAGCCCTCTCTTTACGGTTTTGATGTGACATCGACGGCATGCTGTGCAACGGGGATATTTGAGATGGGCTATGCTTGCAATCGGAACAACTTATTCACTTGCACAGATGCAAACAAGTACATATTTTGGGACTCATTTCATCCCACTCAAAAAACCAACCAATCGTCTCTGGGTATGTGGTCAAGAACGTACTTTCACAGTTTCTTTAATTACTCCGTTGATCAAATTTAAATTTGGAGGTTTTGAAACTTGTTCACACAAAAAGGTATTGAATTTGTTCAAACGGTAGAAAATTTTCTTTTGAAAGTCGTATTTGATCCA
+
FDDDDFFFFFDDEFBB@@6664411092==555=9..----24:=???ADFFFFFFFFFFCAA@AAA=4411118>?666?<<891119?@@@@AAAABBBB55666AFFFFFFFFFFFFFFD@@<<<FFFFF?<9=BBAA<8000144449@AA<==DDFFD@=9<F66772288..448844436??@;;;A====AAAA>:555=::9?;88=@@?<1114444AA9<><98:ABBBBDD336?=<774//.;6-,,,,,,1111771-,,33888--------,15755,,,3/4=666>;8943....2/1/3++--9///8<><??888<9442:
@CUESOTKP54
AGCTGATAATCAGTACGATTAACATGAGGCACATCACAATTGTGGGATGATGGAACAATATCTTCGAGCTTCTTGGCAGTGAAGATGTCAATTCCAACAAAGTGACACTTCGCATGGCCGTGCTTGCCTGTCTTAGAAGTTGAAACCTCAACCACCTTGCATGGACGGTTCTTGATGACGATGTAACCGTTCTTCCGGATGGTACCGGCCTGTTGCGGGTAGGTTTTGGAGGCTCCGGCGTCGGCCTTGGATTCGAAGTGGTGCTCCTCGTCCGACATGGCTGAAGATTTAGTTCTTCTGCAGCTTCCGAGCTTCTTCTTCTGTGTCAAACAGTGCGATTCGGTGGAAGCAGAAGG
+
IIIIIIIIIIIIIIIIIIIIIIIIIIIIIIIIIIIIIIIIIIIHHHIIIIIIIIIIIIIIIIIIIIIIIIIIIIIIIIIIIIIIIIIIIIIIIIIIIIHHHIIIIIIIIIIIIIIIIIIIIIIIIIIIIIIIIIIIIIIIIIHHHIIIIIIIIIIIIIIIIIIIIIIIIIIIIIIIIIIIIIIIIIIIIIIIIIIIIIIIIIIIIIIIIIIIIIIIHHHIIIICC??==;HIIIHHHHIIIEEEAA<<77559=5558=;;>@DA@@BE?=999??EIDDA@=>>A?444=E::B??EEIIIIE????HHHIIIIIIIIIIIIIIDD999?CIGEGEIIC;;;9CIID@=::8@77
@CUESOTKP55
CAGTCTCAACAGAGGATGGAAAATCTTTTTGTTCTTGTTAGTTAAGGTTAGTTCTTCTGTATTACATGGAAACTTCTGCACTTGAAGCAACCAACGTCGAGAACGCGTTTGCCGAAGTCCTTACTCAAATCTATCACATTGTAAGCAAGAAGGCCATGGAGGCTGGCGAGGACGCAGCTGCTGCTTCGGTTCCTTCGAAAAGGAGAGAAAATCGACGTCGGTAAGGACGTTTCTGCTGTAAAGAAAGGCGGCTGCTGTTCGAGTTAGGCTTTTGATTTGCATCTTTTCTTATGAGCTCCATAGTTTAGT
+
IIIIIIGGGIIIECCIIEE<<<<EB/////C;7@83:44@@@@@@CC@@A:44>99;:>;GCC>@>E>>>>>B>>=AEEIIIIGGGIIIIIIBBFGIIIIIIIIIIIHDCCCCIIIC???GGIIIIHHHIIIIIIIIIGGGGIIIIGEEFFIIGEEGIIIIIIIIIIIIIIIIIIIIIIIIIIIIII??;9>>@@@=////446=;8//13??IIIIIIIIIIIIIIIIHHHIIIIIII;;;IHHHIIIIIIIIIGGGGGIIIIIIIIE====IA999::?:5////416A=ADBB:::IIIIEEEIIC
@CUESOTKP58
TTCTCTTGTCGGAGCCGGTGGCTTTCCAGTGGCCAATACCGGTGGTCCGGTTGGGTCTTCCGCCGCCACAACCACCGTGTTTTCTGTCTCTAGGTACAAAAAGTACCATTCTCTCTCACCATTCTTAGCCAAATCAGGTAAGTCCCATGGGTCGTGTTGGTAAATGTTGAGAAATCCGATAACGTCGAAGCTATGTCGGGCTTTGCCGAAAACAATATGTTTGAGATAAAATTCGAGAAGCTCTTCTTCTGTCGGGTGGAAGCGAAAGCCCGGGAGCTGGCCGAGCTGATGGGGTGTGTCCGCCATGGAAGCTTATTTGAAGCTTAATCGGTTTGGTGGGTTTTCAT
+
IIIIIIIIIIIIIIIIIIIIIIHHHIIIIIIIIIIIIIIIIIIIIIIIIIIIHHHIIIIIIIIIIIIIIIIIIIIIIII@@@@IIIIIIIIIIIIHH33333II7HHHIIIIIIIIIIIIIIIIIIIIIIHHHIIIIIIIIIHGGHIIHHHIIIIIIIIIIHHHIIIIIIIHHHDCCIIIIIIIIIIIIIIIIIIIIHHHIHHHIIII;;;;HFFIIIICCEIIII?6666HHHHHIIIIIIIIIIIIDDDDIHEEIII???DDCCCIFFFEGGHIIHHHIEEA@AEE@=2222;2>>@@@><EEGBBBB?BBBB@@@EEE@A<<<<@A77255EE@???9>>>HHI
@CUESOTKP60
AACGGTAACGAGAAAACCGATATAGGCATGGTGGTGATTAGGGCAGTAGCGTGGTAACCGTTGAAGCACTTGAACCTGTAAACAGGATGCAGTGATGGTGCACGCGTTGGAATTTGCTGCTCTGTTTCATAGATTGAGTGAGTAAAACATTCGGAACTGTTGCATTTA
+
FFFFFDBBBBA5333111A9??AADFHIIHHFDBBBBB=56335:BBAAABACCDFFFFFFFDDDFFFFFFFDDDDDBB::89244<????BBBBDDDDDFFFFFFFFFFFFFFFFFFFFFCDDDDFFFFFFFFFFFFFFFFFAAAAD;@@ADFFFDDBBBB@?8866
@CUESOTKP64
TATTGTCAGTAGTTGGTCTCTTCAAGAACAATCTTTGATTCTTTAGGAACTTGCATTCTGTTATGTCTTCCCTGTGCTTTCTTCCTAAGTTAGGAGCTTCCATTAGAACTTTACATCTCCTATGGCAGCTTCGTCGTCGATAACTTGTGAAAAATGCTTAAAGAGATAGAGAACAAAGTTCTTGAAAGATCAAAAAA
+
@EFFHFFHHIIIIIIIIIIIIIFFFFFFFFFFF===FFFFFFFFFFFFFFFFFFFFFFFFFFFFFFFFFFFFFFFFFFFFFFFFFDDDDDFFFFFFFFFFFFFFFFDDCFFFFFFFFFFFFFFFFFFFFFFFFFFFFFFFFFFFDDDDA3111/??>88000?<AAA@?8::AA666FFDDFFFFFFF8??1/5555
@CUESOTKP66
GGCGGCCGGTCACCGGAATGTGGTTCTTGCGGCGATCTGTTGTATTTTGGGGTTATTTTATAAAATTGATATACTTATATAATGTGATGTAATTCTTGAGTGATTATTTGGGAGA
+
66ADFFFFFFFIIIIIIIIIIIIIIIIIIIIIIIIIIIIGDBAA77661111//A6777A;?AAAFFFFFFFFFFFFFFFFFFFFFFFFFFFFFFFFFFFFFFFFFF??65546?
@CUESOTKP69
TCATTTAGGCATGAAGGAACCGCCTGGATTGGTTGAAAACAAAACCAGCTTTCTGGCAATTTTCCTCCAGAAGCTTCACTTGTGAAGGCCCATCAGGGCAGAATACCACAACAGCTCCTCCACTGCCTGTGAACTTCGAAGCAGCGCCTACTCTTCGGGCTAATTCCACCATTTCTATGTTTAAAGCACCCAGAACATCATCTCCAAACATTCTCCTGCGAAGATCAAAATTGCGGTTCATAAGTGCTGCAAGTTTTGAATAGTCCTTCTCAAGTAAACTGTCCTTCCTTCTTCTGCAACCATAGCAACTTCTTGCATTGATGATATAATTAATTTGTCACCATTGAGCCACCTCTGTCGTACTGTACTGTGGACCTTTCCAGAATCACTCGGATTATCAGCATAAATTAGATAGAGTGGAGGGAGAAGATTAATATCCATGGGTGTGTATATGCCATGCCCAAG
+
IIIHHHIIIIIIIIIIIIIIIIIIIIIIIIIIIEF:777@////11?HH@@@IIIIIII>>>>IIIIIIIIIIIIIIIIIIIIIIIIICCCIIIIHHHIIIIIIIIIIIIIIIIIIIIIIIIIIIIIIIIIIIIIIIIIIIIIIIIIIIIIIIIIIHHHIIHHHHIIIIIIHHHIIIIIHHHHHHIIIHHHIIIIIIIIIIIIIICCCIIIIIIIIIIIIIIIIIIAAAAIIIIIIIIIIIIIIIIIIIIIIICCCCIIIIIIIIIIIEEC??991115=FB==442444444;:EGEIIIIIIIIIIIIIIIIIIIIIIIIIIII???EEII997B=EEIIDCCIIIIIIIIIIIIIIIIIIIIIIHHHHIIC;;;;;EHIIIIIIIIIIIIIIIIIIIIIIIHHHCC=D???IIIIIEE===E9@@@@<<;;??CCCCE779@9EEEEEEEEEEEC@444@@E
@CUESOTKP70
GGTGGTGATGCTGCTTCTGGAGGGTCTCAGGGTGGCGAACAAGCTTCTGAAGCTGAGTACGAAGAGGTGAAGAAATAAGGCAAGGCGCTGTAATGTCGTCCTGATTGTTCGGTTGCATGGATTTTCTTTCCCTTACTTTTTATTTAACC
+
66=FFFFFFFFIIIIIIIIIIHHHIIIIIHHHIIIIIIIIIIIIIIIIIIIIFFFFFFFFFFFFFFFFFFFFFFFFFFFFFFFFFFFFFFFFFFFFFFFFFFFFFFFFFFFFFFFFFFDBB7754</--.../.32000228103<999
@CUESOTKP72
TTTCAAATAATGAAACATATTGGAACAGAATTTAGAATGGCACATACCACATTCCCGAACAATTTATGACTATATTTCATAGAAATCTAGTTGCTTTACGCTCTAGTGCAATAAAAGTTTACATTTCACATGTAGAATGAGGAATACAATTTTGAAGAACACACCTTCCAAGGTTTGAATCCTCCGAATTGGCTGCTCCTACCATTTTGTACAATAGTCCACATCAAACTTCTTGGCCTCCTTTTGCAATCAGGAGGAGCTTTTATTAAATCTGTTTCCATGCTTACTACTTCTTTGTTTCATAGAGATAACCCTTCTCTTTGCAGCTTTGGATTGCTCCA
+
GGGIGGGIIIII;;;IIIIIIBBDDIIIIIHHHIIIIIIIIIIIIIIIHEE;;111911/9A555:<DDGIIIIBBBGGIIIHHHIIHIIHHHIHHHIGGGGIIIIIIIIIICCCCIH;;6;;HHHIIHIIIGGBBBIIGEACAA=B::1111755>AAEBEEAADD;;44////////:88A=AGEGDFFFFFIIIHHDAAAF====5058DFGFGGDDFFHIIEEBGAAADGA?777997999;;;;CCGED@?:;:=33335--//4:=@D>>>?AADGA=;;BAB>;;;///5---5:=?:88>??????BB<GGAAADDGGIBBB777FFFIIHHA
@CUESOTKP76
AGAGTAGGACCTCGAATTTCGCAATGTCGATGTCCGAAGGTAATTTCATGGTCCCGAGCGAGACTCCATCTTCAGGGTTATCTTCCGATGGCAAATATCTGTGTTCTCCTCCGAAGACTTAGGCGCAAGGTTCATGTTCCTAGGGCATGGACTTGAGACGCCGGAGAGCTTAGAGAATTGCCGACGCCGTGTGTTCCAACCGACGTAAACCAGTGACGGATGAGACGCCATAGTAGACAAGATAGAAGGGCGAGAATCAACTGTTGTGTGACGAATGAGGTGCTTTGTTGAATGAGTAATGGAGGCCATGAGTCTGATGGCGAAGAACCAAAGCCGAGTAGCAGAGAGAAAGGAGATGGAGATTACTGGTGATTTGCAGGTCTAGAGAGGGAGAGGATAGCGTTTCAGCGAT
+
IIIIIIIIIIIIIIIIHHHIIIIIIIIIIIIIIIIIIIIIIIIHHHIIIIIIHHHIIIIIIIIIIIIIIIIIIIDGGF>><CGEEC@@@D@=53372EGEIGDDFIIIIIIICBBBIIIFBCCCDIBBBCGGDDADCC>>47111;;AAAAADDBBBIIIIIIIIIIIIIIIIIIIIIIIIIIIIIIIIIIIIIIIIIIIIIIIIIHHHIIIIIIG>>>IIIIIIIIIIIIIGBBBIIBBBIIIIIIHHHIFB>==IIIIIIIIIIIIIIIIIIIIIIIIIIIHHHIIIIIIIIIIIIIIIIGGGIIIIIIIIIIIIIIIIIIIIIIII222IIGGGGIIIIIIIIIIAAAAAIIIFDDDEHHDCDHHHHHHBBBDEED@6656E@<<<::>7@@ECD<665@==@??B;55
@CUESOTKP79
TTTTTATTTAGGTCGAATCAAATCTTTCCTTTCCATCCTTTGTACTTCTGGTGGTACTTTTTGTTGATAATTATTCAAAGAACGTGGTTAAGGATGCAAGAAGTATTATGCTGTTATGCTTGATCATGTTCAATTCTCATTATGGAAAGAAGTGAACCTACATTTGTTCCAGAGTGGCTGAGAATTTCTGGAAGTCTCTCTGGGAGTGGGAATTCAGCTCAACAATCTGCATCGTCTAGTTCTAACACCGATGGTACTTCTCAATCTCAATGCTCGAGGAGTAGAACTTCAAAGAGCATTAGCGATATGGATAAACCACACTTTGAATTCTTGGATCGGTCATCTTCATCAAGCTCAAGGAGGAGTTCTAGTAATGGGTCTGGAAAGAATGCTTACAGTAGTTTTAATAGGAATCATCATGATAGTGACCGTGAGAAGGAGAAAGAACCGTCTAA
+
<<<;;DGGGIIIIIIIIIIHHHIIHHHIIHHHIIIIIIHHHIIIIIIIIIIIIIIII?????IIIIIIIIIIIIIIHHHIIIIHIBBBBBBBBBGIIIIIIIIIIIIIIIIIIIIIIIIIIIIIIIIIIIIIIIIIIIIIIIIIIHHHIIIIIIIIIIIIIIHHHIIIIIIIIIIIIIIIIIII@@@GIIIIIIIIIIIIIBBBIII;;;IIIIIIIIIIIIIIIIIIIIIIIIIIIIIIIIIIIIIGGGIIIIIIIIIIIIIIIIIIIIIIIIIG===HIIHAAAIIIG===IIIIIIIIIIIIIIIFFFFBAAAA<CEG======FGIIIIIIIIIIGGGGG===GIIIIIIIIDDDHHHHHHIIIHH@665E==9;:8.....222:=??B@??AEEE9995;<-26;4466AEAA====;=<;===74245777760---11266552466
@CUESOTKP80
AGAATTGAAGGGCATTGGAGTGAAAATGGCAGAGTACATTGTGGATCTCAGAGAAACTAGTCCATTGAAATCGCTTGCTGACTTGAAGAAACTGGGACTCTCATCCAAGCAGATCCATAACTTATTCAGCAAAGCTGCAATGGGAATATTTGGTAGAATAGAAGATTTGGCTGCTGTCCCTTGCCCAGAAACTTCATTATCCAACCAATAATGAAGGTAGAAGAAGACATAGTAATGTATTGGGAAGTGTGCCATAGCAACATCCTCCAAGTTGCTGTATGTTAAAATATTGTAACAGTAGAGAAGAGAACTGTCCGACTAAAGATTTTGCCTGGTCGGCGTGATGGGCTTCCTTCATGTTCTCTGTAAGCCCTATCTGTATTATTCATTAACC
+
IIIIIIIIIHHHIIIIIIIIIIAAAAIIIIIIIIIIIIIIIIIIIIIIIIIIIHHHIIIIIIIIIIIHHHIIIIIIIIIIIIIIIIIIHHHIIHHHIIIIIIIIIIIIIIIIIIIIIIIIIIIIIIIIIIHHHIIIIIIIIHHHIIIIHHHIIIIIIIIIIIIIIHHHIIIIIIIIIHHHIIIGGGIIHHHIIIIIIIIICCCCHHIIIIIIIIIIIIIIIIIIIIIIIIIIIIIIIIIIICCCIIIHHIIIIIIIIIIIIIIIIIIIHHHIIIIIIIIIIIICCCCIIIIIIIIIIIIIIIIIIIIIIIIIIIIIIIIIHHHIICCCCIIIDCCHHIIIIIIIIHHHHCCCCIIIIIIIIIIIIIDCCIHHHIIDCCIIHCCDH;??EACC<<
@CUESOTKP82
AAGATGTTCCTTACGTTGAAGATCAGTGAGCTGATCTAGCATGTACTGAGTCCTTGTTGATCTGATCTGCTTAAGTGACATATCAAGCTGCCTTTCAAGAGATTCAAGTTCTTTGCTACTCAATGGGCCAAGGTCTTC
+
FFFFFFFF@@@?@DDD?:::A?@@DDDAACFFHHFFFFFHHHHHIHHFFHHFFFFFFFFFFFFFFFFFFFFFFFDDDDFFFFFFFFFFFFFFFFF@@@FFFFFFFFFFFFFFFFFFFFFFFFFFCCCFFDB@=><;;8
@CUESOTKP84
GACCTAATCCATTTCCTCATAGCTCAAATTTCCACGGAATCTTCACTTTTCTTCTTCATTCCCTTTCGATTATCTGTAATCCCTCGAAGCTCATCGGTTCCCATGGAGATTGCGACTGAACCAACCATTCCCACAACCCCAACTCAGTCAAAACCTAGTAGATTCCGAACAACAATCTGAAACTTCCGGCGCCGGCGAAACGACGGCGACCCCACGAACTTGAAACGCCCATAGACGGAACCCCACGATCGAGAGAAGAAGGGAAAAGGACG
+
FIIIIIIIIHH@@@HHIIIIIIFFFFFFFFFFFFFFFFFFFFFFFF====FFFFFFFFFFFFFFFFFFFFFFFFFFFFFFFFFFFFFFFFFFFFFFFFFFFFFFFFFFFFFFFFFFFFFFFFFFFFF@@@?FFADD;;;;??7BBAA??6666>84/4369=68844444<>?>>?==>444722...-67-...;8000697<;<=6/....4/9<;999>;;=:544::::GD===AA==975/5:FC:::=ABBB@@;;;655222/75
@CUESOTKP85
TTTCTTCTGTTGTCATTGCCTATGTTATGTGTATGCTTTTCGTTCGTATTAAGATCCCTGCATACCTTCGTTGATACACAGTAGAGAAATTTAGGATCTACTTCGAATTACTCGAAAT
+
FFFFFFFFFFFIIIIIIIIIIIIIIIIIIIIIIIIIFFFEHHFFIHHHHFFFFFFFFF@AACFDDD???A?<<<:ADDDDDDDFDD:::???<665:??AAAA?944448:;<7...4
@CUESOTKP86
TTCTTCTTAATGCCGCTAACAATATCGTCAATTCTCAGCAGCATGCAGGAAGCTTCTATCGCAGTCTTAAATGTTTGCGACTTGACATTATACACATCCCAAATCTTACGCTCTTTCATGTCAGTGATTTCACCAGTGTTTCCATCTATGCCTGTCCATGCGTTTTCACCATTGGCATGCTTTCCTTGCAACGCTGTCATAGTTCTTATTACATTCACCCCACAATTCTGTGCCAAAGTTCGCGGTATGGCTTCAAAGCTAAGGCAGCAGCTTCATAAGGCCACTTTTCTATGCCTTCAATAGAAGAACTCTTCTGCTTCAGTGTAG
+
IIIIIIIIIIIIIIIIIIIIIIIIIIIIIIIIIIIIIIIIIIIIIIIIIIIIIIIIIIIIIIIIIIIIHHHIIHHHIIIIIIIIIIIIIIIIIIIIIHHHHHHIIIIIIIIIIHHHIIIIIIIIIII;;;HHIIIIIIHHHIIIIIIIIIIIIIIIIIIIIICCCCIIIIIHHHHHIIIIHHHIIIIIIIIIIIIIIIIIIIIIIIIIIIIHHHHHIBBBBI@IIHHHIIIIIIFHHICCDHHIIIDB@@=<<7222==AAAEEIIIIIDDCIIIIIIHHHHIH@@@@H>IIIIIIIHHHIH???DCHHIIHHHIIIIIIIIIIIID
@CUESOTKP93
TTGAAACTTGAAGGCCTTGTGTTACCATAGAATGTTCATTTTACTGTCAAATGGTTGGCTGTTTTTGTACTGTTGTTTAAAGAAAGTAGAATACAGTTTATGTAAGAAGCACTCAACTCATCCACCTCTATTATTGTTGCTTGGGGGTCATTGTACTTAGTTTACATCGGATCCTCAACTCTATCATTCATGGTTAGATTTGAATATCAATTTCTCTATTGGATTGCTTG
+
FFD666AFFFFFFFGIIIIIIHHHIHHHIFAAADBBBA3311:B=BBB???HFFFFFFFFF?????FFFFFFFFFFFFFFFF@@@FFFFFFFFFFFFFFFFFFFFFFFFFFFFFFFFFFFFFFFFFFFFFFFFFFFFFFFFF>>>>>FFFFFFFFFFFFFDDDFFFFFFFFFFFDDDFFFFFDAAA>>?<411119<A;;<?A@AAABBB44494???<<<<BBBBBBBB
@CUESOTKP94
TTTACAACGATGGTGTGGTACATGTGTTGCTCATTGCTATCTCAGTGGCCCTCATGATACTCATCTAGCTTATTTATTGCTATCTTTGGAGAAGACTGTTGTCAAGTCATCATCTAAAACAAGGATGTTCATGTTCATGTTCATGTTCAATGAAGCTTATGACGAAGTCTTGTATCCTCAGAAGTTTGATGATCCTTGTGAATAGTTTTAGATGTTCTGAATGTGGTAGAAATTTGAGTTGGAAAAATGGTTCCCAAATTCCTAATTTGTTCATTCTTGCTGTCAATGTAATAAAAAGTTTTGTAAAGATATATTAGGAAAGCCGAGCAGAGTGGTGCAGCATTTCGTTGTATATTTGGATTTCCATCCAACATGAACATAGCTCAATAGTGATTGACGTGTAGTCTTTCTAACTaaaaaaaaaaaa
+
HHHIIIIIIIIIIIIIIIIIIIIIIIIIIIIIIIIIIIIIIIIIIIIIHHHIIIIIIIIIIIIIIIIIIIIIHHHIIIIIIIIIHHHGGGIIIIIIIIIIIIIIIIIIIIIIIIICCCCIIIIIIIIIIIIIIIIIIIIIIIIIIIIIIIIIIIIIIIIIIIIIIIIIIIIIIIIIIIIIIIIC;;;IIIIIIIIIIIIIIIIGC;;;;;IIIIIIIIIIIIIIIIIIICC?442@A777;;35777IIIIIHHHHHHIIGGGII===IIIIIIIIIIIIIIIIIIIIIIII87743@7888@.222;7EC@@777>>:::AEIIIIIIIIIIIIIIIIGGGHHHIIIIIIIGC;;9CCIFFFIIICCCEEEA>9877AGEEEEEEGGIIIIIIIIIIIIIIIIIIC=;;4=96-,,,,,,,,,,,,
@CUESOTKP95
CACACGCAACTGGACGCCGATTTAGCTGCTGGGATGGGCATGCCTGATAATGGTCCAAAGCTTATGGCAATGTGAGCTTATCACACAACTGAAATCATTTTGGTGTTGTAGAGAGCTTAGAATGAGGTTTGTTTCTTGTTTAACTAAAAGGATCAATTTTATCATACATTTTATGCCCATGTATTGTATTTTCCGAGTTCGTTTTATGAATCAATTTTAGCTTCG
+
EECDDDDDDDFCCEFFFFFFFFFCDDDFFFFFFFFFFFFFFFFFFFFDDBBB????:::AADDDDFFFFFFFFFFFFFFFFFFFFFFFDA@888?<4....68188;=>ABDDFC?@@DFFFFFFFFFFFFFFFFF>A655==BA9965==5>?=>111193ABBABB;;==D;DDFFFFFFFFFFFF??==C:::AAAAB9999D;DDDBBBD;;99><:9;=:
@CUESOTKP97
GTGGATTCGAATGCTTCATTGCTGGGATTGGAGGAAGAGGGGCGGAGATCTCGTTTGGTGATTCATCTTGAATTCTCGAGTTGTTCTTTGAATGAAATAAACTCTTTTCCTTTCGTTCCTTTTATGAAGACTCGTTAGCTGATTACTCCATGCATGTTACCTGAAGATTTTTCAAAATAATAGTTGCCTTTTCAAAGGGCTATATTTGGTCTAGGTTGGTCGAGATTTTTAATTGACTTGTCTTGAATTATTGAGAGGAACACCATCTCCATTGATACAAGGTTTTTGGGGTAAAG
+
IIIIIIIIIIIIIIIIIIIIIIICCCGGGGGIGGGGIICCCCIIIIIIIIIIIHHHIIIIIIIIIIIIIIGGGGIIIIIIIIIIIIHHHIIIIG666I=@@I@@133387/..;B7<>A2244?>IIIIIIIIIIIIIIIIIIIIIIIIIIIIIIIIIIIIIIIIII<<<<<IBBCCIFFIIIIIIIIBBCBICCCHHHIIIIIHHHIIIIIIIIIIIIIIIIII?????II@@ICCCCIIIIIIIIIIIIIIIIICC===GIIIIIIIIIIIIIGEIEE88222227445,2488
@CUESOTKQ01
TGATGGGGATAAAGAATGAGCTTGACGAAGAAACCGACGAATCCCATCACCACGAAGCCGATCGCTGTACGAACCGCGACCTTTGTGAACTCTTTGCGATCAGGCTTGTGACAGCGCTTGACGAGACGTACGCTGTCCTTGGCGAACTCCCGGAGTGGATCGAAGACGGAATCAATGGCGTCCATTTTTCTTCTGCAGGGGCTCAAAATTTCCATTCGGTCTGGAACCAGGGTTCTTCTGGCTGCTTCACCAGAAAACCGAGTTTCATGGTTTCCGCGATAGCGGATTGTGACATAACCGCAGCCAGACCTATGGCTGCCAGCGCTTTAGTGAAT
+
HGE@111199666A77CIIIIIIEEEHIII<;;;;>158@;4111@@CHG>859=AADDGGGGGGGIIIIIIIIFFFFIAA99994==GIIICEDIIIIIIIIIIIIIIIIIIIIIIIIIIIIIIIIIIIIIIIIIIIGD==;<AAB@1111174=AEGGGIIIHIIIIGGGGGIIIGGEHEEG55552:--26B=5//11;;B::::@BBGB>>>IGDDCEADDDGD;45599IGGIGIIIIIIIIIIIIGB><<<III:A558BBIIICCEIIIGGGIIIIIIIIIIID>>>GIIIIIIIIIIIIIGGGIIIIIIIIIBBBIIHBBGIIIIIG
@CUESOTKQ05
TTGGGTGTTAGAAGGGCGTATCAACACCGTTACAAGCGTTCATTGGAGGAAGATGTTGCCGCCAACACTCACGACGAATTTCGCAAGCTGTTGGTGGGATTAGTGAGTTCATATCGTTACAATGGAGATGAGATCGATTCAAAACTAGCCAAATCAGAAGCTCAGATCCTTGAACGTGTGGTAATGCATAATGAAAGCATAGGTTTGTCAGTTCATTGTATTTGTCATTAAAATATTTAAATCAAATAAAATAATAATAATACTTTTTATTC
+
FF;;:@FFFFFCC666FFHHHHGGHHHHIIIIIIIIIIIIIIIIIIIIIIIIFFFFFFFFFFFFFFFFFFFFFFFFFFFFFFFFFFFFFFFFFFFFFFFFFFFFFFFFFFFFFFFFFFFFFFFFFFFFFFFFFFFFFFFFDDDDFFFFFFFFFFFFFFFFFFFFFFFFFFFFFFFFFFFFFFFFFFFFFFFFF666FFFFFFFFFFFFFFFFFFFFFFFD=;;@<@?0.....;3...,..4<88;@4444DFFGGIGDDDDD=???;D11D
@CUESOTKQ06
TTTTGAATCTTGGTTTGCTTTTTGCTGAAATGATTTGAAAAAATCAAGAATGTTAATTGAATATTTGTTTGTGTGTTGTGTTTGTATTTGTCAAGTGTAACAGCAATGCAGCAGGTGGTGGGGCAGTGAAGAAGGCCAGAGTTCAATCCTCTTCAAACCAAACCACTTTCAAG
+
DDDDFFFFFFFFFFFFFE63331AAA?100@@B555B226666FFGIIIIIIFFFFFFFFFFF==?FFFFFFFFFFFFFFFFFFFFDDDFFFFFFFFFFFFFFFFFFFFFFFFFFFFFFBBDAFFFFFFFFFFFFFFFFFDDDFFFFFFFFFFF===@@FFFFFFD554?<<9
@CUESOTKQ13
TAAAGCTTGAGTTTTCTTTGGTTTTTCTTTTGAATCTCTGTTGTGTTTGATAGAAACTATATGTATGTAGTCTTATCCTTATCAACGCTCTTTGTTTATGTATAAGTTGGCTATCCTAAGTATTCAATGATAGTTCCATGATTGTCTCG
+
D;;;IIIIIIIB@?<I===66----->1111?>AIIIIIIIIIIIHHHIIIII@@@IIIIIIIIIIIIIIIIIIIIIIIIIIIIIIIIIIHHHIHHHIIIIIIIIIIIIIIIIIIIIGGGIIIIIIIGIIIII::::GIIIIGHBEC@?
@CUESOTKQ14
CTTGTGACTGATCGAGAGCTGTTAAAACGTTCCTTGTCCAAAGCTGAAACTTTGCATGTGATGGACCATATGAAAGACTTGGGAGTGCTGATTGGGAAGGGTGGATCCTATGGAAACGTGTTTAGAATTACTCCTCCACTCTGCTTCACCAAAGAAGATGCAGATTTCGTGGTGGATGCAATGGATTACGCAATGTGTAAGATGTGAAAGTTGGGAAGAAAGCATG
+
@@BGGGIHHHE@@@DEEED;1000066600/00ACDC;;<>GCCCBBHHHHHHHHHFB>>>HHHHHHHHHHHHHHHHHHHHHHHHHHHHHHHHHHHHHHHHHHHHHHHHHHHHHHHHHHHHHHHHHHHHHHHHHHHFFFHHHHHHHHHHHHHH>:9:9EHHGGE>BBGGA64466EGGE;<<EEEHHHHHHHHHFFFHHHHHHHHE666HHHHHHED@HCCGGG<;
@CUESOTKQ15
AGTTCAATCTGGTGTCGGTAATTACAACTTTATACTGACACTCCTTTGGCTGGTATCCGTTAGAATTTTAGTACCAATAATCCTGGTCTGTTTAATGACTTCTTTGATTGCTGCGGTGAATTGGTTATTTAATTTCAGCTGTTCTGTGATTTGCATGTTTGGTACATCATGATTCAAATTTTGTTATCCTGCAGCATGGCTAGAATCTATCTATTGGCCTGTTTTTGTATCTTTACGAATCAATTTATTATCTTTAA
+
FFFFFFFFFFFIIIIIIIIIIIIHIIHH:::EFFFFFFDDFFFFFFFFDFFHFFFFFBAAA?=86..../4-21979788?>>==<@<=======6::BBA=999===>??@A?>89866;;11113,,,--...44:=?AABBDDFFFDDCDDDDD???661:?DDDBA?=>=>88800004/5<<=>?@DFFFFFFFFFFFFFFFFFFFFFFF@@@?FF====;6-6;FFFFDDDDDDDDD:::B448>?888><
@CUESOTKQ18
AGTCAAGGCANAACAGGACAACGTAGACACTGCAGCTGAGCTAGCTCAGCTGGAATCAGAATTCGGAAAAGTTGCTCACGACTATTCAGCAGAAGACATTGGTGAATGGGAGTTCGACGAGCTCGAAAGGGAACTGAGATCAGGTGACTCAAAGAACTAGCTCTGTCATACTATGTACGCATGAATGAACCAAACTAATTTATTATGAAGAAAGGTCGTAGGTTTGCGTTCGGCATTCCCCCAAAATGCAAAATTGGATCATAATCTTTCTCTTGTAATTGTTCTTTGTACATTTTGTGGTTTTTTATTTGTTCACTTGTATAAATTCTGGAACATTTGTGCTGTAATATAAAAGCC
+
IIIIIIIIC9!55>GE?33338=IIIIIIIIIIIIIIIIIIIIIIIIIIIIIIIIIIIIIIIIIIICCCCIIIIIIIIIIIIIIIIIIIIIIIIIIIIIIIIIIIIIBBBHIIIIIIIIIIIIIG;;;HFF>>BIIIIIIIIIIIIIIIHHHG><<BIIIIIIIIIIIIIIIIHIHIIIIIIIIIIIIIIIFFFHIHFEEBD<<AECBBB777AABABGIIIHHHIIIIIHHIIGGG775556666;?E6688GIIIIIIIIIIIIHHHHHHDDDFGGGFA<<<777IIGGG::::E<>>/00000:***?<<GGGIIIIIIAAADDIIEEAAADHHHHIIIGGGGEEE;20005<;
@CUESOTKQ22
GCGGCTGTACAGAGAGAGAGGCAAGGTCCACCATAGGCCGAGCTTCAGGCCCATTAGGATCAATCGGGCCGACCGAATGTTGGGCCTCTAATTTTGACACGCTTTGGCCCAGTCTCCATAGAGGGATGTGGATGTAGTACCCTTTTGGGCTTTCCCATCTCATGCTGAAACCTTTCCCTCCTGCGGTTGTTGAGTTCATAGACGCGCTGTCTATTACTACTTAGTTTCTCATTGCTGAATCTCTGGCACGTAGTAGAAATGGGAATAGTACTCCCTCTGCTATACTTGTCAATTGCATCACTTACTGCAGAGTCCTTGTAAGTACTGG
+
IIIIIIIIIIIIIIIIIIIIIIIIIIIIIIIIIIICCCC<<<@BEFIBCCCCDCCDIIIIIIIIIHHHIIIIIIIIIIIIIHHHIIIIIII@@@@IIIIIIIHHHIIHHHIIIIIIIIIIIIGGGIIIIIIIIIIIIIIGGG@@CCHHHIHHHHHHIIIIIIIIIII977<<777222:<?IIIIIIIHHHIIICCDIIIIIIIIIIIIIIIIIIIIIIIIII?===IIIIIIIIIIIIIIIIIHHHIIIIIIIIIHHHH???HHIIIIIIIHHHIIIIIIIIIIIIIIIIIIIIIIIIIIIIIIIDDDIIED????E999AEEIE??
@CUESOTKQ23
TTTTGATCAGAAGATCGGTGTTCAAATCGTTCAAAACGCTCTAAAGATGCCTATTTACACAATTGCTTCTAATGCCGGAGTTGAAGGAGCAGTTGTGGCTGGGAAGCTACTCGAACAGGACAATTCCGACCTTGGATACGACGCAGCTAAAGGCGAATATGTAGACATGATCAAGGCTGGAATTATTGATCCCTTGAAAGTTATCAGAACCGCGCTAGTAGACGCCGCAAGCGTATCTTCACTACTGACGACGACCGAGGCCGTGGTGGTCGAACAAGCTAACGATGATAAGGAAGCTGCCCCACTCAATGGGAGGGCGGCCATGGGTTACTGAAACCGAACCCACCCCGACCTTTTACGTTTTAAGTTAAACT
+
DDDDFFFFFFFIIIIIDDFHGFF:88AEEFFF@@@@HHIIIIHHHIIIIIIIFFFFFFFFFFFFFFFFFFFFFFFFFFFFFFFFFFFFFFFFFFFFFFFFFFFFFFFFFFFFFFFFFFFFFFFFFFFFFFFFFFFFFFFFFFFFFFFFFFFFFFFFFFFFFFFFFFFFFFFFFFFFFFFFFF???CFFFFFF?DDD???F6616::DDDDDDFFFFFFFFFFFFFFFFFFFFFFFFFFFFFFFFFFFFDDDBA:88@8::888?>>?A@8988<AA><44444<=<<<<=><<<889<900007/<<;;<666:---9--/.3789<>>//.3661555,,,,,,,,,,3533//228>B3333888/3886;6
@CUESOTKQ28
ATCATACTTCAGAGACTTTGTAGCTCCTGGTATTGCATGTGTCAATTTGAATGCCTTTGTGCCACCTTCCTCTAACTGAGAAGAACAGAATGACCAAAGACAACTGGATAGGATC
+
FFFFFFFDDCFDDBAA311969899;=88445::AABBBBBD@????=554@?<<44496AABBBDAAACFFFFFDAACCCAADDDDDDDAAAAA====9=:::===??A>>?==
@CUESOTKQ32
TTCGACCAAGTACATGGATTGACTTGATTTGGGTTCCAATCTGTTAGCTGATTTGCAGTTGCATTCAATGCATTCCTCAGTGCAAAGAGTGCATCGCCTTGAAAATCAGACACCGCAAGATAATGAAAGCAAGCCAGTATTAGAATTGTAAGATAGAGTACTCCCATCCTAACTAGCATCATTTTCATTGGTCAACGTTATGAATCCATGCAAAAGGTTGATACAGTCATTGCTATGCCATATCTGGTGAGATGGAGAAGTAGATACCCGGGGAGTGGAAAGAGCGAATGAACTTCAAGATTCGTCACCGATAAATCAACACAGCGGAAGAACTGGAAACCTGAAAGAAGTGAGAAGGATGG
+
EEFFFFFFFFFIIIIIIIIIIIIIIIIHHHHHHIIIIIIHHHIIIIIIIIIHFFFFFFFFFFFFFFFFFFFFFFFFFFFFFFFFFFFFFFFFFFAA@DFFF====FFFFFFFFFFFFFFFFFFFFFFFFFFFFFFFFFFFFFF@@@@CFFFFFFFFFFFFFFFFFFFFFFFFFFFFFFFDD5555AB=<<<>?<<<@888<44448;==<<22222222679898<<BBBBDDDDDA???A?==<888@@@=44448;657558--,,,,,,,53:99116200008<:<22368?>89888::8DDDDDDDBBBIDA::8:?DBBB@:555:DAA===BDAA????<<BB??888<;8966
@CUESOTKQ35
TTTGATGAATATATGAATTTGGTGTTGGATGATGCCGAGGAGGTCAATGTGAAGAAGAAGAGCAAGAAGAGTTTAGGGAGGATATTGCTCAAAGGAGATAACATAACTCTGATGATGAACACGGGGAAGTGATGGACATTTTTTGGTGCACCCATAATAGAGATAGCGAAGTCAGCCCCTTTCATGTTGAAACTTGAAGGCCTTGTGTTACCATAGAATGTTCATTTTACTGTCAAATGGTTGGCTGTTTTTGTACTGTTGTTTAAAGAAAGTAGAATACAGTTTATGTAAGAAGCACTCAACTCATCCACCTCTATTATTGTTGCTTGGGGGTCATTGTACTTAGTTTGCATCGGATCCTCAACTCTATCATTCATGGTTAGATTTGAATATCAATTTCTCTATTGGATTGCTTGAAACT
+
HHHIIIIIIIIIIIIIIDDDIIIIIIIIIIIIIIIIIIIIIIIIIIIIIIIIIIIIIIIIIIIIIIIIIIIHHHIHHHIIIIIIIIIIIIHHHIIIIIIIIIIIIIIIIIIIIIIIIIIIIICCCCIIIIIIIIIIII888777II<IIF:::IIGGGIIIIIIIIIHHGEHHD@333387B>IIIHIIHHHIIIIIIIIIIIIIIIIIIIIIIIIIIIBBBIICCCCIIFIIG666F<;88==B?5---//:0BBAB@FEEAA:::=;==GH<@:<<CG<<333@:GGEDCDGIIIIIIIIIIIIIIIIIIIIIIIIIIIHEEED@@1111.8BDDDHEGFAAAGHHHIIIIIIIIIIIHH<<<HHHHHHIHHHHHHIEEA><665533::==99...64CA?==;;<AA@@@DA89355
@CUESOTKQ36
AATCGTCTCAAACTTCAACAGCGTCGCGGGAGCTCTGCAGAGGATTACATGGATTCTCAGACTCACAGCAACCGCCCAATTTCATCTATTCTCATCATAATCGCTATGCAGACCGAAGCGCTTCCTTTGGTGGAGAAGTTTCAGCTCTCCGAAGATCATAACTCTGTGTTTCCAAAGGAGGTTCCGTGGGTTCGTTATCATGGGATGTACAAAGATCTTCAAATTAATTTAATTTGGCCTGGAAAGGATTCAGCATTGGGAGTTGATAGTGTCGGCACGATTTCTGCTTCGCTCGTAACCTATGCTTCT
+
HHIIIIIII666HHHHIIIIIIIIIIIHHHIIIIIIIIIIICCD???HIIIIIIIIIIIIIIIIIIIIIIIIII999?????HIIIIIIIIIIIIIIIIIIIIIIIIIIIIIIIIIIIIIIIIIIHHHIIIIIIIIIIHHHIIIIIIHHHHIIIIIIIIIIIIIIIIIGGGIICCCIIIHH????IIHHHIIIIIIIIIIIGGDIIIIIE555C=EEIIIEEEIICCB????7777777@<<<<>EE<IIIIIIIIIHHHIIIIIIIIIIIIIICDDDIIHHHIIIIIIIIIIIIHHHHHIIIIIIIII
@CUESOTKQ37
TAGCTGAGTTCTTCTGAACTTTCGGAAGATCAAGCGATTCCTTAAGACGGTCCAAAATAGGAGAATGGCTCTTAACTCTGGAGGTTCTGTTACTAATATGTTGATTCCATCCATCTAACGAAGAACGAGCATGAACAAACTGGTTCGAAGATGTAGACG
+
IIIIIIIIIIIIIIIIIII????;;;;HIIIIIIIIIIIIIIIIIIIIIIIEE5555D:EEEFEIIIIIIIHHHHIIIIHHHIIIIIIIIIIIIIIIIIIIIIIHHHHIIIIIIIIIIIIIIIIIIIIIIIIIHHHHHHIIIIIIIIIIIIIIIIIIIH
@CUESOTKQ38
TTTGTAATGGTAGTCTCCTCAAGATCACCCAGGATATTCTGGCGAGTTGTGGGCTTAAAGGGAACGCTGCAGATCGAGCGTGGTAACCAGGACGGAAAACATGGCTATCTGGTTTCCCTCTCTGATGCTAATGGACAGAATAAATGCTCCTTCTATCCATTCAGTGGAGTCACCGAAGAGCTAAAAACTTTTATTGATGCTATATCTGCTAAGGGAAGTGACTATAAAGCTGATGCTCGTATATCTTTTGTGGAGGGTGCTAGGGATGTTGCAGTCCTAGACGCAATGCTTGAATCCGGAGCAAAGCATGGGGCTCCTGTTCAAGTGAAAAGATTTTAACTTGAGCACACCTAATAAACATGGTGTTTTTCAACAGAATTAGGTACCATTAATGCAGTTCAAATAAAAATAGCATGTGTTTGAGTGATATGCATTCA
+
445D>IIIIIIIIIIIIIIIIIIIII;;;;IIIIIIIIIIIIIIIIIIIIHHHIIIHHHHHHIIIIIIIIIIIIIIIIIIIIIIGGGGIIIIIIICCCCIIIIIIIIIIIII@@@HHHIIIIIIIIIIIIIIIIIIIIIIICCCIIIIIIIIIIIIIIIIIIIIIIIIIIIIIIIIIIIIIB:::99I>>>>:FFIIIIIIIIIIIIIIIIIHHHIIIIIIIII>666IIIIIIIIIIIIIIIIIB@><=3<8821174;;A@>BCDGGHHIIIIGGGGGIIIIGGGIIIIBBBGBBBBBEG>BBGGGD5444BDEEEE>;;;BDDC4445=2==@@III??IIIIIIIIIIEC<444A45448;//22254;><DAAAB@<<;CBBADEEECGGEG<<<<BBE47644<*77<DD;;///;===:<<;8<<<7244
@CUESOTKQ40
TTGGACTTGATCACGTAGTATGTCATGGCACCTAGAATGCCAGCCATTGTTACACCACCAATGATGGAAATAAGAACAGCTGCCCATCTGTTACGCCGACCAACCACAATAAAAGATGAAGAAATAAATGCTATTGTAGTGCAGACGGATGCCAACCACATTAACTTATTGATCACTTCCACGACTCGTCTCTCTGATTTCGTCTCTCCTCTCACGACTGTTATTTGTACTACAACGACTGCCAAGGATGTGAACAAGGCAATGGCATTGAATATGAAGAACAC
+
IIIIIIIIIIIIIIIIIIIIIIIIIIIIIIIIIIIIIIIIIIIIIIIIIIIIIIIIIIIIIIIIIIIHHHIIIIIIIIIIIIHHHIIIIIIIIIIIIIIIIIIIIIIIIICCCAI?HDCCH999IAAAIIIIIIIIIIIIIIIIIIIIIIIIIIIIIIIIIIIIIIIHBBDDIIIIIIIIIIIIIIIIIIIIIIIIH;;;IIIIIIIIIIIIIIIIIIIIIIIHGGDADDDIIIIIIIIIIII????IIIE=>>G;<???>EEEEGGGE?>>B?A977;6;B=;
@CUESOTKQ41
AGGGATGAGCATGATAAAGAAAGGACTAGGGAGAAGAAAGTTAAAGACAAAGATTATGACAGAGAGGTTTACAAGGAGAAAGAATATGAGAGAGAGAGAGATAGAAAAGATCGAGGAAAGGATAAAGAGCGGGGAAGGGAGAGAGAATTGGAGAAGGATAATGTTCGAGGACAAGGCACACA
+
IDDDHIIIIIIIIIIHHHIHHHIIIIIIHCCDIIIIGGGIIIHHHIIIHHHIIIIIIIIIIIIHH;;;;?IIII??<HGHHIIIIIIIIIIIIIIIIIIIIIIIAAAAI>HHIICCCCCIIIICBBICI?5555CC<<<ICIIIHHHIIIIIIIIHHHHHHHHIIIIHHHII??>>GIEEE=
@CUESOTKQ48
GAGAAAGGAACATGTGTTTGGTTTAACCATTGATTTGATGGTGATGTAAATTACGGGTTCAAACAATTGAGTGCTCGATTTGAATGGATCTCATTCTGATTCTTTC
+
HHHHHHHFFFFFFFHH===DDHHHIIFFHFFFFFFFFFFFFFFFFFFFFFFFFFCCCA??:::B>>BBBDAAAADDFCCCFFFFFFFFFFDDDBBB@998672115
@CUESOTKQ50
CTTGCGCCGTTGATCTCCGGTTCGATCAGTTTCTACGCTGTCCTCAAGAAGGAGTAAAGAACTTGAAATCAAGAAGAAAAATGTCAGCTGATGAAGGTGCAGTTGTTGTCGAGGCTCCGGCCCCAGCTCTCGGTGAGCCGATGGACATTG
+
999778==AA@???>?444422267=:4/008@<@@<<<=?:::=?BBBB???AD?:::><B:::==;@?>>?<84/////>>==:::=??<900000<>9969<<<?=>=<<<<<88889999DDDDFFFFFFFFFFFFFFFFFFFFD<
@CUESOTKQ54
AAGATGAGGACGACTCTGTTGTTGTGTTAGACGACGCCGTTTCGAGGAAGAGGAAAGAGAAAAGAATCACGAAGCTGCCTTTTGTTTCCCGACTTTCTAGCGCGTAATCACGAAGACGGCGGCCGATTCAGTCCAGAATCGATGAGACCTATGCATCCTCCAAGGACGCCGAAGCCATTAACGGAGAATCAAGATCGAGTTCTGAGAATAGCGAGTTCGTTCAAATTGAGGACGAAGAATCCTTCATTCATGGTAACGATGAGGCCTT
+
HHHHHHHHHHHIIIHHB>>>IIHIIIIIHEDDHGGGG;60229<>;999:BDDHHCEHHACCAB66>>IGHGEBDDD>>7744:---88400.448<4;;AABBGB;;=<DGEDDDGGGGGG<<<@@@@@DGGBDDE@@@GGGGGEEGGDDDGGGGFE@>>BBDB6666;BBBBBBBBBGGGB;;;BEE@@@@@EE@@@FFDDDGGGGH@@@EEHEEEGGHHHHH<999@@HHH@@@EHHHHGGGGGGG@<3336BB??A>;;<9999
@CUESOTKQ56
ATTATAATGATTTCGGTATGTTGAAATTGGAAACAACTCTGTGATTAGTAATTACCTAATCTCCGAGTTTCCGGAGGTGAACTTCTCCTGATCTCAGATGGCGGTGGCGGGAACGGTATCAAGTTCCGACGAATCATACGGACCTGCGTTCTGGACGGTACTATCTTTTCCTCTTCGGAGACCGTGACGGACATTATTCATCACTAAGAACTCTGGAAATCACCTTTGTACAAATTAATATGTTATACAGAATATGAATTTGTTTGTGTTCG
+
FEEEFFFFFFFHHIIIHHHHGFB666CCFFFFFFFHHHIIIIIIHIIIIHHDDDDDFFFFFFFFFFFFFFFFFFFFFFFFFFFFFFFFFFFFFFFFFFFFFFFFFFFF888<<FFFFFDFFFFFFFFFFFFFFFFFFFFFFFFFFFFFFFFFFFFFFFFFFFFFD6666FFFFFFFFFFFFFFFFFFFCCCFF???CFFFFFFFFFFFFFFFFFFFFFFFFFFFFFFFFFFFFFFF;;CDCCCFFFFFFDBBBBBB::2219477?:?=<<4
@CUESOTKQ59
GTCTGTGAGCTCGTGACAATAGGTAGGTGGAAAAGAGGGCTCTGCAGTATAGAATTCACATGCATCTTGCTCCTTGGACATGAACCTAGTAGTTAATCTCTCTCTTTGAATCTCTTCTTAAACTCCCACTACCTTTCAACAGTACAATTCAAGTTCCTTTACTCATCTGGAAGGCTCCAATAAGCTGTTTATCGTTCTGTTATTTCTTATTTGATCAATTTAGCTGCCTGCTATGTAATGGATCCTTAAATTTCTGTCTTCCTCCTTGTTCATCTTCCATTCCATGCAATTTAGTTGGATTCTGTAGAACCCTTCAATTTGAAGTAAATTATAGAAATGGCAACCCTGCAGGACG
+
IIIIIIIIIIIIIIIIIIIIIIIIIIIIBB6666IFHHHIIIIIIIIIIIIIIIIIIIIIIIIIIIIIIII>>>>FFIIIIIIIIIIIIIIIIIIIIIIIIIIIHHHIIIIIIIIIIIIHHHIFFFHIHIIIIHHHBBBIIIIIIIIIIIIIIIIIIHHHBBAFHIIIHHDDFFIIIIGGIHIIIII>>>IHIIIIIIIIIIHHHI>>BFH>>>BHHHHHHIIIIIIIIIIIIIIIIIIIIIIIIIIHHHHHHIHIIIIIIIIIIIFIFDDDG@7777@DGGGIIIIIIEEEIIIIIIIIIIIHFIF@@@@BGD5<;?B<555<D???EB<BB;220;;:B::::;BBBEEEEE?
@CUESOTKQ60
CGAATAAAGGAACATTAACTCAATGAGGGAACATGCAGAACTTTTGTAGTTCTGTTAGGGACGGACATCAATGAGTATAAGTCACCTGGAACCATGTCACCGAGGATGCAGTTACTGCGGGAAGAGCTGCTATTCATGGAAGTATAGCTCATATGGATGAAGTAATAAGTC
+
IIIIIBBBBB::>HIIIIIIIIIIIID=;7777@DGGGGGG====D<D@@77675?A=;;<711::<<<::<<<??BBAA>:;;?<;::555547;?AA?BD;;;DDDDDDED:;9;;;5511//:ADBBA=;<>??66664;?BBAAA?AD?;;;<@777;DEEEGEE:<
@CUESOTKQ61
ACGAAGTGTGAAGTACCGTCTCCATATTCAAGTGGTACGTGGCTGTGGACGTATCAAAAGGTATGAAGCTATTGTGCTCGAACGTAACTCTGACTGCGGAAGAGAAAAGATACTTGAATCATTCAAGCGTGCATGTTGAAGAAGGGATCAAAGTTACCTTTAAAGTCATCATATCTATGTTACTCGTTATGATGTCACGTAATAAAATAAAAGGAAGTCTTATAAGT
+
FFFFFFFFFFFIIIIIIIIIIIIIIIIIIIIIIIIIIIIIIIIIIIIIIIIIFFFBBDDFFFFFFFFFFFFFFFFFFFFFFFFFFFFFFFFFFFFFFFFFFFFC6666CFFFFFFFFFFFFFFFFFFFFFFFFFFFFFFFFFFFFFFFFFFFFFFFFF<<<==@FFFFFFFFFFFFFFFFFFFFFFFFFFFFFFFFDDBA?=800008----9955@AAAA?><<=9
@CUESOTKQ62
TTCTCCTCATCGCTTTCAGTATCTTGTTCCGGTGAATGTAGCTGGTCACCGCCACCTTCTGGCTGTTCGCGTCCACCTCCACCTTCTCCACACCTGAATCAAATGAAATGTCCAACACAGATTGAAAGCAAGCATCAAGATTTGTGTGTCTGGGTCATGCGTCTAATCTAACCACCCATATTTCCACTCTTTGCCACTAATTACCTTTCAATTTGTACAGACATTTCCTGGGCCTTTTCTCGTGGATTCCGACCATATCTACTTTGAACTCAACTGTCTGAGACACACACCCAAAGAACAACGTTAGTCTCCTCAAAAAATAAAGAAAAGAAGAAAAGAAGAGAAGTTTGAAGTAGAATGGTACCTCCATGGAAGGCGTTTAGGTGCGAATGGATTG
+
IIIIIIIIIIIIIHHHIIIIIIIIIIIIIIIIGGGIIIIIIIIIIIIIIIIIIIIIIIIIIIIIIIIIIIIIIIIIIIIIIIIIIIIIIIIIIIIIIIIIHHHII;;;IIIIIIIIIIIIIIIIHHHIIIIIIIIIIIIIHHHIIIIIIIIHHHIIIIIIIIIIIIIIIIIIIICCCIID311>>A?@61118=EHEHEIIIHIGBBBFDD44471@ACECD>411==7==<//1444?8EGFFEIIIIG>;88GIIIIIID=>>BBBIIFGGFIIIIIIIIIIGGGC8333888B;;BDFGIIIIIIIIIIII447744I111B0///=1-4////416A8;@@B>=8111<BAB@;757EE<7548ADEE75447;BBBE<<4CEEAAA99:945
@CUESOTKQ65
TATGCGGTGGACGGGTTCGAGACGCTGGCACAGGCAGTCTCCTTGCAGCCATCGCTGAAGCTGGATTTCTTCATCGGCCTTGAGAAGAACAGTGATATTGTTGAAATGGCTAGCTATGCACCACTTTTCGTTGAACACTAATGACAGAAGGTGGAATCCGGATGCTATTGTCTTCAATTCATCGCACCTTTA
+
:98<<;;<2144...2230469:99:>=998422<<<740000049???>>??BAA:::??@@><;;;<448??><<4455:::BBDDFFFFFFCCCDDDD?:666AAADDDDDDB@?????62....37116-./8AAAB:::=BBBBBA:5555:::BAAAABDDDFDDDDDDDDACCCDDDDDDD??::
@CUESOTKQ66
ATGTCTCACTGGTTTGGTCGCCGGAATCTTGTTGTGATGTTGACGTCGACGCTTCGTTGCCGGTGAGGTGACATTTGAGCTTCTTCTTCAACAATTCCTTACACGATTCTGCATCTCCACTTCTTCTTCTCGCCTCCACCACTACCAATCCGTCGGTTAACCGGAAAATTTCGATTCCGATTGATAAATTACGATTCTGCCCATCCAATTCAACTCCAAATTCCTTTTGTTTCTTCACCTTCAAATTCTCTGCCCTAGCGAGTTCTTCGATTTTCTCCACGATCTTCTCTGGAG
+
IIIIIIIIII9933344<@ACC?@79<<CIIIIIIIIIIIIHHHIIIIIIIIIIIHHHIIIIIIIIIIIIIIIHHHIIIIIIIIIIIIIIIIIIIIIIHHHHIIIIIIIIIIIIIIIIIIIIIIIIIIIIIIIIIIIIIIIIIIIIIIIIIIIIIIIEGGEF4411//558:::2557=@@@DDG====?7CIIEEEEIFFFIIIIHHHHHHIIIEE???<<<<1111@///=<?EEEEIIIHHH;;;HIIIDDIHCCCIIED@=224::00005.47A@EBEGIIIIIHHHHI
@CUESOTKQ67
GGACGACGAGCCGGAATACGTCCATCCCGAAGCTCATCCCTCCCGTTGCCTCCTTCCGTTTTATCTCCGCCACTATTCTCCGCTTCTCATCGTACACCGCACAGCATCTTTTCCCG
+
FFFFFFFFFF???=DDHHHIHGIIIHHHIIIHFHHHHFFFF888HHFHFGGFFFFFFF<<<<C;FFFFFFFFFFFFFFFFFFFFFFFFFFFFFFFFFFFFFFFFFDAA;;99;887
@CUESOTKQ69
GTTTGAGTTGGGTTTTCGAGCGTAGAGATTGCAGTTTTGGAAGACGACTGCAGCGTTACCGAAGATGAAGTCGACGGTGCCATAGACGTCGCATTCGCGGTAGAATTGACGGAGAGAATGGACGTAGAGAGTGTCTTGATAGCCGATGAAGCTGCATTGGTAAAATGCTGAGAAGTCGGAGTTGCTTCGGAAGGCTACGGCTTGGTGCTTGCTTGGACCAGCAAAGTTTTCGAATGTTATGCCTTTCGCTATGAACCCATTGCCGACCGCGGCGACGGTGGCTGATCGGAAGGTAGTCCAGCCGTCAACGACATTCCGGTTGGCCTTTATCAGCGTCTTGCCGATCCCGTCGCCGACGAACACCAAGTTTGTCTTTTTCCGTTCTATTTCCACATTC
+
I666IIIIIGGGBBCCIIIIIIIIIIIIIIIIIICCCC????HHHIIIIIIIIIIIIIIIIIIIIIIIIIIIIIIIIIIIIIIIIIIIIIIIIIIIIIIIIIIIIIIIIIIIIIIIIIIIIIIIIIIIIIIIIIIIIIIIIIIIIIIIIIIIIIIIIIIIICCCCIIIIIIIIIIIIIIIIIIIIIIIIIHHHHIIIIIIIIIIIIIIIIIIIIIIIIIIII666HACCCIIIIIIIIIIIHH;;;;EEGGEE4445;IIIEEHIIIIIIIIIIIDCCIIIIIIIIIIIIIIIIIIIIIIIIIIIIIIHHHHIIIII>>;;EEEE;;;;CIIIIIIIIIIIIIIIHHHHD=DCHIIIHCCC=??IIE;;;EAH88886III5<III???><A<?===
@CUESOTKQ71
TTTGATCGGGATTCGAAACTCGAACGATTGACGATTTCGATTCCAAGTTTGCTGGTTCTGCCTTCTCTTTTCCTTTCATTGGAAGTTTGATTAATTTCTCACGAGCAGGAAAAAAAAGACGTTTCGATATCCACATATTGTTAGATTTAGAATCTGTGATTGGAGACGATTGATCCCAATGAATTAGATTCATCC
+
FFFFFFF:::FFGHF:88EHIHHHFFIIIIIIIIHHHIIIIIIIHIIHHHIIFFFFFFFFFFFFFFF====FFFFFFFDDDDFFF@@@FFFFFFFFFFFFFBA?===11,,,,,,,,,+:=569ADFFFFFFFFFFFFFFFFFFFFFFFFFFFFFFFFFFFFFFFFFFDDDFFFFFFFFFFDDDDFDBA>?=<97
@CUESOTKQ73
AAAGAGAAGGAAGAAGTAGAAAGGATGGTGGAGGTAGTAGGCGGAGGAGAGTAGAAGAGGCTCAGAGAAGTGAGGCTTTAGAGAGACAACAGAGGGAGGAGGAGAGATATAGGGAACTTGAAGAGCTACAAAGGAAGAAAGAAGAAGCCATTAAGA
+
FFFFFFFFDD?==A@AA>811155?@@>?>=?=?@:666AAACFFFFFHHHIFFFFFFFFFFFFFFFFFFFFFFFFDDDFFFFFFFFFFFFFFFFFFFFFFFFFFFFFFFFFFFFFFD@A@?FDDDDBB;;=AAA>:333:>ADDD?==A==?;<;
@CUESOTKQ78
GCCGGATTCGAAGGCCGCCTGATGCTGCTGCGTGTTCCAGGAGTATTGACACTTTGGAGAAGATTTTGGTGTAGTAGAGAGAGTGAGGAGTGGGCGAAAGGAGTTGAGGCGACATAGTCGGCGGTTCGAAGAGGTTTCCGGCGAGAGTTCGGGGATTAATGGCGGAAGCAATGAAGAAGAAAGGCATTGAAGACGCAGCATGGTTTCGGCTTCGTCTTCGCAGAGGATTAGAGAGACAACCGGCAGGAGTTAGAGCGC
+
FFFFFFFFFFFIIIIIIIIIIIIIIIIIIIIIIIIIIIIIIIIHHHHIIHHHFF?>>>><<<6...044/=?AAADFFFFFFFFFFFFFFFFFFFFFFFFFFFFFFFFFFFFFFFFFFFFFFFFFFFFFFFFFFFFFFFFFFFFFFFFFFAA?=A@@FCCAAABBAAAFFFFFFFFFFFFFFFFFFFFFFFFFFFFFFFFFFFFFFFFFFFFFFFFFFDDDDDDD::30/4====94.....08>>>=888??==:87
@CUESOTKQ79
TTTCGAACCATTTGGCTGAGAGCTTTGGAATTCTCTTCAAATTGTTCTTGTAATCAATGTAGTTAAGGCCAAACCGAACCGCGTATCCACTCGCCCATTCAAAGTTGTCCAAAATGACCATGCAAAGTATCCTTTTACCTTCACGCCAGCCTTGATTGCTTCGTTAAGATTGTAAAGATGATCGTGATGGTATTTGGCTCTAGCCTTGTCGTTGATCAATTCCTCAAATGTGGGACCTTCGATTTCGAGATACCCATTCTCGGTGGTATAGATCAATGGATCGTTGTACTTGGTCTTCGTGTAGATCAGTAGTTCTTTAAGTCCTTGTGGATAGACAGCGAGCCAAGATACCTCACTAAACTTTGGACCAATTGAGACTCCGTTACGATCAGTC
+
FFFFFFFFFFFHHIIIIIIIIIIHHHIIIHHHHHIIHF666IIIIIIIIIIIFFFFFFFFFFFFFFFFFFFFFFFFFFFFFFFFFFFFFFFFFFFFFFFD854>=;<;99....44466===?888<<9@>>00009<<//09<988<?>A:::?DFFFFFFFFDDDDDBB:3311<9A@@?<<=ADDDDDDFFFD@AAFFFFFFFFFFFFFFFFFFFFFFFBBA313=BA1139=@BB9::??F;666BBB===::::9:AAA@><988A@??>894449<=22...399222...=>><<988?>>>><224>...447288>=>>455=BBB@@@B===::5548?<;9<8<2.,,,00//,,,,,22;;776<><<<@8832287;;;;9
@CUESOTKQ84
AAGGGAAGAAGGCATACAAGGAAGGGCGGTATGATGATGTTAATATCAAAGTGAGCTCAGTGATGGATGCTGGTAGGGTTTGTGAAGATGGGTTTAGGGAAAAAGAAGGCCTTTCATCGCCATTGACGAGGTGGAATAATGATACCTTTAAGTTGACTGCCATAGCTCTTTACAAATTATCAATATGCTTTCTTAACATTTATACTAAAAATATATGTTTAAATTTAGTCGTCAACTTTAAGTTTGT
+
?????DA699A===AAAAAAAAA555B>ABAA::<FFFEDCGFFHHFFDDEECCCFFFFFFFFFFFFFFFFFFFFCCCCCCAFDDDFFFF?=;;;A964//---23377--,..6:77766444???ABBDD:::<FFFFC???FFFFFFFFFFFFFFFFFFFFDDBB=3335333==9BBDDFFFFFFFFFFF<<:B<99=7<4/---,,2.988.,,1...///27498?AABB?::88?777?9
@CUESOTKQ87
TTCACAAGAAGGCTAAAACTACCAAGAAGATTGTGTTGAGGCTGCAATGTCAGGGTTGCAAACACGTATCCCAGCACGCTATCAAGAGATGCAAGCACTTCGAAATCGGTGGAGACAAGAAGGGGAAGGGAACATCTCTTTTCTAGATCCGTTGTCTGCTCTTAGCTTTTGTGATTTCTTTTTTACTAAAATACAATT
+
FFFFFFFFFFFGF@6666:D<DDDDDFFHHGFHBBBDHHHFFFHIIIIIHHHFFFFFDDDFFFFFFFFFFFFFFFFFFFFFFFFFFFFFFFFFFFFFDDDFFFFFFFFFFFFFFFFFFFDD;;==??111??FFDDDF=AA@@?AAFFFFFFFFFFFFFFFFFFFF=;;;?7AB=;;?222222=A.4475?6?==44
@CUESOTKQ90
TGTATTGCTAAGCTTATAAAAGCATCTGAAGCCTTGTCGGCCAGGGCTCGGTATTGAATAGAGGCAACGACGGTGACAAAACATTATCCTTTGTCTTTGTCTCACAGCGAACATCAAGTTGCTGGACACGTAAAGAGAGATGACCAGCTACCTGGCTTCCAAGGCACCAACGAGGGGATAAGG
+
FFFFFFFFFFFIIIIIIFFFFIIIIIIIIIIIIIIIIIIIIIIHHHIIIIIIFFFFFFFFFFFFFFFFFFDDDDDAA63335;BDDBDDDDDFFF@@@FFFFFFFFFFFFFFFFFFFFFFFFFFFFFFFFFFFFFFFFFFFFFFFFFFFDDDFFFFCAAA@@@@>00.243434422<<=A>>
@CUESOTKQ91
TTGACACATTTGATCAATGGTTTGATAACCGCGCCTCGTTTTGAGACTACGCATTGTGTGTAGCAGCACGGGTGGCTCGATGTTGATGCTGGGACGGGCGGGAGAGTGTACAGTTAACAGCAGAGATCAGATAGAAAAGCTACTGGGAAGGGAAAGTCTAACTACCTTTCTGGAAAACATGCTTTGGTTATTATTCTTATATTGAAGTACAATAATTCTGTAGTTCAATAAAAC
+
FFFFFFFFFFFIIIIIIIIIHHHIIIIIIIIIIHHHIIFFFAIHHHHHHHHHFFFFFFFFFFFFFFFFFFFFDDDDDFFFFFFFFFFFFFFFFFF888FFFFFFFFFFFFFFFFFFFFFFFFFFFFFFFFFFFFBAA?FFFFFF=====FFFFFFFFFFFFFFF?=544>:@@4444<7BBB==?ACFFFFFFFFFFFFFFFFFFDDBBB=:666AAAABBBBBD=<<>5522=
@CUESOTKQ92
GAAATCAGCAAGCTTGAAGTTTCCGATCAAAATCAAAGCATTTGAGTTCCGTTGGTTTGTTTAAGAAGAAAGAAGAAAATAGGCGAAGTGTGGATGTGGCTCTGCCTGCAACTGCGACCTCAACAACTGCTCATGCAAACATGATGCAGCTCCCATGAACCAGAACTTGGAGGGCGGCTGCAAATGTGGATCGAATTGCCAGTGCGACCCATGCAACTGCAAATGAAAGGCGTCGGAGTT
+
>555<<GIIIIIIIIHHHIHHHIHHHHICCC@HHGHHIIIGGGIIIIIIIIIIIIHHHIHHHIIHHHD::9IC?E9999?2;;CBIIIIIIIIIIIIIIIIIIIIIIIIIIIIIIIIIIIIIIIIIIIIIIIIIIIHHHIIIIIIIIIIIIHHHIIIIIIIIIIIIHHHHHGGHIIIIIIIHHHIIIIIIIIIIIIIIIIIIIIIID666HIIIIIIIIIHHHIICCCIIIIIIIIIIII
@CUESOTKQ95
GAGAACTTGATTGCTTGGAGGAGTTCCTTGTCAATCCTTAGAAGATGAAATCAAGCTCGAGCGGTGTTGGGGAGTGACGGAGTCGTTCGTGTTCTGCACTTC
+
FFFFFFFFFFFIIIIIIIIIIIIIIIIIIIIIIIIIIIIIIIIIIII666IHFFFFFFFFBBB@A88800..43==::71//0036;33269;989<<<844
@CUESOTKQ96
TTTTGAGCGCATGGAGGATGAAGGAGATGTTGCAACTGCTTTTACTCTAGCGCGGATCCTATCGAATATACCTATTTCAAGAGGAGGACCGACGAGCCTTGTGACTTTTGACATTCATGCCTTGCAGGAGAGGTTTTACTTTGGAGACAGTATTTTACCTTGCTTTGAAAGTGGAATTCCTTTGCTAAAAAATAGATTGCAGCAGTTGCCAGATTCTGACAATGTGGCAATTGCTTTTCCTGATGATGGAGCATGGAAAAGATTTCATAATCAGCTGCAGCATTTTCCTACGATTGTATGTGCCAAAGTTCGGGAAGGAGAACAACGAATTGTGCGCCTAAAGGAGGGAGATCCAAAAGGACGGCATGTTGTGATTGTTGATGATTTGGTTCAATCAGGTGGAACTCTAATAGAGTGTCAGAAGTGTTGGCTGCACATGGAGCAGCAAAATCAGTGCTTAC
+
CCCCIIIIIIIIIIIIIIIIIIIIIIIHGCCIIIIIIII>>>>IIIIIIIIIIIIIIIIIIIIIIIIIIIIIIIHHHIIIIIIIIIIIIIIIIIIIIIIIIIIII@@@@IIIIIIIIIIIIIIIIIIEEEE994444=B<<<IIIIIIIIIICCCCIIIIIIIHHHIHHHIIIIIIIIII@@@GG?111111E3IIIIIIIIIIIIIIIIIIIIIIIIIIIIIH???HIIIIIICCCCCC:IIIIIIEDEBED@222222:2AA@FIIIIIIIIIIIIIIIICCCCIICIIIIIIIIIIIIIIIHHHIIIE;;;;;0027=EIEIIIIIIIIEEGEI?5444<<7933:23..000--33/;6;@BDB==?=IIIGB==@DD@=222<<55AEGIIIEEEIIIIIC?????;?AFFCED<1004?444::@?@@@@@A@@@@@@<<1111????;6866:8
@CUESOTKQ97
GGTGGTGATTCATCGCTAGGGTATCTGTTTGGAGATAAGTGAAGTGAAGTGGAGTGAATGATTTATGCGTTCCATCCGTAGCTCACTATATTGGAACTCTAAAGGGTATGTATGCTTTGCTTTAGTGTGCGGATTTGTAATAAATTGTGTGCAATTATTATGTATCTCAACCAACACATAGCTTGA
+
;;FFFFFFFFFIIIIIIIHHHIIIIIIHHHIIIIIIIIIIIIIIIIIIIIIIFFFFFFFFFFFFFFFFFFFFFFFFFFFFFFFFFFFFFFFFFFFFFFFFFFF===FFFFFFFFD:::FFFFFFFFFFFFFFFFFFC9<<CFFFDCCFFFFFFFFFFFFFFFFFFFD@@@DCFFFFDBBBDDDA?4
@CUESOTKQ98
TTTCTGGTATCAGGAGCATGGGGTATGGCTCGATGGGTGGTGGAGGACTTGCTCAGGCTTCTATGGTCAATGGAATGAAGTCTGCAATGGGAAGTAACTCGATTTCTAACGGGAGAATTGGGATGGCGTCATTGGCTCGAGAACAGAGCATAAATCATCAAGATTTGGGAGACCAGCTCCTTAATGGTCTGGGAGCAGTGAATGGGTTTAATAATCTACAATTTGATTACTGAAGCTGCTTGTGCAGCTACAAGATTAGCTTAAATGGTCTTTCTGATGATGGAATCACACCATGAAAACAGGGCATGGCTCATGTTCTGTACTGATTTGTTATTTAAACATTAAAGCAAAATGTGGTGGTTGGAGGTGTTGCTCTAGaaaaaaaaaaaa
+
HHHIIIIIIIIIIIIIIII;;;;GIIIIIIIIIIHHHI<<?BBEBIIIIIIIIIIIIIIIIIIIIIIIIIIIIIIIIIIIIIIIIIIIHHHGGDIIIIIIIIHHHIIIII???I?EEBB445:?GIIIIIIIIIIIIIIIIIIIIIIIIG;666CGIIIIIIIGGGHHHIIIIIIIIIIIIIIIIIIIIIHHHIIIIIIIIIIHHHHHHIIIIIIIIIICC666IIIIIIIIIIIIIIIIIIIIIIIIIIIIIIIIIIIIIIHHHIIIIG???IIIIIIIIIIIIIIIIIIIIIICCCBI<???IIIIIIIIIIIIIIIIIIIIIICCCIIII???CCHICGGG@CCC5544BACCCC99=?;;?EEIEECC?????C-66666666666
@CUESOTKQ99
GTGATGGTCCTAAAACGCTCCTGTCCTGCAGTATCCCAAATTTGGAGTTTAATTGTCTTTCCATCCTGCTCCACGGTGCGTATTTTAAAATACAACTCCAATGGTACTAATATAACTATCCAGATATGAGTCATCAGCAAATACTCAAAAG
+
FFFBBAB?>8433335:BBBBDGHIIIIIIIGFD?==::811188@@;;;AA>>DDD???FFFFFFCCCFFFFFFFFFFFFD;;;;;;;6223BBA=<<<<<==BB===::9BBAA@888899898<<<<?ABBBBBB;;;@7<<844224
@CUESOTKR00
TTTTTCGTTCTTGGTAAGAAGCTCGGCTGGTTTGTAGTTTACGTTTCTATAAAATTGAACTTACCCTTTGATTTTCCAGTACTTTTATGTGTTTTCACTTTGATCCAGTTCTTAACCTAGCCTTTGCACTCAGTCTTTTTTGGTTCGTAGTTATGCATGCATCTCCCCTGATGAGCAATCCAGCATCAATTGAGGTAATGAACTTGAAGTCTTCACTTGCCTTTTATTTGTCTTTAATGTTCTGCTTTAGATTGGATTATCAATTTCCTTTCCTCAAGATTCCTGCTGCTGATTGTTGTCGTAACCTCACTTATTCCTCACATTCACTGTTTTATTAGTCTTTTCCCACAAGTGCAAGATATCCTTTAGTTGGTGGAATTAGAGTACCTGGATTATTTGCCACAGAGAAGATAAAAATCATTCTTATAATACATTCTTTCAAACGTGCAAT
+
:::99?B7;IIIIIIIIIIIIIIIIIII>>:::HIIIBBBIIIHHHIIIIBBBBIIIIIIGGBBBHHHGGGABCCIIIIIIIAAA>H?IHI>>>>GGIHHHIIIIIIIIIIIIIIIIIIIIIHHHIIIIIIIIII;;;;;;IIBBIIIIIIIIIIIIIIIIIIF6666BGIIIIHIIIIIIIIIIIIIIIIIIIIIIIIIIIIIIIIIGGGIIIIIIIIDD55559766D?DBCEIIIIIFBBBG:::BIIIIIIHGGIGIDD44488===;;6CDGGHIIIIIIIIIIIIIIIIIIIIIIIIIIIIIIIIIIIIIIDABDIGEGDBDD66337++-753,,,,,,,.,;8:=;@>BEEIIIGG777GI>>CCCCCBB<<;<EEBA;;;>>@AA>1117;;ECEEEAA<<;<8;;88CG????>>?2338;?=???:878::::::7::44
@CUESOTKR01
TTTTAGAGTCATCGAGTCAGCCCGGTCCTTGCACGAACTGACTAGTGAGCCCATACTCGCATGTATACGTTGTGTGTAGAGTATATGGTACACATCGAAGGTGACCAATAAGAATAGTACCGTACAAAAAATAGATTGATATGATAGGTCTTGTCATTGCATTCGCATGTTCTTGCATTTAACCTCTGGGTCAGTTACTGAGTATTCCTTCAAATACTCAACCCACGTGATACCTCTGTTTCAGGCAAAGGCAATGGTGCAGTAGCCCAAAAATAAATAAATAAA
+
6666DFFFFFFIIIIIIIIIHHHIIIIIIIIIIIIIIIIIIIIIIIIIIHHHFFFFFFFFFFFFFFFFFFFFFFFFFFFFFFFFFFFFFFFFFFFFFFFFFFFFFFFFFFFFFFFFFFFFFFFFF999966A2AFFDDDFFFFFFFFFFFFFFFFFFFFFFFFFFFFFFFFFFFDDF666CCCC>CFFFFFFFDDDFFFFFFFFFFFFFFF;;;FFFFFFFFFFFFFFFFFFFFFFFFFFFFFFFF???:6666???ADDDGGGDDDG;7777D1115111<777
@CUESOTKR03
TTTGAAGAAGACGATGAGCTTGAAGTTGAGCTTGGTCTTCGGGATTGAAGGATATCTGAAATTTACTTCACTGAAGTTGGGCTTAGAAAACATTATCTTGGAATTGTTGCATGCCAAATGTCCAAAGATCATAAGACGGTAGTTTGCTGTAAGGTTAGTTTTA
+
FFFFFFFFFFFIIIIIIIIIIIIIIIHHHFFFFFFFFFFFFFFHFHHHHFFFFFFFFF8::DDFFFFFFFFFFFFFFD::8?>A?A3333A7DDDDDFFFFFFFFFFFFFFFFFFFFFFFFFFDDDFFFFFFFFFFF?@ADFCCCADDBBBBAA>=>852229
@CUESOTKR05
TCAAACGATCAACAACATACAAGTATCCATCTCGGTCAAAGTAGACGATGTCTCCAGTATGTAGCCAATTTTCTTGGTCTATTGTGGACATTGTTGCCTCGGGATTATTCAAGTACCCTTTCATTAAACCAGGTCCGCGTAACAAAAGTTCGCCGGTTTTACCAGGCGGCATGATAGATCCGCTAACCCAATCAACAACTTTAGCTTCCATGTTTGGTGCTAAGAGTCCAACAGACAAATAGTTTTGAGCCTTTTTGGTATTGAAGCCACGGGTGCCAACGGCTGTGGTTTCAGTCATGCCATATCCCTGAATGGAGTCAACATGAGGGAGAGCCTG
+
IIGGGIIIIIIIIIIIIIIIIIIIIIIIIIIIIIIIIGGGIIIIIIIIIIIIIIIIIIIIIIIIIIII;;;;HIIIIIIIIIIIIIIIIIIIIIIIIIIIHHHIIIIIIIIIIIIHHHHHHIIIIHHHIIIIIIIIIIIIIHD6666?IIIIIIIICCCCIIIIIIIIIIIIIIIIIIIIIIIIIIHHHIIIIIIIIIIHHHIIIIIIIIIIGGGHHIIIIIIIIIIIIIIIIIIIGGGIIICCCBIIIII???==IIIIIIIIIIIIIIHHHIIIIIIIIIIIIHHHHHHIIIIIIIIIIIIIIHHHIIIIIIIIIIIIIIIIIIGGGHIIIIIII
@CUESOTKR09
GAATGATGATTGAAAGTGATTTCACATAAATGGATGTTTGTATAGTGATTATGTCTGTTAAATGCTAACTATAACTTGTAGCTTCTAACTTCTAACACTCGACCTTGATTACTACCTAGACCCGTAATATA
+
IIIHHHHHHGF@666BFHGFFFGGHHH@@@FFFFFFDDDFFFFFFFFFFFFFFFFFFFFFFFFFFFFFFFFFFFFFFFFFFFFFFFFFFFFFFFFFFFFFFFFFFFFFFFFFD???CDDD??;<98888<9
@CUESOTKR10
TGACATTCAAGGCTAATGGGAGCTTCTACTTTGTAGACCAAGAGCACTGCCAGAACAAGGCATTGTTGGCCAGACTGACTCCTCAGCAACAGGAGTCGGCTTTTAAAACTTGTAATTACGTGAGAGA
+
FFFFFFFFFFFIHHGFE666:9BBAAA?<366:8ADDDDDFFFHHHHIIIHHFFFFFFFFFFFFFDDDDFFFFFFFFFFFFFFFFFFFFFFFFFFFDBBB99541111<66?>>>AADDBA???==<
@CUESOTKR13
TACCACTGGCAATATCTTAGCAGCATGTTTGCGATCCTGAGGGCGGCCAGACTTTATAAGAACTTCGAGGTCAACGAGGCCAAGAGACATGAGACCCAAAGTGAGCCCAGCCATGAGTCCAGCGAAGGCCACCAGTCCTACGATTATCAACAGGAACAGAAAGAACTTCGACTCACAACACCGAACATCTTCcgccatagctctctctctctctctctcctcttctctAGCAGAAAATTCGCAGCCGCAGGAGCTTGTCCCCTCGCCTTTTCAGCTATCACTTATCCTTTCACGCACAATCTCCCCGCGTACTCTGCGTTG
+
IIIIIIIIIIIIIIIIIIIIIIIIIID@@@IIIIIIIIIIHHHIIIIIIIIIHHHIIIIIIIIIIIIIIIIIIIIIIIIIIIIIIIIIIIIIIG;;;HHHIIIIIBDDIIIIIIIIIIIIIIIIIIIIIIIIIIIIIIIIIIIIIIIIIIIIBBBBFFDBBBGC>=:::BIIIHGGAABI===AAADIIIIFGGIIIIIIIIIIIIIIIIIIIIIIIIIIIIGGGFFFFIIBB>>>>IIIIIIIIIIGFDGEEGEED<////83=44////4;HHHHBA@>@@@?773119@CBABA@=;65100063A::8;=?B@5334
@CUESOTKR16
AGTGGTGTCTGCATTCGATTTCCAACGAGATGCTTGTTGTGATCCTCAATTACATTCAACAATTTATACCCAGTGGGTATAAAATTGAGATCTTAACTTGGTTTGAGAGTTACGAATCAAAATGAGTTAAAGTAGATTAACTTA
+
HHHHHIIIIIHHHHHIIIHHHIFFFFFFFFFFFFFFFFFFFFFFFFFFFFFFFFFFFFFFFF@@@FFFFFFFFFFFFFFF====FFFFFFFFFFFFFFFDCCCFFFFFFCCCCFFDDF<<==DDDDDFFFFFFDDDFFFD=<<=
@CUESOTKR19
GTTTATTGATGCTGCAACTGGTGGGAGGGTTCATCTTCATGGCGGCTACAAAGGCAATCCTGCAACTAATGATTGGCTCCCAACCATTTGATGATCGTGATTTGATCTTCAAATCCCAGAAGCCCAATCGAAGCGAAGGTTGTTAGCGATTCTGTATGCTCTGCACATATAAATTAGGATTTGAAAACTGTATTTCGAATTCGATTTCGAGCTTTGATTTGATGATCGAGAATAAAAGGTTGCCACAGTTTGGTTGTTTTGCTGTTCTAG
+
IHBBBIIIIIIIIIIIIIIIIIBBBFC??G8999AAAAADDDGHIIIIHHHHBBCBGIIIIGGIIFCBBBCFGHCCDD?@@78444=ABDDGIIIIIHHIHEDDDDDA=8553@???@@AGGEDDGGGGIIIHIIIIIIIIHIIIIIHGGGGHIIIIIIIIIIIIHHIIIHHH;;7BBGGGHIBBBCBBBGIHHHIIIIIIIIIHHHGGGGIHHHIIHHHIIIIIIIIIIIII>>>>HHDBBDDDB@6/////.-;22228:::88:;::
@CUESOTKR22
ATAATCAGCAGGGGAACCAGAATTTGCAGTAGTGTTAGCAAGGATCCTGAAGATTCAGCCGACGACGTCGTTGCTTTCACCGATTGGGATGCAGCTAGTCGATAATCGATCGGTTTTGGGGCCGTAGACATGTCAACATTGCCAATGTAATACTTTTCCATTTGCTCTATTGCAGATAGACTGTGACCCACATTTTCAAAATCATCTGTTGCATCTTTCTCCGCAGCTAATAATAAGACTTCATCACCTCCAGGATGTTCTTCCAGAAAAGGGGTCACATCATATACCTTTCCAGAGATTATAAGCCAACAATCCCGCTGGTGATTGTGTTTAGCCACTTCGTCGAAGACAAAACCTTAGGATCCGAATCCATTTCAAGGATTAAGCGTTGAAGGGAAATTGGAGAAAGACCCAAATCAGCGCGA
+
IIIIIIIIG9444499EEFIHGDGGIIIIIIIIIIIIIIIIIIIIIIIIIIIIIIIIIIIIIIIIIIIIIIIIIHHHIIIIIIIIHHHIIIIIIIIIIIIIIIIIIIIIIIIICCCC????IIIIIIIIIIIIIIIIIIIIIIIIIIIIIIII@@@@IIIGGGIIIIIIIIIIIIIIIIIIIIIIIHHDICI====E5555IIIIIIIIIIIIII???HIHHHIIIIIIIIIIHHHHIIIIIIIIIIIIIIIIIIIIIIIIIIIIICCCCBBBBHIIIIIIIIIIIII???IIIIIIIIIIIIIIIIIIIIII???HIIIIIIIIIIIIHHHIIIIIIHHDD?E@DDA;?000000991===AEEIGGIIII;;;?????IGG==999GG@A=99911133...1---3-322---337;;::64
@CUESOTKR23
TTGAACTTCTTTGAGAGGTTTGAATTCGTAATCCATCAAGAGAAGAAGGCCGAGGGATTCGCGTTTAACCGTTTGGAAAGCTTGATTGTAATTGGCTATGGAGCTTCCTCAGCCTTCTCGTCCCCTCGGAACCGAAGGACGGAAACCAAACGCATGACTTCCTATCACTCTATAGTCATTCAACTGTCGACCAACAAGATCTATCTCAGTCCTTTCTAAGGAGGTTTTCTTACAACGCATGATTTTCTTCCAGCCGTTGGAACGGATTGAGAAGACTTGTGC
+
FFFFFFFFFFFHIIIIIIHHHIIIIIIIIIIIIIIIIIIIIIIHIIIIIIIIFFFFFFFFFFF888<:DDD<<<DF<==FFFFFFFFFFFFFFFFFFFFFFFFFDDCCFFFC=<<<;;=:5,,,,--1111--,11115311,,,--,,,,.2:::==12.0044<?<<99<==?=<9444448444??@BBAAADDDAAAB????<<77222225,--996,,,,,,.,,.299=:9:>>?6644915==440004<<999<;=888444==<;<623384
@CUESOTKR24
CGTGACGATGATCGAAAGCGTTCGACCAATGGAAGCAGAGAATCGACGTTCTTCCACGAACCGATCTGAAAGTTCAATACCGCCGCCGCCGCCGCCACAAGCTGTCGTGACAGAGAATTCAACCTCTCAGTGAGTTGGAGCTAATTTGTTCATGTAGTGCTTACCTTTCATTAAGTATTTGTGAGCTTTTTCCTATTTAGATTTGAATCTCTTCTCTAGATTCTAGTTTTGCAACAAAACCAAAGTTGACTTTTAAAAAACGAGAGAATATGAGATAGAGACGTTGACTCGAAGCTAAAAGTACAAAAGAATGGTCGTATACAATATTTTATCGTTATTTTCTTTCTTCAATGTCAATCATGAACTATC
+
FFFFFFFFFFFIIB666BHHGGHHHHIIIIIIIIIIIIIIIIIIIIIIIIIIFFFFFFFFFFFFFFFF===FFFFFFFFFFFFFFFFFFFFFFFFFFFFFFFFFFFFFFFFFFFFFFFFFFFFFFFFFFFFFFFFFFFFFFFFF===FFFFFFFFFFFFF?==FFFFFFF6666CFFCC?FFFFFF=====FF<FFFFFFFFFFFFFFFFFFFFFFFFFFFFFFFF?===FDDAA6666::7;7BBAABB999911111/8?/=<<<===?ADDGGDCCCGGGAAAA@@?988=<7,,,,72,-,,,,3-/769<>>?<<<<;;76.,,,-+77513,,,.3111<72668<<842233373229;;;;
@CUESOTKR26
AAAGCAATGTGAACGTAAACATAAACATTACCGTGCTTCTGTCTATGAAGGCGGGTATGCACGAAATCCTAATATTAACGTGACATTGATGTGAATGATTAGGCATTCCTTGTAGATTGCTTAAAGAAGCCAGTTAAGATGTCTCATGTGCATCAGGTTCATCAGTTCTAAAAGATGATCCGTGACCACTTCCAAATGTTCTTCTGCTCATGTTGGAT
+
666HIIIIIIFEIIA<222<AA799CAEIIIIIIIIIIIIIIIIIIIIIIIIHHHIIIIIIII666DCIIIIIIIIIIIIHHHIIIIIIIIIIIIIIIIIIHHHIIIIIIIIIIIIIIIIIIHHHIIIHHHIIIIIIIIIIIIIIIIIIIIIIIIIIIIIIIIIIIIE<5555C:IIIIIIIIIIIIIIIIIIHHHIIIIIIIIIIIIIIIIIIIIII
@CUESOTKR27
AAGCGTCACGGGATATATGGTCGCTGTAATTCAAAAGTAATTACACGGTCAAGAGCGCAAAGCCTTTGTAACTTATCTGTGATTTTGAACTGGTTTGTGCCGTACATGATGGATACAAACTCCATAGATGTTTAATCTTTATGCCCACATGAAAAGTAGACTCATACAAGATACTTCCTGGTTTTCACCCTCGAGTTTGTATAACTAGGTTCGCAGGAAAGTTAGCCGTATATCCTCTATGTGGTAATATTGATATCTAATTTCTTTCCAAGGGGCCATCTTCAGAACATTTCATTTGCCTCTCTTCAGTATGAAATTATTTATTTGAGGTCAGTGGATTGTGACTCAGGTTCGAGGCCTTTTAGTACATGTTTCTTAG
+
44A?AAABB??CFFFCCC???ABA??=66224..,.44..../7??@>AACFFFFFFFFFFFFFFFFFFFFFFFFFFFFFFFDDDBFFFFFFFFFFFFFFFFFFFFFFFFFFFFFFFFFFFFFFFFFFFFFFFFFFFFFFFFFFFFFFFFF::::FFFFFFFFFFFFFFFFFFFFFFFFFFBBBBFFFFFFFFFFFFFFFFFFFFFFFFFFFFFFFFFFFDDD;FFFFFFFFFFFFFFFFFFFFFFFGGGGGGGDC???D555D9::CCCC====GDDDDA????:::A???DCCCBDDDDDDDDDDDDDDDDBBB??8BBBD000DAAAIIDIIIIDDDIIDDDDDD?=<:9;;99....//3:5<@@BB>>>D::DB
@CUESOTKR28
TTTGGACCAGATGTGAGTTTCATCTCCATTGTAAGCTCTGCCAACTCTCGTTCAACATCTTGAATCTTAGAATAATTCTCATCAATGTATTTTCTCAATTGAAGACGCCCTTCCTCGATTATCTTTTCAGTGTAGGCAATTACAGGAGCTTCCCTGGCAAGCCCATCAGGACCAATCTCAGGCAAAAGGAAGGGATCGGAACCCATTTATTCCGAGAGAAAAAATAAAGATTGTTGTGGAATCAGAATCAGAAACGAAAATGGCGTTAAGGGATTCTGGATTTGACCCAAACAAGAAAACCCAGTTCGTTAAAGCGTCTACTCAGTGCTTGAAAATGGCGATGGCAAGATCTTGGAAACTGGGTTCTGCGTCCCCG
+
HHHIIIIIIIIIIIIIIHHHIIIIIIIIIIIIIIIIIIIIIIIIIIIIIIIIIIIIIIIIIIIIIIIIIIIIGGGIIIIIIIIIIIIIICCCCI?BBGGGIIIIHIHHHHIIIIIIIIIIIIICCBAIIIIIIIIIIBBBBGIIIIIHBBBHHHIIIIIIIGGGIIIIIIIIIGGGIIIGBA?8::988--/,,,3322..---2444;2055BA=85,,,,,-5+++3.55===4/1133GGGGFFGIIIHHHII::88GGC72311155>BAABEDFG===GGEBA>><::7;//////4.:88:>EEBBBHHIIIIIGDDGGGCD>;;2222;;CABDDDEGGGDDAA??>><;;>>44444A;>>@A5558:
@CUESOTKR32
GGCGGATGGAGACCAAAATCTGATCTTCCCCTCATTGGTAGACATGTATACCAAGAAGGAAATTCAAATTGACGAGTACATCACACACAACATATCCTTTGAAGATATCAACCAAGCTTTCAGTCTCATGAAGGAAGGGAAGTGTTTACGTTGTGTTATTCACTTATCAGCATGATTTTAAATTAATTAAATCCATCTTCGGTGCTTTTTGCGAGTTGTTCTAATTCCTGGTTTTCTATTTCGTATTCTATTTGCTGGGAGTTCTGATATTTGTACGCTTCGTTGGATTGAAATATTTTGAGGTGCTTTTTTTGGGGGCTAAAGAATAACATTGTTACTTAGAATCAAAACTTAGGGCCTTTTATTTTAAAATTCCTCGAGGAGCAGAGATATTTTGAAGCTTCCTGGGCATTAGATTTCATGAACCGAACG
+
EEIIIIIIIIIIIIAAAAIIIIIIHCC>>>>H>IIIHCDGHIIIIIIIIIIIIIIIIIIHGGHHHHHHIIIIIIIIIIIIIIIIIIIIIIIIIIIIIHHG???IIIIIIIIIIBBDI???IIIIIIIIIIIIIIIICGGIIIIIHHHIIIIIIIIIIIIIIIIHHHIIIIIIIII>>>>CCD@@IIHH:::IIIIIIIIIIIIII=====IIIIIIIIIIIIIIIIIIIIIAAA>I>D666DHIIIIIIIHHHIIIHHHIIIHHHIIIIHHHIIIIIIIIH?<<EEEEB9444B:9<<CHHHIIII6666611====7?DEEEIDCIIIIIII???HIIIIIIIIICCCCI;;.HHHIIA@@@D>>88;;;;11??IIIIEEEIIIIFFFEE9999999FIEEEEIE???EIII@@997CCCA@@C@>;>84
@CUESOTKR35
TGATGTGGTAGTCACCAACAAGCTCGCTAGGTTACGCAGCCAAGAGGATGAATAAGCAATTTACATCCTTTATTGCTGTGCTGCTCTCGTCGTGTTTTGTAGTGAAGATTTGGTTAATATATATTTTTNTTTGGTTACAAGAGTTATTTTGATTAATTTAAT
+
FFFFFFFFFFFIIIIIIIIIIIIIIIIIIIIIIIIIIIIIIIIIIIIIIIIIFFFFFFFFFFFFFFFFFFFFFFFFFFFFFFFFFFFFFFFFFE6666FFFFFFFFFFFFFFFFFFFFFFFFF75220!-----,,..--.,8755,,..794222666==4
@CUESOTKR37
GCGAAAAGGAACTGTTGTTGAAGAGGAGTGTTGACTTGAGTAGTTTTGTTCAACCATGCTTTGGCTTTTGGTGATAGTTTCTTCTTATATATTTATATTTAA
+
AA@1133::76???@BBDD<<@FFFFFFHHGHHHHHHHHFHGG@@@=?77<<:DDDDDFF??DDD;@??662::ADD===:888?FFFFFF??=A:A;<888
@CUESOTKR38
ACCAAGTCCCTCACCTATCTTGTTATCTAGTTGTATCTGTTTGTTATGTGTTATAACCCTCGTGTTATTTCTAGTGATTGGTCTGGTCGGTCTAGCACATGTAATTTGGTA
+
DAA==<?4444046643349<<<8769<<<923246<942448449<<==<672244444/43399<68677>>88766222:92234226<<99998???AAA888<<04
@CUESOTKR40
ATTAAGAGAAATCCATTGGTAACGAATGATAAAAGGCCTCTATGAACTCTTTGAGCTGAACTGAACTGAACTGAACTGAACTTCGATTTTGGGTTTGGTTTGAATTGTGGTGTTCTTTCTTGTGAACCATTTTCTTTCATTTTCCTTTCCATTTCCGGGAAAGTTAGTGAGAAAATGTTAGTTTTTGTTGAATGTTGAGAAAGAAAGACAAAGAATATAATAATAATAATTAA
+
F8888ECD??=BDDFFF?????FFFDDDDD????<<<<FFFFFFFFFFFFFFFFFFFFFFFFFFFFFFFFFFFFFFFFFFFFFFFA6655===776<<<<FCACDDDDDFD<<<C888FAAAAAABBA930..734397,,..221//66:,,,772,,,,,,--,27<:94444>?>AA?22200<31651..--232,,,5,,,2.762242298?>=43388<=<<6666
@CUESOTKR50
ATTTGAATCACTTGTTTGGAGATTGTCTTTCATGTTTGATTTGTATTGTCTTCCTTGAATTTCCCTTTCTTTCTTGAAATTGCAAAATAATGTTGGAATATGAATG
+
F===FFFFFFFGFHFFFFFFFFFFFFF<<=FFFFFFFFFFFFFFFFFFAAAADDDD?>>888988//-/-//<77=,..;;940...725<7662444>?<76677
@CUESOTKR51
TTACATGAACACGAGCTCTCTTTCGTAGCATCATTGGATTGAAACTTTGGTGTTCTTTAATTTTGAATAATTGACCTTGTTCACGATCAGTCGTTTCATATGTCTACCAGTCATTCATCTC
+
FFFAAAECFFFFFFFFFFFFFFF?<9<<FFFFBBABBAAA?11044222231117,,,11,,,,315<;;;;??>>AAA99:=ABAAABB==?:::CCFFFFFFFFFFFFFFFFDDBA?<<
@CUESOTKR55
CTCTCCCAGAATATCCAAAATAACACTGCTCCTTCTAATGTATTTACCAACTCTGTGAGGCCAATAATGTAAATATACTTTATTCGCTATTAAGGTAAACACTCTACTATTATTAGAACGTTTCAGTGCTTGGAATGAGATATTTATATGATAAATTTGAAACTCTTCTGCCT
+
CFDD:::A?>>?>?880000955>>?AABFFFFFFFFFFFDDDDDFFFFFFFFFFFFFFFFFFFFFFFFFDDCF?AAA????8366DBBAAAAA=5336:8ADBBBDDFFFF@@@FFFFFF??AAAAAAAAA>@B=:::<@A;88?7=9777,,,,,,.,,,.366;?AAADD
@CUESOTKR57
TTCTCATCTTTCGACACTATATTTGGGTCATTGTAAATAGTTCTGATGTGATGAATTCAGCAAACTCCAGGAACCCAGCAGGACTTTTCAATCCATCTGATGAAGCAGCCTCCGAATAGCACCCGATCCGGAATTCTTTCCATCATTTCCTTCACGGACGCCAGAGTCCGACTCGTCGTGGTACCATCCCACCGATTTCTGAGCTTCCAGAACGATCTGAGAGAGACCTTCTTTGACGGTCTGTTTGTCCTGGCGAATATCATGTACAGTTGCGGAAATCTTCCAGTACAGAGGACGACCGACATAGAAAACGACGAGGAGGAGAATCACCACCATAACAACGCGAAACGTAATCCTAGCCGTCGACGACGCCATTGTTTCCGGTGGCTATGTCTCGTGGAGAGAAACAGAGAACAGAGACTGTGATCTATCAGAGCTCAGAGATTCCCACAATGCAC
+
IIIIIIIIHHHIIIIIIIIIIHHHGGGIIIIIIG;;;IIIIIIIIIIIIIIIIIIIIIIIIHHHIGGGIIIIIGGGIIIIIIIICCCACDDIIIIIIIIIIIIIIIIIIIIIIIIIIIIIIHHHIIIIIIIIIIII@@@>>BGIIDDDII>ABDIIIIIIIIIIIIIIIIGGGIIIIIIIIIIIIIIHHG:66?IHHHIIIIIIIIIIIIIIIIIIIIIIIIIIIBBBGGGHHHIIIIIIIG>>>>IIIIIGGGIIIIIIIIIIIIIIIIIIIIIHHHIIIIIIIGGGGGIIIIGBCDGIGGGIIIICCBBII?IIGDDDHHIDDDBBBII>==IIIIGFFIII>7778AI@@EEEE<<<<<BIIIIIIIIIHIIGG@@@GGFD=CCIIIIIDGDCEECCD>@;1//52A;4413/00;7:8<::>??>?8::?>>??>??>>=???>::1:788<<9
@CUESOTKR58
CAGTGATGATTTTCTTGGGGTTCGGTATGAGAGCTTGGAGGGTATTTTCTATGAGGGATATGGTGGACAGATTGGCGGCTTGACTTCAAGTACCTTCATCTCAGGTAATTGTTTATTAACGAGGTTATGTGAAATAAAAGAATCATCCACATATTATCCCTT
+
FFFFFFFFF;;:8D=97744=41//14@A?????ABBAA311<8666693<ABB??=BBDDFFF???ADDDDDDA===AABBA===AAADDDDDDFFFFFFFFFFFFFFFFFFFFFFFFFFF==<<=;==3,,,/----:23<>??A@@@AAA<<<300044
@CUESOTKR62
TTTTCAATGTCTTTCACTAGACGCTCAGCAAGTGTGCGTGAGAAATCTTCTCGGATCACCACTCTCAGAACTGTAATGTGTTGCGCGTCCGGAGGCATCGTGTAAGCTGGCACGATCCACCCGAACCTCCTAAGCATTTCTGAGACTTCAAACTCTGTGTGACGACTGCTGTCTTTCAAGGAGAATGCCACTAGTGGAACTCCTTCGTCCTTAGACACAATGTTGAACCGCCCTGTTTTTTCCAGTCCTTCCTTCAGAACAATCATGTTTCTTTGCAGTTCTCCATCACGTTTTGGTATCCCTCATAACCCAAGCGGATCAATTGGTAATACTGAGCAATGACTTGGCTAGAACCTTTGGAGAAATTGAGAGTGAAAGTGGGTTGGTCGGCGCCAAGATAGTTGATATG
+
6655EIIIIIH666HIIIIIIIIIIIIIIIIIIIIIIIIIIIHHHIIIIIIIIIIIIIIIIIIIIIIIIIIIIIIIIIIIIIIIIIIIIIIIIIIIIIIIIIIIIIIIIIIIIIIHHHIHHHIIIIIIIIIIIIIIHHHIIIIIIIIIIHHHIIIIIIIIIIIIIIIIIIIIIHHHIIICCDIIIIIIIIIIIIIIIIIIIIIIIIIIIIIIIIIIIHHHIIIIIIIIIIHHHII999977IIIIIIIIIHHHHIIIIIIEEFFFA71117///DDDDEIIIIIIIIIIH@@@@CC>HIBBBEDII??55599EIIIIIIIIIIIIIIHHHHHIIIIIIIIIIIIIIIIH???II;;;HHEIECCCCHHIIEEEBBBFE???CA66;?IIFE==>>CEIIIAAAEEIHE
@CUESOTKR64
TAGCTGATTCCTTTTCTGTGTTGAACCTCCACAATATATAACTGGCAAGCTAGGAGGTAAGGATGCAATGTGCTGCCATGTAAGTAAAGCGCTTCGTCTACGAGCACGAGGGTTGAGCTCATCCATGCTCGTATTCACTATCTGAAATGAGAACCCAGGAGGCTCGATTCCTTTCAGTTCGAATGTCGCCCACGTTGCAATATGCGGAACGATCGAACCCCACGACATGC
+
FFFFFFFFFCC6633<6A??><44444AA===AAAADDDDDE<<<FDA==<@>==889883339<988<<?AAABBDFC<888CFFFC?A@FFFFFFFFFFFFFFFFDD666AA>CCCFFFFFFFFFFFFFDDDFFFDDDDDB=:88<??<44000<<<?>>?ABDDDDDD???C???DDD===@AAA::8?:AB@??88:=BB=====BDDAAAAB99:98398==><4
@CUESOTKR65
TTCGATTCTGAAGAATTCCACATGTCTTCACTGGTTTTGGTCGCCGGAATCTTGTTGTGATGTTGACGTCGACGCTTCGTTGCCGGTGAGGTGACATTTGAGCTTCTTCTTCAACAATTCCTTACACGATTCTGCATCTCCACTTCTTCTTCTCGCCTCCACCACTACCAATCCGTCGGTTAACCGGAAAATTTCGATTCCGATTGATAAATTACGGTTCTGCCCATCCAATTCAACTCCAAATTCCTTTTGTTTCTTCACCTTCAAATTCTCTGCCCTAGCGAGTTCTTCGATTTTCTCCACGATCTTCTCTGGAG
+
GGGIIIIIIIIIIIIIIIIIIIIGIIIIIIIE??::::??BIIHHACCCEEHHCBAIIIIIIIIIIIIIIIIIIIIIIGGGGIIIIIIIIIIIIGG???IIIIIIIBBCGIIIIIIIGGGGIIIIIIIIIIIIIIIIIGGGIIIGCBBCGIIIIIIIIIG666IIIIIIIIIGGGIIEE@=BB44//////99=??BDDIIIIGGGIIEDD??9ICC???BIFFFIIIICCCCCBBFH=:---66..,,,,3,,,303:544=@?BCCIIIIIIIHHHIIIIIIIGGGFFIIG@@@@C2==GIIIIIIIII?????E
@CUESOTKR66
ATAAGTCTCGAGCAGTAACAGTAGTTGATGGACTCAAACCAACAGCTGACCAAGATGCAGTGATTTTGGCTCTATAAAAGCCTCTGTTCCACAGAACCACAGCGACTCTTTTACCACTCAGTG
+
FFFFFFFFFFFIIIIIIIIIIIIIIIIIIIIIIIIHHHIIIIIIIIIIIIIIFFFFFFFFFFFBAA@BBAAAA9411119<@AAAABFFFFFFFFFFFFFFFFFFFFFBBBBFFFFFDBAA?=
@CUESOTKR69
TGAGAGTCATTTCTCGCTTACCATCCATCAACGTGTCGATGGATTCCTTCCTCTGCTTCTTATGGTTAGCTTCAACGACGCCATCAGATGCTGATTCTTCTTCTTCCTCGTAATCTTTGTCATCAGACCCCACTTTCTTGTTCTTAGCCTTCCTTT
+
FFFFFFFFFFFHIIIIIIIIIIIIIIIIIIIIIIIIIIIIIIIIIIIIIIIIFFFFFFFFFFFFFFFFFFFFFFFFFFFFFFFFFFFFFFFFFFFFFFFFFFFFFFFFFFFFFFFFFFFADBA??=6....3,,,,-.1768:88998<<<>;666
@CUESOTKR76
GAGACTCTGCATCTCGAAGAATTTTGTCGTCGGATCTTCTTGTTGGCCGCGTGTTTTCTCTCAATCGATCAGATCGGAAGATGATTGACGATCAGGCATTAGGGTTTCTTGCCAATTTTCTCGGCATTTTTGTCTTTGCTTTGGTCATTGCCTACCATTACGTGGCGGCTGATCCGAAGTATGAAGGAAACTGAGATGAGAGACGTCGTTGTTCCGATGCTTAGATTGATCGGAAAAATGCATTACTGTTAGACGTAGGTCGTCTTGATATGACAGGTTTTTCTTCTTCGTCTATGAGAATTTTCTCCTAGCAACAATCAATGTTAACAGCAATTTCATTATGCAATTATAACTTATTACTACG
+
8A7DAA??GGGGD>>A>AC<<11119/<>CCCBDFFIIHHHIIIGEGGBBB@611110-4=BDDEHIIIIIIIIIIIIIIIIIIIIIIIIIIIIGGGI===DEE<<<A<<IIIHH@@@=G?EGGEG13333A5HBBBIIHHHIIIIIIIIIIIIIIIIIIIIIIIIIIIIIIIIIIIIIIIIG>>>>HHHIIIIHHIIIIIIIIIIIIIIIIIIIIIIIIBBBIIIIIIIIII;8888IIAA888AFGHIIIFGGGGIIIIIIIIIHHHIHHHHGGG@??@@I88IIIIIIIIIAAAAHI@@@@I=IIIIGGGGGIIIIIIIIHHA@@HHHHH555HHHHHHHHFH553BEEE55200152:AC
@CUESOTKR78
ATATGTTGCGCGAAGATCCTGGCAATGTTAGCTATTCTGCTGTGGGTGGCTTATCTGATCAAATTAGGGAACTTAGGGAGTCCATTGAGCTACCTCTCATGAATCCTGAGCTTTTCCTTAGAGTTGGCATCAAACCTCCCAAGGGTGTTCTTCTGTATGGCCCTCCTGGTACTGGCAAGACATTGTTAGCAAGAGCAATTGCAAGCAACATAGATGCCAACTTCTTAAAGGTTGTATCGAGTGCTATAATTGATAAGTACATT
+
HHHHHHHHHHHIIIIIIIIIGGGGGIIHHHEGGIIIIIIIHIIHHHIHDGGEHHHHGHHHBBBBB@HHHHHHHHHHHHHHHHHHHHHHHHHHHHHHHHHHHHHEEEEGGEG;?==<<55>EHHHHHHGGGG>;9>8://,..---..:::66?BDDGHHHHHHHHHHHHHHHHHHHHHHHHHEEEEHHHHHHHHHHHHHHHHHHHHHBB@EEHHHHHHHHHHHHHHHHHHHHHHHHHHHHHHD@@@BDG@<;;;99AB;;;44
@CUESOTKR79
AAGGAAGACCGTCACCGCTATGGATGTGGTGAATGCCTTGAAAAGGCAGGGAAGGACTTTGTATGGTTTCGGAGGTTAGGTAATAGATTAACTACACGAAA
+
HIHFFHHHFFHFFFFFFFHHHHFFFFFFFFFFFFFFFFFF=@==:::AFFFCC<>?FFFFFFFFFFFFFD:::?DDA?666?FFFFFFFFFDDCB???666
@CUESOTKR80
CACCAGTCTCAAGTCCTTTAACGACTTCGGTGGCAAGAGTTGGCACATATACTCCTGCATATGACTCTCCAGCAATGTAAAAGTGGTTAGGCAGGAACTGCGGGAACAACTTAAACCACTGAAGGAGAAATCTATGTGAATCAAGAGCAGTCTTCACGTCACCAGTATTATAATCCGATTCATCTTTTGAATAAGATAAACCAAACTCCAGCAGGCGAATCCAGTATATGATGTTGGACACCTTCGACCAGCTGTATGGA
+
HHHHHHHHHHHIIIIIHHHIIIIIIIIIIIIIIIIIIIIIIIIIIIIIIIIIHHHHHHHHHHHHHHHHHGGDDDDD?62222;BEGGGGGHHHHHHHHHHHEEEHHHHHHHHHHHHHHHHHHHHHHHHHHHHHHHHHHHHHHHHHHHHHHHHHHHHHHHHHHHHHHHHHHHHHHHHHHGGGGEE9999666;96::B88844.../688777<889688555000;=??A?;:990005:9;==9::<<::;???>:99:
@CUESOTKR82
TTTGGTATCTTTCCATCGTTGAGTGAATACAGGAAGCTTCCAACAGTTTCAGCATTGAATTTAGCAGAATACTGAACAACGACAACATAGTATTTTGAATTGTTGCGGTTACTGCAATCAACGACATGGGATTGGGCTTGAGTATTTACCAGAACAATGCTCTTGCAGAGATGGTCAACCGAAGCGGCATTAAGAACGTCCCGTCGGGCTTCGAGAGACCAATCGTAGTAATCAGAGGGAACCCTCTTGAAGGAGAAGTCATTGACAGCGTTGGTTCGAAGAATGGTGGAGAGTCGAGACACGGTGTCGCCATCTGTCCCATCAGAGGAAATTGGAGAAGGTTCCGAGTCGAGATTTGGAAGATAAGCGAGCTCGAGCTTCGAAATTCGATTGATGATTAGGGTCTGGCGATATTCGAGCTTCGCTAGTGCTTCCATGGAGTTTCGCTCTGCCATTGCTCCAGCCTCGGT
+
HHHIIIIIIHHHIIIIIIIIIIIIIIIIIIIIIIIIIIIIIIIIIIHHHIIIIIIIIIIHHHIIIIIIIIIIIIIIIIIIIIIIIIIIIIII@@@@IIIIIIIIIIIIIIIIIIIIIIIIIIIIIIIHHHIIIHHHIIIIIIIIHHGGGGGIIIIIIIIIIIIIIIIIIIIIIIIIIIIIIIIIIIIIIIIIIIIIIIIHHHIIIHHHIIIIIIIIIIIIIIIIIIIIIIIIIIIIHHHIIGGGIIIIIIIBBBGIIIIIIIIIIIIIIIIIIIIIG=>>IIIIIIIIIIIIIIIIIIIIIIIIIIIIIIIIIIIIIHHHIIIIIIIIDAA====BFIIDDBBIIIIIIIIIIIHHHIIIGDDGDHIIIIIIIIIIIIII<7444BBEDAA=???==<44////359996==;>>@BB<::>=><<==;:<;922442240.,,522598700...8<8...42:<3665
@CUESOTKR83
CAAACTGAATTATCTTGACTTTGCTCATGGCTGGTTCAATGACACCAGCTTCCAAGTTATTTCGTATGGTTCCATTGGATAGATCTAGTCCCATGCTAGATAGATGCTTCTTATCTGCCTTGGTTTGTGCTGTGTGGTGATAAGCCCGTAGTTTGGCAACTAACTCAGTAGCGTCCTTAGCAGCATTGACAGCAAGTACCTTCGGGATAATTAATAAAGATTCTGCAAACTCAGCAATTGCCAACTGCTCGCGGGAGCCTAGAGTTGTTGCAAGATATTCCAAATACACAGACAATGCAGATTCAACTGCACCACCACCTGCTACCACCGTATTGGACTCAAGGGTCCTTTTGACAATAGNTAATGCATCATGCAAAGCTCTCTCCATCT
+
IGGGIIIIIIIIIIIIIII666IIIIIIIIIIIIIIIIIIIIIIIIIIIIIIIIIIICD666?CCEEIIIIIIIIIHHHIIIIIIIIIIHHHIIIIIIIIIIIIIIIHHHHHEEEB?9<<<22111?:GIIIIIIIIIIIIIIIHHHIIIIGGGIIIIIIIIIIIIIIIIIIIIIIIIIIIIIIIIIIIIIIIIIIIIIIIIIHHHIIIIIIIIIHHHIICCDIIIHHHIIIIIIIIIIIIIIIIIIIIIIIHHHIICCDDIIIIIIIIIIIIIIIIIIIIHHHIIIIIIIIIIIIIIIIIIIIIIIIIIIIIIIIIHHHHIIIIIIIIIIIIIIIIIIIIIHHHIIIAAAAIIIIIIHH!??CIIDDEEED7722227DE@>>>@EIII
@CUESOTKR84
CAGCAGAAGTTGCAACCACTGCAGCTGCGAAGGCTTGAGTAGTGATCCATATGCAGCATTTAAAACAAGTGTATGCACCTTGAATTTCTATGTTCCATTATCACAATTTTCTATTTAATTAACA
+
FFFFFFFFFFFIIFFFDEEEEFDDBBBBBAA=:::==<?@A??AABBBAAAB@???==622..../-.4499<<>>?>?=<<884444099:99;;<;66677211,,,,3-3,,,771266=6
@CUESOTKR85
TCTCGAACTCCTTCCATTGCTTCTTCCATGGTGAATAAGAGGTCCGATTTGAGGCTTTTGGTTGGCGTTATGGGTGCTCCTCTTGCTCCTATGCATGTTAGCACCTCCGATCCTCTGCCTCATCTCAGTAT
+
EECC<<<FFFFFFFFFFFFFFFCAAAADBBBA:::ADAAADBB::9====:98<<4442..-,77.,--/6...3279>ABAAAFFFFFFFFFFFFFFFFFFFFC<<<<FFFFFDDDDFFFDB?==>??<4
@CUESOTKR87
TTTTCTGGTTTCCCAGATTCTCTTTGGTCCCAATATGAGTCCTTGTGTTGCTGAGTTCTATGTTTAAAGATTCTAAACTCAATCTATCAGCAACCGCCGCAGCTTCAGAAACTGTTACCTCAACATTTGCATCTTCTGTAATGTCAACAAGTGGTGCTCGCTTGCTCGATCTCATATCCTTCGAAAATTCGTTATCAATCTCATCGGTATTCTCAGCTTCCTCACTAATGCAAGGAAGCTCTATGTTCTGGCCACTTCGTTTTCCAGAACTTGACAAATTTAATGAATTTCTATCCAACAACTTACCAAATGGAGATGCAAATGGCTTCCTGAGATCACCAGCTGAATGACTGTTAAAGCTTTGCAGGCAATCAAAAGAAGACCCATGAGGAGAGAAGTTGACTTCTCCATTCAAAGAGTTACTACCATCCTTCAGTAGCTTATTTGATCATTCATCAGAAGGTTATTCTTCAAGTCCATGCACTCTAGTAGAC
+
;;;;IIIIHHHHHHIIIIIIIIHHHIIIHHHIIIIIIIIIIIIIIIIIIIIIIIIIIIIIIIHHHHHHIIIIIIHHHIIIIIIIIIIIIIIIIIIIIIIIIIIIIIIIHHHIIIIIIIIIIIIIIHHHIIIIIIIIIIIIIIIIIIIIIIIIIIIIIIIIIIIIIIIIIIIIIIIIIIIIIIIAAAAIIIIIIIIIIIIIIIIIIIIIIIIIIIIIIIIIIIIIIIIIIIIIIIIIIIIIIIIIIIIIIIIIIIHHHHICCBBIIIIIIIIIIIH===CCHIIIIIIHHHIIIIHHHHIIIIIIIIIHHHHHHHIIIIIHHHHHHIIIIIIIIIIIIIIIIIIIIIIIIIIIIIIHHHIIHHHIIIIIIIIC?7777?8;IIBBBFIIIIIEB?????>>=EIGGEE???EIIEEFEAC@@@EBC;;;<<<@@?@@?>>?=<<///<<@@@@@@?@@A@;;;:@@=3368;@@@A?@@AACCC<<<@@?=@@@?
@CUESOTKR88
TGGTTATCACGATTACAAGGGTGAATTGAAGTCAGAAAAGAGATGTATGGATCAGCAACCAATCACTTAAACTGGAAAGAATCAAAAGATTACCATAGAGGGAAAAGATATCCTGAAGCTTCTGTTGGAAGCTTGGAACCCTGGCATGTTTCACGCACCAGTTCACAGAGTGCAGCCGAGGCTGTAAAAGAAGCCCTAACTACTGAGGAGAAAGACTATGTTGAAACAAGGGAGGCTGTTGGAGAGAATAAAATAGATTCAAAAGGGG
+
FFFFFFFFFFFIHHFHDD666<ADDDB@@@ABBBA6666?8DDDDDGFFFFHFFFF@@@@DDFFFFFFFFFFF@?311=::<7.00043>>AA?=???A<88111123?@AAAABFFFFFFFFFFFDDDDFFFFFFFFFFFFFFFFFFFFFFFFDDDDDA666??DDFFFFFFFFFFFFFFFFFFBBBBFFFFFFFFFFFFFFFFFFFFFFFFFFFFFFFFFFFFFFFFFFFFFFFF???CCFFFFFFF????FIGDDDG?===::64
@CUESOTKR91
TTTGGGTCGTTATGGTCTTTTCCAGTCACCGATGCAAAAATAATGAAGGGAACATCGATGATGTCTTTTTTGTTGCTCGGTCCACAAATGACACAGAGTGCAAAGCGAACCATGTTGGCGTTTGGTGCATCATGATCCCACTCGACGCATATCGAAGATCCCATTTTTTTCGTTGTGAACCAATCGGGGATCTCGCACCCGGGAACCAAAATGTCGAAGGGTCCTTTTCGAAAGAGCATCTTTTGCATCCAAGAAGTGATCAATTTATGGAGCTCTTTGTTGTCAACCCATTGGAAGCAATTCATAAGATTCATTTCTATCATGAAATATGAATGGTCAACTTTTGAAATGTCTAGAAAATCTTTCAATGAAATGCAGCCCTTTGACATCAACCTTAAGATCCTTGGTGGTAGCTTTGGGAAATGAAGAAGCTTTTCGCACTCGTTTACGTTCAATCTTTTCAAGTTATGGAGTCGAGAAATGCTTGTAG
+
???GGGIIIHHHIIIII;;;;IIIIIIIIIIIIII?????IIIIIIIHHHIIIIIIIIIIIII?9-----/>15DHIIIIIIIIIHHHIIIIIIIIIIIIIHHHIIIHHHHIIIIIIIIIHHHIIIIIIIIIIIIIHHHIIIIIIIIIIIIIIIIIIEI@@?@///////@A66CEIIIIIIIIICCAAIIIIIIII???HHHCCAABBCCIIIIIIIHHHIIICCCCIIHHHIIIIIII>>>>IIIIIIHHDBGIIIIIIHH;?;IIIIIIIIIGGGIIIIIIIIHHHIIIIIIIIIIIHHHIIEEE;999B445?CIIIIIIHHHIIIIIIIIIIIIH?9999HCEBIIEIIID;;;;IIDDDIIIIIHHCIIIIIB>>477?BEFDDGGFI??77;=EEEIIGEE779=DDD>><53///::88866;=33338???85/1...??:--311:5....48=??=;;==?=@@=<40006<?@@C?@@
@CUESOTKR93
CTTCCACACCTTGCTAATAAATTAAAAGCTTCCTTCAATATCAGGAATCAAGTTTAATGAGAGTTTGTATGGCTTCATTTTGCTCATTTTAATAGGATCCTTCACACTGGCTATGCCTATTGCGACCCCAACTTAATCGTT
+
FFFFFFFFFFFIIIHDBB===3311119?AAABBDHHIIIIIIIIIIIIIIIFFFFFFFFFFFFFFFFFFFFFFFFF==;;DDBDB999;??8ADDDDDFFFFFFFFFFFFDDDDDFC???AADB9766::5654434:55
@CUESOTKR94
AGACAAATCCTGGATTCAACAATGCTCCTTTTAAGCTCACCAAATACTCAAATGCATACATGCTCGTGTATATACGTGAAAGTGACAAGGACAAAGTCATTTGCAACGTGGATGAGAAGGATATTGCCGAACATCTCAGGGAAA
+
GFFFFF<886??DDDDAAABBAAA<4444400..<====;;...40?880009<?AA????A:::=:544====>>?=00049444>><<=B=??DDFFFFFFF???DDBBB:::::=:88@?<==ABB@@AAA???9000888
@CUESOTKR95
TTTTTTCGCAACAAAATAACATCTCTGGTTGTGGATTTAAAGCCAAAGCATCCAACATTTCAAATGGAGAATCCATTCAGTGTCTGACAACATCAGGAGAACTAATGCAACAATAGAAATGAAAACAATAATGCTCAACAAGAAGCATCAACTCTCAATGATCGATCATAAGCCAGGCAAACATCCCGAGTCTTTCTATATAATTGGAGATCTAGAGGTCTCTTAAACAATCCATTAAACAATCATGGAAACGGCATCCTTCTTGGGGGGAAACACTACATTCTTGTTTCCAGGAAATGCATTACGAGAG
+
887644DEEHEC22227117;DDEHIIIIIIIGGGHHHHHFCBBHHHIIIIIIIIIIHHHIHHHIIIIIIIIIIIIIIIIIIIIIIIIIIIIIIIIIIIIIIIIIIIIIIIIIIIIHHHII>>>>IFFIIIIIIIIIIIIIIIIIIIIIIIIIIHHIIIIIIIIIIIIIIIIIIIIIIHHHIIIHHHIIIIIHHHIIIIHHFFFFIIIIIIIIIIIIIIIIIIIHHHH@@GIIIIIHHHIHHIIIIIIHHF>>>HHIIIHHHII444444HHHIIIIIIIHHIHDA444AAIIIHHHIIIIIIIIHHHII
@CUESOTKS01
TGCGAAAAGATGATAATGAGTTCGAGGAGATCGACATTGTCAGTACAAACGATTTCTACCAATCTCGTGGAGCCGATTCTGGGAATTGGTAAGGACCGAAAGTTTTCTTCTACTATGTGTGGTAGTTTATGATGTTCAGCCATCAGGCTTGTGGTGTATTATTGAAATAACTGTTCCATCAGTTGGATGGAATTGAAAATGATGCATAAGAAAGTAGACTTCATGCAGGATTAGATATCGTAACTCCATGCATTCTCTTTGTTCAAG
+
IIII;;;;GIIIIIIIIIIIIIIIIIIIIIIIIIIIIIIIIIIIIIHHHIIIHHHIIIIIIIIIIIIIIIIIIIIIIIIIHHHIIIIIIIIIHHHIIIHHHICCCCIIIIIIIIIIIIIIIIIIIHHHIIIIIIIIIIIIIIIIIIIIIIIIIIIIIIIIIIIIHHHIIIIIIIIIIIIIIGGGHHIIIIIIIII@@@@IIIIIIIIIIIHHHIIIIIIIIIIIIIIIIIIIIIIIHHIIIIIHGGGGGGFIGGGFFAAAD>>DDGG
@CUESOTKS04
TTTTGTTTTATTGTTTTTGGATGATCCGACGATGTTATTTGTGTACGATATCCTTAATGTTTCGGACCGAGTAACATGAATGTTGAATGGTTAAAGCTAGAGGCTCTATACTTATGAACAGCTATAGTGACTACAACACTCTTTGCTTATCTACAGAAAGATCAAGTATTATGCACTTGTGTCTCCAATCGATGTGAGATCTCACAATCCATCTCTCTTGGGGGCCTAGCGTCCTCGTTGGCACATCGTTCGGTGTCTGGCTCTGATACCATTTGTAACAGTCCAAGCCTGCTGCTAGTAGATCTTCCCCTCAAGTTAAGTTTTTAAACGTGGGNGAAGTTTTCACACCCTTAGCAGGAATGATTCGTTTCTCTCTCCAACCAATGTGAGATCTCACTCAGTTACTCCTCTAACTCGTACACGGGAGAAATTTCTGGCACGACAATAGTACATAC
+
>>>>I?===IFFH88888IIIIIIIIIIIIIIIIIIIHHHIIIIIIIIIIIIIIIIIIIHHHIIIIIIIIIIIIIIIIIIIIIIIIIIIIIIFFFHIIIIIIIIIIIIIIIIIIIIIIIIIIIIIIIIIIIIIIIIIIIIIHHHIIIIIIIIIIIIHHHIIIIIIIIIIIIIIIIIIIIIIIIIIIIIIIIIIIIIIIIIIIIIIIIIIIIIIIIIIII???>>IIIIIIIIIIIIIIIIIIIIIIIIIIIHHHIIIIIIIIIIIHHFIIFBBBI7<<<DIIIIIIIIIIIIIIIIIIHHHHIHFHBB<<F9@@@BEA?@222/////9=/211!/3;333339:>B556BBEEGGBB@BBB???CC222>499@CCC??8888BD>>544CCDBBA:4555>AA=@>42444222==?44022240300...82;;;;:;:<668486674747
@CUESOTKS05
TTTTTTGGAAGTTGCTTCTGGTATGAGCTGGGTTGAAAGATTGGTATCATTGTCATCATCTGGGTTTGGCTTTGGAGAGAGGGAATGAACAGAAGAAAGCTCCATGGCTATGGCTATGGCTATCTATGGCTATCTTGTTCTTGTTCTTGTTGTTCTTCCTGTTCTTGTTGCTGAGAATTTGAAGCAGGAAAATAAGAACAGAGGGATTGTTGAGCATTTGTTATGAAGAGAGGAAGAGAGAGTC
+
888888IIIIIIIIIIIIIIIIIIIIIIIHGGHHIHHHIIIIIIIIIIIIIIIIIIIIIIIHHHHHHIIICCCIIIIIIIHHHIIIIIIIIIIIIHHHIIIIIIIIIIIIIIIIIIIIIIIIIIIIIIIIIIIIIIIIIIIIIIIIIIIIIIIIIIIIIIIIIIIIIIIIIIIIIIIHHHIIIIIIIICCCCIIIIIIIIIIHHHIIIIIIIIIIIGGGHGGHIIIIIIIIIIIIIIIIIIIIA
@CUESOTKS11
GTTTTAGAGCCTTTGGGCCATTTCTTATGCCCCTTTTATGTGGAGAAGTCTTCCTCTTAGGAACAGCCATGAGCTCCATCGACCCGGAAAAAGATAAACTAGGGAAACCAAATCCCACAATACCGCAATTGTTGATCCTATCCCTATCAGATTCATGGTTAAACTCCGGCAGAACAAGCGGCGGCGCGGAATCCTTACGGTCCATGATCCCAGATATCGGCGAAGAATGGGGTAAAACCTTAGTCATCGCCTTCAACCCAAACATCGAACCCGTCTGACCTTCGACCGCCCTCAAAATCCTCAACGCCATAGCTGCGAGCAAGTAGCAGTGCTGCTTTCAGTATACCGGCGGTG
+
ICCAAIIIIIIHHHHHHIIIHHHIIIIII5554::::E8GGIIIIIIIIIIIIIIIIIIIIIIIIIIIIIIIIIIIIIIIIID????;;;;;I?IHHHIIIHGG???IIHHHIHHHIIIIIIIIIIIIIIIIIIIIIIIIIHHHIIIIIIIIIIIIIIIIHHHIIIIIIIIIIIIIIIIIIIIIIIIHHHHIIIIIIIIIIIIIIIIIHHHIIIIIIIIIIIIIIIIICCCCICCCCIIHH>IIIIIIIIIIIIIIHHHHHHIIIIIIIHHHIIIIIIIIIIIIIIIIBBBG<9999999EEEEIIIIIIIIIIIIIIIIIIIIIIIIIIIIIIIHHHIIIIIIIIIIIIIIIB
@CUESOTKS15
TTTCTCTTGGCCACTTTTAGTGCTCTCTTGTTCCTTTTCCAACTTTTAAGAAGCTCAGTGATTCTCTTCTCATATGGTGCAAAACCAGCAACTTCCCGGATCAAACTCCTCACAAAGAGAACTCTCTTGCTGCTTTTTCCTTTACGATCAGAGGGGCGCGGGGCCAGCTCTTTCTTTGTAACAATGTGCCCTTTGTTAAGTCCCACGAAGAGACCAGTATTCGGCTGCTTCGGAGCCATTGCCTTCTCGGACGGAGTAAAACCAAGTGATCGGAGGCAAGCGAAGCTC
+
HHHIIIIIIIIIIIAAAAIIIIIIIIIIIIIIII<955@@AAA222247EEEFGGIIIIIIIIIIIIIIIIIIIIIIIIICCCCIIIIIIIIIIHHHIIIIIHHHIIIIIIIICCCIIIIIIIIIICCEEE=5-----44333E=IIIIIII<<<<I>C5533EEIIIGICEGH===HIIIIIIIIIIHHHHHHIIIIIIIHHHIIIIIIIIIHHHIIIIIIIIIIIIIIIIIIIIIIHHH????HIEEEGBBBC:9999999//IIIIIIIIIIIIIIIIIIIIIIA
@CUESOTKS17
TTCAATGGAGATTTGGTAACCGCATCACCAGAAGTTCTTCAGCTTACCCTCGGATCAAATGTCGAGTTTGTACTGATAGCATCGGATGGCCTATGGGATTACATGAATAGACAGACTAAATAAGTGCCATTTTCGGGTGTTGTATCAGCTCCGATGCGGTTAAGTTTGTTCGGGATCAATTGAGTCAGCATGGTGATGTTCAGTTAGCTTGTGAAGCCCTCGCACAAGCAGCCTTGGTAATACTCGCACAATTTGATTTGTTTAAAGCTTCTAATAACAAGAACTTGGTTTACAGTTCTAATAAAGCAAATATTATGTTTGTATCTTGTAGGACAAAGGGTCACAAGACAATATCAGCATTATCATGGCTGATTTGGGGTGAGTACACTTAAGTAT
+
IIIIIIIIIIIHHHIIIIIIIIIIIIGCCHIIIIHHHIIIIIIIIIHHHIIIIIIH666HIIIIIIHHHIIIIIIIIIIIIIIIIIIIIIIIIIHHHIIIIIIIIIIIIIIIIIIIH;;;C:7@BABA=002274444?EEIIIIIIIIIIIIIIIIIIHHHHIHHHIIIIHHHIIIIIIIIIIIIIIIIIIIIIIIIIIIIIIIIIIIIIIIIIIHHHIIIIIIIIIIIIIIIIIIIIIIIIIIIIIIHH???IIHHHI===HHHIIIIIIIIIIIIIIIIIIIIIIHHHIIIIIIIIIIIGGGHH;;;ICIIIIE;;;IIIIIIIIIIHHHI;;;HHFDDDDIIIIIIIIIIIIIIIIIIIIIIIIIIIIHHHAACCI>HHIIIIIIIIIIIII
@CUESOTKS18
CCGATGCAGCGGTGATTGGTATGCCGGACGAGCAAGCCGGAGAATTGCCGGTGGCGTTTGTGGTGAAGGCGAACGGCGGCGAAATCACAGAAGAAGACGTAAAGCAATTCATATCAGAACAAGTGGTGTTCTACAAAAGGCTAAAACGAGTGTTTTCGTCAACGCTATTCCAAAAGCTCCGTCGGGCAAAATCCTCCGGAAAGAACTCCGATCACAATTGGCCGCCGGTGTTTACAATTAAACGCCAAATAATTTATTATTTTCCATTTATCTTTCGTTTGTGAATTCAAATTATGTATTTCGGATTTTAAGTGTATTTTAAAAATAATAACCAAATATC
+
FFFFFFFFFFFIIIIIIIIIIIIIIIIIIIHHHIIIIIIIIIIIIIIIIIIIFFFFFFFFFFFFFFFFFFFFFFFFFFFFFFFFFFFFFFFFFFFFFFFD666DFFFFFFFFFFFFFFFFFFFFFFFFDDDDA=3333::BB9442?A9A?533366?;DDDDFFFFFFFFDDBBFFFFFFFFFFFFAA??FFFFCCCA???C>>CFFFFFFFFFFFCCDDCCFDDDBBA;;8>?884400099==888?78111><<@665588?44297:...60///84?>AAAB=CCDD?DFBA;88?><4/..,1193713,,,,,,,,,1/.-,...666>797
@CUESOTKS25
GCTGGTTCTTGCAGTCTCTTAATGAATTGTATTAACTGAAATTGAGAATGGCTGTATCCAATATGCATAATCAACTATTTGCTTAGCCCTATGATGATATGATTTTGCTTCTAATGTTAC
+
IIIIIIIIIIIIIIIIIIIIHHHHIIIHFFFFFFFFC?666::DDBBBAACDFFFFFFFFFFFFFFFFFFFFFFFFFFFFFFFFFFFFFFFFFFFFFFFFFFAAAAFFFFFFFFAA:::=
@CUESOTKS26
GTTTGTTAGAAACATTGCCTACGACAATATTGCTGATAATCGCTATACGCTATTTGGGCGCTCGGAGTCGTGTGAAATATAGAATTTAGTCCTATCATTGTAGAATTTGTATAGAATGATACTTGGGATTTTGGGGAATTAGAAATTAAGATGATCTTTGTTTGGTG
+
IHHHIIIII@@@IIIIIIIIIIIIIIIIGGE777==111:<<?DEBBDEFGGDDD@==>>IIIIIIIIIIIIIIHHHIIIIIIIHHHIIIIIIIIIIIIIIIIIIHHHIIIIIIIIIIH@<>;=6647--------..221==:=??<<IIIIE@@@FDI??<EA<B
@CUESOTKS27
TTTTGGCTACATTGGACTTTGGACTGGCCAATACCTGACGACCTTGAATCCTGATTTTATTCGTGAAGTGGAGGCGGCTGTTCCTGATAAGAACGCCAAGCTCCTTGTGGCTTGTGGCGAAGGGCTAAGGTCTTTGGTCGCAGTGGTGAAGTTATACAAAGAAGGATACAAGAACTTGGGGTGGCTGGCTGGAGGCTTCAATCGTGCCAATGAGAGCGACTTCCCGGCCGTCGAAGGGCCGGAGAAACTACAATACGCAACAATCGGAGGAGTTTCTTACTACTTCCTCCAATTGCTTATCCTCTTGCAAGCGGTGGGTAAGAACAGCTGAGACCATCCATATTCGCTTCTAATTCCTTTGGGTTTTTTCCCCTACTTTTTTTTGTTATAATTTCTCATTACATTGTTCTGAATCGAAGCTAAATAGCTTGAAGC
+
@@@@FFFFFFFIIIIII;;;IIIIIIIIIIII??@HHHHHFFFFFFBBAAAA@?111357;BBBBDFFFFFFFFFFFFFFFFFFFFFFFFFFFFFFFFFFFFFFFFFFFFFFFFFFFFFFFFFFFFFFFFFFFFFFFFFFFFFFFFFFFFFFFFFFFFFFFFFFFFFFFFFFFFFFF@@@@FFFFFFFFFFFFFFFFFFFFFFFFFFFFFFFFFFFFFFFFFDDDFFFFFFF???FFFFF;;CFFFFF@8?DFFGIIIIIIIIIIIGGIGD?@@?F>>GGGDDAAAAADD??==ABDDBAAAA@AA>><973223...222/234=?AABBBDDDA:::DDDDDDDDDBAA>=>>=<......--22--....+70-------,3((,000,,,3-99;;999::>;;;....;3...262---72:::::::56
@CUESOTKS29
TGAGAGAGCTCTTGGAGCAAACTGCGTGGGAAGAAATAAAGAGATGTGGAAAGTTAAGTATGAGTTCTGCACAAGCTTTTGTTTGAACCATGCACAAAAGTTTATTTCCTACTGTGGTTTCAATGTGTAATTATATTCGACCATCCTTGTGTGCTTTTATAACCACTGTTGCAATGTCTTTGTAAGTTCTTACCTGGAAATAAATG
+
FFFFFFFFFFFFFFFGA@6335?A??>888886111?999?:AABDD??666AFFFFFDFFFFFFFFFFFFFFFFF=;==F;;FDDDBDDFFDDD<<<<FF??8>>FFFFFFDFF????CFFCDDFFFFFFFFFFFFFFFFFFFFFFFFFFFFF?AA?F8@@FFFFFFFFFFFFFFFD???DFFCC???ADFFFFFFCCDFFFFC?
@CUESOTKS31
ACAGGACATACAGTACTCATGAAGAGCAATTGGACATCCAATTTCAGTACAGACCAACAAGCCACCACTCTCATCGCATCTAATACAAATGTCTTTCTGAAAACAATCTTCCTTATCTGACACATCGTGAGTTTCCTTCCTTGGTGCCTCATTCAGAGCGTTATCTTCTGCATTGCACGCATCCCGGTCAGGGACGGAGGGAGACGCCATAAACGACGGNTAAGAATCGGNGGAACGGCGGGAAGGCCTGGACCTTCCGCCACGGCGACTCTTGGTCCTCATCTTCTTCCGGTGC
+
FFFFFFFFFFFIIIIIIIIIIIIIIIIHHHHHHHHFEDDHHHHHHHHIIIIIFFFFFFFFFFFFFFFFFFFFFFFFFFFFFFFFFFFFFDCAB;;;@790010966??AABDFFFFFFFFFFFDDBBBB=:33144<9>><<445A???AFFCDDFFFFFFFFFFFFFFFFFFFFFFFFFFD@<<<<D>FF??DFFFD??=@<?984449...7<7=44!98>?>>??44!32;64226.....22;;<;=98888AB?>>B==?AA????ABBBBAAA??::::BA>>><<<<9
@CUESOTKS33
CGCGGGATTGCACCGTTCCAGGGATTTAGCAGCGGGGTTTTGCCTTCTCTGTCAACTACTGATCTGATTCATCGAATCCATCAGAAGATTGAGCTACGATCTTGAAATTTTCCATTGGCAGTTCATTCGAAAATCTCAATGGCTTCTCCGAACGATATGCCATCGGCTATGGACAAGGAACAGATATTTGGTATGG
+
IIIHHHIIIIIIIIIIIIIIHHHIHEBCIIH>9......../>@@@DFIIIIIIIIIIIIIIIIIIHHHHIIIIIIIIIIIIIIIIIIIIIIIIIIIIIIIIIIHHHCCCCIIIIIIIIIIIIIIIIIIAAAAIIIIIIIIIIIIIIIIIIIIIIIIIIIIIIIIIIIIIIIIIIIIIIIIIIIIICCCIIIIIII
@CUESOTKS36
TTTTCCACCAGTAGCAAAGCCCATTGAACAAGGCATATGGATACTCATAGATGCAATAACTCCCTAAACTCCCCGAAGGTAAATCAAGAGGGTATCCAGTTTGGATAAATATATCAGGATTTTTTTCCATTTCAGCTGTGAGGGCTCCAATTGTTCCAGGATGTAACCTGACATCATCATCCAAAAATAACACATATTTGGTATCTTTATGCATTTCCTCCACCCCAACCAATTGATTGTGAATTTTCTGGCTGCAAGTTGTTGCTAGCCCAGCCACAAGAATTCTAGCATCCACATCATCATTCATACAAACCCTATAATCAGATAGCAACCGCAATACAGCATTGTAAGCAGGGTCCTCCGTACTTTCCACCACAAAAAGAAATTCTAAGGACCTCCATAAAGGGACGTCACCTGGCTTCTCCAATTGTGTAATTATGTTCTCCAAACCCTTTTAAGGTACATAATAACTGTCACCCT
+
AAAAIIIIIIIIIIIDDDIHHHIIIIIIIIIIIIIIB????CBCDIIIIIIIIIIIIIIIIGGGIHHHIICCBBGGGGGIHHHIIIIIIHHHIIGGGIIEEBDDC8555@:BCBEEA<8-------447=@BGGIIIIIIIHHHIIIIIIIIIBBBBIIIIIII????IIIIIIHEHHEA55/////@67HBEEIIHHHIIIIIIHHHIIIIIHHHIIIIII@@@@II@@IIHFDDDEHEE@@3335=:IIIIIIIIIIIIIIIIIIIHHH===AIIIIIIIIIIIIIIIIIIIIIIIIIIIIIIIIIIHHHHHHIIIIIAAAGAAAAIIIIIIIIIIIIIIIIGGAAAGGIIHHGDDDIHHHHHCBBHHHIIIHE88995<***..0231110117553.,,,,,,,31:6.,,31130332//,,..344200//11-,,2,,,,,,,,.,,,,,,,,),-22///.1:58588///8
@CUESOTKS37
TTACTTGCATTGTCACCGGATCCACCAGCGGTTATTTGGCCGCGAGATTGCCAGGCAACTGGCAGAATCAGGAGCACATGTTGTCATGGCAGTGAGGAACCCAAAGGCTGCTCTTGACTTGATTCAGAAGTGGCAAAATGAATGGTCTGGCATGGGCCTTCCTCTTAATATTGAGGTAATGGAACTTGATCTTCTATCTCTAGATTCTGTTGTGAAATTTGCTGAAGCATATAATGCTCGTATGGGACCATTACATGTTCTTATCAATAACGCAGGAATATTTTCCATAGGAGAGCCACAAAATTTTCTAAAGATGGTTATGAAGAGCACCTGCAAGTGAATCATTTGGCACCTGCATTGCTTTCAAT
+
IIIIIIIIIIIIIIIIIIIIIIIIIIEEE1122411/>>@@CFFIIIIIIIIIIIIIIIIIIIIIIIIIIIIIIIIIIIIIIIIIIIIIIIIIIIIIIIHHHHHHIIIIIIIIIIIIIIIIIIIIIIIIIIIII@@@@IIIIIIIIIIIIIIIHHHII??<<IE;;;;IIIIIIIIIIIIIIIIIIIIIIIIIIIIIIIIIIIIIIIIIIIIIIHHHHHHIIIIIIIIIIIIIIIIIIIIIII666DCIICCDHIIIIIIIIIIIIIIIIIIIIIIIIIIBBB>IIIIICB>BBAAA=1--------7+---54FBDFFGC?????IIIIIIIICCDHIIIIIIHHHIIIIIIIIIIIIIIHHHIIII
@CUESOTKS38
CGGTTGCCGTTTTCTTTCTTCATTTCCAACTCAAAATTTTGTTTTCTTTCGTTTCCAGTTTCGAAATTTCAAATCTCTATTTCAAATCCAAATGAATCCACGATTCAACACGAGACGACGAAAATCAAACGCCATTCCGTAGTAGAAACAATTTCAGATGAAGTGAAGCCGTAGCTTCGTGCGTTGCCCTTCCGCTCTCGATGCCCAATCTTCGCGGTAGAATTGGAGAAGCCACGAATGCCCCATTCCTC
+
FFFFFFFF?====A<<=DFFF@??=BA?<?75,,,,,,,,4,,,,4,,-8<779>>??<<<44...4489...:<??AA;==:666CCD???DDFFFFFFFFFFFFFFFFFFFFDDBA@=00..77.,,-36672222?>A?AAA566D>A==?==ADAAAAB??A::::::??FFFFFDDDDDFFC666688DBBBBBBBDD666??FFFFDDBDDDDD::::::A@@<8889<AAAA?6666988<9;6
@CUESOTKS45
TGAGTTTTGAAGCCTAGTGGAACCAGAGGAATTTCCACTTGCAGAAGCCATAGAGATGGAGATAATAACAACTAAATTTACAGCAGAGCACAACACAATGATTATCGATTACAGAT
+
DDD:6666AAA@@@AABBAAAAAAAABBBDD???FFFFFFFFDDDD???DA???ADDDF???FFFFFFFFFF===FFCC9<:AFFFFFDDDBBBAAA@<944443497666>=>89
@CUESOTKS47
GTTTGCTCGGAATTGTCAAGTTTCAGGCTATTGCTCGGGGAAGAAGAGTAAGGCTTTCTGATGTAGGGTTTGAAGTGCAAAACAAATGTAGATTAGTGCAGCCACAGGATCAACCCTTAGTGGATCCTGCTGGAGTAAGTCTCTCTACACGAATGGCGAAACTTTCTGCAAATGCTTCCACTATGAAGCTTGCTTCATCTACAACTGCAAAGCCTATGCAACTCTATTTTGATAATGGAGATGAAAATTCAGTCATGAAATGGTTAGAACGCTGGTCAAATTCTAGATTTTGGAAACCGATTCTTCACGTAAAAAAGCTCCAGAGACGAAATCTCAAAGAAGGCTGAGCACTGGTCAAACTGGAGAGGCACATACTGTTAGATCAAAACGCACAAGGAGAGTTCCT
+
I???IIIIIIIIIIIIIIIIHHHIIIIIIIIIIIIICCCCIIIIIIIIIIIIIIHHHIIIIIIIIHHHHHHIIIIIIICCCCIIIIIIIIIIIIIIIIIIIIIIIIIIIIIIIHHHIIIIIIIIIIIIIIIIIIIIIIIIIIIIIIIIIIIIIIIIIIHHHIHHHIIIIHHHIIIIIIIIIIIIIIIIIIIIIIIIIIIIIIIIIIIICCCIIIIIIIIIIIIIII@@@@IIDCCIIGIIIE?5666HEIIIIIIIIHHHIIIIIIIIIIIIIIIIIHHHIIIIIIIAAAAIIHHHIIIIIIIIE@AB=5------;A=;;AEEIIHD???IIIIHHHIIIIIIIIIIIIIIIIIIHHHIIIIIIIIIIIIIIIIIIIIIIIIIBBCCIIIIIIIIIIIIIIIIHH
@CUESOTKS51
TTCCACTTTGATGTTTGTGTAAGCTGTTGTGGGGTTTGGTGTGTTAATTTTGTATTGGTTTGGATCATATGTGTTTGTGGGGGAAGTGTTTGAGTTGGAGGAAGGAAATCCAAGGGGCAAACAATAAAGGGTAAGTGGATGAGTG
+
EEEEFFFFFFFIIHHHIIIIIIIIHIIIHHBBBBHHHIIIIIIIIIIFFFFIFFFFFFFFFFFFFFFFFFFFFFFFFF;;;;;<<1CD???AAADDCCA?=<<>A<<99888844447..049:<111;;=DAAADBDDDA??:9
@CUESOTKS52
TTTACAGGAAAGATAAGCTCATGGGTCATGTCGCTCTGTTCGTCGGGCATGCCCCGGCAATCAGTTCGTCGGTAAGAGCGTAGTAACTTGCAGCCGATATGTAACGAGCTTATGAGTTTATGTTTGTTCTTGTTTAATTTGATGAATTCTGTATGATAGAATAATATGTTGTAAATTGTCACCAAGATGTATTATCACAATTAGTTCATTTTCTAATATTAATTCTCA
+
FDDDFFFF;;;FHGGGGFFDFF666CFF<<<FFFHIIIHHIIIHDDCFFDD6655886>>@@<9555:ADBBDAACDFFFFFFFFFFFFFFFF@@@FFFFFFFFFFFFDDDBBA<4111499444@9>AAAA<;=::111::BBABAAACFFFFFFFFFFF=<<CCFAAABB=??::::DDDDDDDFFFFFFFDFDDDAA655=@@@?44669/11<<>>??<<<=64
@CUESOTKS53
TAATTGTGGAGGGGCCTCAACTGCTGAAGTTTGGTTTCAATGATGCCATAGCTAAAGTCGGTCTAACCAAATTCGTCTCAGATCTCTTCTGGGTGGGAATGTTTTATCACCTTTACAATCAGTTAGCAACCAACACACTGGAGAGGGTGGCACCACTTACCCATGCAGTTGGAGATGTGCTGAAACGTGTATTTGTGATTGGATTCTCCATCATTGTCTTTGGTAACAAAATTTCAACACAGACTGGTATTGGAACCTGCGTTGCAATAGCAGGAGTTGCACTTTACTCTTTCATCAAGGCTAAGATGGAAGAAGAGAAACGACGAACAAAGGTGGCTTGAAGAAGCAGCATTGGAGGTGATGGGAAGCATGGAAATGAGGGGAGGATCTGGTGTTGTAAATTTTTAATAATCCATCACCAAAG
+
IIIIIIIIII????IIIIIIIIIIIIIIIIIIIIHHHIIIIIIIIIIIIIIIIHHHIIIIIIIIIIIIHHHIIIIIIIIIIIIIIIIIIIHHHIHHHIIII@@@@IIIIIIHHHIIIIIIIIIIIIIIIII>>>IIIIIIIIIF666>>HIIIGIIIIH:::HIIIIIIIIIIIIIIIIIIIFFFIIIIIF666FHIIIIIIIIIIIIIIIIIIIIIIHHHIIIIIIAAAA>>>FFIIIIIIIIIIIIIIIIIIIIIIIIIIIIIIIIIIIIIIIFGGGI;7555;DBE@@@DDDDDDDDIIIIIIIDDBBBBBB?6000037A?=<</22;;DFIIIIIIIIIIIIIIIIIIIIHB===HHHHHHHHHHHHHHHBDDD;;;64--44BDDB@;==85222,,,,,,,-,,,0799===40004
@CUESOTKS59
GCAGAACAATGTCATCTGCTATGATAACAGGGATGCAGCCAAATATCACAGCCTCAACCAATCTAGGGCTCCAAGGAGCCCATCCAAGCGGACAGAGACAAAACACAGCTCGCTGCATGTCCTCATAGTATGTAGTTGGATGCTCTGTTGATACATCAAAAAGAGGATTATCCTTGAAGTTCTCCCATACTGCTGCTCTTGCACCTCTTGCGTAATAACCACCTTCTGGATCATTTCCCACATCATAGAATAGTCCACGGAAGTAAACAAGATGGACCTAGGAGTTTTTTCAGGAATGAGGTGGAGTGCATTTTCTGAGGAGGAGCGTATGGAGGAATTGTAATTG
+
IIIIIIIIIIIIIIIIIIIIIIIIIIIIIHHHIIIIIIIIHHHIIIIIIIIIIIIIIIIIIIIIIHHHIIIIIIIIIIHHHIIIIIIIIIIIIIIIIIIBBBBIIIIIIIIIIIIIIIIIIIIIIIIIIIIIIIIIIIIIIIIIIIIIIIIIIIIII88888H:IIIIIIIIIIIIIIIIIIIHHHIIIIIIIIIIIIIIIIIIIIIIIIIIDCCH?<??E<<??EEIIIIIH???HHHIIIIIIIIIIIIIIIIIIICCCCIC999?33;EIIIGEAABDD?6------:799::<AA;771124DBAA7:::E9IIIIIEEHEEEEEA@@@::;;5556=B@;:
@CUESOTKS61
CTCCTCAAGCTGCAGGAACAATTCATACTGATTTTGAAAAGGGTTCATTTGTGCTGAGGTTATGAAATTTGAGGATCTCAAGGAACATGGCAGCGAGACGGCAGTCAAGGCTGCTGGAAAATCAAACAAGAGGGAAAGACTTACGTGGTCCAAGATGGGAGACATTTATATTCTTCAAATTCAATGTTTCCGGAGGTGGCAAAAAATGAGTCTCATATAACGTAATATCGATCCTCTGTACTCTCTTTTATTTATTAGA
+
FFFFFFFFFFFIIIIIIIIIIIIHHGGGGFA6331<667788;568@FFFHHFFFFFFFFFFFFFFFFFFFFFFFFFFFFFCC<<<FC???DFFFFFF?@@FFFFFFFFDDDDBA>=000077...324732488==A<A==?DDD544<===?</...4/34922239?==?>><333::BAAA?88;<<86751315:,,,,--7<????AADFFFFFD?;;;FFFFFFFFFFFFFFFDDDA=11109111922676
@CUESOTKS63
TGGCAGCCTCAGATTTGGATCGTATGAAAGCAGAACACCTGCTTTCTTCGCTTCCTCCATCGCCTTCATATGGGCCGATCTGCACGGCTCCACGATCAAGCTTATCGATCCATAGTGAAAGATCTTCGCGGATCTGATGAGATCGAGATCCAACTCCTCCGGCTTGAGAAGCATATCGGCACTAGGGTTCCGGTAGAACATAAACTCACGTTCACCGTCGGCGCGTAGAGTCACAAAAGCCAAAGCAGTTCTTGCGCCTTGATCGAATCGGATCCCGGCGGCGGAAACGCCGTTTTCCTTAACGATTCCCTCCAACATACGTCCCGCGTACTCTGCG
+
IIIIIIIIIIIIIHHHIIIIIIIIIG@@@IIIIIIIIIIIIIGGGIIIIIIIIIIIIIIIIIIIIIIIIIIHHHIIIIIIIIIIIIIIIIIIIIIIIIIIIIIIIIIIIIIIIIIIIHHHIIIIIIIIIIIIIIIIIIIIIIIIIIIIGGGDDBIIIIIIIIIIIIIIIIIIIIIIIIIIIHGD555DD8866DIIIIIIIHHHIIIIIGGGIIIIIIIIIIIIIIIIIIIIIICCCCIIIHHHIIIIIIIIIIIIIIIIIIIIIIIIIIIIIHHHIIIIIIIIHHHIIIGD====75//77EGEEE@BBIDDEA??ABD;50000/;BB9988=:4
@CUESOTKS72
ATCAGGCAGATTGAGAAGGAGATTGATAGAAGGAACGCCGACGAGCGGCTGAGGAACCGGTGCGGTGCCGGAGTTTTACCGTATGAACTGCTAGCACCGAGCTCGGAACCGGGAGTCACTTGCAGAGGGGTTCCGGAATAGTGTGTCAATTTGTAGGCCATTGCCGCCCATTGTTAAGCTTAAGAGGTCAC
+
F@@@DDFF@:::::DDGFFFFFHHHHIIHHFFFFFFFFFFFFFFFFFFFFFFFFFFFFFDDDFFFFDDDDA::;999AA<<6AA==?BDBBDDDD????AAADBBBBBAA==9:8?=BBBAAABA?4442;;22--..//325===:11,,,3.3----.--311-,,,.11311129<<>8676;<:775
@CUESOTKS74
TTGATCCACACCCAACACAGAAGATATCAGCAACGGTATGCATCCCTGTCATCATCATTCTCGTTTCTTTCACTCCAATAGAAACATTCACTACTTTACTGAAGAGGTAAGCTTTCCCATGTCTGGATTGGAAGACTTGGAAACGATGTCCTCATAAAGAGCAAGATGGGTTCGGCAGTGCTTGCAGCTATAGATCCTTCCTTCAAGGTTCACCACGAACAACCTCCCCATGGCTATGTTCTTGTGGGTAGTCGCAAGTTACAAGAAATGTGGACC
+
IIIIIIIIIIHHHIIIIIIIIIIIIIIIIIIIIIIIGGGGIIIBBBIIIIIIIIIIIIIIIII??>F666DDEHAEDDD?>555C<GGIIGIHIEHHIG9;;;?GIIIIGGGGHHHB???CIIGHGGDD11//15:66..-//027??ADDEFIIBBBIIIIIIIIIHHHIII99?BIIIIIHIIIIIGGGGIGGGEEE;;64455;;;;;;:>CCGGGGDDDDD<<<<===HIIIIIIIIGGGIHHHIIIIIIFFFIIIA====ABBDDC@CD44
@CUESOTKS81
GCACCGATTCGTACTTCATGGCTCTTCGACTTGTCGTTCAATGCTCTCAAAGGTACCGATACCAAATTCATTGTCGTCAGCCAAATACGTCGGCCATTTGGACCTCAGCCATAACCATCTTTGCGGGTCGATACCCATCGGGTCGCCCTTCG
+
8<?;;:99999894223449;<:6663444<443<<<<?>AAB@@??D===BBB9=:9:==A>;884444<8434<=974448884047==<<;64..088>=<4349<BBBBB>>=>?88894000447:==688?<=555<A>;;;@B65
@CUESOTKS82
TGAATATCAAGTGAAATGGAAGATGCTTGAGCTCTTCGCTTGCGTCCTTGGGCAGTAGTGCAGGGACTTTAATCTTGATGAAAGAGCCTATAGTACGATTTAACAGAAGATCTGTGTCGAAGCCTACCTAAATTGAACTTGAACGAAGAGAAAGGAAGGAGAGAAAATAGAGGTGGAGAAATGGTGTATTAACTTAGATGGGACCAATTTTGTGTAATTTGGAATTGAATATCTCACCTACATTTGGGTTATGTATTAAGTTTCTTCACATCTCACCTAATTACATACTTTACTTTGCTTTCTATTTATTGGAGGGGACAATAGTTATGTCCGTCTTCCCTAAAGGACCACTAACAACTATTTCATATACTCGATGAAGATTATCTTTAGAATTGAACGAACC
+
HHHHHHHHHHHIH::9H>>>>HHHIIIIIIIIIIIIIIIIIIIIIIIIIHHHHHHHHHHHHHHHHHHHHHHHHHHHHHHH;;;HHHHHHHHHHHHHHH>>>HHHHHHHHHHHHHHHHHHHHHHHHHEB>9:9HHHFFGGIGGDDBA??94////-005578:5-///6.:;446;AEC666EBDECBE6688<BDGGGD>>>GGD65000/;500//66;DDDD>@@@HHHHHHHHHHHHHHHHH<<<AABAA?A5555500057<EDGGGGHHHHHHDDDDDH@;;;@==EB877;@;;;G>G@@@B@@EEE9B99;@@BHHHHGGHHHHH;;9@B;;;4655A<7<AA8///=22298...3998;9999>=A===DDHHHHH>>>DDBB44399<;;;88
@CUESOTKS84
TTATTACCATTACTATCAGTCCACCGGACTTTCATCCTCGGCTTATTCGATTTCCTCGACATTCCGCCGCGCCGGGGCGGCAATAGAGCATTCGATTCACTGTAATCTTCGCCGTTACCGGAATCCCAACTTCTCCGGCAGCCACAGAATCCACAGTCTCCTCAACATCCTTAGAATCGCCACCCATAGTTCACCAAAGATCAAAAAAATACAAACCCAAATTTGAGATTTCCGAACCGACTCATCGCAAAAATCACAAATCCAGAACCGAGTTAGGGCTCATGGGTTCAAGATTTACGAACCCAACAA
+
IIIIIIIIIIIIIIIIIIIIIIIIIIIIIHHHIIIIIIIIIIIIIIIIII;;;GGIIIIIIIIIIIIIIIIGG;;;;IFFIIIIIIIIIIIIIIIIIIIIIIIIIIIIIIIIIIIIIIIIII?8422747==;=7788IIIIIIIIGGGGIIIIIIIIIIIIIIIIIIIIIIIIIIIIIIIIHHHIIIIIIIIIICB?D=A@/------=-=555<7;///77=@@@BBBCCCIIIIIIIIIIIIIIC55522@@A@111@BEIICCCCIIIIIIECCIIEE>44488>>?CIEFHIIIIIHHEIIC64
@CUESOTKS88
TGTATATTGCATTCTTCGACGGTTCAGACAATTTCACATCCTCTTCCTCCTCAGATTCAGATTCAGATCCAAACTCAGAATCTTCACTATCAAGCTCATCATCTACCATTGTATCCTCATTTAAGAAGCTATCCTTTTTATCTGATACACCCATTAAAACCGATTTGGATCAAAGAATGAAAATGTTTTTAGAATCAAATGCCAACCCTTCTTCCGTCGCTTCCAGCTGCTCGAAGTGCGGAGGAAAATCGACGCTT
+
FFFFFFFFFFFIIIIIIIIIIIIIIIIIIIIHHHIIIIIIIIIIIIIIIIIIFFFFFFFFFDDDFFFFFFFFFFFFFFFFFFFFFFFFFFFFFFFFFFFFFFFFFFFFFFFFFFFFFFFFFFFFFFFDBBBBBB33333?;DDDDBFFFFFFFDD@@AAFFFF==<FFFFFFFFFFFFF====CF;;;;;FDDFDD=;;<988880004498888<ABBDDDDFFFFFFFFFFFFA????DBDD;;99A=<<<==66
@CUESOTKS89
TTCCCCAACCTCCGCTGGAAGACAGCAAGAACCCAAAAGAATGAAACCGGTAATTATCTCAAACCACCTGCAGTCAAGGCAGAGCGAGACACTAGACACTGCAGCTGAGCTAGCTCAGCTGGAATCAGAATTCGGAAAAGTTGGTCACGACTATTCAGCAGAAGACATTGGTGAATGGGAGTTCGACGAGCTCGAAAGGGAACTGAGATCAGGTGACTCAAAGAACTAGCTCTGTCATACTATGTACGCATGAATGAACCAAACTAATTTATTATGAAGAAAGGTCGTAGGTTTGCGTTCGGCATTCCCCCAAAACTGCAAAATTGGATCATAATCTTTCTCTTGTAATTGTTCTTTGTACATTTTGTGGTTTTTTATTTGTTCACTTGTATAATTCTGGAACATTTGTGTTGTAATATAAAGCCAAAGAAGGGAAACAG
+
FF====FFF;DDDDDF<<<@EFFHHHGGHFFFFF;:99=44:=33388BBB<<<=?BDDD333??899BBAABBA::::=<<????9::::AFFFFFFFFFFFFFFFFFFFFFFFFFFFFFFFFFFDDDDDDB::6668FFFFFFFFFFFFFFFFFFFFFFFFFFFFAAAAA9::A566AADDDDBBBBBAA??111448469?AADDFFDDDBBBA?8333:44===ABBFFFFFFFFFFFFFFFFFFD@@@DIGGGGGGGGGG>>G??B::=<444<11144?@BBDDDCDDDDGGDBAAAA8:0000/44441???6777>>>>@??9445AB???D<DDDDDDBBBAA<9...92774,,,,3,55------:***:77>>888><8///88><////3>;;;>7<<<8222682---202222900333333:26
@CUESOTKS90
GCTTACAGGAGAATATGAGTAAAGATGCCCTCGTTAATGTGAATGGTGCTGCCTCTAGAAATATTTAGGCAAGACGAGGTTTGAATTATTGACCACAGTTTGTTGTTTTTGAAGTTGTGGGAGTAACATTGTGTTAGAATCTTCCTACTTTTGAGACTGTTTCAGTTCATTTCTTCCATTGTTTTCTAGTCTTTTGATCGTATGTAACTGCCACGGTTTGAAATGCCTGTTGGGCAAT
+
FIIIIIIIIIIIIIHHHHIHFFFFFFFDDDFFFFFFFFFFFFFFFFFFFFFFFFFFFF@@@FFFFFFFFFFFFFFFFFFFFFFFFFFFFFFFFFFFFFFFFFFFD88888AADDDDFFFDDDFFFFFFFFFFFFFFFFFFFDDDDFFFAA==???FFFF<::ADDDDDDCCCD>>BBDDDA6666A;DDFF==?@FFFFFFFFFFFFFFFFFFFFFFFFFFFFFFGGGGDB=;8?;;7
@CUESOTKS92
CCCATCAACCAAGGTCAAATCTGTTCCTGGTGGTGATTCATCGCTAGGGTATCTGTTTGGAGATAAGTGAAGTGAAGTGAAGTGAATGATTTATGCGTTCCATCCGTAGCTCACTATATTGGAACTCTAAAGGGTATGTATGCTTTGCTTTAGTGTGCGGATTTGTAATAAATTGTGTGCAATTATTATGTATCTCAACCAACACATAGCTTGAATTATTTTGTGTACTTTGTTGCTTCTACCAAATATGTTATGTATTCAATAGCATCATGCCGACTTGTGGTTTGATTATGTTTGTGGTTAAGTATATGAAATTCAAC
+
;;;IIIIIIIIIIIIIHHHIIIIIIIIIIIIIIIIIIIIIIIIIIIHHHIIIIIIHHHIIIIIIIIIIIIIIIIIIIIIIIIIIIIIIIHHHIIIIIIIIIIIIIIIIIIIIIIIIIIIIIIIIIIIIHHHHHHIIIIIIIIIHHHIIHHHIIIIIIIIIIHHHIIIIIHHHIIIIIIII>>;;:BIIIIIIIIIIIIIIIIIIIIIHHIEEDDDD>9211163EEEE??DIIIIIIIIIIHHHHHIIIIIIIIIHHHHHHIIIIIIIIIIHHHIIIIIIIIIIIIDDHIIIIHHHIIIIIIIIIIIIIFD520>>==99
@CUESOTKS96
TTTCGGACAGCGAGCTTAACAATGAACTGGCTGTCCCGACTCCGTCGTAGACTTTTCTCCAATGCCGCACAGAAATCTAACGTTTTGAGACTGTTATGAAAGAATGTATCCACAAGCCTAAACAACTCTTTGTTGCTCCACACATCCTCTTTACTTTCAAGGATAATCTTGACAGCATCTTCATTCGTTTCCAGAAGAAAGTCAGTGATCTCCATGAGTGCATCGAACGATAACGAACCGACCTCGACTCTGTTCGCAAGCGAATTGAGAGCTCGGCTCGTTCGTTCCTGCACTCGAACATCAAAGGATTGCAAATCTGGATTGTTTTCATACTCAGATTCATAAGAACTAAAAGCAGCTGCAGAATCAACATTGATGGGGAAGGGAGT
+
???IIIIIIIIIIIIIIIIIIIIIIIIIIIIIII;;;IIIIIIIIIIIIIH?6666D8IIIIIIIIIIIIIIHHHIIICCDICCB@HHHIIIIIIIIIHHHHFFIIIIIIIIIIIIIIIHHHIIIIIIHHHHGGIIIIIIIIIIIIIIH;;;HIDDCHHHCCDDHHEEIEEEIIIIIIECCCIIIIH999HHHHIIICHHHDDDIIIIII???HIIIIIIIIIIIIHHHIIIIIIIIIIIIIIIIIIIIIIIIIIIIHHHIIHHHHIIIIIIIIIIIIIIIIIIIIHHHIIIIIIHHHHHII;;;IIIIIIICCCIIIIIIIIICCC@HHHHHHIIIIIIIIIIIIIIII9999CCCEEIIIIIIHHHCCCEIEEEI>>>@?????III
@CUESOTKS98
CTTCGGCGATGGACGTCAATTTCTGTAGATTCAGTTTCACAACCGTATCGGCGAACAAACGAGCATCCTCCTCCGTATTCCCTGGCGGAACGTCCACCACGTACGATTCCAAACCAACGCTCCAGATCTTGCCGTCCCGCCTCCAACCT
+
FFFFFFFFFFFIIIIIIIIHHHIIIIIIIIIIIIHHHIIIHHIIIIIIIIIHFFFFFFFFFFFFFFFFFFFFFFFFD?=444<444226232:<=988889<<<<=9922.....--/7<=>=>???AAAA::8?<88<0048844224
@CUESOTKS99
TTGAAGGCGGAGGTTGGCCGGAAAAGGAGGAGAGAAAATGAGGCTGTGGAATTAGGGAACAAGACGGTGAAGAAAGAAGAGTCGCCGGAAACAACAGAGAAAGAAATTCCGGCGAGCGTTTGTCCGTTGACGCCGTCATGTTGGGCGACGGTTTGGGATTGTGATATGAATGGGATTTTTAGCGTGCCGCCGTTATCGCCGTTAATGGGATATCCTCAATGCACAGTCATATAATTAAAAAAATAATAATAATTT
+
FFFFFFFFFFFIIHHHHBBBB@=@@FFFFFHHHHFFFFHFHFFFFFDAAAA:88;;;<<<<<?<<<>=9::A??FFFFFFFCCADDDD631466:BA??000?799444224<=<=73000<9AAAA>::<CFFFFFFFFFFFFDA9==FFFFFF<<===FFFFFFDFFFF<<<A;;>>>DDDDFFFFFFFFFFFFFFFFFFFFFFF<<;;;FFFFFFFFFFFFFFDBA?==99..-------;-0?>AABDFFG
@CUESOTKT00
TTGTAGATGAACGTAGATATCCCGTGGCTCGAAAATTCAAATTATGTAGCCTCGTCGTTGGTATTGTCGTCGATGATTTTGGATTGAGCTTTGTGCCAAGACAATCCTCTGTAGACGTTGACTGAGAAGGTAGCAGTGAGGTAAATGGTGGCGACGCCTAGACCGGCGGTAAAGGCTTTGAACGCCCAATCGCCCACTTTACTCGCTGCTCCCATTTTCACCGATTCCTCGACGTTTCTCCGATCTCCGCCGTTCGAACTTTCAGCTAAGCTTTGATCGTCACCGACCTCAGTGCTCACGAAAACTAGAGTTCTACGAGCTCGATTTG
+
HHHHHHHHHHHIIIIIIIIIHHHIIIIIIII>>>>HHIHHHHHIIIIIIIIIHHHHHHHHHHHHHHHHHHHHHHHHAAAAHHHHHHHHH::;HHHHHHHHHHHHHHHHHHHHHHHHHHHHHHHHHHHHHHHHHHHHHHHHFF;;;HHHHHHHHHHHHHHHHHHHHHHHHHHHHHHHEEEHHHHHHHHHHHHHHHHHHHHHHHHHHHHHHHCCCD<<<<HEEEHHHHHHHHHHHHHEEEH@@@@GGEEEGHHH<<<DHHHHHDGGGGGD@@@;;;;;GGGEEEGGHGH<;:;;BBD@?@=;/////3,755514243;;;>>=;;555:
@CUESOTKT01
TTCCTGTTGACGAGCGAAGTCGTCGAAAATATTTTCGAGATCCGGAAGAACAGTTTCTTCATTCTCTGCAAATGAAAATCGTTTTGAGGATCTTGAAAGCGTTCTTGAAGCCAGTACTCACGAAACCACGGGGAGGACTGGATCAAATTCCACCACTGGTCAGAGAAATCCTCCACCGTCCTGTACGCCATGGGAACGAACAAGGGAGCATTAGGGTTCAACATCGAAACGGAAGACGAGGAGGTTCTTCGAGCAACCACATCCATAGCTACTGCTTGCGAAATCGAATCAAGGAGTTGCAGATC
+
IIIIIIIIIIIIIIIIIIIIIIIIH6666IE;;;;IIIIIIIIIIIIIIIIIIHHHIIIIIIIIIIIIIEEEE94222>BG7777EIIIIIIIIIGGGIIIIIIIIIIIIIIIIIIIIIIIIHHHIIIICCCBH?>HIIIIIIIDHHIIIIIIIIIIIIIIIIIIHHHIIIIIIIIIIIIIIIIIIIIIIIHHHIIIIIIIIIHHHIIIIIIIHHHIIIIIIIIIIHHHIIIIIIIIIIIIIIIIIIIIIIIIIIIIIIIIIIIIIIIIIIIIIIIIIIIHHHIIIIIIIIIIIIIIIIIIIIIB
@CUESOTKT02
GGCCGAAAGTTTCCGGTTTTGTGAAGGTCGATCTCTTCACCGGAGAATCCAGAAAGTATCTCTACGGCGAGCAGAGGTACGGCGGCGAGCCTCTGTTTCTGCCTAGAGGAGGGGCAGAGGCGGAGGACGACGGCCACATCTTGACGTTCGTTCACGACGAGAAGGAATGGAAATCAGAGCTCCAGATCGTTAACACCATGACTTTGGAGCTTGAAGCTACTGTGAAGCTTCCTTCTCGAGTTCCTTATGGCTTCCATGGAACATTCATAAGCTCCATTGATTTACAGAAGCAGAAACAGTAAAAAGAGGAGGTAAATTGTAACAACACAC
+
::HHH>><GBBBGI664444G=HHHHHIIIIIIIIIIIIIIIIIIIIIIIIIHHHHHHHHHHHHHHHHHHHHHHHHHHHHHHHHHHHHHHHHHHHHHHHHHHHHHHHHHE6666DDGGGGHHHHHHHHHHHHHHHHHHHHHHHHHHHHHHHHHHHHHHHHHHHHHHHHHHHHHHHHHHHHHHHHHHHHHHHHHHHHHHHHHHHHHFFFHHHHHHHHHHHHHHHHHHHHHHHHHHHHHHHHHHHHHHHHHHHHHEDDD;;;;DGGFGGG@@@DHHHHHHHHHHH;;;;HHHHHHHDHHHGD77755B1;;;EGHHHHBBBHBBBA=98955
@CUESOTKT04
GATGGTCATAATGAGACGAGTAAGGGGAAGAAGGGATCGGTATGGCATCGCGTGAAATGGACGGATAAAATGGTGAAGCTTCTGATTACAGCAGTGTCTTATATAGGAGATGATATTAATTCAGATTTTGATGGGGCTGGAAGAAGGAAATGCCATATTATACAGAAGAAAGGTAAATGGAAATTGATATCAAAAGTCATGGCTGAAAGGGGCTATCAAGTTTCACCTCAGCAGTGTGAGGATAAGTTTAATGATCTCAATAAGAGGTATAAGAGGCTCAATGATA
+
IIIIIGGGIIIIIIIIIIIICBB>>>><<FIIDDDFGGIIB>>>HIIFCCAAIGBBBCBBCI>>?CBBBBIIIIGGGIIIIIIIIIIIIIIIGBBBIIIIIIIIIIHFFDGGIC<6655A<@@A:1133DGG<<:7;@EGG<664559;;A;;;@@@@GEC<;:@AAB422447///>>>???D>@@@CEG5533<AAADDCA<7555<<<9<DHEHGDD888==AGGFGGHHHHGGDFAAA====?@BCC<DAAAADDDGFCDCCGGGGA885=AGGBAABA@@5
@CUESOTKT05
TATAATAAACATGTTTATCCCTCGTTGATGAACATGTCGATCCTTTATTGATTTGTATTATTTCTTTCGTTAATGTTTAATAAGAATGCAGAGGAGATGTAACAACAAAATAATATCTATGGATGTGATTCTTCTTCAGCACAACGAACCGTTCCAAGCTGAGGGCGATATAACATATCGAGGGTAA
+
IIIIIH@@@FHHHF@?@ADDFHFFFFFFFFFFFFFFFFFFFFFFFFFFFFFDDDFFFFFFFFFF@@@FFFFFFFFFFFFD8::DDDFFFFFFFFFFFFFFFFFCCC===:611AABAAA?>89998676676232234:::9;95711112--,,--77:<<222:4?><8624344<>74444@67
@CUESOTKT07
GTTTTCCGCTCAAGAAGAGGAAGTTTTGGTGTTGTTGGAGCGTGTGGCAGAGGCGAAGAGAATATCCATCATGAAAATTAAAGAAACCGGTGGCAAAAGAGGAGGAGAGGTGGAGATGACAACGAAGACGACGACAACAACGATGTTGAAAAGTATATGCGTCTCAAGACTGGAAAATGTCGAAAAATGGAAAACGTCCAAGAAGATGAAAAGAAAATGAGCCAAAAAGTTAGTTTGTA
+
41111::BBBABBFFGHHFFFFFEEEEDD<FGGHGI==@BIIIIIIIIIIIIFFFFFFFFFFFFFFFFDDDD?6666::999A999>>>>@>><000143>>AAAADFFFF@@ADFFDDDFFFFFFFFFFFFFFFFFFFFDB<<<<>81111895?A?AADFFCCAABBBB==10..776<6---//9887557A9665:89=>?><4000083551::<8::77775:AA7A;;;849
@CUESOTKT11
TTCCGCAGCACGTTTTATCTGCAATGCTGCTCCAACAACATTTCCCCTAGTAATGATGCCCACCAGCTTGCCATCTGCATTTACTACTGGCAATCGACGATATTTTGTTTCGAGCAACAACCTGGCAGCATCTTCTAAATTTGAAGTTTCACGAACAACTAGTGGAGCAGGTGTCATCAGGTCGCCGATAACTTTACCATTTGTTTTACTGAGAAGTTTCTGTATCTCATTGAACGTTTTCCACGAACTGTCCACATCAGGAAACAGATTAGTATCACTTTGAGTGCCACCTGAAATCGAATCAAGTGCCAACAAGTCATAATCTGAGACAACCCCAACCAAATTCCAATCTTCATCCACA
+
IIIIIIIIIIIICCCCIIIIIIIIIIIIIIIIIIIIIIIIHHHCCCCIIIIIIIIIIIHHHHFFIIIIIIIIIIIIIIIHHHIIIIIIIIIIIIIIIIIIIIAAAAIIIIIIIIIIIIHHHHIIIIIIIIIIIIIIGGGHHHIIIIHHHIIIIIIIIIIIIIIIIIIIIIIIIIIIIIIIIIIIIIIIIIIIGDDIIIE>>>C7779II>IIIIIIHGGHIIIIIIIIIIIIIIIE5555???BIIIIIIIIIIIIIIIIIHHHIIIIIIIIIIIIIHGGHIIIIIIIIIIH????IIIIIIIIIIIIHHCCDIIIIIIIIIIIIIIIIIIICCC9EE851117777AADD@>>@@DGI;9
@CUESOTKT21
GACAGTTTTCTATTTCTTCTCATAATCCCTCCAACAATTTAACTTTCCAAAGACCAATGGTGAAAATAGGCAGTTTCTTAACGACCGAGATCTCCAAGCCACCGAGCTCCGTCTCGGCCTCCCTGGCTCCAACGAACCCGATCGCTGCAGCGGGTTAAAGCCGAACAAGAGACCCTTTTCTAGAGA
+
=888@@=;;D=FFFD@98:ABA?>>444440088;<8...667-----1667-..==?A::99;==D=BAAAB==89224489888@@@?=<<>>A>?>81135===BBBBBDDDDD:::??????DFFFFFFFFFFFFD;<<DDFFFFFFFFFFFFC?366C<<;CCCFDD?FF==962/49<44
@CUESOTKT23
TTTTCTTCCCTCTTCTTCTCCTCGAACAACGGCGACAAATCGAACCCTTCTGATAACGAAATTAATGTGGAATGCATTCAGAGTCTCAGATTGCTTTAGTTTCTCGTTGCTCTCGTCGAATTCCTGCTCCTCTTTCGTTGTCACAGTTCTTGGTACAGATTTCCTGAACCAGGACGACTCCATGATCTTCGAAGTTGTAATTCTGGTATTCGGATTTGGATCGAGGAGTTTGGTGATTAGTCGACGGGCATCCGATGAGAACCACGGCGGGCATTTGAAGTCTCCCTTGTAAATCTTCCTGTACATGGCCATAATATTGTCGTCC
+
>>>>IIIHHHIIIIIIIIIIIIHHHHHIIIIIIIIIHHGGGGCCBBD99<<<B?==AE=@@4411;CIEEBBBCIIIIIIIIIIIIIIIIIIIICCCIIHHAHIIIIIIIIIIIIIIIHH????IIHHHIIIGGGIIIIIIIIIIIIIIHHHHIIIIIIHHHIIIHHIIIIIIIIIIIIIIIIIIIIIIIIIIIIIIIIIIIIIIIIIIIIIIIHHHIIIIHHHIIIIHHHIIIIIIIIIIIIIIHHHIIIIIIIIIHH????EIIEC444?IHHHIIIIIIIHHHIIIIHHHIIIIIIIIIIIIIHHHHIIIIIIIIIIIII::
@CUESOTKT24
CAAGAATGTCTTCGCCACTGAAGCTGCATGTTCTAAGCAGCATCTAACCACCTTGGTTGGATCGATGATTCCAGCAGCCATAAGGTCCTCATAATTCCCAGTTGCTGCATTGTATCCATATCTAAAGTTGTCACTGGACAACACCTTCTCGCTAACAACGCTACCGTTGACACCGGCGTTCTTCGCTATCAGCTTGAGGGGATAAGCTAATGCTCTCTTGACAATGTCGGCTCCGACCTTCTCTTCATCATTTTCAAAGGATAAC
+
IIIIIIIIIIIIIIIIIIIIIIIIIIIIIIIIIIIIIIIIIIIIIIIIIIIIIIIIIIIIIIIIIIIIIIIIIIIIIIIIIHHHHIIIIIIIIIIIHHHIIIIIIIIIIIIIIIIIIIIIIIIHHHHCCDHIIIIIIIIIIIIIIIIIIIIIIIIIIIIIIIIIIIIIIIIIIIIIIIIIIIIIIIIIIIIIIIIIE;;;;EICCDDIIIIIIIIIIIIIIIIIIIIIIIIIIIIIIIIIIIIIIIIIII@@B@????IIIIIIH
@CUESOTKT25
AGAGTGTTTGGAGAAGTCTAGGGAGGATCtttttgggtttatttttggtttttagttttatttttaacttttgtttcttttATTGAACGTTTGATGATCAAACTTCTTGTAGTTACCAACTTGGTGAATTAGCTTTGGAGTTGTTGGTGGGTTTTGTGTTTTAGCATACTTGTGTACATTCTTCAATTTCTCATAATAAAACCC
+
484448666<<<888<998<:::DFFCEA57776621,,,/,,,,,11.-444?A669;F99988FFF;;;7D;;;=2222966<<<?@<;;??ABBA=3335BDDDFFCCDDFFFFFF??@=<:A@A@@>?900044<6655111161,.....45?4769BDFFFFFFFA@@DFFFFFFFFFFFFFFFFFF666FAAAAFF?
@CUESOTKT26
GACGAGCTCTCGTCATCATCGTCGTCGTCGTCTTCGGAGTATAAATCTTTCGCCCTCCTCGGATCTTCCTTTACTCTCATTCCGGTCCGGCAGTTTGTGTAGTAGACTT
+
FFFFFFFFFFFIIIIIIIIIIIIIIIIIIIIIIIIIIIIIIIHHHII??=BHFFFFFFFDEEFFFFFFFFFFFFFFFFFFFFF@@@FFFFFFFFFFFFFFFFFFDBB>=
@CUESOTKT29
GTGAGCAGCGATGGTGCCATTTAGGTTGTCCAAATTTTATGCTCACCTGCCTGTTCCATATATGAATCTTTATGTCGGTCTGTTGCAACCATCCTATGCTGCTGCTGCTTGAGCAAAGAAATGTCGTTAACATTTCCCTTTCATTCCAATT
+
;:7::ABBA@@@AA@<<8911086;738855......./.::=??>>?ABDDAAAAADDDDBBBDDACCCCCACFFFFFDDFFFFFFFCCCFFFFFFFFFFFFFFFFFFFFFFFC??B<<9?@?9888888@555===<<<ABBA>>>>>;
@CUESOTKT32
GGACTTCAAATGAGCATTGTGCCTTTTTTCCCTTTCCTTTCTACGTTTAATGCTCCCATCCTTCCTCACCCAAAACCTAGACTTGTAAGACGAGTAACATTTTATCTTCGTTTTCTTCAATTTGGAAGTAACTGGCGTCATCGGCTTTCTCCTCTTCTTTCGCTCTCTTGACGAAACATGTCGCACTTGAACAGCATAGAGAGGTGAGAGCGAAGATCGAATGCACTGGTAAGCCGCAAGCGAAGAATGAGTCTGTAAAGATGCATTGAGAAGGGACCTGGAACTCAAATTATTCGGAGAGAAATGGAGAGGCTGGTAAAGTGATGGAGCAGAGTGAAAGATCCTGCGGGTGGAAGAAACGCTATGTACAATTTGAGATGGTTTCGCCGCCGCAGATCGAAGCTTCGAACACCACCTGAGCATCGTCGTCGCCGTCGTATGA
+
BBEEDEHEHHIIIIIIGGEEEAA/////-33366622.../2<8<444;><DDG<==HIIIIIIIIIIHHHCCCCIIIIIIIIIIIIIIIHFEFGGGEB66111/<@BB>4446?6:DGGBBDDFFFIIIIIFFFIIIIIIIIIIHHHIIIHHFFFIBBBHIIIIIIIIIIIIHHHIIIIIIIIIIIIIIIIBBBFEIIID@777<DGGG@BBDHHIIIIIIIIIIIBB@@@@666455>:::>><<AAD@A::5511151?A??=AA>;;;335DDDGGGIIIII<<<HHIIIIDDDHII<<<@@@IIIIIII@@@IIIDHIIIIIIIIIIIIDD555@?GEEBA:555A//222...52=AA@A@>?>>=:::?>>CADBBBB=:::88>8::>CCC::9ACC95559899<99;;;:;;>>><<<<<:::<>;<88687
@CUESOTKT42
GTTTGGTGCTGAGGTGAACCAACTCATGAGCTTGAAGCTTGAAGGATCAGTGGGTTAAGGCGGAAACTGGTAAATATTTAAATGTTTGATCATCCTAAATCATTTAGATCTTCCTGCTTGGACTAAATACTGCTCTCTATTAGGAACATGAACAGAATGTAAATAGTTTTGAATGTTCAATCAACTTGTAGATCATGATCTCGCAGACAGACTTGCTGTTCATACATAAAAATTTTCACTTATTAATATACT
+
FFFFFFFFFFFIIIIIIIIIIIIHHHHHFEEDFFFFFFFFFHIHIIIIIIIHFFFFFFFFFFFFFFFFFFFFFFFFFFFFFFFFFFFFFFFFFFFFFFFFFFFFFFFFFFFFFFFFFFFFFFFFFFFFFFFFFFFFFFFFFFFFFFFFFFFFFFFFFFFFFFFFFFDDDDFFFFFFFFFFFFFFFFFFFFFFFFFFFFFFFFFFFFFFFFFFFFFFFFDBA???A?1111116655??ABFFFFFFFFFFFF
@CUESOTKT43
GTGCCTCAGCCGCTGTAGTTATCTCATATGAAGCAAGTTTTCACTCGTCATCGCTGTCATAACTACGGCCATCCTACGATGGGTTGCAACTTTTCTTGGAGGAGACTCC
+
FFFFEEDFFFFFFF@<@BFFFGFFFFEECECADBBBA99;9:::==BBB@<<<@@A<941111<@@>>A@BDFFCCCFFFF?=BBAB@<<1111866>>A==?BBBBB:
@CUESOTKT44
TTTCTGTTGCGGGTAAGCTGCTTTCCATTATCAATCTGCTCCCACCACGTCAATCGGTTGTACATCCCTTGGTCTTCAGCAAAGGGTGTCCCTTTCTTCCAATGGAAAAAGTGGTAAGTGACAGCAAAATGGGATAGGTTGACGATGGTCCAGGCCATGCCAGGAGAGCAGCCAAATACAGAGAGGACGAGAATCCAAACGAAGAAGAGAATGAGAATATAGGTGGTCCAAACACCAGGATACAGAAACCATTCTGTGTTCCTGTTCAGAT
+
HHHIIIIIII???IIIIIIIIHHHIIIIIIIIIIIIIIIIHHHIIIIIIIHHHIIIIIIIIIIIIHHHIIIIIIIIIIIIGGGHHHIIIHHHHHHIIIIIIIIII;;;;;IIIIIIIIIIIIIHD5555?CCCEGIIIIIIIIIIIIIIIIIIIIIIIIIIIIIIIIIIIIIIHHHIIIIIIIIIIIIIIIIIIIICCCIIIIIIIIIIIIIIIIIIIIIIIIIIIIHH6557<EEB<<;@EEA?333>>?IIIIIIIHHHHIIIIIIIIH
@CUESOTKT45
CCATCATTATTTCCATCGTTTTGCATAGACGAAAGTATGGCTTCTAATTTACCATCATCTGATTGGTTGACGATTAACCACTTCAGCAAAGACTCTAGAGTACTACACAGAGATTGTGTTGAATCCCGTAGTGCAACATATAGAGGAGAAGAGGATAGCTCAGCTGATCCTGTTTTCTTCTTCCTTTTACCAGATGGAAGAGAAGATCGAACGCATGCCTGGAGTATAAGGCCATGCCAAGCTAATGGCTCTGAGACCACCTGCACGAGCGTGCGCATATTCTCGTAAGGAGTGAATATTGT
+
IIIIIIIIIHHHIIIIIICCCCIIIIIIIII???IIIIIIIIIIIIIHHHIIIIIIIIIIIIIIIIIIIIIIIIIIIIIIIIIIIIICCCIIIIIIIIIIIIIIIIIIIIIIIIIIIIIIIIIIHHHIIIIIIIIIIIIIIIIIIIIIIIIIIIIIIIIIIIIIIIIIIIIICCCCIFFIIIHH??==?IIIIIIHHHHIIHHHIIIIIIIIIIIIIIIIIIIIIIIIIIIIIIIIHHHHIIIIIIIIHHHIIIIIIIIIIIIIIIIIIHHHIIIIIIIIIIIIIIIIIIIIIIIIIHHHII
@CUESOTKT47
CAACTGTTTGTGAAATTCACTCAGAATCTGGCATTGTTGGGAGCATTGCTGTTCTTCATCGGCATGAAGAACTCGATTCCAAGGAGACAAGCAGGGAAGAGGAATCCCAAATCAAAACATCATAGATTATTATGATGAATCAGCTGAGGAGAGGGAGGGCGGCGCATGTTTTTTGTTGTCTGTAGGAACTACTTTCATTAGCTTAACACTCATATGATGATCCTCTTGTCTTTGAATCTTTCATTTGGTTTGTGATATGAACTTG
+
IIIIIIHHHIIIHHHIIIIIIIIIIIIIIIIIIIIIDD666=?GGGGGIH>>>IIIIIIHHIIIIBBBIIIIIIIIIIII=====@EEDDHIIHHHIIIIIIIIIEEEEEEIE6665;:IIIIIIHIIIIIIIIIIIIIIIIIIIIIIIIII@77744<A97=8==:0------823A=A?ABGDDDD777;B;===@IIGHHIIGHHIIFGHH@@@FIIIIIIDDDGDD@@@G?????????333;;???G?D@@@DGEEB@77
@CUESOTKT49
TGTGACTTGAAACGACCTCTCCCTCCCTCTTCCTTTTCCTTTTCTTAACAATCTGGACCACATCCTCGTCATGAAGAACATGACCAAGGCCACAATGCTGAGGGTAGTGCCCTGCACTTGTACCCCATACAAGCACGTATTTGACATCTTTAACCAAACTCCTGTGGATATGATTGCAGAAGTCCTCAACTGTACAGCCACCTCTATCAGCAGAAAGAACAACTGGATCTGAGAAATCAGGTTGTTGGCCTTGAGGCTTGGTATAAACCCTAACAAGGCCCATCTCCTCCCACATCCTAGATAGTAGTCTGTCTAAGTTCAACTTGAGATTACAACTAATGACAACAGAATTGGGCGTGACGGGCTAACTTGTCTACGTCGTCAATACCAACTACATCAATCTTGTTGTTAGACATACACACATTTCTATGTACTTACCCTCGCGTACTCTGCGT
+
HHHHHHHHHBBCIIIIIIIIHHHI999IIIIGG===B>>2222=<>GGGGGIHHHHHHHHHHHHHHHHHHHHHHHHHHHHHHHHHHHHHHHHHHHHHHHHHHHHHHHHHHHHHHHHHHHHHHBBBBHHHHHHHHHHHHHHHEFFFHHHHHHHHEEEEHE>>>HHHHHEEEHHHHHHHHHHHHHHHHHHHHEEEHHHHHHHHHHHHHHHHHHHHHHHHHHHEEEHHHGGGGGGB688@@@DEGGGGGDDEEEEEEDHHHHDDDDHHHHHHHH111HHHHHC@@@@DHHHHCCG@HHHH;;;@HHHHHHHHHHHHHBBBBBBBBHHBBBEGGGGGGGGGEB@@@EBBAADBB55000/-32<<699999IDHHHHHHHHHHDBBBBBA:99//.98;;===;9988962....289;;===::66---20779454.0-----,,..51..446646
@CUESOTKT52
TTTACATAAATTTGTTGTAGGTGCTATGCTTGCCAAGACTATTCCAATCTTCAACAGCAAAATTAAATGATAACTGGTAGATAACTAAATGAAATACCTGAACAGTGCCAAACTCTTCTGAGCTTTCGTCAATGGAGGTCCCAACAAAATCAAAAGATAAACACTTCAGTGATAGAGAAAGTGCTAATTCTTGCAAACGACCAGCTACTGTATGCCACACAAAT
+
GDCEIII???666GFIIIIIIIIIIIIIIIIIIIIIIIIIIIIIIIIHHHIIIIIIIICCBBIIIFFIIIIIIID???DHHHIIIIHHHIIHHGHIHHIHHHIIIIIII???HHHHIHHHHIIHHHIIIIIIIIIIIHHCCCED<9999B?5555C:ICCCICIIIIDDDDDHCCACCBCCCCCHHHCCDHIIIHHHIIIIHDDDIIIIIIIIHHHHHIIHHGH
@CUESOTKT53
TGAAATGGTGGAAGCAATGAAGAATGTTGCAAAGCTTGAGGTTGAATTGACAGTTGAGGAAAGAAACTTACTTTCTGTTGGATACAAGAATGTGGTTGGAGCACGGAGAGCATCATGGAGGATCTTATCATCAATAGAGCAAG
+
IF;;;HHIHHHIIHIIIIIIIIFFFFFFFFFFFFFFFFFFFFFFFFFFFDDA554??@@444<122:BBAB=??FFFFFFFFDDDD?<<<??DFFFFFFD@AAFFFFFFFFFFFFDDDDDDDDFFFFFFFFFFFFFDBB?>>?
@CUESOTKT60
GATTTTCACTACGAGCGATTGACTGACTGTTCGAACATGCAGCAGGGCGGAGGATCTGAATCGGAGGTCACATGGGGAGGACCAACAGAATATTAATAAATTTAGTAGGTTGAACAATCGGTTCCATGAGCTTGAGGATGAGATTAGAACAGCGAAGGAAACAAATGATAATCTAGAGGATGCAAGTAATGAGTTGATTCTCAGTGATGAAGACGTGATTCGTTTTCATATTGGGGAAGTTTTTGTCTCATGTACCAAGGGAAGAAGTAGAAGGCAGGTTGGAAGAAATGAAAGAGGAGAATGTTAAGAACTTGGAGAAACTCGAGGAAGAAAGGATTCTATCGTGGCCCAGATGGCTGAGTTGAAG
+
HIAA@@EEEEEEIIIIIIIIIIIIIIIIIIIIIIIIIIIIIIII????<<?BIIIIIIIIIIIIGFEIIIEA>2222<56===444?GEEGI????G???HHHIIIIIIIIIIIIIIIIIIIIIIIIIIIIIIIIIIIIIIIIIIIIGGGIIIIIIII999?999GGGIIIIGGGIIIIIIIIIIIIIIIIIIIIIIGGGIIIIIIII???IIIIIIIEGGI>>>=??EEEC7755=4---///4,=>CFIIIIIIIIHHHIIIIIIIIIIIIHGGIIIIAABBEBBB??555?CIIIIIIIIIIIIIIEG?????=FFEIGEEFBBB;411122099B;?=AEEAC988BBEGD@<<<>=B>888A
@CUESOTKT63
TAGCAATGGTATGGTATGCTGCCTTCTTCAAGATAATGATGGCTTTTGGCTATACAGTGGATGTGGATGGATAACCAGATTTGTGTTGTATAATAAAGTTATTTTTGTATATTATTGTCAGAAGTCACAGCTCACAGAGGTCTGGTGATGCAATTATTCAACTTTGTTGT
+
FFFFFFFFFFFIIIIIIIIIIIIIIIIIIIIIIIIIIHHIIHH;;;;HHIIIFFFFFFFFFFFFFFFFFFFFFFFFFFFFFFFFFFFFFFFFFB<88?962-----7079=<?ABFFFFFFFFFFFFFFFFFFFFFFFFFFFD=<<?FDDFFDDBBAAADDA31092799
@CUESOTKT71
GGACAGAAATGAAAGCCTGCGAACTTGACAACAGCGATACCAATCATGACCATTTTTCTACAGAATTAGAATTATTAAGGGAAGAACAAATTAATGGAAATTGAACTAAAGGAAATGCAAGAGAGATATTCAGAGATAAGTCTCAAGTTTGCAGAGGTAGAAGGTGAAAGACAACAGCTTGTAATGACTCTTCGAAGTC
+
::FDDD:::D?666CFFFFHHGGHHIIIIHIHHHHHFHHHHFFFFHFFFFFC;;;;;?4??BBBBBBA=88422;811,,,,,.,,.,,,--11955..0<89:8<@<<=BB<<>?ACCCADDDFFFDDDDDFFFFFFFFFFFFFFFFDDDDDDDFFDBBBBBBA5333:<====BBBDDDDDDFFFD??==@?<;===
@CUESOTKT74
TTGTAATAGTTCATTATCTAGACTGCTTTGTGATCAATTTCCTTCGGGATAAATGCGCAACAATTTCCAGCCTGGTAGAAGTTTTTAGACCTCGATGAATTTATGTAATCAATTACCAACTACCTACCTGTTTCTGGGTATTCAAGAATGTTTTGTTAATACTCATTCAAATGATATTGTTTCTGTTTACAGCGAATTGCTA
+
FFFFFFFFFFFIIIIIHFGDBBBB=533142?>??>@;=?CCADCFFFFFHHFFFFFFFFFFFFFFFFFFFFFFFFFFFFF=====FFFFFFFFFFFFFFFFFFFFFFFFFFFFDDDFFFFFFFFFFFFFFFFFDDDFFFFDAAADBBBB9999=45::BBBBBBBDDCC?<<<FFFFFFFFFFFFFFFCAABA<<99::77
@CUESOTKT76
ATCAAATGACATTCTCACTAATAGTTTCAATTGTGAAGTATAGGATTGAGATATGAGTAAATGAAATACATACAGCGACAGATGAGAAAGAAACTTCAATTGCTTGCAGAGTTCAACCAGCTACAGCAAGGTAGAAATTCATTCCTATTTCCTTCTCTTATTCATGCTACAACCATTTTTGAAATCTTGTCTGATGATCATCAGTTTGAATCAGGATTCACATGATATCTCTACCATGATAGCTGGAAACCGAACATATTATTCCCGTTGAGAATCGCTCGTAACGTATAGAAGTGGGAG
+
IIIHHHIIIIIIIIIIIIIIIIIICCCHHHIIIIIIIIIIIIIIIIIIIIIIIIIIIIHHHID666HIIIIIIIIIIIIIIIIIIIHHHIHHHIIIIIIIIIIIIIIIIIIIIIIIIIIIIIIIIIIIIIIIIICCCIIIIIIIIIIHHHIIIIIIIIIIIIIIIIIIIIIIIII::=;:;;;;?DHIIIIIIIIIIIIIIIIIHHHIIIIIIIH???DIIIIIIIIIIIIIIIIIIIIIIIII9944499E??DDDBEEE;;555CB<??CIEIIIIIID?????IIIIEEEEDCCCHC
@CUESOTKT77
TTTTCATAATCAGTGACACCATAGTTGTTATGTCAACTCCAGAACAGCATTTTTATCTTCGGGACCATAACCCATCATTGCTATAGTATACTTGTAATCGGGATTATCACGTTTGCGTAGAAGCTCCATTCCATAAGCCTTCTTATAGAACTCTATTGAGCGATCAAGATCGCCCACACGAAGCATTACTTGACATAAGGGTTCAGGAGTAGGTCCCCTTTCTATAAGTTCAAATTTATAACCATCCGGATCTTCAACAAAAGCAATAACGGTACGGCCACCTTTCACAGGGCCAGCTTCTCGGGTCACTTTTCCACCCTTAGTTTTTATGAGTTCTACGGTCTTATAAACATCTTCAACCGCAATACCAAATGGCCAAACCCACTGCCAAT
+
CCCCIIIIIIIIIIIIIIIIIIIIIH;::;DIIIIIIIIIIIIIIIIII:::::D7HHIIFHHIIIIIIIHHHIIIIIIIIIIIIIIIIIIIIIIIIIIGGGHIIIIIIIIHHHIIIIIIIIIIIIIIIIIIIIIIIIIIIIIIIIIIIIIIIIIIIIIIIIIIIIIIIIIIHHHIIIIIIIIIIIIIIIIIIIIH??;;;CCIIIEEIIIIII6666GGHFIIIIIIIIH;;;HHHIIIIIIIIIIIIIIIIIIIIH====HIIIIIIIIIIIIIIIIIIIHHHIIIIGGGIIIIIIIHHHIHHIIII@@@@IIIB@@GGEC22222?5IIIIIIIIIIIIIIIIIHHHIIIIIII?>=;=;=9:233---79:33---,//77BADDGII
@CUESOTKT79
TGCGAAAAGATGATAATGAGTTCGAGGAGATCGACATTGTCAGTACAAACGATTTCTACCAATCTCGTGGAGCCGATTCTGGGAATTGGTAAGGACCGAAAGTTTTCTTCTACTATGTGTGGTAGTTTATGATGTTCAGCCATCAGGCTTGTGGTGTATTATTGAAATAACTGTTCCATCAGTTGGATGGAATTGAAAATGATGCATAAGAAAGTAGACTTCATGCAGGATTAGATATCGTAACTCCATGCATTCTCTTTGTTCAG
+
IIIH6666GFIIIIIIIIIIIIIIIIIIIIIIIIIIIIIIIIIIIIHHHIIIHHHIIIIIIIIIIIIIIIIIIIIIIIIIHHHIIIIIIIIIIIGGGIHHHIBBBBIIIIIIIIIIIIIIIIIIIHHHIIIIIIIIIIIIIIIIIIIIIIIIIIIIIIIIIIIG>>>IIIIIIHHIIIIIIIIIIIIIIIGGGGI@@@@IIIIIIIIIHG666GIIIIIIIIIIIIIIGBBBBIIIHGBBBIIIIIIIIIIIIIIHH888HA7==A
@CUESOTKT80
CCTCTTGGAAGCCAATGCAACCGGGAGAAATTCAAATTCGATTAGGGAATTTCTTGAGAAGAACTACAAGGAGACTTCTGGGCAAGAAACTGTGAAGCTTGCTATCCGTGCATTGCTCGAGGTTGTCGAGAGCGGAGGAAAGAACATAGAGGTTGCTGTGATGACAAAGGAACATGGTTTGAAACAATTGGAGGAAGCTGAAATTGACGCCATTGTTGCTGAGATTGAAGCAGAAAAAGCAGCGGCAGAGGCTGCCAAGAAGTCCCGGCCGAAGGAAACATGATCACTTCTCTTGTAGTACTCACTGACTTCGTCTGGCTAAGTTTATATCTTTTGCAATGTGCTTAAACTTCGAACCTGGAAAGATTGTCATGGAATTGAACCCACCATTGAAGCATTGCAGTCAGCTTCATGCACCCAATGAACACCAAATTGAGTTTCCTTTATAGAGATTTGCTATATATATTA
+
997D;;//11:=BEEIIIIIIIFFBB>BBD::9=DEDGGII=>>FEEDDBDDGD:>>FHIIGIIIHHBBBBAFEBBBGA9::GGDIEEEGGGGGGGIIIIIIIIIIIIIIIIIIIIIIIIIIIIIIIIIIIIIIIIIIHHHIIIIIIIIIIIIIIIIIIIIII=9556::ICIGIIIHHHIHHHIIIIIGGGIIIIIIIIHHHIIIIIIIIIIIIIIIIIIIIIIIIIIEHGB11111AGIIIIIIIIIIIIIIIIIIIIIIIHHHIIIIIIIDD999>IIIIIIIIIIIIIIIIIIIIIIIIIIIIIIIIIIIIIIIIIIIIHHHIIIIICCCCIIIIIIIIIIIHGGGIEED<<<<E77444@7BBECEEEDDDDED<7777BC77ADEEEEEEEEEIEGGGGGGGEGCDEE??>8887=====;33///;;<<8;::::111:6=?==<:::?>>>=;7779997
@CUESOTKT81
GCCCTGTGATCTTTTTTGGTTCTGCTATTATATAAATAAATAACTTACAAAATCAAATCAAGGGAACAAAAAAAGACTTTGTTTTGTTCTTTCTATGAGACAGATTGAGAGAGTGAGAAGCCTAGAGTTTATGGTATTTGAGCAATTTCCAGGAGGATCTTGTGGAGTGATTGTGGCTTAGAGAAAAAAGGGCAATGATCACTGCCTTTGATCTTGAAAACTCTTTCAGGTGGGTTTTCCCTGACCAGCTTTTCTTGTATATCAGGTGAGAGTGCGTGATCATCGAGCGTTTGAACAAAGAATCGACGCCCGGTTTCGTAGTTTCAGGGGACAGTGAGAGTTTCTCATGACTGGACCCAATGGGAAGGGTCTCATTGAAACCATTGCCAAAGCCACATCCTTGGTA
+
9669ADFFHII999977HH99FFDD=:55555588<?99<A88:?==<677699000<:65,,,557,,,,,--4+:899A77;>F;;DFFFFFFFFFFFFFFFFFFFFFFFFFFFFFFFFDDDDAA:<:CAAADDFFFFFFFFFFFFFFFFFFFFFFFFFFFFFFFFFFFFFFDA9867==9------226<>?ABFFFFFFFFFFF?BBAAA=4000./49661=:9<=55699;;??=;AABBBB=2211465?>???AB:5559??DGGDGGGGIIIIDDDGGDB;;;A>890..400>>>>?A==?=<8899<47-,,,33,,,,139<<9:<<A=??D<BB???DB88///8<<8///44777>><888888;;@>7<888=;;;>><><8844226437
@CUESOTKT84
TGAGGATGCTTTCTTTGCTGATTATGCTGAAGCTCACCAGAAGCTTTCCGAGCTAGGATTTGCTGATGCTTGAGCTAGTGGCATGGGGAGATGAGGGTGCTGGCTATTGTTTATGTTGGCTATGATTTGTAATGAAATGGGTTGGTGGGTTGGGTGGCTGTTTTTTTGGGTACGATGTTTGTAA
+
IIIIIIIIIHHHIHHHIIIIIIIIIIIIIIIFFFFFFFFFFFFF===??FFFFFFFFFFFFFFFFFFFFFFFFFFFFFFFFFFF@@@@FFFFFFFFFFFFFFFFFFFFFFFFFFFFFFFFFFFFFFFFFFFFFFFFFFFFFFFFFFFFFFFFFFFFABA>-----,,,,,+..1===2228466
@CUESOTKT88
TTGGAGCTCGCCGTTCGGAATGCCAAGGCCTCTGTTCTCTCCAGTTCTGGCACAAATATTCGCCATGTGGACACTTTCGACGACCCTGAGGTTTTTCCTTTTCAGGATTCCTTGCCCTTTTATTCGTTCTAGAACTACTAATTTAACGgatgatgatgatgatgatgatgatgatgatgatgatgatgatgatgatgatgatgatgatgatgatgatgatgatgatgatgatgatgatgatgatgatgatgatgatgatgatgatgatgatgatgatgTAAGTCGTAGTCGTAATCGTTTAGACGGATAC
+
FFFFFFFFFFFIIIIIIIIIIIIIIIIIIIIIIIIIIIIIIIIIIIIIIIIIFDDDFFFFFFFFFFFFFFFFFFDDDFFFFDB;88:::24-----2233--398A<<<;;1131,,,,,,.-/775688??A@:566??====BBD:888<FFFFFFFFFFFFFFFFFFFFFFFFFFFFFFFFFFFFFFFFFFFFFFFFFFFFFFFFFFFFFFFFFFFFFFFFFFFDDDDDDDFFFFFFFFFFFFFFCCC;;;?FDDDBBBBAA?<<<<:773333..-122:987523----23-,,,-2=9955758
@CUESOTKT89
ATCCATTCTTCTCTGAATCTCAAGCTGGAAATGCAGAGAAAGATTACTTGTAAGAAAGCTACCAACCTTACTCTATTTCTAAAAATGCAGTGTCAACTCAATTCCACTATATATGTTGTGATACAATAGGAAGAATCGAACTTTTGTTCCAAAACATGGAGTGTTCCCTTTTGGTTAGATGCTGCAGAAGTAGTTATCAATTTGACTTGCTAAGCGACTTAG
+
IIIIIIIIIIIIIIIIIIIIIIIIIIIIHHHIIIIIIIGGGIIIIIIIIIIIIIBBBIIIIIICCBBIIIIIIIIHHHII????>IIIIIIIIIHHHIIIIIIIIIIIIIIIIIIIIIIIIIIIIIIIIIIIIIIIIIIE=4222=59@=0224B?IIIIEIIIIHCC6666HHFFIIIIIIIIIIIIIIIIIIIIIIII???IIIIIIIDCCHIIIIIEB?
@CUESOTKT91
ACCGTTGAACTTTTCCGAATGATGAAGCTGGTGAGCAGCAGCGACCTTTCTGAAGTAGGGCACGTTGGCAATGGGACCCACAGGGAATCTTTTGTGAACGAGACCGTCGTGGACGAACATGTAGGCCATCCCAAACACAGTAATTCCAAGGCCAGCGCCAAAGCAGAGACCAGGGACGAGGCCTTTATGGAAGAAGCCGTAAGAGAGGAGAGCTATGGCGGGCACGGCGTTGGTTATGGCGAAAACATCGTTCAATTCGAACGGTCCTTCTCTTGGTTTGTGGTGAGACTCGTGCATATGCCACAAGGAAGCGTGCCAGAGAGCCCTATGTGCCCATCTTGCCCAAAACTCCATGCCGACCTG
+
IIIIIIIIIICCCCIIIIIIIIIIIIIIIIIIIIIIIIIIIIIIIIHHHIIIIIIIIHHHIIIIIIIIIIIIGGGIHHHIIIFFFIIIH6666?5IIIIIIIIIIIIIIIIIIIIIIIIIIIIIIIIIIHHHHHHIIIIIIIICCCCIIIIIIIIIE??666DIIIIIIIIIHHHIIIIIIIIHHHII????HIIIIIIIIIIIIIIIIIIIIIIIIIIHHHIIIIIIIIIHHHHIIIIIICCCCIIIIIIIIIIIIIIIIIIIIIIIIIIIEE;;444ECIIIIIIIIIIIIIIIIIIIIIIIIIIIIIIIIIIIIIIIIIH???IIIIIIHHHIIIIIIHHHCCCCIIHHHIHHHIIIIII
@CUESOTKT92
TTGTTGCTTCATGCTGGGGAATCTTTCTTGAATCTGAAAGCAAGATCAGTTGCGGTGAAGGCAGCATAAGTTGAATCATCATTTCTCTAATTTAAGCCTTAAAGTCTCTCTTTCTTTACTTTGGTATCTGTAGAACCCATTAGCTTTTGTATATGAGCTGTGATTGCTCATCTTCTGTTTTGACTCGCACCATGAATAATACAAGGGTAGTTAAGGAATAAACTAAAGAAGCTTGTCTACT
+
FFFFFFFFFFDBBB?11002244666300>@@AAAA==??@AAAAAADDDDDDDAC<::===ABBA556::CCCFDDDFFFFF??<??DB:544398<>>;885556DDD???D<<<DD<<<33148@????=<<888444A??6666:4:=BBDDDDDFFFFFFFFFFDDBBBBA:3333::=AA@@?AAFFDCCCCFFFFFFFFFCC4::DD::99:8;;@?774422:554<<??AAB
@CUESOTKT96
AGGACGTACAGGTCGTGCTGGCAAGAAGGTAGTGCTATTCTTATTTACTCACAGGATCAGTCAAGGGCTGTCAGGATGATTGAGCGTGAAGTAGGCTGCAGATTTAATGAGCTTCCGAAGATCTCTGTTGAGAGTGGTGCTCATGTCGATATGTTCAGTGGTGGTGGTCAATTTAGTTCTTTTGGAGGAGGAGGATTCAGGGATCGTCGAATGAATGATTCAGGCCGTTTTGGTGGTCAAAGAGGTCCAAGTTTTGGTCGTTCGGCAGGTTATGAAAATTCAGGTTTTAGACGTTCTGGTGGCAGGGATTCTTT
+
IIIIIIIIIIIIIIIIIIHEEGEEIEE334<<GGIIIIIIIIIGGGIIIIIIIIIIIIIIIIIIHHHIIIIIIIIIIIIIIIIIIIIDCCHIIIIIIIIIIIHGDHHIIIIICCCCHCCDIIIIIIHHHIIIIIIIIIIIHHHIIIIIIIIIIIIIIIIIIIIIIIIIIIIHHHD;77?@BAACCCEEGIEE?;9555;CEDIIIIIIIIIIIHHHIIIIIIHHHHI@@@@IIIIHHHHHHIIIII????94444EE;GE==?EIIIHHHHIII@A@@HHIIHH@@BBIIIIIHCDD???IIIIECHHIIH===
@CUESOTKT99
TTCTTTACTTCTTGGGTTTTCTATTCTACATATTTAAAGTAGCAAAGCAAGGGTTTTCTTCTATTATGAGATTCAAATTTTGCTGCGGATGAGGTTCTGATTCACAGTGTTCTGCTTCCCTGCCCCTTCGGTTGATTAATGGAGAGGATATGTTGAAATTGAAAGGGTCCTTTTGTTTAGAGTTGAAAAGGATGTAAACCATTACAGATGGAAACTGTAGGTTAGCTGTTTGTTATTATCTGTATTTCATCTTTTGTTGCAATGATAATCTTTCTTGTGCAGTTTTTTGAAAGCGACC
+
;BDBB=DB??EAA;550///?8?847566DDECCBCCCHHHEE@@>AADD;550222;69ECDGGHHHHHHHHHHHHCCCCHHHHHHHHHHHHHHHHHHHHHHHHHHHHHHHHHHHHEEEHHCCCCHHFHHHHHH@@@<<<@@EEDDDHHHHHHHHHHHHHHHHHHCGEE9;;;61116;GGGGE99;;;;3EE;66666<DDEDEDGBDDC<<<BEGGEEB>?>BB>000:44:99:<ABBAD966??@9/////--4>>DDAB?>@@DDDC;77;DHHHH222222GCCCGG;666
@CUESOTKU00
TTGCATATCCATGCATGTCTCCAACATTCTCTGTAGGTTGCTCATCCTCTGTTGCAGTCTCGACATGTCAATCCTCAAATCGTTAACGATGTCCCAATCAGCTCCAAATTGTTGATGGAAATCACGTCGTGGCCAACTCCCATTGCTCAACTCATGATCCCAAACGTTAGCCGAGAGGGCAATGTAGGTGGCACAGGCACAGCAAGCGAATGGCTCTCAACAGAACCCGCTTGACCTTC
+
HHHHHHHHHHHIIHHGGB@@@E@>??666;BG@@@GGEDBB@GGHHHGGGBBBHHHHHHHHHHHHHHHHHH<<<GHHHC<<<EEGGE@??D?>>>>9;;AA?>88/0095649:?DDGBCCEEHHGGGHHDD<<;;@D===666;;??BBB@@@EEGGBBDD885<<<9<;BEEBBBBA@@@E@;;;;EC>???EBB;;;BBDBB??;;;@@DDDDGGGIGGGEECC;;7@>BB;;;;@
@CUESOTKU01
AGTATTTTTCAGTTAACAGTTCCATCTTGAAGAAAGTTCATGTTCTGAACGTTTGTACTTTGGAACATTGTAATTTGCAAGGCCTCAAGAGCAACAATCTGAGTTGATTTTTGTAATCTTTAATAATAAGTTCTGCTTGCTACACATGCTCGAGATTTGAAGTTT
+
FFFF???==FFIIIIHFFHFFFFB=<<>?><81118<@@@@AAAAAD??@D?=;?9<<;;;11114<AA?344;==BB::::AAA:::DDFF===DFFFFFFFFDDA75533<-426:62222462000<<<==BBDDFFFFFFFFFFFFFFDD=333AA>?444
@CUESOTKU02
AGCAGAGAAAGGAGAGAAACGACTCCGTCTAGCCATTTCCAATCAACGATGTCCGGCGATATGGAGTCTCTGGCAATGAAACCAAGGCAACTTCCGGCAATGGATCTTCGTCGTCGTCAATGAAGAAGCCAGCGGAGTCGGAGCTGGAAGAATTCTTCACCGCCGCCGAGAAAAAATACCAGAAACGTTTCGCAGAGAAGTATAATTACGACATTGTTGAGGACGTTCCGTTGGAAGGACGTTACGAATGGATTCGAT
+
FFFFFFFFFFFIIIII???IIIIIIIIHHHHHHHHHHFFFFFFFGFFFFFFHFFFFFFFFFFFFFFFFFDDBBBBA<411144::>>>==BDDDDACCFFFFFFFFFFFFFFFFFFFFFFFFFFFFFFFFFFFFFFFFFFFFFFFFFFFFFFFFFFFFFFFFFFFFFFDD666666:.66:A??FFFFFFFFFFFFFFFFFFFFFDDDFFFFFFFFFCDDDCFFFFFFFFFFFFFFFFFFD;;;D???BBA?>><::7
@CUESOTKU03
CCTACTaaaaaggagaagagcaaagagaaaaacataaaaaggagaaaaggagaaggagagagagagggagagagagaaagagaAGTGTGAGCTTGTGGTATTTTATTTATAATTTGGTTGGAGCTGAAAAAAGCACTTTCTAATTGAGAATGTGAAAGGAATTAGATGTGGTCTTTACAACTCCACAATTTTGATTGTATCATACAACTCAACTTTTTACTTACACAAATGTAAGATAGAGGG
+
DDDDD:66633===BBBBBAA<<<A99-,,,,417,,,,,5511,,..449BBBBDFFFFFFFFFDDDFFFFFFFFFFFFFFFFFFFFFFFFFFFFFFFF<<<<F666FFFFFFFFFFFFFFFFFF666666FFFF<<<FFFFFFFFFFFFFFFFFFFFFFFFFFFFFFFFFFFFFFFFFCC???ABB9996555::=BBDDFFFFFFFFFFF>>>>;96--6?BA221?@BDDDDF:::@@I
@CUESOTKU04
AGGTTTGAAACCTGGTTCTTTGCTGGAGAACCTTGGAAGTCAAATGGGAAAAGTGAAAGAGGCATCTACGCAAAAGGTTGTACAGGAGAGGCCTCAAGAAAATAGTGAAACCAGGCCATCTCAAAACGAGACTGCAAATAACAATACCAGCGCACCTGTTTCC
+
IAA666D???IIIIIIIIGGGIIIIIIIIIIIIIIIIIIIIEEFIE??5556DIEDDDIIIIIIIIIIIIICCCCIIIIIIIIIHHHIIIIEEGEEB?4444C:IIIEEFHHIIIIIIIIII>>>>IIIIIIIIIHHHIIIIIIIIIIIIIIIIIIIIHHH??
@CUESOTKU09
TGGAAGTAAAGATTTCTTAGTTGTTTGCATGTTTGTGGAATACGTGTAAACACAACTGTAGTGCCGATTTCATGCTTAGATATGTATTCTTGTTTATGACCAAACAATCAGGAGTGATGATTTCATGATTGGATCTCGATGATATTCATAACTAGAATCACTTAAAAGTAGGGACTTGTTGATTGCCC
+
F<9<<=<33230.0044:?AAAB=FFFFFFFFFFFACCFDDDBBBDD::::8ADDFDDFFFFFFFFFFFFFFFFFFFFFFFFFFFFFFFFFFFFFF9:665??=966==ADDDBBBDDDD:::?=BDDDBBAAAADDDDDDDDCCCCCFFDDDDDFF??<::F=;;9:83;====88444<><<=666
@CUESOTKU11
TTCGCCATCCAGCCTCGAAGTAAAAGACAAACAGAACAAGTCTAATAATTTTAGGCCATATGCCATCTCTTCCAAAATGGTTTTTGCCAGTCAAAAATCTTCCTGGCGCGCCAAAGCTTCTTCTATTTAAGTGTGATCTCGTAGATGACTCCTTGAAGATTTCCAACCACAGATCGAGTTCCAGCTACTTCAGTCATCTGCATCCCGTGCCGAGAAACTTCTATCGAGTACCCGTACCTCTGC
+
IIIIIIIIIIIIIIIIIIIII>>>>IIIHHHIIIIIIIIIIIIIIIII>>>>BIIIIIIIIIIIIIIIIIG?=/...@..,,,,,16:??::,-//1<<EEEEFHHIIIIIIHHHIIIIIIIIIIHHHIIIIIIIIIIIIIIIIIIIIIIIIIIIIIIIHFFFFFFIIIIIIIIIIIIIIIIIIIIIIIIIIIIIIIIIIIIIHHHIHHIIIIGB@;555510055545;666:;A77=;895
@CUESOTKU13
TTCTATGTCCATTATACGATCGGATGGTTGTGATGTTTTACGTTGCGAATCAGAAACAACAGAGCTTAGCCATTCAACGACCTCTCTGCGAGACTTAAGCTTGGTGAGCGAAGAACTAAGGAAGCGATCCCGCAATGCATAGTGATAAGTCATGTGCCTCAAACTCTTCTCCTTCC
+
@@EFFFFFFFFIIIIIIIIIIIIHH@@==HHHHFF???FHHHFFFFHGIHHFD===FFFFFFFFFFFFFFFFFFF<<=DFFFFFDDDFFFFD===@DDFFFFFFFFFFFFFD@<<<FFF????AADDD666D>FFFFFFFFFFFFFFFFFFFFFFFFFDD@@@FFFFFBAAA>=86
@CUESOTKU14
GTTTTCCAGCGCTTCTCACCTACAGCAAACTTTAGTAAGGTTGAGACAACTACTGGTTTCCTCTATGAAATGGGAATCTCAGAGGAGAGCGTTGGTAAAATATTGACCCGTTGTCCACACATCATAAGTTACAGTGTGGAGGAAAAGTTAAGGCCACAGCTGAATATTTTCATTCACTGGGAGTCGATGTTGCTGTCCTTTTGTATCGTTCCCCTCAGACGTTTGGTCTTAGTATCGAGGGCAATTTGAACCGGTGACGCAGTTTTTTCTTGGAGAGGGGCTACAGCATGGAGGATGTTGGAACCATGATCTCAAGATATGGAGCGTTGTATACTTTCAGCTTGGCTGAGAATATAGTGCCAAAATGGG
+
IAA@@BBIIIF===HII>>>FIIIIIDDDG;;;DIIIIIIIGGGGIIIIIFDFFBB==;??<EEGB>555CDEEHHIIIIIIIIIIIIIIIIIF=<6666F=FFGGEEHIIIHGGGIIIGG>>>GIIIIIIIIIGGGBBBII????I6644==IHHGIIIIBBBIICCCCIIIIIIIIHHHIHGGFFFFFGGIIIHIICCCCIIIIIIIICCCCIFIIIIB666BBFIHHIIHHIIIIHHHIIIEED86666=;;BDBACD?111111C//777AG??AAIIIIIIIII==877GD8888888IGGGIIIIIIGGGHIDGFIIHAAAGFFG===888IIGGGGGGGA=7666=:==EEEEF@BBCHBBB
@CUESOTKU15
TTTCATCCACTGCGCATCCTCTATCTCGAGTTCTTGCTTGCTTATTTCAAAGGTTAGAGGTTTCAATGCGCAAACGAAGAACAGATCTGATTTCCCAAAGAATGCTTGGTGAGTCTGTCTGAACGCTAAAACTTCCACGAATTCTGTGTCAATACCAGTCTCTTCTCTCACTTCCCTCTCAGCAGCTTTGCATATATCTTCCCCCTCATCTACAACTCCTGTGGGAAACTTCCATACACCAGTCCCTCGTAACACTCCACTCTTTTCCTGAACCACGAGTACCTCTTTATTGTCGTTCAAAACAACGCACCAACGCCAACTCGATGGGTAGCATTGACAGGAAGAGTATGAGCACATTCAGGTATCCAGTACACTAGCATCAAATACTTTGACCCTGCGTTGATACCACTGCTT
+
HHHIIIIIIIIIIIIIIIIIIIIIIIIIIIIIIIIIIIIIIIIIHHHIHHHHHHHIIIIIHHHIIIIIIIIHHHIIIIIIIIIIIIIIIIHHHHHH???IIIIIIIIIIIIIIIIIIIIIIIIIIIICCCCIIIIIIIIIIIIIIIIIIIIIIIIIIIIIIIIIIIIIIIIIIHHHIIIIIIIIIIHHHIIIIIIIIIII???=;HBHIIIIIIIIIIIIIICCCHHHIIIIIIIIIIIIIHH???HIIIIIIIIHHHIIIICCCCIIIIIIIIIIIIIDDCCHHHHHIIIIIIIEEA44227..2=B@>AIIIIIIIIIIIIII;;;CG@BB>>???EEEEEIHHHIIIIIIIIE;9;?;99A=>>EEIECCCEIIIIIH777?AIBBBIC799HIIIIIIIIIIIIIIIIII
@CUESOTKU16
TGAGAAATCAGTGTCTGAGGTGAATGATGATGAGGAAGGAGATGAGGGCAGCGAAGAGGAGGACGATGACGAGTGATAAAGATGTAGATGATAGCAACGTCATTTAGGCTCTCAGTGTACTTGATCTTTCCATAATAATGGTGTGATCATTTCCTGTTAATTTGTTTGTTATATCATGAAAATATTTTAGTATCTCCCTGTTATTTTGTTTGTGCATTCAGTAACGGAAGGTTGTATTGGGAGATCATCTGTCTTGTACCTTACAATGTTAGTTATCCAATCCAACTATCTTTTTTTACCG
+
IIII@@@IIIIIIIIIIIIIIIIIIIIIIIIIIIIIIIIIIIIIIHHHIIIIIIIIIIIIIIIIIIIIIIIIIIIIIHHHIIIIIIIIIIIIIIIIIIIIIIHHHIIIIIIIIIIIIIIIIIIIIIHHHIIIIIIIIIIIIIIIIIIIIHHHFFDGFFDDBB?3444@?CIIIIIIIICCCCHF>>>>BHFIIIIBBBHEEBB11117///:7EEGIIIIIIIIIIIHHFFFFIIIIIHHHIIIIIIIIIIIIIIIIIIIDDDIIIIIIIIIIIIDEEIIIIIIIIHHDE1666666I777
@CUESOTKU20
ATGAAGAAGATTCTGCTGCAAAGTTTCAACAAACGGACGTTGACGTGGGAGAACTGCAAGGAGATGATATCAGTGATGATCAACCTGGTTCTGCTGACGAATTGCCCAGGGATATGCCGGAGGCCGGAAATTCTTCTGAACTCCTCATATCACAGCAAGAAGTGAGATCAGAAGAAGAATTTGAGCTGAAACATGGGGATGGAGATGCAAAAGAACAGCAATATGTTCCTCGAAGGGCCTATATGAACCAAAGAGGTGGCCGTGGAGTTGGTGGCCGAAGAGGAGGATACCCTAATGGTCGTGGAGGTCGCGGTGATGGAAGGGGAGGAGGTTCCTACCAG
+
IIIIIIIIIIIIIIIIIIIGGGICCCIIIIHHHIIIIIIIIIIIIIHHHIIIIIIIIIIIIIIIIIIIIIIIIIIIIIIIIIIIIIIIIIIIIIIIIIIIIIIIHHHIDDDIIIIH????IIIIIIIHHHIIIIIIIIIIIIIIIIIIIIIIIIIIIIIIIIIIIIIIIIIIIIIIIIIHHHIIIIIIHHHIIH>>>>IIIIIIIIII>>>>H>FIIIIIIIIIH????IIIHH;;;IIIIIIIGEIEE999?7==EEEEEIIIIIH????IIEGEEEEC9;;?<<?CIFFFIHHHIIIIIIIIIIIIIIIIIGEEFDD55/////,1:66699<;BEEEE
@CUESOTKU21
TCAAGACCAAGGGCTGTGAAAGCACTCAAAGCAGCGGATGGCGATATCGTGTCTGCTATTATGGAACTTACAAATTAATAAGGGCAGTCAGGAGGAGGATGTTTCTATATGGAATGTTGGAATCTTTTTCCCCAAATGTTTCACCTGCCGAATTTGAAGTTGAGAGATTTGAATGTACTGTAAACTTTATGTTAGTTTTCATATGTACCTTATGCTGATAC
+
@CFFGGFFFFFFFFFHHF@@@HFFFFFFFFFFFFFFFFFFFFFFFFFFFFFFFFFFFFFFFFFFFFFDDDFFFFFFFFFFFFFFFFFFFFFFFFFFFFFFFFFFFFFFFFFFFFFFFFFFFFFF<<7776866CCCDD?FFFFFFFFFFFDDDDDDDFFDDDDDDFC666FFFFFFFFFFFFFFF;;;;;?655=9:99AAADFFF???DDDBA??=<<57
@CUESOTKU23
AATTTTAGTAGAGAAGTAGAAAACGTCCTGGTTTGCGTGTTTCCTTTTGGCAATGAAGAACATGTTTGTAGCAGCGAGTCGTTCCAGAACAGCCTCGACATTGGTTATAAAAAGGGCAGGGAAGTCTTTAGAAACTTCATTTGAATCTGGGAGGGACCTCCAAGTCTCAAGAAAGTTTGCACGTTCCATCCTCCCATCATCGGTGAAGAAAATGTGCATTGAGATTTTATCATTGAAGTACCACACTGGCTGCTGATTGTTCTTCACAGCTACCTGCAAAAGTGAGCTTGGGGGACCTTGCGACAGATTTTGGAACACAACCATAGGCAGGAGAGTACTTGCACTTGACCCAGGTTGCACTGGTGGAACCTGTAAGGCTCCTGCAGCTGCGAGACCAAAGGTATTCTTGTTAAACTGGATCATGAACCCATCCAGTGGAATCTGTGT
+
IICCCCIIIIIIIIIIIH?5553<AIGGIGG;;;IGABF@BB>>1144EHIIIIIIIIIIIIIIHHHIIIIIIIIIIIIIIIIIIIIIIIIIIIIIIIIIIIIGEEB711111BBBIIDEFIIIIIHHHIICCCIIIIIHHHIIIIIIHHHIHHHIIIIIIIIIIIIIIID666HHHHIIIIIIIIIIIIIH:::IIIIIIIIIIIHD6666HIIEEEAAEIEE422275DA@@@@EIIEHHHHIIIIIIIIIIIIIIHHHHIIIIIIIIIIIIIII@@@@IIIIIIII==???IIIIIIIIIIIII@@@@CCCCIIIIIIIIDD???HHHHIIIIIIIIIIIIHHEE???I????=EIIIIIIIIIIIIIII????IIIIIIIIIIIIIIIIICC777B@D<==?@:711449EFGIIEEEEEEEDCCBEEEEEC@@@@EEEEEEE
@CUESOTKU24
GAGGTGGAAATGGTTTAGGAGGGAAACTAATAAACTACGGCAAGCAACCGCGGGGCGAAAGGGTTTTAGGGCACTCCGTAGCCGAGTAATGATTGGGTATATAAATCCAAATTTCTCTAGATCCAACTTTCAAGGCTATTCTTCAAAATAAGTAAGTTTGTAAGGCTATTTTTCTATTAACCAT
+
IIIHHHHHHHFFF?==BBAA666666DDAADFFFFFFFFFFFFFFFFFFFFAAAAFFFFFFFF====F888FFFFFFFFFFFFFFFFFFFFF??6639ABA?888<=??==555BABBBBBA>A888;;88889677<;24.004444911>AAAA;;;<79961337,,,,,3/=55551117
@CUESOTKU25
TATTTCATCTTCTTTAGTTGCTTCTCCGTCGTTTGTTCCTTATTGTCTTCGCTCTGAAACGAAAGATGATTGTCTTTAGGGTTGATGACTCGTTTCTTGGGCATGGTATCAGAGTCATGATCAGACTGAAGAAGATGTATTCCCATACCATAGTTGAACAACCAGGCGCCATGGAAGGTGAAGGAGGCAGGTCTTTGAACAGGATGAAACCCAAGAACTTTGTGATAAAATTCCATAGATTTCTCCACTGAATTGCACACTATTGAGATGTGATTCACAGACTTGAGACGAAGAGGGTTCTTCATCTTATCCAAACAGATTCAAAATTAATGAATTATGAATGTTTTGGATTC
+
?;556?IIIIIIBCHIIIIIIHHHHIIIIII;99F??;92247BGEIIIIIIIIIIHHHIIHHHIIIIIIIIIIGGGIHHHIIIIIIIIIII???HGGHHHIIIIIIIIIIIIIIIIIIIIIIIIIIIIIIIIIIIIIIIIHHHIIIIIIIIIIIIIIIIIIIIIIIIIIIHHHIIIIIIIIIIIIIIIIIIIHHHIIII???IIIHHFD??99HIIE999ICIII5555CCIIIEEEIFHHD=??IIIIIIIIIIIIIIIIIIIIIIIIIIIIHHHIIIIIIIIIIIIIIIIIHHHIIIIIIIIIIIIIIIHHHIIIIIII5544>>11EGEEEEIIIIIII>ABBIIIIIA
@CUESOTKU28
TTCAGCTGCGAGAGAAGGGGAAGTGGTGGTCTCTGAGACTACCCTACAATATTTGGGCTCTGTCCACCTTCGTAATGGAGTCATTGATCCACATTTTGAGGTGGTGAAAGATGCATTACTGCGAACGGTGAAGAAAGGAATGGGAGAGCAATGGAGCGAGGAAATGGGCAACGCCTGGACCCGGGCTTACGACCAATTGGCTTCAGCAATCAAAGCTGAAATGAAATAATAATAATAGTAAAGACTATTTCAGCTGAGTTTTGAATTTGCTTTATTTGTTTTGGCGATATTGGCAATGAGGCTCAAAACTCATAATCTTATGTCTTTTTAATTATACTTACTGCCATTTCA
+
IIIIIIIIIIIIIIHH6666>>IIIIIIIIIIIIIIIIIIIIIHIIIIIIIHHHBBBIIIIIIIIIIIIIIIIIIIIIIIIIIIIIIIIIIIIAAAAIIIIIIIIIHHHIIIIIIIIIIIIIIIIIIIIIIII??>IIIIIHHHIIIIIIIIIIIIIIIIIHHHIHHHIIIIIIIIIIIHHHHHHIIIIIIIIIIIIIIIIIIIIIIIIII>>>IIIIHHHIIHHHIIIIHHHIIIIIIHHHIIIIIHHHIIIIHIIICCCBHHHHHHIIHHHI:::IAAAAAAADIIIIIHHHIIIIIIIIIH<<<<DEDEIIIIIIIIIIII?????II55DDDEIIIIIIIIIA=8A;
@CUESOTKU30
GAATGCTCTGAGGACACTCGATTAAAAAGTTGACTATAAGTTCTAGTTTTGGTAGGACTTTTCTATGATGTTCATTATCATATATCGAGCTTAATGTGCCTTATCTACTATCTTGTATCTGTTTGATCCTTTTTGGTCTCTGCAG
+
FFFFFFFFFFFIIIGDA????44//---48;<<=?ABDBBBB@@@<110022.76;<7.0004/<<A?AAABBD???AADDBBBBBAAA===><<<<A8:5559ABDDDBDDFFFDDDBA?86667722-----223:99==?>>
@CUESOTKU32
TTATGAGATCCAGTTGCCAAGCCAAATGGCACTCCTTTTGCATGAAGATGTCTGATCAACCGGCTAGCTCCTGGCATAGCCTCGGTATTCGGAAACATGCTTCGTAGCATATCATCTCTTTCCACAAGAAAGTCCTCCGCACTAAGAGAATCGCTAATCCCAGTCTCGTTAACAAAGACCCGAGCAGCTTCTATAGCTTTCTATACCCACTCATC
+
FFFFFFFFFFFIIIIIIIIIIII666HFFGGGFFF====HHIHHHHHIIIIIFFFFFFFFFFFFFFFFFFFFFFFFFFFFFFFFFFFFFFFF;;;FFFFFFFFFFFFFFFFFFFFFFFFFFFFFFFFFFFFFFFFEDDFFFFFFFFFFFFFFFFFFFFFFFFFFFFFFDDDA?????355:=<==BB@@@@A???<90004048866664:=<44
@CUESOTKU33
AACCTTCTTCAGCCAATGGCGCACCTTCAGCTGCTGCACCATTGATGTATCAAGCAAATCCAGCAGCACCAGGAAGTGGTGGTTATGATAGCTTCACCACCACCGCTCAACCTTCTGAGTCTAACCATTAGAGCTTCTAATATCTGTGCTATATGTGTATGATATCCAAATCTCTTCTAGTGCAAATTTAGACTCAACAATTCTTAACATATCTGAAGAAAATTTGGAGCCTTGAGATTTAATGTAGAAAGTTTCTCTTTGAGGAAGTGAGGAAAGGGAATATTTTGGTGGTTGATTCCTTGCTACTTATTTGGTGGTAGAATAAAGAATGTGATTA
+
IIIIIIIIIIIIIIIIIIIIIIIIIIIIIIIIIIIIIIIIIIIIIIIIIIIIIIIHHHIIIIIIIIIIIIIIIIIIIIIIIIIIIIIIIIIIIIIIIIIIIIIIIIIIIIIIIIIIIIIIIBBBBBIHHFIIIFFFFFFFIIIIIIIIIIIIIIIIIIIIIIIIIIIFFFIIIIIIIGGGGF@655;;;?EEEE?@@BFFBBBHIIIIIEDBDBA=84----1124456ABDDDGIIHHHDF@FFFF988DBBBGBG;;;DDGGEEAAAA88//////,,35110088/1111<><?EEEFIIIIIIIIHHHIH9@@BEEE?22//54:D?;;988A
@CUESOTKU34
CATCAAATAATTAACTGGAGGCGACTATCTCAGACTGGGTAACAACTTGTGAATCATTAGTCATTTCTCCAATGGCCAAATCCCACGATGAGTAGTCGGTAGCTTGGTACGATACCGACTAACTGATAGAAGCAGTTCATCTGCCGATGATCGTCTCCCTCCCGCTCTTCCCGTATCACGGTTGTATCATATGTCTTGCTATGCTGTATAGTGAAGATTGTAATTTGTGTAGCTGTAACACGAGCGTAGAGAATTGAAATAGTGATTGTCGTCGTAGTCGTCGTCATCGTCGTCTTTGAATAAACTCAGGTTTGCGACTAGCCCGGATTCTTGTAAGCTTATTCTTAAGCTATGGAAATATTTCTCTATCTTGC
+
IIIIHHHIIIIIIIIIIIIIIIIIIIIIIIIIIIIIHHHIIIIIIIIIIIIIIIIIIIIIIIIHHHIIIIIIIIIII???IHHHIIIIIIIIIIIIIIIIIIIIIIIIIIIIIIIIIIIIIIIIIIIIIIIIIIIIIIIIIIIIIIIIIIIIIIIIGGGI777HIIIIIHHHIIIIIIIIIIIIIIIIIIIIIIIIIIIIIIIIIIIIIIIIIIIIIIIIIIIHHHIIIIIIIIIIHHHIIIIIIIIIIIIIIIIH???HIIIIIIIIIIIIIIIIIIIIIIIIIIIIIIIIIIHHC???HHEEIIHD????HIIIIIIIIHHHIIIIIIIIH=??IIIIIIIIIIIIIIIIIIIHHHIC???DIIIIIICCBB
@CUESOTKU36
TGTTCACACTTTGTCTGGGGACATTGATCCCAACCAAACGTAGCTGTTCTTATGTTGGGTTTTGCTCAAATGTAATTTCTTCGAAAAGAAAATTGATTACATTAATATCACAACAGGATTTATC
+
IIIIIIIIIHHHIIIICCCCIIIIIIIIHHHIIIIHHHIIIIIIIIIIIIIIIIIIHDG6666DIIIHEHIIIIIBB@H<9;5----2,,,,22:=DDEGGHIIIIIIIIGGGGGD@@333<6@
@CUESOTKU37
TTTTTACCTTTGAACTTGATTTGATATTATCTCTCTGTTTAATGTTTGTATGTCTTTGTTTATCAATGGTTTAATCTGATTTTGTTGACTTGGGTTCTGTAC
+
55522@==564<<<AABBB:::EEFFFFFFFFFFFFFFFFFFFFFFFFFFFFFFFFCC333:9BB@@8:::=BB?BBBB;;;;A;;DDDDD:::>=??==::
@CUESOTKU40
GTTTGTGGCTGGAGCTTGAGCTTGAAATTGTGATGTTGGTCATTTAAGAACTACTCTTAACATAGCAATTGCCTTTAGATAACGTCCATCGTGTGCAGAAATGTTTGTATTTCGAGCATTGCTCGTTTGTTTCGTATATCGTAAAGAACACGGGCACTCTG
+
IHHHIIIIIIIIIIIIIIIIIII>666::><IIIIIIIIIIIHHHIIIIIIIIIIIIIIIIIIIIIIIIIIIIHHHIIIIIIIIIIIIIIIIIIIIIIHHHIIHHHIIIHHHIIIIIIIIIIIIB666IHHHIIIIIIIIIIGGGIIIIIIHHEHHEGB:7
@CUESOTKU42
TTTCTCTTGGCCACTTTTAGTGCTCTCTTGTCCTTTTCCAACTTTAAGAAGCTCAGTGATTCTCTTCTCATATGGTGCAAAACCAGCAACTTCCCGGATCAAACTCCTCACAAAGAGAACTCTCTTGCTGC
+
@@@FFFFFFFFIIIFFFFIIFFFGBA?>84244000066==><<=GHHIIIIFFFFFFFFFFFFFFFFFFFFFFFFFFDDDDFFFFFFFC???::::=AD?CCFFFFFFFFFFFFFF@@AFFFDA>?===:
@CUESOTKU44
AAAGGTCGGCTTCTGCAACATCGCCGTGTGCTGATCTTAGGGCTGTATATCACAATTGTTTCAATCGTTGGTACTCGGAGAAGTTTGTAAAAGGTCAATTCGATGAAGAACCCTGCGTCTCCGAATGGCAGAAGTACAGAGCTTGCCTCTCTGAGCATTTGGAAGATAAGAAGCTGAAGCGCTTCTTGGAAGAGGAAACGATTGTTCATTCCTCCATGAAAGCTGAAACGAGTTAAGAATCGAGATTGGCTT
+
555??IIEEIIIIIIIIIIIIIIIIIIIIIIIIIIIIIIHHHIIIIIIIIIIIIIIII???IIIIIIIIIIIIIIIIIIIIIIEEEC3444499EGEEEIIIIIIIIIIIHHHIIIIIIIIIIIIIIIIIIIIIIIIIIIIIIIIIIIIIIIIIIIICCCIIIIIIIIIIIIIIIIIIIIIIIIIIIIIIIIIIIHHHHHIHII???HHHHHIIIIIIHHHIIIIHHHIIIIIIIIIIIIIIIIICCCCHII
@CUESOTKU45
TTTTCAATCCAATGATGCTACGAGAAGGAATTCAACTACAAATAAAAAGTAAACATCACAAAATCTTTCAAGTTTGATACATACTGAGAAGTACCGATAAAGCTTGCTTCAAATATGGCTTGTAAACTAACCGCAGCATCTGTTATTTAGAACAAATAAAACATCTCATTTCGAAGTAGCACCAATTCCCCTTTAAGATATCACCGATTGTGCCTCTTGTAGAAAGGAGACTGCTTCACCTCTTCCTCAGAAAGTCCAGCGGTCATCTTGGTAATAAGGGCCCCAGTTACGGCGAAACCAACAAGGAACGGCCAGTTCCTCTTCCACTCTCGCCTGAAAACACCGGCCATGGATCGAACTTCCTCATCTTCCTTCAACTGTCTGCGTTCGTTCGTCTCGATTCTCTTCCGCAATGA
+
6666IIIIIIIIIIIIIIIIIIIIIIIIIIIIIIIIIII???I<<<<<II::6GFIIIICCCCIIHHHIIIIHHHIIIIIIIIIIIIIIIIIIIIIIIHHHIIIIIIIII???IIIIIIIIIIHHHIIIIIIGGGIIIIIIIIIIHHHIGCCEHHHIBBABIIIIIIIHHHIIIIIIIIIIIIII:84444;;;EEIIIIIIIIIIIIIIIIIIIIIIIIIIHHHIIIIIIIIIIIIIIIIIIIIIIIIIHHHG???GIIIIIIIIIIIG?9:8EEEBBB::==??>EEIEEEI::;CC==AIIIIIIIIIIIIIIIIIIIIIIIIIIIIIIIIEE5555:9IIIIIIIIIIIIIG44377;;==AA@>>EEIIIICCCGEIIIIIIG9666EEIIIIIIIIIIIIIIE<244359
@CUESOTKU49
GAAAATGATGCACTCAAGAAGGAAATTGAGAAGATCAATGAGGAAGCGGTTAGTATAGCAGAAACAACCAAAGCTGCAGAGAAGGAGGCGCTGATGAAACTTGAGCACGCAACAGAAGAGGCAGATAAAAGTAGTCGAAGAGCGGTACGAGTGGCCGAGCAGTTGGATGCTGCACAGGCTGCAAGCTCTGAAATGGAAGCTGAGCTGAGGAGGTTGAAAGTGCAAGCAGAGCAGTGGAGGAAGGCAGCTGAGGCAGCTGCTGCAATACTCTCAACTGGGAACAATGGGAAGATTGTTGATAAACTAGTTTGTTTGGAGAACAATTACCCTATGGGGTCACCATACTCGGAAGATCTTGAGGCGTCGCCAAAGAGAAGAATGGAAATGTGTTGAAG
+
?6666HIIIIIIIIIIIIIIIIHHHIIIIIIIIIIIIIIIIIIIIIIIIIIIIIIIIIIIIHHHIAACC:::IIIIIIIIIIIIIIIIIIIIIIIIHHHIIIIIIIIIIIIIIIIIIIIIIIIIIICCCCIIIIIIIIIIIIIIIIIIIIIIIIIIIIIIIIIIIIIIIIIIIIIIIIIIIIIIIIIIIIHHHIIIIIIIIIIIIIIIIIIIIIIIHHHIIIIIIIIIIIIIIIIIIIIIIIIIIIIIIIIIIIIIIIIIIIIIIIIIIIIIIIIIG?????HIIHHHIIIIIIIIIIE?555CICC555E=??IIIDCCHHIIIIFFFIHDBBBBDHIIIIIIIII????HIIIIIEEEEIFDEE;;2027188886:=@G>>>EIIIIHHHCD
@CUESOTKU50
TGCTAGAGGCATTAAAATCAAGAGCAGAGAAGAAGGAAAAATGGTGGATTAAGGAAAAGGAAATgggtttagaggaagaagaagaagaagaagaagaagagcaggagaagagaaCTGTGGATAGTCCAAAGGAAGGGTCTGAATTTGAGGAGGATTGCAGCAAAGAAACAGAGGATAACAAGGAGGAGGGTGAAAAAGAAAGCAACAATTTCATTGGGTAATAAAAATGGTAACTTTTAATTTTCTGTGGAGACAAGGAAGGAAGGAA
+
IIIIIIIIIIIIIFFFFIIIIIIIIIIHHFFFDFFF66666DDBBA>?>ABB==3311<<666?;;=8::=FFFFFFFFFFFFFFFFFFFFFFFFFFFFFFFFFFFFFFFFFFFFFFFFFFFFFFFFDDDFFFF665DDDFFF666FFFFFFFFFFFFFFF@@?FF<<DABAAAB555:BA<====B??=<7377556---6?FDDBB=?FFF=<886;;93,,,,,87732232244==55//0/0068:89=684433>>==;;85
@CUESOTKU54
TTGTTTCTGGAGCATCAACCCAAGGGTAACAGGTTCGCTTGCTGGGATCAAAGGCTGCAAGCTTTATTGGTTCAGGAACACTCCTAGCAGCAGCAGCAGCTCTTTTTGGCTCTGATGAATCATTCTGCAGAAGGAAGTTATCACCTGAAAAACTGAAGCTGCTGTTTGTCACATCAGTTTGTGGCCCGGCCAACGAGCTACAAAGGCTGAAGTTCCCGTCTCGATCCT
+
IIIHHHIIIIIIIIIIIIGGGIIHGC;99HHHHIIID???GGGHHHIIIHHHIIIIIIIIII???HIIHHHHIIIIIIIIIIIIIIIIIIIIIIIIIIIIII:::::IIIIIIIIIIIIIIIIIIIIIIIIIIIIIIIIIIIIIIH?99999IIIEEEIIIIII???IIIIIIIIIIEEBE<AA4447733BBIIIIIIIIHHHIIIIIIIIIIHHHDDADDIIIIII
@CUESOTKU57
AATTCGATGAGATGGACGACGTTTGAGACGACGAGAACTGCCATCCAAATCTCTTCAACAACATAAACGATCCGATGAGATCGGATCCTGTCTATGAGAATCCATTTTGGAGACCAAGCACTGGTCTTTCAATGCTCAAGTAGAGTTGTTGTTCTAAGCAGAGACAGCTTACATTGCTGTCTCCTTGTCTCGGTTATCTGTTATCGACACAGTTTCTTCGTTCGGTGTCATTCCCGCCCTTTTTGTACAAGTGTTTTGAATCATTCAAACCAAACTGCTTGTTCTAGATATATATATATTCATTCAAATTCTTC
+
FFEEEFFFFFFHGGDDBBBBA5531148???????A>:4448998@;;89:ABDA===BDDDDD666DA>AABB==??AAACFDDDDDFDDDFAAAABA>?>>>44444443<44427:<<<;;3/00048=???@ABDFFFFFFFFFFFFD?:9::??<<<889<<9889??A===ADDFFFFDDDFFFFFFFFFFFFFFCAA?@>=88840119448?A>??AB===90...3=1..,,---71==;;=>86666?889<>444111<<777>??BAAAADAAADDDBBBAAAAAA555ABBB0//;;>667
@CUESOTKU59
AGAGAGAGAAAGGACAAGAAGAAGGCAGCAGAGGCAGAGAAGGGTCTGAAGAAAAACCCAGGAAGTGTAAGAGAGGCTCTCTTGCTTCTGTAGGTCCTCAAGGTAGTGTAACTATTTCTTTGTTACCTTTGTTTTCTACGATGATCCTTTTGACCTGATGATGAGTGTTATGCTTTCCCATAATTTCTTGGAATGAGAGGGAGAATACTTGATCTTAAG
+
FFFFFFFF@@@IIIIIIIIIIIIIIIHHHHHHDDEFHGGFF???FFEBB?C75533<98.000034832268?@@>???BBBA:555==<??>>=88884400038==<889?<444999994479<6664----/-32:8:::7-.....77;;<><<<=DDDDFFFFFFFFFFFF????BB==8966<<==9778=8000048@@AA>>>>>=;;97
@CUESOTKU60
TTTTCGGAGATTACGCCTGAGAGCTTATCTATCTTCCAAATTATGCGGCCTATTCCAGAAATTCTAGTGCTTGGCTGTGGGAGATATATTGAACCAGTTAATCCTGAATTGAGGCAGTTCATTCGTTCCACTGGCATGAAGTTGGAAGCTGTAGACTCGAGAAATGCGGCATCAACATATAACATCTTAAATGAGGAAGGTAGAATTGTAGCTGCAGCTCTTCTGCCTTATGGAGTTTCTTCATGAATCCCAGAGGCAGATGAAGACATTCTTTAATATGGATGCTTCTCAATTGCAGAGTTCTTCTCGGCCTCAAGTATTCCCAAAGTCATTTGTAGCATGACTGGCAAGTATACTCTCTTTTTTCTGTATGTACTGTGATTAtcaaaacctgccattcatttttttttCAGTCAATTAAGCA
+
@@@@IIIIIIIIIIIIIIIIIIIIIIIIIIIIIIIIIHHHIIIIIIIIIIIIIIIIIIHHHIIIIIIIIIIIIIIIIIBBBGHIIIIIIIIIIIIIIIIIIIIIIIIIIIIIIIIIIIIIIGGGIIIIIIIIIIIIIIIIIIIIIIIIIIIIIIIIIIIIIHHHIIIIIIIIIIIIIIIIIIIIIIIIHHHIIIIIIIIIIIIGGGGIIIIIIIIIIIIIIIIIIIIIIIIIIIIHHHIIIIIIIIIIHHHIIIHHHIIIIIIGGGGHIIIHHHIIIIIGGGHIIIIIIHHHIIHHHHHIIIIHHHIIHHA==:=AGCBBBAAB522??GG??;;176GGGCCAADAA>>664335;;88/////0A.555>EEEE>>;;===;25....20:977:4033,,,,,,,,,3733300,.--885
@CUESOTKU61
AGTATTTGGTGAATCCAAATACCATGGTCTAATAACGAACCATTCTGATTAGTTGATAATATTAGTTGAGAATTTTGTGAAAGGATTCCTATAAAAGGTTTCATTAACTCCTAATTCATGTCGAGTAGACCTTGTTGTTGCGAGAATTCTTAATTCATGAGTTGTAGGGAGGGACTTATGTCACCACAAACAGAGACTAAAGCAAGTGTTGGATTCAAAGCTGGTGTTAAAAGATTATAAATTGACTTATTATACTCCTGAATATGAAACC
+
IIHE666BBHHHHGHHHHHIHHHHHHHHHHHHHHHHHHHHHHHHHHHHHHHHHHHHHHHHHHHHHHHHHHHE6666G=E<<<GHHHHHHHHHCCCCHHHHHHHHHHHHHHHHHHHHHHHHHHHHHHHHHHHHHHHHHHHHHHHHHHHHHHHHHHHHHHHHHHHHHHEEEEHDDEHGIGGHHEE<<<ECC@GABDDEH@@@HHHHHHHHHHHHHHHHHHHGDDDDCB00/,,,2/<:2,,,,445>>DDEBGHHHHHHHHHHHHHHHHHHHH
@CUESOTKU62
ATACCATATTAGTTTTGGTCACTGTTCTCACCACTCTGCATCAAAACGTGTACAGAGCCCACTAACAAAATTAGGAAATACTGCTTTGCTTGGTCATGGAGAGAAATTGTTCTCTCTCTAAAATTTCCTATCAATTTGAATTGATTTTCTGTTCTTTATTTTCTCCGAGAGTCCTATAGTAGAGAATGTATCTAGGACACAAGTCCTTGAAGATCATCAAGATAAAGAAAATATGCTTGGA
+
FFFFFFFFFFA:6666CCFGGGHHIIIIIIIIIIIIHHHHFF6666?FFDDDDDFFF?==B>>=;<,,,,--,--,,,/,7<==688?AADDDDFFFFFFFFFFFFFFFFFFFFFDBBB966641111498<AA986<;;;;74.,,,.-7557,,,3,,,,4.66??AABFFFFFFFFFFFFFFFFFFFFDDD???AAAAAAAAACCFDDFFFFFFF;;;FFFFFF????FFDB?>===4
@CUESOTKU65
TTTCTTCTCTTCTTTCATCGCAGCTCGTTCCCGAAGCTGTGCTTGAATCTTCCTGAAAAGTTCAACAATTTCCTTCTCCCTCGGGCCCGGATTAGCCGTGGTTTGGGATTTCGAATTGCTCGAGATAGAAAGAAATGGTCCATTCTTCGATGACAATAAATCAGATTCATCGACATGTTCAAGGCTGTCTCTATCCTCATTTTGCCTATTTCTGCTTCTTGAGTAGCCATGCCTATTTTGCTTAGAGAAATCCGAGTACTTCCTATGACCTCCCGAGCTGGCTTGGCACGTAAAAGACGCTCGCAACAAAGTACAGTTTACGGGTCGGAATTTGACTGCTGCATTGATTCTATGTTCGGTACATAAAGAGCGAGAAGAGACGGTGGCTGCTCGTCCAAAAACTCCCGAGCACGGAAGGCATCTGCTATCGGACAGTCCAAAGCCTGTAGCGTTGTTAGGAGAAGATGAGGCAGCTGAGACATTGCTGGTTTGAACAGCTCGAA
+
HHHIIIIIIIIIHHHIIIIIIIIIIIIIIHHHIIIIIIIIIIIIIIIIIIIIIII>>>>IIIIIIIIIHHHIIIIIIHHHIIHHHHHHIIIIIIIIIIIIIHHHHHHIHHHIIIIIIIIIIIIIIIIIHHHIHHHIIIIIIIIIIIIIIIIIIIIIIHHHIIIIIIIIIIIIIIIIIIIIIIIIIIIIIIIIIIIIIII;;;;IIIIIGGGIIIIIIIIIIIIIIIIIIIIIIIICCCCIIIIIIIIGGGHCCDIIIIIIIIIIIIIHHHHHHHIIIIIIIIIIIIIIID;<555C8IEEEEGIIII===HIIIIIHHHIIHHHIICCHH???IIIIIIIIIIIIIIHHHIIIIIIIIIIIIIIHHFHCIIIIHHHIIIDDCIIIIIIFBB@B;22,,,,,,3333>;;=EFEEEEIIIEEEEEEEEEEEEEEEEEEEDDDEEEEEEEEEECC@>>C77747::8??@@@@A@<<<AC@?======33...138:6==?;=88
@CUESOTKU66
AGAAAATGAAGGCTTGAAAAAGCCCTTCTTTATCTCTCTTGATTATCTTTATCTACCCTTTAATtatatggatatataattatatcgatatatataattatctagatatatcgatggatatcgataAAATCGATAAATACTTTTATGAGCAATTCCATTTAGATAAATTAGATAAAGTAAGGGCTCAAAAGAAGAGATATCTCCAATCCTAATATATAAATATTACCAATATATTAAAGATTGCTA
+
HB:::8EDBAAAAABA66666B=??DDFFFFFFFFFFFFFFFFFFFFFFFFFFFFFFFFFFFFFFFFFFFFFFFFFFFFFFFFFFFFFFFFFFFFFFFFFFFFFFFFFFFFFFFFFFFFFFFFFFAAA=FFDB@;;8?79000046??AAABDFFFFFFFFFFFFFFFFFFFFFFFFFFFFFFFFF;;;;D;;DDDDFFFFFFFFFFFFFDDDBBA:33184888=><<<<A?>>888948899<4
@CUESOTKU69
ATCAAATGCTATTAACCATACTCTCCTGCTGGAACTTGGAGCTGAAGCTTAAAGTCAACTCCTTGATGTAGTTTTGTTTCTAAATTTATTTCTTGAGGAAGCTTTTCTGCCTTTGATGGCCTTTTTGTGTGAAATTCTGGAACCAGTTTTCGTCAACAACATGAGGACACCTTCAATTATGTATTAGCTCACAATCATGGAGATGGTAAAAACTTCAGCTTGATTAGCATTAAC
+
FFFFFFFFFFFIIIIIIIIIIIIIDDFHHHHHFFHFFHHIHHHHHIHHIIHHFFFFFFFFFFFFFFFFFFF====F888C???FFFFF888FFFFFDFFFFF=<<<FFFFF?=;AAAA>441////<4???8;=DFFFFFFFFFFFAAAAFFFFFFFFFFFFDDDDFFFCCCCFFFCCCFFFFFFFFCCADDDDDDD?666:DDDBB55557D:665==BBBBBB===A=<<<@
@CUESOTKU70
CTTGATACATGGAGAGGGAAAGATTGTTCAGCAACGACGGTTGGTTCGAGCCACTGTGGAAGCAACCAAGTTCCTAATCCTGAACCAAATGTGAGTCGAGTTTCGACGAGTGGCGTCGGGAATGCTGGCTTATCTGTTGATCTCTCTAACAAAAGAATGGCTGCAC
+
FFFFFFFFFFFFFF?666:::AABBBDFFHHHHHIIIIIIHHHHHHHHHFFFFFFFFDDDDFFFFFFFFFFFFFFFFFFFFFFFFFFFFFFFFFFFFFFFFFFFFFFFFFFFFFFFFFFFFFFFFFFFFFFFFFFFFFFFFFDDBBA>>?1111911<;>==><94
@CUESOTKU72
AGGGATCTATTGAATACCGAATCAGGTCGTAATCTAAAGCTTCTTGACGATCCTGAGAAAGGTACAATGGTTGAGAAATTAGTAGAGGAAACGGCAAATGATGATCGACATTTGAGACAACTGATTAGCATCTGCGAGGCACAAAGACAAGTTGGTGAAACTGCCTTAAATGATCATAGCTCCCGGTCACACCAGATAATAAGACT
+
FFFFFFFFFFFIIIIIIIIIIIIIIIHHGGFFHF:666<EFDDDDFFHFFFFFFFFF:::DDFFFFFFFFFFFFD666FD?BAAAA<=66666AA???DDFFFFFFFFFF666CCFFFFFFFFFFFFFFFFFFFFFFFFFFFFFFFFFCCCFFFFFCCCFCCCFFFFFFFDDDFFFDDBBB????:6355BBBBBBA>><<<:674
@CUESOTKU77
AGCAATCAAGATGATTCTGTACGCAGCAGACGCGAAGGAGTCGGCACTCGCTGAGGCTCAAGAGTACATATACCAATCGAAGAGGACTGACGCTGAAGATGAAAATGAGGAGTGAATTTGTGCGAAGCTTCAAATTGAGCAACAAAAAGCTGGAGCATTGCCAAGCAATCCCTTACCCATCACACTCATCTCCATCCATCACTTATCATCTCAAATCAAATGAAGACGTAAAAAATTACCTTGTATGATTGTTAGCTGGACTTCGACCATTGGGTTTTAATAACAACAGATATGCTCAAACCATTAGCTTGACC
+
IIIIIIIIIIIIIIIIIIIIIIIIIIIIIIIIIIIIIIIIIIIIIIIIIIIIIIIIIIIIIIIIIIIIIIIIIIIIIIIIIIIIIIIIIIIIIIIIIIIII@@@@IIIIIIIIIIIHHHIIIIIIIIIIIIHHHIIIIIIIIF66666BIIIIIIIIIIIIIIIIIIIIHHEIB9444FFIIIIIIIIIIIIIIIIIIIIIIIIIIIIIIIIHHHIIHHHIIIIIIIII66666688,88IIIIIIIIIIIIIIIIIIIIIIIIIGEA@==;44,/////-//A==CEGIIIIIIIIHHHIIIIIIGGD>=:85
@CUESOTKU79
TACTATATGTATGTTCGTCTCTCTCGCGTTTTCCATTATTTGGGGTACTGCTTTTCAGTATCCTGTTTATTTGCTGCAATGCATTTCTTTAGTTTGGCATGGCTGGCTGTTGGTGTCGGTCGTCTCTTTAATCTTAATATTTCCTTCTACCTTTGATGCTGTGAACCTAGAACAATTGGTTGATTGAATCAGATGATTTTGCTTGTAG
+
IIIIIIIIIIIIIIIIIIIIIIIIIIII@@@@IIIIIIHHHBBBBIIIIII@@@@IIIIIIIIIIHHHIHHHIIIIIIIIIIIGGGIHHHIIHHHIIIIIHHHIIIIIIIIIIIIIIIIIIIIIIIHHHIIIIIIIIIIGGGIIIIIIICC???IIIIIIIIIIIIHHHIHHHIIIIIIIIIIIIIIIHHHIIIIIBBBBIEEAA;<5
@CUESOTKU83
TTTGCATTTGTTGTCGCAACCGATATCACTTTGCTTGTTCCTCTATGCATTACCTTTGCATGAACAAATTTCTTCGAAAAGAAAACGTCGAGTAAAAATAGGCTTCATATACATATCTGTCCTTTGTTTCCATGATTTCTTGTTCGGTCGTTTTGCAGCCTCCTCGCGTGACCTTCTTGTCCAAGCTGATTGTATAAATAAGACCTTGTCATGCGCGGGATTCGAAGAGACGACAGGAGAGCCTCTGGATATGGTAACATGCGGAAATGAAGATGCCCACGAGAGAGACGAGGATTTCTGTGATAGAATGGCGGGAGATGACGGGCATTGGAAGGAGATAACTGAAGGCACAGAAGAAGAAGAAGACGGCAGTGAAGAAGATATTGCGGTGAAGGCCATCGTTCAGATGCACTTCATTCGT
+
HHHIIIHHHIIIIIIIIIIIIIIIIIIII;;;GGIIIIIIIIIIIIIIIIIGGGHHGGGGIIIIIHEED;;;>CII@@@@I==:8H?A??F40---,,2-69<==BGIIIIIIIIIIIIIIIHEDI644IIIIIE???GDCIIEGEEIE<::::EEIIIIIIIIIIIIIIIIIIIIIIIIIIIIIIIIIIIIIIIHHHIIIC:;;GGIIIIIIIIIHHHIIIIIIIIIGCCCIII???AICCCCFIIIIIIIGGGGIIIIIIIIHHHIC???GIIHHHIEIIIIIIHCCCIHC????GCIIIIIIIIIIIIICC??9GIIIICCCII;;;;??IIIICCCIIICCCIIIIIEEEEIIBC;;?EIIIIIIIIIIIIIIIIEEGEIIIIIIC;??EEEEECCCIA?>>EGGEB888ABBBE>7
@CUESOTKU84
CAGATGATAAATGGGTAAGCTGGAATGTGGGCATGGGTATCACGTAGAGTGTATAAAGCAGTGGCTTGCGCAGAAGAATGCGTGCCCGGTGTGTAAGACAGCGGCGGTGGGCCGTGGTTGAATGGTTAGTTCATCAATGTGTAGCACTTGTTCGACTCAACCTGCTTGCTTTTCTCCTCCCTATGTGGTGTATAGATTTCATTTGCCTTGTTATATGAGCTAAAGCATTCGTTCATTTGTGTGAAGCTGCTTCCTTTTCTTGCTTATAATTGATATGATGGGCGGCCATTTTGTTTGTTCCTCAGTTGTCTAGAGATTTTATTGTAATGATTTTGGTATTG
+
IIIIIII;666GHHHIIIIIIIIIIIIIGGGIII;;;IIIIIIIIIIIIIIIIIHHHIIIIIIIIIIIIIIIIIIIIIIIIIIIHHHIIIIIIIIIIIIIIIIIIIIIHHHIIIIIIIIIIIIIIIIIIIIIIIIIIIIIIIIIIIIIIIIIIIIIIIIIIIIIIIIII>>>>IFIII:88HIHIIIHHHIIIIIIEBAAAAA?;;;;;;?FGFFABBFIIBC;;;?AA65///54445/;=88;>AB;677BB9944421BAA85///4110:==??A==?71055A85530---822885530//32=3558=;7777>55??AA@CC8888CC7EE:5
@CUESOTKU85
CAATCTTCTAATTGGGCCTAAAAGAAAAGGCCCAAATTTGAGCTCAATGGGCCTGAGCTTTAACTCCGTCTAAACCAGTGAACCACCATGTACTCCCTTCCTCCCCAAAGCCTGTGCCGTTTGTTGTGCAGACATCGTCGGCGTTGTGGTCTCTCGCGAGTCGCTACCTGTTGGCTGCCAAAACCATCTCACATCGCCATATTCTGCTTCACTCCACCAGCCAGATGTTCGGATAATTGGAAATATGGCGACCCATTTCGTAGCCCAAATTAGGGGTTGTGATTGTTGCTTTGCTAGGGTTCGGGGGAAGGTGAGGAACTATGGAGGTGTGGTGCAGATCAGGGTGTCAGATGTTGTGGTTGAGGACGACCCAAATGCTGAATTCNGCATTGGTTGGATTGCATGAGGTTGGCTCAAAGTGTTATGACCTCTTCCCTACACCCTCATAGCTG
+
IDDDDGGGGGDAA;;;>41////723328888;;;;22266;GGEDGECCHEEEHHHHHHHIGB7;;DGB;422<<<DDE6666@@@GGGG@@@CCCDB77:99;;;6669AADBBA56222;7AGGGGGHHHHHHHHHHHFEEHHHHHHFFFHHHHHHHHHHHHHHHHHHHHHHHHHH9999HHFHHHHHHHHHHHHHHHHHHHHEEEEHHHHHHHHHHHHHHHHHEEEHHHHHHHH<<<<HHHHFEGGGCC@@222;B<D?200;;;GG>::==GH:HHHHHHHHHHHHHHHHHHBBBBH8;;;;@@++6B;;;;;DBBBBB>>@@@@666BGGGGGGG;;;B<HHHHHHA??HHHHHHDD???BB?=33///AAAA344229!;;;88....;8;;;999<<<=?AA?6::8:::;;:::902--,4.--,,,.2-0222607776669
@CUESOTKU86
CGATGAAACGGAAGAGATCCGAGTGAATGGAAAGGAAAACAAAGGATGAATTCCACTTTAAAAGGACACGCTATCAAAAGATAAAAGACCTGTTTATGTAACTTCTTACCCTCCGGATGGAAATAAAGAAAATGACAAAATGCTGTTAGATTTAGATACAGACGAAAAAGATCTCTTCTGGTTTGAAAAACCTCTTGTGACTATTCTTTTCGACTATAAACGATGGAATCGTCCACTTCGATATATAAAAAATAACAGGTTAGAAAATAGCTGTTAGAACTGAAATGGCACAATATTTTTTTTATTACATGCCAAAGT
+
IIIIIHHHIIIIIIIIIIIIIIIIIIIGDD55599////2222DDEIIGGDCCAEB5111113;;<ECEGHIIIH===:G:85555A7IIIIEHHIIIIIIIIIIIIIHHHIIIIIIIIGAAAD::75....====4477CCGGGEEGGF=898=?DBBA?==4-----4-??=====955,,,,,,,,,--75:BBBEGIIIHHIABBBGGGGIHHHHHIIIIIIIIIIHGGGIIIIIIIHHHHI444444I22GFGGCC;:6666;2??GGEEGEEGGAA777=;;A;999:5,,,,,,,,1-.9;;=??DE777=
@CUESOTKU89
CAAGCTTGTCATCAAACTGCAAGTTCTCTTCCTCCGCCAAGATGCTACTACTCAAACTTGAGCTTGAGCTTACACTTACATTGCTGTAGTTTTCAGTCGTATTATCTTGAAAGCCTGAAATTGAAATCGGAAGAAATTCAAGCAAGATCGAGTAGATGTACAGCTAAGAAAATCAATGAGCTATAGCAAAACTCAACGATCAAAACCTCGACTAATCCGTAAGCATAAATTCAGCAACGCAAAGCGGAAAAATCCAATGCTCCAATTTCTGTTCATCTTTCCCGGCACCCAATCACACTACTAGATCAAGCTTAAGCTTGAAGAAATGCG
+
IIIIIIIIIIIII;;;GIIIIIIIIIIIIIIIIIIIIIIIIIIIIIIIIIIIIHHHIIIIIIIIIIIIIDDDIIIDDDIIIIIIIIIIG6666GIIIIIIIIIIIIIIIHHHIIIIIHHHIIIHHHIIIIGB>666FDIGGGIIIIIIIIIIIIIIIIIIIIIIIIG=4444=DHHIIHGIIIIIII6666GIGGEEHEIG8888==I<==GIIIIIIIIIIIIIG666IIIIIIGGEDA883<7--,,,,,76<<<ABHHIIIIAAAIIIIIIIII===G====IIEEHGGGGIIIIIIIIIIIIIIIIIIIIIIIIIGD<<000::=8
@CUESOTKU91
GTTTTCATGAGCCTTTTCATACTCAATTGTCCATTTTGCAAAGCTTCCTCCCACTTTGTTTAACCCTCCACTAACAGTTTCAAGTTTGGCTCTGAAAACTTTGTAATGCTTTAATGCATCTCCTTCAACAACTTCATAAATTATGGTCCTTGCTTCATCCCTATTCTTCATCTTTATCTTTACTGCTTCTGGAATTCCGAGGTGGTATTTCCAGTGCACGACGCTGCCATCGTCGAAGTTTTGTCCTTCGACAAAGTGGAAGCTCTGGAAGTGGTCAGGGA
+
D6665AAAAAA<<3666ADBBBBBDGFBB=@@HFFFFHHHHHIIHFGGGFFFA>554<97788111669BB@ABBACCF?ACCF???::::DDB9666B=:66366DDD???CDDDDFFFFFFFFFFFFFFFFFFFFFFF=<9FFFF??@@FFFFFFFFFFFFFFF@@@DFFFFFFFFFFFFFFFFFFFFFDDBBAA>94444334988;>>BDDFFFFFFFFFFFFFDDDFFFFFFF====FFFFFFFFDD???DD::::9BBBBAA@<8988444486;
@CUESOTKU92
AACAATAACAGCAGGCAAGACCTTCTTCCTGAGATCAGGCTTGCCCTTCTTGACGGTGGCCATAACCATATCGCCAACACATGCGGATGGCAACCTATTGAGGCGACCTTTGATCCCCTTCCTA
+
FFFFFFFFFFFIIIIIIIIIIIIIIIIIIIIIIIIIIIIIIIHHHHHHHHHFFFFFFFFFFFFFFDBBBDAAAAA666ADDDDBDBBDDBA==<<?888>>=89898888:::?9677>>5634
@CUESOTKU95
AATTGGATTCTCAAGGATGGTGCGGGGCGTTGTTGGTTAAATTGTCTTATTTTGTCTCGACAAGGGAAAAATTTGATTATGATCTCAAGCAGCTACGTTTTGCAGGTGATCTCCTTATGGAGTTGGGTGCTGGGTAGAGCTGGCAACTGCAGCTGCACCACACCTTTTTCTTCCTTTGGCTTGTGCTGCTAATGTTGCGAAGAACGTTGCTGCTGTAACATCAACATCAACCCGCACTCCAATCTACAAGGCCTTCGCAAAAAGGAGAAAACATTGGAGACGTCACTGCTAAAGGAG
+
IIIIIIIIIIIIIIIIGHGGHC911//:299:8833.......<:C?39....9.>:<@B???<88/////;;;>@GEEFIIIIIIIIGGGIIIIIICCCAIIIIIIIIIIIIIIIIGIIGE;;///22?:///4:=BEGGEGIIIIIIIIIIIIIIIIIIIGF:::77F::DDBBBBBGIIIIIIIII???IIFFFIIGBBBBBIIIIIIIIIIIIIIBBBIEEEGG66611217;E;;;;AEEGCCCA=44442:=,,,,,111800/472BB999AHIIIIIIIIII>>>>=27
@CUESOTKU97
TTAGCAATGTTTCTTCAAGGTTGTTTGGCCTTGATGGAAATGTTGCCACCACTAGCGAAGACACTGAACGGCACACTGCACGTGATGTTAATAGAAACATGCACACCTTACTAGGTGTGAATACAATGCAGTAAAGGGTAGGTCGCCTACCTAGGTTATCGTTTCGCTGCCGACGTAATTCTAATATTTACCGCTTTATTTGATATCTTTAAATTTCTAGAGTGGGCTTCCCACTCTTAAAGCGTAAAGTTTATGTTAGTTGTCCAGGAGTGCCGTAGTCCTGTCGGAAGCTTCAGTGTGAGCCTCTCACGAATAAGCTCGAGATTAGACTCCGTTTGCAAGCCTAG
+
IIIIIIIIIHHHIIIIIIGGGGIHHHIIIIIIIIIIIHHHIIIIIIIIIIIIIIIIIIIIIIIIIIIIIIIIIIIIIIIIIIIIIIIIIIIIIIHHHIIIIIIIIIIIIIIIIIIIIIIIIIIIIIIIIIIIHHH;;;IIIIIIIIIIIIIIIIIIIIIIIHHHIIIIIIIIIIIIIIIIIIIIIIHHHIIIIIHHHIHHHIIIIIIHHH???HHHIIIIIIIHHHIGGDDDIEII??666CIIIHHHIHHHIIIIIIIIIIIIIIIIIIIIIIIIIIIIIIIIIIIIIIIIIIIIIIIIIIIIIIIIIIIIIIIIIIIIIIIIIIIIIIIIIIHHHIIIIIEAA::
@CUESOTKU98
CTCCATATTGAAGTGTCGAGCCGTTTAGGATTTCTTGAAAAGGTAATGAAGTTATTGTGTTTGTAAAGAAGAGTTGAGTGTGGAAGAATCAGGTCACTCGAGTCGTTCAGGCATATATAAAGGACGTCATCGAGTTTCCTTTTAAGTTTGTTCGGATCGATGCTATTTGAGTTGTAATTGGACTGACGATGTACGTTAGCCACAATCAAAT
+
FFFF???A:333==<<@@??>>@88890./266:0042222;;<11642280./68<;=2223/000844=A?>889<<?@4444333<<@?><998>???89444449==>>>=??88888:355AABBBAAA<<986----2./,--3/7?<<<?ABDDDDDDFF????DDDDDDAAACCFFFFFFFFFFFFFFDA555=<<>><..,7
@CUESOTKV01
CGGCGCGTGTATCTCACTGACCGTGTGGAGGAAGTCACTGCTACTCACTTGCAACGGATTCACAGTCATCGATCGTAGCGGAAACATCGTATACCGAGTCGACAATTACATTGGACGCCCGGAGGAAGTGATTCTAATGGACGGCCTCGGCAAATCCGTCCTCACAATGTGCCGCTCCAAG
+
IIIIIIIIIIIIIIIIIIIIIIIIIIIIIIIIIIIIIIIIIIIIIIIIIIIIIIIIIIIIIIIIIIIIIIIIIIIIIIIHH@@@IIIIIIIIIIIIIIIIIIIBB>>>FI@@?<DFB=551/0//=;::5324:6>=8//0026==<6988///0117<AA??DBBDEEDGGGGED@@;;<
@CUESOTKV02
AGGACGCTGGAGTCATTTCAGGTCTAAATGTGATGCGTATCATCAACGAACCAACTGCTGCCGCCATTGCTTATGGTCTCGACAAGAAGTCTACCAGCACTGGCGAAAAGAACGTTCTAATTTTTGATTTGGGTGGTGGTACTTTTGATGTTTCGTTGCTCACAATCGAGGAAGGTATCTTCGAAGTGAAGGCAACTGCAGGAGACACCCATCTCGGTGGGGAGGACTTTGATAACAGATTGGTTAACCACTTTGTGCAAGAATTCAAGAGGAAGAACAAGAAAGACATTAGCGGGAACCCGAGAGCTCTTAGGAGGTTGAGAACTGCTTGTGAGAGGGCGAAGAGGACGCTTTCCTCCACAGCCCAAACT
+
IIIIIIIIIIIIIIIHHHIIIIIIG;;;HHIIIIIIIIIIIIIIIIIIIIIIIIIIIIIIIIIIIIIIIIIIIIIIIIIIIIIIIIIIIIIIIIIIIIIIIIIII>>>>I?@IEEE@BDD/////@=244>>BCIIIIIIIIAABBIIIIHHHIIIIIIIIIIIIIHHHHHCCBBHIIIIIIIIIII?;;;;IIIIIIIIIIIIIIH;;;CE?==EGE5555@56;7222==D>ABEEIIIIIIIIIIIIH;;;IIIEEEEEEC???BCIIEB>:447A<71//42A?554::;;;<<;;;5=>EABBCIIICCDIII????IIIIIIIHHHIIIIHHGH=CCHIIIIIIHGGHHHCHHEIIIFHH9997I
@CUESOTKV03
AACACCAATGATCTACTGAGACCGACATTTGTGTCTTCTTTATCGGGTACCCAAGTGGAAACATTTCTGCTGGATTATGGCACACTCTTTGTATTACTGCTGAAGGTCTTATCTATGTCTTTGGGGGCAACCAGTTTGGACAGTTGGGAACTGGTGCTGACCAGGGTGAGACTGTACCAAGGCTTTTGGATGCTCCGATCTTGGGAAGTAAGCGTGCAAAAGAATTTCTTGTGGCGCTCGACACAATGCCGTACTAACAGATGATGGCCAGTTATTTTCTTGGGGTTGGAATAAATATGGCCAGCTTGGTCTTGGAGATTCAATCGATCGCAGCATACCATCTAAGGTTCCCATCGATGGATGCTTACCGCAAAATATCGTTTGTGGTTGGTGGCACACGCTCATGTTGGCCGAGGCTGAACCAT
+
IIIIIIIIIIIIIIIIIIIIIIIIIIIGGGIIIII???HHHIIIHHHIIHHHIIII??666?I???EIIIIIIIIIIIIIIIIIIIIHHHIIIIIIIIIIIIIIIIIIIIIIIIIIIIIEDC33333BEGEEEGEDGCCDHIIIIHHHIIIIIIIIIIIIIIIHHHIIIIIIIIIIIIIIIIICCCCIIIIIIIIIIIIIIIHHHIIIIIIEIFH=:00005..000=47GIIIIIIIIIIIIIIIIIIIIIIIIIIIIIIIIIIHHHHIIIII<<<>E::::77BB24>>?224ECEIIIIIIIIIIIIIIIIIIIIIIIIIIIIIIIIIIIIIIIIIIIIIIIIIIIHHHIIIIIIIIIIIIIIIIIIH9977E8IIIBBCIAHHIIIIIIIIIIIIIIIIIIIIIIIIIIIIIIH?<<CCBE
@CUESOTKV04
GGTTTGTGGTTGGAAGAGATAAATCTTGGAAGCTATCGTCAGATCTTTAAAGAAAACGGGGTTAATGGAGAGTATCTTGAAGGCATGTCAATGTTCACAACTGAGCAGATTCTAAGGTTTATCAGACGATGTCATATGAAATGGGGAGGACTTCATCACGCTTTGTAAGGAGCTCCGACGAATTAAAGTGGCTTGCTTGAAAGGAGAGCAAAAGGTACGACGGCCGTGGTGGGCACCATCGTGTCTCTCTATGGTGTTTCTCAAGGTGGCTAAGCGTAACAGACAATCTCGAGTTGTTTCCTTGAAGCTGGAACCATAAGTCGATCATCTTATTTGTACGCCCTCGTGTATTTCTTTTTATGCGTGAAGAATATAAAGGTAGAGAAGAAACATATTAGTTTACC
+
FFFFFFFFFFFIIIIIIIIIHHHIIIIIIIIIIIIIIHHHHHHFF666<<?B7677?664444//84448@BBBDDFFDDDFFFFFFFFFFFFFFCCC???AAABBBBBA<<344>>841114=BBBDDDFFFFFFFD?==A9645511:A<==BBBDDFFFFD=366FFFFFFFFFFFFFFFFFFFC@@@F@@ADFFFFFFFFFFFFF==;;;;;3??DDDFFFFFFFFFFFFFFFFFFFFFFFFFFFFFF665CC??B:=555558<AA>><=?????GGDDDDDDD??::8<<8888840///=AA>A===?DDDDDDDDDDDDDDDDDB??:4::D???A4::DDDB??D88000D-??DD888DDDDDD===DBB:B=888=...37><<<;;222444
@CUESOTKV06
TTCGCCTAACTTGCTACTAATATCATTTTAATCAAAACTTCCAAGAGCTGAGAAGTCGATACAATTCAATTCTAACACCTGATTCATACTATCCTACATACTAATCCTTCAGAACACCTACTACATCCAACCGTTTGCAGTAAACGCAGCGTCGTGAAGAGGGAAAGCATACACATACTACAAATGGAACCCTTCAGAACCTTGACATACTCAGCAGGTTGGAAAACGGAGTACGAAAAATTATGTAATCAAGTGTACCTAATTTTTCAATCTGAAGTTAGG
+
FFFFFFFFFFFIIIIIIHFFDDBB@4444<<040...=<<<<<==?FFEEEFFFFFFFFFFFFFFFFFF???CDDFFFFFFFFFFFFFFFFFFFFFFFFFFFFFFFFD@@ADFFFFFFFFFFFFFFFF8888:??=AAABD<<<????FFDDBBBA>>?>3111119AABDDDDDFFFFDD655A<<4444;><9=ABDDFFCCCDFFFDDAAAB@4444>>000048>6444::7;;;;DF5FFFCCCADBB@<<988444/////<<<998?==<;;;75
@CUESOTKV07
GACTATTGCACGAGTGATTGCAGATGGAACTATAACCCTTGCTGGTTATTTGGGCCGAAGTAGGCTCTTGAACGTTACTCTCATTCTCTCTCTCCTTATTTGTGTAGTCTCCATTGTTTCTACCTGCTACACATACAACTCTCTATACTGATAGTGATAGCATTAGGTTTCTTCTATCCATCAAAATCCTTAATTCTTTTCACCGTGTCCATTCCTTCTTACAAATAGTCTTGCCCGGAATTATCTCGTTTAG
+
8HIIIIIIIIIIIIIIIIIIIIIIIIIIHIIIIHH===BBIIIHH=>>GHHHGGGGIGBBCBHIIIIIIIIIIIIIIIIIIIIIIIIIIIIHHHHIIIHHHIIIIIIIIIGGGIIIHHHIIIIIIIIIIHHHHGGGHHIIIIIIIIIIB988==DBCC@AACCCBAA777B>AFIIIIIIIICCCCIIIBBBBID=7555???EG?>577GEG==777AFGFBBBG;AAGFFDBBB======AGGGGGBEEG8
@CUESOTKV09
CCTATAGCTCTCTATGGCTACCTTCTTCCTTGTATCGAAATCAACTTTGTCCATATCAGCTGCAGTTGCAAGATAGCCATAGAAAATTCTATTCCTCTCTCCAGTCTTTTCATCCACCTTCACAAGGTTTGGGTTTTTATCATCATCATTGCCCAATGCTGCAGGTCGCATGCAAGCCCAAGCTTTACGTCCATGATTGTCCTTCTCAAAAAATTCAGCCAGTCTCTTGGCTTCATTGAGGCCAGACTGATCACCCGAAACTTGATCAAGGTTGTGCCCAAATGACCCTCCCTTCCATACAAAGACTTCGACTTCCCA
+
FFFFFFFFFFFIIIIIIIIIIIIIIIIIIIIIIIIII@@@IIIHHDDIIIIIFFFFFFFFFFFFFFFFFFFFFFFFFFFFFF6666FFFFFFFFFFFFFFFFFFFF@@@@FFFFFFFFFFFFFFFFF???FFF?????FBFFFFFFFFFFFFFFFFFFFFFFFFFFFFFFFFFFFFFFFFFFFFFFFFFFFFFFFFFFFFFFFFFFF666666DAAAAAF???DFFFFFFFDDDDDDDCFFFDDBBBB@??<000890..-59::==------55=.,,...9>?988<777AA<:??<:222::AAAAA??>=886:
@CUESOTKV14
TAGCTCGGTCCGAGCTAGTGCTGAGGTCGTACCTCAAGCAAAAGTAACAAACAAGGTATATTTCGATGTGAGCATTGGTAATCCAGTAGGGAAGCTTGCTGGGAGGGATTGTGATTGGATTATTCGGGGACGATGTGCCCAAAACGGACAGAGAACTTCCGTGCTCTTTGCACAGGAGAAAAGGGACTTTGGATACAAAGGTTCTGCATTTCATCGAGTAATCAAGGATTTCATGATACAAGGAGGTGAC
+
HHHHHHHHHHHIIIIIIIIIIIIIIIHHHHGGEBBAA>>00//<7007688<1155??@@BAADDDDGHHHEGGGGGHHHEBB@DDGHCCC998>;GDDD>>;;1116>B??<>DDBBDAA:99;775300/:>DA=4456999466166DGGGGGDEEEEEEEHHHHEEEHHHHHHHB???C<<189BE<<<;EGBCCHHB>>;HHHHHHGGGHHHHE@@@EHHHHHHHHHHHHHHHHHHFFBBBGGBB
@CUESOTKV17
TTGCCATATGAACGTTTCGAGTATTATGATGTAGATACGAACACAATCCGAGTTACATCGTTCCACTGAGTTTGAGATGAAGATGTACAAGACCAAGGACAACATCTTTATTAGTATGTGAAAGCATTGTTTTGTAGCTTGATTTGTTTTAAGAATATTGTGTTTCCATGAATGTAAGGAGATTTGATAGGTTGAACTTCCTCACCAACTCTTAGCTT
+
FFFFFFFFFFFHIIHHHIHHHHIIIHHHHHIIHHHHHHHHFFFFFFFFDB@?FFDDDDD???CAAADDDD???::<CFCCCFFFFFFFFFFFFFFFFFFFFFFFFFFFFA><@?>???<40..67:;;7....6/43<;;<<422<////<<433>===?>?;;;<<<<<<<AA:::BAAAD?=:::8<>>>800044444<><<<>>=<<<AA=?66
@CUESOTKV18
TTTGGGGGCAATTTCGATTTGTTTTGCCTTATATCATATTACAGGTCTTTTTGGCCTCACTATTTCATATCATCGGAATCTTACACATAAAAGTTTCATACTTCCGAAATGGCTTGAATACTTGTTTGCATATTGTGGTGTTCATAGTTTTCAGGGTGATCCAATCTATTGGGTGAGCACACATAGATATCATCATCAATATGTTGATACTCCAAAAGATCCACATAGTCCGATTAAAGGATTTTGGTATAGTCATCTTACTTGGTATCTTCACAAAAGGGATCGAAGCATTAATGAAATGATTCCGAAACGTCGAAAATGGGAAAATGCTACGGATTTGGAGAAGCAAACATTCTATAGGTTTCTTCACAAAACATATATATATCATCCAATTGCTCTTACC
+
55511131EEH@@@IIIHHHI????IIIIIIIIIIIIIIIIIIIIII=====IIIIIIIIIIHHHIIIIIIIIIIIIIIIIIIIIIIIBCCBH>>>>CIIIIIIIIHHHIIIIIIIIIIIIIIIFFFIIIIIIIIIIIIIIIIIIII>>>>IIHHHIIIIIIIIIIIIIIHHHIIIIIIIIIIIIIIIIIIIIIIIIIIIIIIIIIIIIIIIICCCCIFIIIIIIIIIIIIIIIIHHHFF@ABCCFF<FIIIIIIDD<<<HIIHHHHIIIIIIICCCCHHHBIIIIIIIIIIIIIIHHHIIIIIIIIBBBGGGGE2222E=??6666??BBEEEGF<<<@@@@IIGIBBBD@IIIIEEEBBBB=?44:BB0000>7DDDCCAAAAA95......530044?=;
@CUESOTKV19
CTCTGTTCTTCGATCTCGCTTCCCCTGTTTTCCCCTGTTCTTGATCGAGGGGTTTCTTCAGTTACTCACCCATCATTTGATTCTGTGGTTTCTGATCGTTTCACTCACTACCCACTTCGGGTTTTGGGTTTTTGAATCTGGGTTTCTCTTAGATCTCTCTAAACAGGTGACTAATGATGGATCCGAGTGATAGAGGATCGGAATCGGAGGACATATCCGGCAAAAACTCCGGCGGGGTTTCGTCGGAGGAGAGTATAGTGAACGAGCAGAACAAGAAGACGTGTGCGGACTGTGGCACTTCGAAACCCCTTTATGGCGAGGCGGCCCGGCTGGTCCAAAGTCTCTTTGCAATG
+
IIIIIIIIIIIIIEEBIIIDD8666C>665555560>@@>99A@EEDD3333==DIACGIIIIIIIIIEEEFGGD555>ADAB=EB1111/52BHE:5113ADIII>>>IDDDIIIIB:989588:77//000:BDIHEBEF>>?BIHBBBGGGIIIIIIHHHIABBIIIIBBBIIIIIIG>??BGGBBBGIIIIIIIIIIIIIIIIIIIIIIIEBDDDA?/////1;ECDGC<@CCHHHIFIIIIIIIIIIIIIFGGGGIIBDCFGIIIIGGGGGGIIIIIIIIIIIGGGGIGED?::::7,,,,,,,,,,,.99;7;99A66111//7ADD?AA===DGGGGBBBDB===B
@CUESOTKV23
CTAATCGTCATCATCAAGAACGCTCCGACGCCTTTGTATAGTAACTTTCGTCTGTTTTGTGGTCTGGTTGTTAATCTGTTCTAGCAATGTAATAAGCCTCTCTTCAGAAACCTTCTCTACAATTTGGCCCATCTGTGCAGCTCTCAGTATAACATCTTCGACACCTCTCGCCTTCTCAGGTTTAACCAATGCAATTCGAGCAAGTCTTTCTCTAGCTTGCGTTGACAGAATCTGACTGAGCATCATTTGTCTGCGTTCC
+
IIIIIIIIIIIIIIIIIIIIIIH???HIIIIIHHHIIIIIIIIHG655=@AHF>1113=4AAIGFCCCCIIIIIIIIIIIIIIIIIIIIIIIIIHDCCHHIIIIIIIGGGIICCDHIIIIIIFDG????DIIIIIIIIIIIIIIIIIIIIIIIIIIIIIIIIIIIIIIIIIIIIIIIHCCCCHIIIIIIIII????DHIIIIIIIIHHHIIIHHHIIIIIIIIIIIIIIIIIIIIIIIIIIIIIHGGGHIIIIIIIIII
@CUESOTKV24
CGACATTCAAGGACTTCAGAGTTCTTGCAGTGTCGAACCATGTAGTACTAAACACGAGACGTTCGAGCAAAACAACAGACTCTTCTCTTACAGGGCAACATCTGGGTCCAATCTTCGCTGGATGGCAGCTGCAGCCTCGAAGTTTCCAAGCTTATACTGGTAAGCCATCTCCTCCCT
+
IIIIIIIIIIIIIIIIIIIIIIIIIIIIIIIIIIIGGDDDGIIIIIIIIHHHI?@@IIIIIIIIFHFH==<<@227FGE@@BIIIIIIIIEE666===FDDDE@BBG@@@@@@DIEEEHIIIIIIIIIIIIIIIIHHHIIIEDDDBBBBFHHIIIIIIIIIF@===EDDF@????@@
@CUESOTKV25
TTTTTCAGAGGAATCAACCAACGGAGTTTGCTTGGTTTCATCAGCTGTTCTTTGTTCTTCAGACTTCAGCTTAATCTCTTCCATGTATTTCTTCTCGTATGGAGCAACATGACTGCTGACAAGTGTAAAATATATCCTCCAGAATATCCTTTCTTTCATAATTCTTGGACATAGTTCATATCTTAATCTGGAAATTTCCTTGACATTGGTGAGAACCAGCGTGGCGTGCTGTTCTTGCCATTCCGTCAGATCCTTACGCACATTAGAAGCCGTAACCGCAACGTCAGACGCCTCCGGTTCGTCTTGGATCGGAAAGTTCTTGAAAGTAGTTGAAGTAAAGCCCCTAACAAACTCTCTCAGATC
+
:::::IIIIIIIIIIIIIIIIIIIIH;;;IIIIIIHHHIIIIIIIIIIIIHHHIIIIIIIIIIIIIIIIIIIIIIIIIIIIIIIIIIHHHIIIIIIIIIIIIIIIIIIIIIIIIIIIIIIIIIIIICCCCIIIIIIIIIIIIIIIIIIIHHHI<<<IIIIIIIIIIIIIIIIIIIIIIIIIIIIIIIIIIIHHHHHHIIIIIIIICCCCHHIIIIIIIIIIIIIIIIIIIIIIHHHIIIIII???HIIIIHHHIIIIIIIIIIIIIIIIIIIIIIIIIIIIIIIIIIIIIIIIIIIIIIIIIIIIIIIIIIIGGGIIIIIIIFFFIH=DCIIIIIIHHHI@@@@III8===HIIIIIIIIH?9
@CUESOTKV26
TTTGGTGGTGGTAAATCCACTGGGTTCGGTTTAATCTATGATTCAGTTGAAAATGCAAAGAAGTACGAGCCAAAATACAGGCTAATCAGGAATGGACTCGACACCAAGGTAGAAAAATCAAGAAAGCAAATGAAGGAAAGGAAGAACAGGGCAAAGAAAATCCGCGGAGTCAAGAAGACCAAGGCTTCAGATGCTGCCAAGGCAGGAAAGAAAAAATGAGATTGATTGCTGGGATTTTGTACCCATCACCAAGGATTATCTGCAGAATCATCGTGATCT
+
FFFFFFFFFFFIHHHIIIIIIHHHIIIIIHHHIIIHHFFFFDDDD::<C<<@=FFFFFFFFFFFFFFFFFF::::FFFFFFFFFFFFFFFFFFFFFFFFFFFFFFFFFFFFF????=FFFFFFFFFFFFFCA@?CD:::FFFFFFFFFFFFF???D3333555:A>>ABBDAACFFFFFDDDDCCDDDFFFFFFFFFFCCAAA?=;2228------779???>ABDDFFF:::A;;;95/5:====:::AAACCDDDGGGGGGGGGDFFF::9=====5
@CUESOTKV28
CTTGACCGAATGCCATTCCGCAGTTTATAGTATAGACATCAGGTTTGCAATAAGCCATCATATCTGCTATAGCATATGCTTCAGTTTCGAATCCAACATTCTCCATCTTCTCATTCTGCGT
+
FFFFFFFFFFFIIIIHHIFFFFFCC??>CFFFFFFFFFFFFFD??=AAB=5555:BDDDBBBDFFFFCCCCFFCCCFFFDDACA???:554?==443<444344<<@A@?>?@AAA=<<<<
@CUESOTKV29
TTTCTCCACTTCTCCGATCTCGAGTCGTCTGACAAGAAAGAAGATCTAGAGTTTGGAGAACTAGAATGGCTAGCAGAAATGGGGCTGTTTGGGGAGCAAGTTCCTCAAGAAGCTTTAGCTGCTGCTGAAGTTCCTGAGCTTCCTACATCACACTCAGGTAATGCACTCACATACAGGCCGACGAAGTCGAGCATGTCGTACAAAAAGCCTAGGATCGAGGTGGTAGACGAGGATGAGTTTTTTACCGTTCCCGATCTCGGATGAACAGGAAGGGACAAGTTAGTATGGTTATGAATAATAATAATACAGTTTAGTTATAGGGTTGAATAATGATTATATTATGTGGTAGTATTGTTCACATCTATGGTTTGGGTAGTATGCATTTGATCTTATGCCTACAATATTTGTTTTTACTTTTGCTTTTCTACCTTATTGTTAACTTTTGGTATCTTATATGACAAA
+
HHHIIIIIIIIIIIIIIIIIIIIIIIIIIIIIIIIIHHHIIIIIIIIIIIIHHHIIIIIIIIIIIIIIIIIIIIIIHHHICCCBIIIHHH>>>>>;IIIIIIIIIIIIIIIIIHHHIIIIIIIIIIIIIIIIIIIIIIIIIIIIIIIIIIIIIIIIIIIIIIIIIIIIIIIIIIIIIIIIIIIIIIIIIIIIIIIIIIIII=====IIIIIIIIIIIIIIIIIIIIIIIIIGGGGG=444222EGGE--788HIIIIIIIIIIGGGBCC6621116ACDAABBDIIAAAAIIHHHIIIIIIIIIIIIIGAAAHIIIIIIHHHIH;AAIIIIIIGGGIIHHHIIIIIIIIIIIIIIIHCBBCEAA@AA444////;:===>>>>;;555CA9;8;445>=88752323,,,,,37****7524338.8222265030088<4444..-32;9;=9;8;;;777
@CUESOTKV32
GTCGGGATTGGCATTGTGCACACTGAACTTGTCTCAGGGCTTCCAGCAATGTTTTCACACTTCGTGACCAACCTTCCTGCGTTCCACCAGGTGGTGGTTTTCTTTGCATCAAGTCTGTTCCAGTCCCACATGTTAAACCTGAAGAGCGGTTCCTAGTTGGTCGAATTGGAGCCCGTGAGTACAGGTTGTACAGGTGCGTTGTGCGATATGGATACAGAGATGTGCACAAGGATGACACCGAGTTTGAAAAAGATCTTGTATGTAGTATAGCTGAGTTTATAAGATCGCAGAAGGTGGAATCCAGTGGTTGCAATGCTAATGCAGAGG
+
GGGCHHIIIIIIIIIIIIIIIIIIIIIIIIIIIIIIHHHIIIIIIIIIIIICCCCIIIIIIIIIIIIIIIIIIIIIIIIIIIIIIIIIIGGEAAC//00007///DDIIIIIIIIIIIIIIIIIHHHIIIIICC;;;??IIIIIIIIIIIIIIIIIIIIIIIIIIIIIIIIHHHIIIIIIIIIIIIIIIIIIIIIIIIIIIIIIIIIIIIIIIIIIIIIIIIIIIIIHHHHHIIIIIIIIIIHHHI;;;;;I>IIHHHIIIIIIIIIIIIIIIII???IIIIIIIIIIIIIIIIIIIIIHHHIIIIIIIIIIIIIIIIIIIIIIIII
@CUESOTKV34
GCCCACACACACAAACCAACACAAACTTCTGAACCACCACCAGCAGCAGCAACAGCCATGGGCGGCAGCGAGCAAGCCGATGTCGGTGCCGTCGACATTAGCCTAAAGGACCTCTCGTCGAAGCTCGAGGAGTTCGCCAAAGTCAGAAATTGGGAGAAGTATCATAG
+
IHHHIFGGGGFC66633>>AA?001:???A:::::FFFFFFFFFFFFFFFFFFFFFFFFFFFEDDFFFFFFFFFFFFFFFFFFFFFFFFFFFFFFFFFFFFFFFFFFDDDFFFFFFFFFFFFFFFFFFFFFFFFFFFFFFFFFFFFFFFFFFFFFDDDFBAA??=<7
@CUESOTKV36
TTTCTGCATTGTTGAAACTGCAGCAAGCGTGTGCATCTTGGAGTCATCGATAACCTGGACATAGAGATGCTTGTTGGAGCGGAACACAGACAACCTTGGCCTCTCTATTGTTCCTTCAACCTTCTTCCTGATACGAGAATGGCGAGCAGCACGGTCCTCCCGTCTGGTGGTAGCCTTGGCTTCGATAACGAGAGAATGTCGGCCGGAACTTGAAGTGGTCGACGGAAAATTGAGATGAGGAGGAATGCGAAGATTCTGTGAATAAGAGACGCCTAGAATGGAAGTTCCGAGGAACGATAAAGGAGCAATGGCTGAAGACATTGTCGTCCTGcttctcttctcttcttcttcttcttcttcttcGAAGGCTCTACTGGTTCGTTTCTTTTCGTCCTGAGAATTGCCTTATTCCTTTGTGTCCCCGCGTACTCTGTCGTTGATACCACTGCTT
+
HHHIIIIIIIIIII666GIIIIIIGGGIIIIIIIIIIIIIIIIIIIIIIIE;;;;IIIIIIIIIIIIIIIIIIIIIIIIIIIIIIIIIIIIIIIIIIIIIIIIIIIIIIIIIIIIIIIIIIIIIIIIIIIIIIIIIIIIIIIIIIIIIIIIIIIIIIIHHHIIIIIIIIIIIIIIIIIIIIIIIIIIIIIIIIIIIIIIIIIGGGGIIIIIIIIIIIIIIIC???@>@@IIIIIIIIIIIIIIIIIIIIIIIIIIIIIIIIIIIIIIIIIIIIIIIIIICC??<>>>>EEEEACCAIIEHHIIIIIIIIIIIIIIIIIIIIICCCIIIIIIIIIIIIIIIIIIIIIEH==?EEIIIIEEEIECCCCIIIIIIIIIIIIIC6444?6766EE8>A???988<<=<<B9:2241///;162,,,,0*699666252527225<>::97:>>AA
@CUESOTKV37
AAGAAGAATCCGAGGCAATGACCACCGATTGCTACCAAAACAACTCCAACATTGAACGACATAACCGCAAGCATCACTAAATACGCCAATCCAACCCTAACCGTATGCATCAGAGTCCGGATCAATCCAGCCGCTACGGAGCGGAGCGGTCTCCAGGCCAGTTACGGAACAGAATCTCAGCGTTGGTTCCCCAAAAGAAGGTCATGTGCATCATCCGGTGATGCATCGTCATCCCCGACGACGCGGCGGAAGAGGCCGGCGGCGGCTCCATACCTTGCATATGGTGGTGGCGAGTCTCGTCGGTAGCGTCCATGGCGACTCCGGTGACTGAAAATCGTGTGTGGTACCAACGAGTCCGCTTGGTTTCAGATAACTGATAAGAGCGCAGTCTCTTTCAGGATTTAATTC
+
6ACAA@CA=>?IIIGIIIGII>>:88CBCCGGGIHH9999;44<>88445?D<9333<EIIIDDD>?>GGIIIIIIIIHHB;8;:IIIGDDDGGAA?>;;?C=5458DGIGIIGIIIIGBBBGIIIIIIIIIIIIGGGIIIIIIIIIIIIIIIIIIIIIIIIIIIIIIIIIIIIIIIIIIIIIH@@<<8444////5..44;;AGIGHIIIIIGGGIIIIIIIIIIIIIIIICCCCIIIIIIIIIIIDD<<:?661111999CCCDDGIGGIIIGAAA===IGGGEGG3353=FDGGCDDEIIIIAAAGIIIIIAAAIIIIIGAAAAGIIAAAAGGGIIIIIIIIIAA==8<HHHFFICDDFFBB=AADC<<<<?DDEEEEECDCFF@AA??@@@;;554;;;44//5
@CUESOTKV38
CACCACCGCAGGAACTATGAGGATGAGTGAGTGAGTGAGTGAGTGATGGCCGATGGGCGTTCTCAAATTGACACTAAATAAAAGGTTGGGATACCCACATTGGCTGCTTCTCCGCTCATCCAACTGTGCTGTGTTATGCTTTGTTTGCATGATCAACTGTTGAATGCTTTGTGTGTGTGT
+
IHHHHHIIHHHHHHIIIIIIIIFFFFFFFFFFFFFFFFFFFFFFFFFFFFFFFC???FAAADDD???AAA@>=<=6663////00>>888ABDFFFFFF??666?DDDDDA??AFFFFFFFFFFFFFFFFFFFFFFFF?666C<<<FFFDFFFFFFFFDDCFFFFF6666FABAA?===8
@CUESOTKV43
CAGTTTAACCATAGTAATAATTTAAAGTTGATTGCTAGAGCTCATCAGCTAGTGATGGAAGGATATAACTGGAGTCATGAACAAAAGTTAGTGACTATATTTAGTGCACCTAACTATTGTTATCGCTGTGGAAACATGGCATCAATTCTGGAAGT
+
IIE;;;IIIIIIIIIIIIGG?33222:47ACGGIIIIIIIIIIIIIIIIIIIIIIIIIIIIIIIIIIIIIIIGIEGHGCC9>////544.86BDIIIIIHHHGGDGGIIIIIIIIIIIIIIGEED@AAB;;22271AAAAAEEAEBBB?BC::9?
@CUESOTKV45
TTTGATCTTGCTTTCATGTTGCCCTGGTTAGGGTTACTAGCCTCCAATGTGGTAACCTTAATTGCTCAAGGCGACGTTCCTTTGTCTATTGTAATGACAGTATGCACCACTCTAGGAGCCGTAATTCTCACTCCATTTCTTACCAAATTACTAGCAGGAGCTTACATTCCAGTTGATGCTGCAAAGCTCTCTCTCAGCACCCTTCAGGTGGTGGTAGCTCCTATTCTATTAGGTTCCTACTTGCAGAAGGCGTTTCCTCAACTGGTGAAACTGGTGATACCATTTGCACCACTCGTTGCTGTCTTAACTTCGTCGCTGCTCGCTTGCAGTGTCTTCTCGGAGAACGTCGTTCGTTTCAAATCATCAATGGTTAATGCCTCATTAGCTTCTGATGCATCTCCATGGATGGTTATTAGAAGTATATTATCAGGAGAGTTGGGAACAGTCATACTTTCAGTGTTTTGTTACACTTCGCGGTTTCTTTGTCGGCTATATAGCAGCGA
+
HHHIIIIIIIIHHHIIIIIII=<;D44449//...7><<A>>>;<FFIIIIIIIIIIGGGGIIIIIIIIIIIIIIIIIIIHHHIIIIIIIIIIIIIIIIIIIIIIIIIIIIIIIIIIIIIIIIIIIIIIIIGGGIHHHIDDGGGGGGGGDIIIIIIIIHGD====G5555GGIIIIIIIIIIHHHIIIIIIIIIIIIIIHHHGGDIIIIIIIIIIIIIIIIIIIIIIIIIIIIIIIIIIIIIIIIIBBBBFDBBB@@:?AA@6448;/116655:<ADBDEC355=ADGGGFDDAAADDGGEG<===AA;==HHIIIIIIIIIIIIGGFDDDGEEEC6255;===AHGFCEEGBBA52216@EA@<<?565566C@@@DCDDDIFDDDCCDDDHFFFHHHHHHHHFFFEEEE==<<<<@<<<<<;<<>???<9::==;;;;44048;;=;=;;;;<4422532/--32//33/-,,,,,0,,,,2-62259856623355645
@CUESOTKV46
TTCTATGTCCATTATACGATCGGATGGTTGTGATGTTTTACGTTGCGAATCAGAAACAACAGAGCTTAGCCATTCAACGACCTCTCTGCGAGACTTAAGCTTGGTGAGCGAAGAACTAAGGAAGCGATCCCGCAATGCATAGTGATAAGTCATGTGCCTCAAACTCTTCTCCTTCCCCACGACGGCCAGATCTGAACCCCCACTCGCCACGCTTCAGATAATAATG
+
FFFFFFFFFFFIIIIIIIIIIIIIIIIIHHHHFFF;;;;DA:77:@FFFFFFFFFFD88:@FFFFFFFFFFFFFFFFFFFFFFFFFFFFFFFFFFFFFFFFFFFFFFFFFFFFFFFFFFFFFFFFFFFFFFFFFFFFFFFFFFFFFFFFFFFFFFFFFFFDDDFFFBBA@@@88100095??666;<<<<=<6722-----6/76<;;<445:===<???<<<<44
@CUESOTKV47
ATAGAAGAAAGCAAAAGACAGCCAAGAAGTAACTCCGATTGCGATGGCGATGACGACTCGAGACACGCGAGCTGAATGAGCTTTATCTTTACGACCGGCCATAGAGAAATCAGGCGTAGTACGGCGTGAGTGAAGCAGCAGAGTAGAGAGTTGAATGGATTGCTGTGGATTTTTATAGAAATGGAAGGGAGAGCTACGAATCCATATATATATAGAAATGGGGTTGTTTCCGTTTACCGTGTGGCGCCGGAGATTTTGGTCATTGGAATTGGGATGAGAGAGGGAGAGGAGGCGCAGGAAGGGAGAGGAAAT
+
IIIIIII666HI;;;;IEIIIIIIIIIIIIIIIIIIIIIIIIIIIIIIIIIIIIIIIIIIIIIIIIIIIIIIIIIIIIIIIHGGHII;;;HIIIIIIIIIIIIIIIGGGIIIIIIIIIIIIIIIIIIIIIIIIIIIIIIIIIIIIIIIIIIIIIIIIIIIIIIIIIIIE11111;6BD>>>DEIII999HDIIIHHHIIIIIIIIIIIIIIIIIIEC@E4422;;.,,,660...526;7A@@@EE99;;IIE:===IICIHHHIIIIIIHHHIIIIIIIIHHHIIIECCBEIIE;;;;9@@@B<B888885
@CUESOTKV48
GTTAGAGATTGGCTTCGGGTTATCGCTTCAAACAAGGACTGCAACGTCTATGAATTAAGATACTTCAACACTGCTGAGAATGAGGGCGAGGAAGAGGATTGAGGTTCAAGGCATATATTTTGGAAGCATCGTTTGTAGTAGTAGGAATTAAGCTTGTTGAAATTATATTTCCATACCTTGTCTTGAAGCTTTCCATATAGAGATCAGCAAGGATTCTTTTTAGTCATGAGATTATGCAACTCTTGTTTACTACTGCTGAAGTTTTATCTAT
+
FFFFFFFFFFFGGGF?66654?=><=<;8000169<<AABBFFFFHFFFHFB@@FFFCCADDDFCCCFFFFFFFFFFFFFFFFDDDFFFFFFFFFFFFFFC?<<<<FDDDDDDDDDF????<<<<?DDDFFFF@@@ADFFFFFFFFFFFFFFFFFFFF<666DDADD???DFFDDDDDDDA???AAABB=??DDDDFFFFFFFFFFFFDBBBA@>A552229?3@BBBDFFFFFFFFFFFFFFFFFFFFFFFFFGGF???D;7748/7976
@CUESOTKV50
TTTCACGACATAGCAGTAATAGTAGTAGTTACCGAAGTACATAGTCCCGCCACCGTGCTGGTCGTTAAGGGCAGCACCGGTCAGCAACAACAAGAAGGCTATAACAAAACTGAACCAAGAAATAACGAAGCTCAGGAGTGCTATTTTCCAATTAGGATTGGAAGGGTTTGGACTTCTTTTGCAACAAATGCAACCACTCGAAACATTTACAATTAGTTGTGCAATCAACAGAGAAATTGCAGCAGTTAAACCAAGACCCATGGCTGGACTCCGCGGGTATGCACACTCAGAGGTGGAGATGAACTGAACCTGAGAGCCCTTGATTCTTGTAGCCTCAGCAACGAAAGCAGTAACAGATGATAAAATCCCGAGTAAACCCGCAACAGAACACACCACCAAACCTACCTCT
+
FFFFFFFFFFFIIIIIIIIIIIIIIIIHHHHHDBBBHHIIIIIIIHHHIIIIFFFFFFFFFFFFFFFFFFFFFFFFFFFFFFFFFFFFFFFFFFFFFFFFFFFFFDDDDFFFFFFFFFFFFFFFFFFFFFFFFFFFFFFFFFF@@==FFFFFFFFFFFFCAAA???65499?@AB?3366ACFFFFFFFFFFFFFFFFF?666:A:88A@<<===:99AADDDFFFFFFFFFFFFFFFFFFFFFFFFFFFFFFFGGDDDDFGGGDBBBBB::52222BAAAABBDGGDFFDDDGCCDDDGGDDADDDDDA???AAD000AABDDDDDDDDDDDDDDDDA000:???DD?????DDBBBBB?7776<88633232...,,0-02283.//:B>>>BBB==>883/22689
@CUESOTKV51
GAGAGACAATCTGAGGACGGAAGTTTGCCGGTTGGGGTTAATGTTTCTAACACCAAGAGTCGTAATCGCTCTGAAAATTCTAAGAGATGTGGCTGTTTTCCATGGGGAAATGATTGGTCGGTGTCACGGTGAGTGCGATGATGACACTTATGAGTGCGATTGTGACACTTAGCCTGATGGAACGGTTATGGCGAGGAATTGTTTAATGGAAGTCTGAGTGCCGGCAGGCACATATGGCCAAGAGGTTAGTGGCAAGGCTTTGTTC
+
=BFIIIIIIIIIIIIIIIIIIIFFFFFFFFFFFDDDDFFFFFFFFFFFFFFFFFFFFFFFFFFFFFFFFFFDD@EEEFFFFFFFFFFFFFFFFFF==:7AA><0000000<>?AABDFFFFFFFFFFFFFFFFFFFFFFFFFFFFF@@@@FFFFFFFFFFFFFFFFFFFFFDEEFFFFFFFFFFFFFFFDDCFFFFFF???FFFCA;AAAAAA?@<<<AA5556AABBBA???A?4444000300008>AABBBABA@;884004
@CUESOTKV54
ACGGGTATTTCTATGGGAATTTAATGTCTCATTAGCTTCTCATTTCTGAATTAGATTAGTTCTATTTTCTGAGGTAGACGAAGGAAGAACTGCTTCCATATTCCCTCAGTTTC
+
?D==;8811199<8888888::BBADDDFFFFFFFFFFFFFFFFFFFFFFFFFFFFFFFDDDDD3333A7@@<<<<AAAAAB==??DDFFFFFFFFFFFFFF=<:AADD????
@CUESOTKV57
TTAACCTTAATGTTTTCTCCAATGGTTGCAATAGTTTGTTTCACCCAGTCCTTCAGCACCACCTTATCATTCTTGATGTATGGTTGTTCAAGCAATGCCAACTCCTCAAGTCTCTTCCCTATCCGCCCTTCGACGATTCTTGACCTCATCTGCTCGGGTTTCGATAAAAGATCTTCCTTCTGCATCTCAACCTCTCTTTCTTTGTTCACCATCTCTTCTGGCACATCTTCAGTCATCACATATTGTACTTGAGGACATGCAGCAACTTGCATGGCCAAATCATCAACCAACTCCTTGAAGATATCTCCTCTCGAGACGAAATCTGTTTCACAGTTCACTTCTATTAAAACACCAATCCT
+
HHHHIIIIIIIICCCCIIIIIIHHHIIIIIIIIICCCIDDDIIHHHIIIIIHHHIIIIIIIIIIIIIIIIIIIIIIIIIIIIIIIDBBIIIIIIIIIIIIIIIIIIIIIIIIIIIIHHHIIIIIIHHHIIIHHIIIIIIIIIIIIIIIIIIIIIIHHHHHHIIIICCCCIIIIIIIIIIIIIIIIIIIIIIIIIIIHHHI777HIIIIIIIIIIIIIIIIIIIIIIIIIIIIIIIIIIIIIIIIIIIIIIIIIIIIIHHHIIIIIIIIIIIIIIIIHHHIIIIIIIIIIIIIIIIIIIIIIIIIIIIIIIIIIIHHHHCCCIIIICCCHHIIEEEEGE4457?EE9999E8AAEEGIIE
@CUESOTKV59
GACTGTTTTAATGTACCAAGCGACATGGATTTGTAATTGGGTTAGGTTCGTAACTACCTCATTGTAGATATATCCGATAGAGGAGGAGCTACCGTATATGCCTGGCAGGCGAAACGAAACAGGCTCTCTACTCTTTCTTTTCTGCATCTGA
+
IIIIICCCCIIIIIIIIIIIIIIIIID@A224::7777<<B??I:@ABEGII???=?IIIIIIIIIIIIIIICCCIIIIIIIIIIIIIIIIIIIIIIIIGGGIIIIIEEGE8888E111CCIIIIIIIIIIIIGGGIAAA>G>GGIIIIII
@CUESOTKV60
AGCAGCAAGTCAAAAATGTAATCGAGTCTTATAAAATTTAAATATTTCTCAGTTGTAATTCTGTTGTGATCATATCGTGAGTAAACTTTGTTGGATTTCATGA
+
FFFFDDDDDDA7777;FDDDBBBA??><867/....616---798;=B?BDFFFFFFFFFFFFFFFFFFFFFFFFFFFFFFFFFFFFFFF99<<:;86====:
@CUESOTKV63
GGTTCGCCAGCCGACCAACTGGCTGAAGCAGGTCTTACTCCATCTCACATTGCTGCTACAGTATTCAATATGCTGGGACAAATCAGGAAAGCTCTTGAAGTCATGTCATAGAAGAGAACTTTGTGAGTCTAAGCGCTACCCTTTCTTTACAAATTCCAAATCTGCTGTATATTCATATACTTCTTGTACAATGCTAGAAGGCTCATGCTTTTATGCAAGATTCCACCCTTTACCATTCTTAGGATTCGATCCCGTTACTCTGTCGATATTTTCGGTATTAGGTTTAAAAAATTAATATGAAAATATCAAATTACGTACCaaaaaaaaa
+
HHIIIIIIIIIIIIIICCFIIIIIIIIIIIIIIIIIIIIIIIIIIIIIIIIIIIIIIIIIIIIIIIIIIIIIIIHHHII???IIIIIHHHIIIIIIIIIIIIIIIIIIIIIIIIIIIIIHHHIIIIIIIIIIIIIIII;;;???IAAAIIHHHIIIIHHHIIIIIIIIIIIIIIIIIIIIIIIIIIIIIIIIIIIIIIIIIIIIIIGC6666C?IIGFHB<<>>>944222;9?ABBCIIIGGGIIIIIG;;;IIIIIIIIIIIGGGICCCCIEE6AB@B44,,,,,----,,++6;==4440?3;://////2>?AEI--6666666
@CUESOTKV64
AAATTAAGCTGAAGACGATTGCGAAGATTCTGCGAGGAAGAACCGCCGAGAAAGGAACTGCCGAGGAACGATAAAGGAGCAGTGGCTGAAGACATTGTCGTCCTCCTTCTCTCCTCTTCCTCTTCTTCTTCTTCTTCCGACGGCTTC
+
FF?DDFACCC????DDDDFFDFC???DDBBBBBD@??::9AAA>?>=<4400.22//7776;942266:887...684<:::<<<<<9444<BBAA:::?FFFFFFCCDFFF@@@FFFFFFFFFFFFFFFFFFFDDA5543866668
@CUESOTKV65
GGTTTCCACGCTCTTAAACGAAGATATCCCATAGTTTATCTAAAAAGGGCAAATAAATGGTTCACCAACTAAAAGCCTACATCAGTAAATAAACCACTTGTTTACTAACGTTAATTAAAAACAGAGAGACCAGATATAAGGAAATAACCAGACTCATCCACAAGGAGGATAAGAAGAACAGGGTGaaaagaaaaaagaaaaaaaTACTTTTCA
+
?????HHIIIIIIIIHHHIIIIIIIIIHHHIII@100<AC<-----<<BIBBEIHHHIIIIIIIIIIIIIAAAAIIIIIIIIIIIICCCIHHHIIIIIIIHHHIIIIIGI@@66//----,3-<:BBCEEHIIIIIIIIIIHHHIIIICDDDDIIIIIEEEHHHHHHHHHIIIIIIIIIIFFFH96666H477734I3333333I4ICCA?DC
@CUESOTKV66
TCTCTCCGGCGAGTCATGTACTTGAACTGTTGGGGCCAGGGATGATTTGGCCGCAAGGTTACTTCGGTGATGTATGAAGGAATCTGATCGCCGATCGTCGACCGGGATCGGATATAGGGCTACTCAAGCGAGATGAAATCCAAGGTATTTGATCTGGAATTGACGCGATGAAGATCGAGACGAAGATCGATAACTGGAAATTATTTGGAAGGATCGCTTTGTAGCTTTGAAATAATTGTTCAGGAAATGGAAATGAAACGGTTTCGTTG
+
IIIIIIIIIIIIIIIIIIIIIIHHHHHHHHHCCCCEBBBEEDDDE>>;AAA=;;42....1.,,-..,16>?=B?><>EEBDDDBDDGGGEEEDDDGGGGE<;;<<<<@GGEGEGHHHEEEEHHHHHHHHHHHHHHHC@@@FEGBBB==@@@@E@@@GGGFGGGHHHHHHHHHHHHHHHHHHHHHHHED@?>ADB990//451;;84556BBGBBDGCEEEAHHHHHHHHHH611EEE@@@BBB666DDD;;;>502226A;968;99<
@CUESOTKV67
TTCTTCGGGAAGTACGAGGCAGCAAGAACAACATTCTGTAAGAAATAATTCTCTGTTGGGTTTTATGTCCTAAAACTCATAGTTTGTAAACAAAGATATATTCTATTTTCAATAAAGTTATTATTGTTG
+
IIIIIIHHHIIIIIIIIIIIIIIIIIIIIIIIIIIIHIHIDA444=@IHHIHIIIIIHHHCCB@G=GDIIG====AAABDEGB@@A499>GAAAGDIIIIIIIII@@B@GGB?:::GIIIIGGEBH==5
@CUESOTKV68
ATAACTTCTGTCGGGTCGCTCGAGTACTAAGGCATTTAACCGGTCAACATGCCTTCTCTGTACTATTAGCTTTCTAAGTTACTGTTTATGAGCCAGAAACTGTAATTATAATCAAGTGATTCCCTCTCTCCCATGTGTTTTCTCATACATATAGGTATCGAGACAGCTCTGTCTGACTGGAGATAGCTTTTGCTATTTACTATATATTGCAGCTTATAAACCAAGTTCTAT
+
IIIIIIIIIIIH;;;IIIIIIIIIIIIIIIIIIIHHHIIIIIIIIIIIIIIIIIIIIIIIIIIIIIIIIIHHHIIIIIIIIIIIHHHIIIIIIIII;;;IIIIIIIIIIIIIIIIIIIIIIGGGIIIIIHHHIIIIIAAAAIIIIIIIIIIIIIIIIIIIIIIIIIIIIIIIIIIIIIIIIIIIIIIBBCCIIIIHHHIIIIIIIIIIHHHIIIIIIHHHIIIIIIFF=75
@CUESOTKV69
GACTGTGCTTTGTCTCTTCGTCTCGCTGCTCTTTCTACTCTCATCCCTATCGCCATGACTGCGCAGACCCAGGAAGAGCTTCTCGCTGCCCAGCTCGAGGAGCAGAAGATTAATCCTGACGAGCCTGTAGTtgaggatgacgacgatgacgatgatgatgaagaagatgatgacaaagatgacgatgatgCAGAAGGCCATGGAGAGGCCAGTGGCAGGTCTAAGCAAAGACAGAAGCGAAAAGAAGAGTCGCAAGGCAATGTTGAAACTTGGGAGTGAAACCAATCCCTGGCGTGAGCCGTGTCACAGTCAAGAAGAGC
+
CIIIIIII@@@IIIIIIIIIIIIIIIIIIIIHHHIIIIIIIIIIHHHIIIIIIIIIIIIIIIIIIIIHHHIIIIIIIIIIIIIIIIIIHHHIIIIIIIIIIIIIIIIIIBBBBIIIIIIIIIIFFFIIIIIIIIIIIIIIIIIIIIIIIIIIIIIIIIIIIIIIIIIIIIIIBB666IFIIDDDGGGEEEC??;;5555::D>:9:>B?;;;;;;;;BE>>>AB??666;498A====:1111539B=???@????::::>>=;4444B556655/?=88888--//0/0//96=;DBEE;<<<DDDGG;;;;;BEEE>:
@CUESOTKV70
GTTTCAAGATGGAATGGCGACAGACCTCATAAGCAAGATCTTCACTAACATCATAGCCCACAAAGATCCTAAATGGTTGCTCCAACCCTTCAACAGCAGAATGAGTCTCTCCGTTACAAGAACCCATTGGAAGCAGATGGTTTTGGCACTAAATCTTCAGATTCAACAATCTCCAATGCAAGAAACAGGCAAATGTAGATCTTGGAAGAGGAAGAAGAAAACGGTCAATTTTGCATCAGGTTTGTTTCTGGTATTTGTAGATTTGAGAAGAAGATCTTGGTTCAAGAAATGTAGAGAGAGCGCTCTAAATCGTCTGCGAGGGAGAGAACTTCGCGGGTACGCTCCTTGGGCC
+
I;;;IIIIIIIIIIIIIIIIIIIIIIIIIIIIIIIIIIIIIIIIIIIIIIIIIIIIHHHIIHHHIIIIIIHHHIIIIIIIIIIIIHHHIIIIIIIIIIIIIIIIIIIIIIIIIIIIIIIIIIHHHIIIIIIIIIIIII??9777@@AA>7113AECCCEIIIIIIIIIIIIIIIIIIIIIIIHHHIIIID666HIIIIIIIHHHHIIIIIIIIIIIIAAAAIIIIIEE5666DDIIIIIIFHHI===HIIIIICCC?7?CCCFIHHHHHIIIIIIIIIIIIIDCCHGGGIIIIIIIIIIIIIIIIIHHHDDDHIIIIIIHHHIIIIIIIEEEI?555;CEDEGEEEEECC88
@CUESOTKV71
GGTCAAGTTGATATTCTTCATCTCGATGCCCATCCCGATAATTATGATGCTTATGAGGGAAACTACTTCTCGCATGCTTCTTCTTTTGCACGAATTATGGAAGGTGGTTATGCTAGACGACTTTTGCAGGTTGGTATAAGATCAATATCTCAAGAAGGAAGAGACCAATGCAAAAGATTTGGAGTCGAGCTGTATGAAATGCGAACCTTTTCAAGAGATCGTGAATATTTAGAAAATTTGAAACTGGGGGACGGTGTAAAGGGTGTTTACGTTTCAATAGACGTCGACTCTCTCGATCCAGCATTTGCTCCTGGAGTGTCCCATATTGAGCCAGGTGGTTTGTCTTTCCGTGATGTTCTGAACATCATCCACAATCTT
+
??IIIIIIIIIIIIIIIIIIIIIIIIIIHHHIIHHHIIIIIIIIIIIIIIIIIIIIEDD666??AIIIIIIIIIIIIIIIIIICCCCIIIIIIIIIIIIIIIIIIIIIIIIIIIIIIIIIICCCAIIIIIIIHHHHIIIIIIIIIIIIIIIIIIIIIIIIIIIIIIIIIII;;;;I>CCEEEHIIIIIIIIIIIIIHHHIIIIIIIICCB@???IIIIIIIIIIIIIHHHIIBBB@CB>=<?>==/////@D66ADEBCCIGIHCIIIIIIHH=???IIIIIIIIIIIIIIIIIIIIIIIIIIHHHIIIIIIIIIIIII;;;HIIIHHEEDEGEEI1122264F9998798CEIIIIIIIIIIIIIIIIIIIIIIIIH
@CUESOTKV73
TTTTGTCACTGCTAGAAAGCTTACTAGCAAAGCTGATGCATTTGAGTATGCTGATCAAGTTTTGGAGCGTTGGTATCCCACTGTGGAAGATGGCAACAACAAAGGTATAGTTGTTCTTGTCACCAGTCAGAAAGAAGGAGCCATTACTGGTGGCCCTGCCTTTATCCAAGCAGTTGGAGAAAACATACTTGATGCTACAGTAACAGAGAACCTCCCAGTCTTAGCTACTGATGAAAAATACAATGAAGCCATATATAGCAGCGCGAAGCGGTTAGTTGCTGCCATCGACGGTCTTCCAGATCCGGGCGGTCCTTCGTTTAAGGAAATAAGCGCGAATCTAACTTCAAATCACGAGAAGAGACAGAGGAGAAACGAGGTCAGTTTCTCTTGTAGTT
+
;;;;IIIIIIIIIIIBBBIIIIIIIIIIHHHIIIIIIIIIHHHIIIIIIIIIIIIIIIICCCCGGGIIIIIIIIIIHHHIIIIIIIIIIIIIIIIIIIII:::IIIIIIIIIIIIIIIIIIIIIIIIIIIHHHIIIIIIIIIIIIIIIIIIIIHHHIIGG@@@GIIIIIIIIIII@@@GBCCCIIIIIIIIIIIIIGGGGGIIIIIIIIIIIIHHHIIIIIIIIIIIIIIIII?????I@IIIIIIIIIIIIIIIIIIIIIIIIIIIIIIIIIIIIIIIIIIIIIIIIIIIIIIIIIIIII::777IIIIIIIIE=666B>1111/52<AA@BA8::>IIIIIDA8::>>IIGDCCCCCECG<<<AAA@@BGEC:CB@@72///0-166303655
@CUESOTKV76
TTTGAGCCAGAACTTTATGAGGTGTGCCGAAAGAAGTATGGAGCCATAGGGACGTTCATGCATGTGTATTACAAATGTAAGAAGGGAGGAAGACCGAGAAGGAAGTCCAGGAAGCTGAACGAGCTCAACCTGAAACTGCTTACGCTGATTTAGAGCAACCAGCTGAGTGATGCTTTTGCATTCATAAACAAAGTAGCATTCTTGTTTCTCTCCTTCCCC
+
666FFFFDDBAAA:<<C<@=889=?AA8811146>@@@?445=BBBBA555AA9<<FFFFFFFFFFFFFFFFFF?DB=<<A<<00080/22;899?<<2222<<242./-.66;<742448@@ABBAAAADD???AAAAAAF???FFD???D???D6666AAAAADDDDFFFF====FFCCCDDD???D<<<?C>FFFFFFFFFFFFFFFDDDFF=::9
@CUESOTKV77
TTAAAAAGAGAGAGTTAGAAATTGAAACACCACAGAAGCTTCAAGAACTCGAAGCATTTGAACGTTTCTAGCCTTCTCTTGCTTCTCTTTCTCAGAACTTCCACGGCGGGCTCTGTTTCCAGGAATCGAACTGTTTCTTCAGTGAAAACTTCATCCCATACGTATCCTTTCATATCATCCTTACCGAAAAAGATGTCTCCGACGACATCGTATTTCGAAGGACTGCTACAAGACTTGCCGCCGCCGCCGAATTCGTAGAGAAGGGTATCTCTCGCCATCTGCAACTACTCTTCAATC
+
II<<???IIIIIIIIIIICCCIC?555?CIIIIIIIIIIIIIIIIIIIIIIIIIIIGGGIIIIIHHHIIHHHHIIIIIIIIHHHIIIHHHIIIIIIIIIIIIIIIIIHHHIIIIIHHHIIIIIIIIIIIIIIIHHHIIIIIIIICCCCIIIIIIHHHIIIIIIIIIIHHHIIIIIIIIIICCDHII====;I>IIIIIIIIIIIIIIIIIIICCCIIIIIIIIIIIIIIIIIIIIIIIIIIIIIIIIIIIIIIIIIIIIICC==<;DIIIIIIIIIIIIIIHHHIIIIIIEEABB?9
@CUESOTKV78
GACCGGGATGACGACAGGAAAAGGAGTTGGATTATCAAAGAAGAGCTTCACATGATAATGACGCTTATGACAAGAGGGATTATGAGGCTAATAGAAATAGAAGCAGAAGGGAAGATAGCGACAAGTCAGAAAGGAGGAAGGATGAAGAGACTTATGGCAGAAGGCATTCTGATAAGAGTAGCCATGAAGAGAAAAGGTACGAGGGAGATGGTAGAAGGAGAAGTACAGATGATGGTCGAGAATATAGGAAGGATGAAAGAAGTTATAG
+
IIIIHHHIIIIIIIII@@3311997566>>GHHIIIHHHIIIIIIIIIIIIIIIIIIIIIIIII???IIIIIIIIGGGIIIIIIIIIIIIIIIIGGGIIIIIIIIIIIHHHIIIIIIIIIIIIIIIIII@@@GGIIIIIIIIIIIIIIIIIIIIIIIIIIIIIIIIIIIIIIGGGIIIIIIIIIIGGGIIIBBCCIIG<GIIHHHIIIIIIIGG==8:8BBBBBIIIIIIIIIIIIIIA===FFIIDDDDDDGHGBBBA;7<;966=7
@CUESOTKV80
ACCGGTGCTCTCATGGACGGAGCTGAAGCTCTGACCAAACCCAATTCCGGCGCCGGCGAGCCACTCGGCGAACAACAGCTTAGGCTTGGGAGAGTCCATGGACTGAGCTGTTATTGAAGAATCTGCTGAGTCCGAGGTAGTTGAAGCTGTGGAATGAGCTGAACAGCCCTGTTTTTCCACTCTCTTCTTCAGGTAAGAATGCCACAAGTTTTTCACTTCGTTGTCCGTTCTTCCCGGTAAATGTTGTGCTATCTGAGACCATTTGTTTCCGAGCATATGATGAAGGGAAATAATCGTGTCCTGTTCTTGCTGGGAAAAGGT
+
IIIIIIIIIIIIIIIIIIIIIIIIIIIIIIIIIIII@74///0///////:A////DDGIIIIIIIIIIIIIIIIIIIIIIIIIIIIFDDGDHHGGGGIIIIIIIIIIIIIIIIIGGGIIIIIIIIIIIIIIIIIIIIIIIIIIIIIIIIIIIIIIIIIIIIIIIIHHHII===;;???GIIIIIIIIIIIIIIIIIIIIIIIIIIII;;;;;CCIIIIIIIIGGGIIIIIIGGGIIIHHHIIIIIIIIIIIIIIIIIIIIEEC?111CCEEEIIIEIIIIEGG:::BBGICIIIIIIIIIIIIIIIIIII8878888/07
@CUESOTKV81
GAATGGATGATGAGAGAGAAGAAAAAGAAAAGAATTGCCATTGGATGTTGATTCATCTTCATCTCTTGATTCTGATTTTTCCTTTCCCTTTTAGTTATATTGTTATTTTATTAGAATTCTTCTTTTAAAGAAAAGCTCTCCGGTCCATTACTTGGTGGGCGGATAATGGATTACGTTAGATTTCATTAAGATCACTGAAGAAATTCTTAGTTGAATCCATGGCGTTCGGTTTTG
+
IIIIIIIIIIIIIIIIIIGGE11111B....@7<EGGIIIIIIIIIIIIIIIIIIIIIIIIIIIIIIIIIIIIIC88875?>:::=9911447D<<FGGIIIIIICCCCI??FIIGEDEA;8/,,,--23,,,,;>DEEEFGIIIIIIIIIHHIB8446=<IIIHHHIIIIIIIIIHHHIHHHIIIIIIIIIIIIIIIIIHHHIIIHHIIIIIIIFFFFIGGEEB??6655449
@CUESOTKV92
TTTACAGGTGGGAAAGCAGTTGGGTACCGAAACTTAATTGGTATACCATGGACTTCGTTCACGGCTGAAGATAGTATTTACTTCATAAATGGGATCCTTCATCTAAGGGCAGAGCTGACGATCAAGCCATAGCTTCTTTGTTGTTGCTTCCCATATTTTCTATGTCAAAGCTCAAAAGATTGAAGGACTTCTTTTCATGCTGACACTCACTGTGTAGTAATAGTAGTAGTCAGTCCTTTTAGCTATTTTCTCAATGGCAGGAAAAGGAGACATTGTATTTGAATAGGTTCCAATTTTTATGCTCAATTCCAACTTTTGAAGCTCTTCCTTTTTCATGTGTTCACCAATTCAAGACAACATCTCATTCTACCACC
+
HHHIIIIII:99444AIIIED113:EIIA333:GIIIIIIIIIIIIIIIIIIIIIIIIIIIIIIIIIIIIIIIIIIHHHIIIIIIICCCIHHHIIIIIIIIIIIIIHHHIIIIIIIIIIIIIIIIIIIIIIIIIIIHHHIIIIIIIIIIHHHIIICCCCIIIIIIIHHHIIIICCCCIIIIIIIIIIIIIICCCCIIIIIIIIIIIIIIIIIIIIIIIIIIIIIIIIIIIIIIIIIBBBBIIIIIBBBBIIIIIIIIIICC5555<<AIIIIIIIIIHHHGGGIIIFFBAA44-----2/AAFCDIIIIIIIICCCAGGGIIIIIIEE11111EEIGEEEIIIIIIIIIIIIIGC:99IIIIIIIIIEEBBC44
@CUESOTKV94
GCTGGTTCTTGCAGTCTCTTAATGAATTGTATTAACTGAAATTGAGAATGGCTGTATCCAATATGCATAATCAACTATTTGCTTAGCCCTATGATGATATGATTTTGCTTCTAATGCTCCATCAAATGA
+
IIIIIIIIIIIIIIIIHHIIIIIIIIIIFFFFFFFFFC666??FFFFFFFFFFFFFFFFFFFFFFFFFFFFFFFFFFFFFFFFFFFFFFAA??=AB=9889>4464<<888<AAAAAA::9>?996:74
@CUESOTKW01
TTTGTTAATTATTGGTTTCTATTTGTCCTATTAGTTTCTAACCAAATTTATGTAACATGCTTTCCACTTTTATTCACTACATTTCCATATACTATACATGTCACTCGATACTCGAAATTAAGGGAGAGACCAACCGATTATACCATGAAAGCTTGTAATAAGAGATAAACAATGTTCATGTGGTATATG
+
666?<=A>>>>>A4411040>444<7<<=><<<411140==<<68811369=<==?ABBB===BBBD;;;;A55:?DFFFFFFFFFFFFFFFFFFFFFFFFFFFFFFFFFFFFFFFFFFFFFFFFFFFFFFFFFFFFFFFFFFFFFFFFFFFFFFFFFFFFFFFFF????9<AAADDAAAFFFFFFDDB
@CUESOTKW02
TTAATTTCTTTCTTTGAATTGTGAAGTTGCTTTGTGTATGTTTTAGATGAGTGTTTTGCTACATTTTCTTGTTCTTCACACTCAAATATAGTTTGTGAAACATGGTGT
+
FFFFFFFF<<<D==<:::::DD??=ADDDF865B?DDDDD6688ADBBBBDDD8866AADBBA9;;<F;;CFFFFFFFFFFFFFFFFFFFFFFFFFFDCCB<>66688
@CUESOTKW04
AACTTAAACTATTCTTTCTTCCGTAAAAGTAGTTAGCTACCGAGAACTCTCCGAGATCGCCGAGCAAGCTAAGAGACGTGCCGAGATTGCAAGGCTTCGTGAGCTCAACACGCTCAAGGGTCACGTCGAGTCAGTCGTTAAGTTGAAGGGGCTCGATATCGACACGATCCAGCAGCATTACACAGTGTGAGAAGATTATTACTCATACAGAGACACAATGAATTAATGAATTGTGATTCACTTTGTTATGCTAAGG
+
9991111121.553,,,-..11:5///.2-,----57442678=AA@??ADD?<<<?FFFFFFFFFFFFFFFFFFFFDDDFFFF???AAFFFFDCCDFFFFFFFFFFFFFFFFFFFFFFFFFDEDDFFFDDDFFFFFFFFF666DFFDDDDFFFFFFFFFFDD?;;;??ABBBBBD?3335DDDDDDDDF???DDGGDDDGGGGGFDFDDDCDBAAABBA::3000DDDDDDDDIIIIIIIIIBD<<@A??44444
@CUESOTKW05
TTTCACACTGTTTTTATCTGGGGCTCTGTTTTCTTTCCAACCCATTAATGGCGGAAAATCAATCCTCTGGTCGGGACCCAAAAACAGCAGCAGCTACCACTTTTTCTCAGCTTCTATTCTTCGCAGATCATGATGAAGATGATGATATCGATGTTGATAAACATCATCATGTTCATCACCAAATCTTTGAGTACTCTGTTTCTTCATCATTCGCCATTG
+
FFFFFFFFFF;;777@=DD3333AADGD;;9;FFFFFF<:666=B?<<;;;<3300009<ABBBBDFFFFFFFFFFFFF=====FBFFFFFFFFFFFFFF88888F9FFFFFFFFFFFFFFFFFFFFFFFFFFFFFFFFFFFFFFFFFFFFFFFFFFFFFFFFFFFFFFFFFFFFFFFFF666FFFFFFFFFFFFFFF@@@FFFFFFFFFFFDB>?;9:
@CUESOTKW06
TTTGTCAGTTTGGTGTTTCTCCTGCGATGCATATTTAGATGCACAATTGATCCAGGAATTACGACCAGTACACGAAGTTGCCTATATACTAAAATTCGGCGAGGTCCCGCCATTTCGATAGGCTTAATCTTCCTGCAGGGAGACTTAAATTTGAGACTTGTGTTGTAATTTTTAGTCTTGATATCTTAGGTGTCTTGGTCTCTTAGTTTGAGGAAGTGAGCATTTCAAAATGTGATCTTCTTCACATGAATTGGGTTGAGCTTGTCAGATGTTCATGATGGGCTACTGATTGTTGCTTTTACAGAGATATGAGGGACAAAAAGTTGGAGTCTCCTATCTTGTTCAGGAAAATTTTAGTGACTTCTACAAATCTTGATGATAATCAAATTGGTTCTCACAGTTTACT
+
HHHIIIIIHHHIIIIHHHIIIIIIIIIIIIIIIHHHIIIIIIIIIIIIIIIIIIIIIIIIIIIIIIIIIIIIIIIIIIIIIIIIIIIIIICCCCIIIIIIIIIII;;;DIIIHHHIIIIIIIIIIIIIIIIIIIIIIHHHIIIIII???HHHIIIIIIIIIIIIIIII?????IIIIIIIIIIIIIIIIIIIIIIIIIIIIIIIIIHHHIIIIIIIIIIIIIHHHIBBBBIIIIIIIIIIIIIIIIIIIIIIHHHIIIIIIIIIDDDDDI???HIIIIIHHHIIIIIIIIIIIIH?5544?EEE@@@EEHIIGCCCH;;==:?????IIIIIIIIIIIIIIIIIIII@@@@B@@@CICID???DHIIHHHIIICDDIIH???FE777IIEEBBCIIIIIIB??>?4
@CUESOTKW08
TGCTGATAGAATTGGGTTTTACAAAGGTACTGTGACTTGTTGGGCATCGACTATGGCAACAACTTGGATTGCAAAATCAAAGGTCTTTCTAAATGGCTACGCTTACACTAAGGCTATGGCTGCTCTGTTTAATAAATGGTGTAACCTTCAATTAATAAGACGGGAATTCGTTGTT
+
HHHHHFFB@>>>>622..,,44,,,11<298?BBDFFFFFFFFFFFFFFFFFFFFFFFFFFDDAA:::A>@?44249900044<<888@9=?C?@@FFFFFFFFFFFFF?????AD????DFFFFDD???FFA<<<<??DBAA>>><9822....,,,.1:366444499;7=77
@CUESOTKW09
ATGCAGCGAGGCCGGAAGGTTGCGGCCTTTAGATGGTAGAAGTTATGTATTGAATTTTGGACATGTGCAAGCTTTAGTATTGTGGAGTCTAGTCTCCGCTGTTATACGTAAAAATATGTATGTGCCCGTGTGTCTTCGGATGATGACTGGGCCGGCTTGAGTTTCAATTCCACCTTGTAATATAGGCTCCTGTTGTAACTCAAGGAATGTAGTGAATCTAAATCCAATTGGGACGTC
+
IIIIIIIIIIIIIIIIIIIIIIIIIIIHHHHHHHHHHHHHHHHHHHHHHHHHHH@@AAHHHHHHHHHHHHHHHHHHHHHHHHHHHHHHHHHHHHHHHHHHHHHHHHHHH?????HBHHHHHHHHHHHHHHHHHHHHHHHHHHHHHHHHHHHHHHHHEEEHHHHHHHHGGGFEBD<<<;<<@BHHHHHHHHHHHHHHEEEHHHHHHHHHHHHHHHFFGE<<<CGGGGGDB>>;D@9=8
@CUESOTKW13
TTTCTTCCCACAATCAGAAAGCTCATTCCACCAAGGTACAGAACTAAAGTTTCCTTTGGCAGCAGGGAACACTGTCTCGCCTCCTTCTTCGACGTCTGAGAGGTACATAAGCACTGTTGCTATACGTTGACCTCCATTCTTTGTATTGTAGTCGTCAAGGAAGTAATCAAAATGAGGTTCATATTTCTGTCCCACTTCGTAATGAAGAACCTGAAGTCCTTCTCCATGCTCTACGGGTATGAAGGTGAAATCAGCAATCCTTTTCTCTATAGTGCTGATAATCTTATCGCCTCCTCTCGGCAAGAATGTTCCGGAGCTAGTGCGAACTCTGCTATCTT
+
HHHIIIHHHIIIIIIIIHHHIIIIIIIHHHHHHHIIIIIIIIIIIHHHIEHHCC554CCIIIIIDHHIIIIIIIIIIIIIIIIIIIIIIIIIIIIIIIIIIIIIIIIIIIIIIIIIIIIIIIIIIIIIIIIIIIIIIIIHHHIIIIIIIIIIIIIIIIHHHHIIIIIICBCCIIIIIIIIIIIHHHIIIIHHHIIIIIIIIIIIIIIIIIIIIIIIIIIIIIIIIIIIIIIIIIHHHIIIIIIIIIIHHHIIIIIIIIIICCB@D8HIIIIIIIIIIIIIIIIIIHDDDHHHEEIIIIIEA???EE????HHHCDDIIIIIIIHHHIIIIIIIIIIHH
@CUESOTKW16
ATATCAAGTATTCGATAATTTCAGGAATTCACGAAACCGAAGGAGATCAAGAGTTGGCGATACAAGACGGGGAAGTCGCCGTTCGAGTAACGACTTGTCGAATTCCGATGACAGTTTTATGGCCTCAGTTGAATTTTCAGAGTACGGTGTAGAAGATATTGACGACGAAATTGTGAATACAAATGTCTCTTCAAGGGGTAATTCCAACCATAGGAGTTCCCGAAGACGTCGCTCCCGCTTTTACGACAACTAGCCATTAGCGTCGGAAAATGAGGCGGAGTTAAGGTAATAGAGGGTCGATTTAGACATCAGATTCATGTTAAATTATGATGATGATATGTTCATCAAACATTTGAGTTCTT
+
IIIIIIIIIIIIIIIIIIHHHIIIIIIIIIIIIHHHIIIIIIIIIIIIIIIIIIIIIIIIIIIEFI:7111000.::AB?@EEEEHIIIIIIIIHHHHIIIIIIIIHHHIIIII@@@@D7??HHEEIIGEIEH;;;;;;DIIIIIIIIIIIIIIIIIIIIIIIIIIICCC???DIIIIII666HHIIEECCCBB44449?EEEEEIIIIIIIIIIIIIHHGDCCDDIIIIEEG999E:44449AIIIIIIIIIIIDCCHIIIIIII@@@@EEE@@=::A:4455==EEEEEIIGGGHHCHGHHIIIIIIIIIIHHHIIIIIHHHIIIIIIIIIIIIIIIIIIIIIIHHHH=999IIIIIIII
@CUESOTKW24
TTTCAAGGGCACATTGGGTGTGGATTCCTAAAGAAGATGGGAGTGGAAGTAAAGTGAAATGGAGTTGTGAGTTTGAGAAAGCGAGTGAGGAGGTTCCTGATCCTCATGTCATTAAGGACTTTGTGGTGAAGAATTTCCTGGAACTGGACGACTACGTTCTGCAGCAGCCATAGATACACCAATGACACCTCTGTTATGGAGGCTGTCTCTATAAACACTATGGAGAATAATGTGGTTCCTATGTATGCGTTTGTTGTGTTTCATGTTCTCTTGTTCTTCTCCTTGTCGGCTGAATGGATTAAATAATTATCTTGTTCTTTCTAAT
+
@@@G;;200AC=844///046556<ABEGDBA<::EEH>>><BHHHHHIHHHHHHHHHHHHHHHHHHHHHHHHHHEB666EHHHGGHHHHHHHHHEEEHHHHHHHHHHHHHHHHHHHHHHHHHHHHGGGEB;;;;;@@?BEGGGHHHHHHHHHHHHHHHHHHHHHHHHHHHHHHHHHHBB>>>BHHHGGGHHHHHHHHHHEEEGGGGGGG@633337BDAAADDGGD888;BGDDDDEEEEEEHHHEEEEHHHHHHHHH@@@DDDDHHHHHHHHHHHHHHHHHHHHHHHHHHHHHHHHHHHDDE::6659665AAAD;@@;-22;
@CUESOTKW27
TTTTCTCAATTAATAACACAGCATAATTCAGGATCAATGTTGAAAAAGACAGTTGTACAGCCTTATTTGCAGTTGAATAGCAACTTGAGTATGCATCAATAATCTCACTACGACGTTTCTGCAACCAGTCATAATAACCTGAATTCTTGAATAGATTGGCTATGGACCGTATGCTTGTCAAAAGATTTGCACCAATCGCTGGTGGAGTTGTAACTTTCTGAATCAGTTCCAGAAGAATATCATCAGAATCAACAAGCTTCAAAAGCATTATTGCTCCATCAGGATGCAGAACAGTCATCCGTAGCGTGTCAATAACTGGAAACATAATTCACAAGGCCACGATCTAAGCAAATTCAGTAACAATGCAACATCAGCATCTGTGAATTTGGTAG
+
;;;;IFIII????DBBIIIIIIIIIIIIIIIIIIIIIIIIII>>>>>IIIIIIIIIIIIIIIIIIHHHIIIIIIIIIIIIIIIIIIIIIIIIIIIIIIIIIIIIIIIIIIIIIIIHHHIIIIIIIIIIIIIIIIIIIIIIIIIIIIIIIIIIIIIIIIIIIIIIIIIIIIIIIIIIIIICCCCIIHHHIIIIIIIIIIIIIIIIIIIIIIIIIIHHHIIIIIIIIIIIIIIIIIIIIIIIIIIIIIIIIIIIIIIIIIIICCCCIIIIIIIIIIIIIIIIIIIIIIIIIIIIIIIIIIIIIIIIIIIIIIIIIIIIIHH????9HHIIIIIIIIIIIIIIIIIIIIIIIHHHIIIIIIIHHCCDDIIIIIIIDDCEIIIIEA>>>?CEEA?;
@CUESOTKW28
CAGGTGTTGGAGGCATAATCGTAGAATTGTTGCTCATCCACCCACATTTGAACTGCTTCAATGCCTGTCATTCCACTAGAATGCATTGCAAGATTCTCGCCATAAGGCCCATTAGAGTGCAACAATTGACAGTCGTTGCTACGTTCATTGGCATATTGGGTAGCGTAGTTTGCAAGTTCTTCATCCCACTGGATGGGTTTGATGCCAACTTGGACAGCGCTCACTTGAGAACGAGCAATATTGTGAGCATCAACATAGTCTTGAGGGGAGTCTTGAGCGAGAGACGAAGGAAGGATAGTGATACAGAAGATACAAAAGAGAGACAAGGAAATCTTTACGAGACCCATTTAGATTGGATCGTAAATGTTG
+
IIIIIIIIIIIIIIIIIIIIIIIIIIIIIIIIIIIIIIIIBBBIII???IIIIIIIIIIIIIIIIIIIIIIIIIIIIIIIIIIIIIIIIIIIIIIIIIIIIIIIIII???IIIIIIIIIIIIIIIIIIIIIIIIIIIIIIIIIIIIIIIIIIIIIIIHHHIIIIIG?6666HIIIIIIIIIIII;;;GIIIIIIHHHHHHIIIIIIC?=????GIIIIIIIIIIIIIIIIIIIIIIIIIIIIIIIIIIIIIIIIIIIIIIIIIIBBC@G<IIIIIIIIIIIIIIIIIIIIIIIIIIIIIIIGGGIIIIIIIII::::I;IIIIECCCCBBBCC???CCIIIIFFFIFFFHGHEE>>>>>E>877>=?;6
@CUESOTKW29
TAAAGAGAGAAAGTATGGAGGTAAGAAGTTGAGCAACATGTTGAGACGAAGCCTTCAAAAGAAGAAGGTACAACAAATGAAGTCTCCAGTGCAGCAACAGGTGAGAAGAGGTGGTATCAATCTGGGGTTGGAGAAAGTGAGGGTGTCGATCGGAAGTCGGGGACGGATGGCAGCGGCGCACAGGGTGTTGTTGTTAGGAGGAGGAGGCAAATTGGGGAGAAGAGGAGTTGCAAAAG
+
IHHHIIIII;;;IIIIIIIIIIIIIIIIIIIIIIIIIIIIIIIIIIIIIIIIHHA<5555>7AHGGGGIIIIIIHHHIIIIIIIIIIIIIIIIIIIIIIIIIIIIIIIIIIIIIIIIIIIIIB9999==@@IGBBEIIHI>>>FDIIIIIGGHHIIIF;;;;FIFFIIIIIIIIIIIIIIIIHHHIIIIIIII>>>>=AEADE==241111553366A5>?EBDDDBBA@E999<8
@CUESOTKW31
GATGTTACCGGATACTGCTATTCATTCATCAGCTTCCTGATCCCTGAAAACAACAGAGACTGACATGATGGAAGATCCCAAGTGTACATATGAATAACATGGAAGAACAATTGTGTTGGGAGGTGAAGTTTTTAA
+
FFFFFFFFFFFIIIIIIIIIIIIIIIIIIIIIIIIIGFFFE::;HF?BBBIIFFFFFFFFFFFFFFFFFFFFFFFFFFFFFFFFFFFFFFFFFFFFFFFFFFFFFFFFFFFFFFFFFFFFFFFFD==:77777BB
@CUESOTKW36
GTCGGGAGGCAGCTCAAACCCAAAGACCACAATGTTTGTCAAGTACTTCCTATTGCTTCTCCTCGCAGTGGTGCTTCTTACCACCACTCAAGCTCTGAAGCATCCCTCCGACTCTGCCCATGAAGTGATTCCGGTCAGCAACCAAAAGCTTCCGAGCACCACCGCCACCGACACCGAGCCTGCGTCGGAGCATGAGGAATCCAAGTTCTACAGGAAGCGACCCTACAAAAAGTACCCACCCTACAAGAGGT
+
GDDBHHIIIIIIIIIEEEEAA11142E@:546@@BB?<6><DC=;>@CAA?@@@9977@CEEC?@@DDFHHHFFFHIIIIHHIIFFFDDC===CCCDDDCDDD888DACGDDDDGGBBBDD@>>>A:744444466===<<==1111;;>A@@AA@GG@<=<<=DHIHHIIIIIIIIIIIIIIIIIIIIIIIIIIIIIGGGGIIIIIIIIIIIIIIIIIIHBBBII=====GG1AAG=77;HGCGGDDAAA
@CUESOTKW37
GTTGAGAGAGAATATCCTTGAGCTCTCTTATTCGAAAATAAGCCAATTTATCCTTGCAATTAGCAACCAAGTCCATCCTTTCCAAGTAACAACCCACAAAATCCCTAACGATGGTGTGCCAAAACGATGATTTTAACAGCAACTCAACACCAACCACCAACACATGGCCCTCCGAGCTAAAGAAAAATTAAGATTTCTACGAACTGGATGAAGAATTGAAAGCCGTATATTGATGTCCAGAAGCTCGAGTCGCCCACGCCGA
+
FFFFFFFFFFFIIIIIIIIIIIIIIHFFFFFGFF8888FFFFFFFFFHHHHHFFFFFFFFFFFFFFFFFFFFFFFFFFFFFFFFFFFFFFFFF??B?44444000<4409<<<<BBBBBD999;AA;D?:;;;;DDDDDACCFFFDDDFFFFFFFFFFFFFFFFFFF??<<336?DDD===B5555555//:<;;;<69:D???FCCCFFFFFFFFFFFFFDDDFFDDCFFFFFFFCCDDDFFFFFFFFFFFFFGDABA@44
@CUESOTKW38
CGAGAGTGTTCACAGACCAGTTCCCGACGAGACCTAACAATGGCGATGGCTTTCAAGATGGCAACCACTGGAATGTGGGTGAGCGATGAGTGCAAGAACTCGTTTATGGAGATGAAATGGaaaaaaaaaaaaaaaaaaa
+
IIIIIIIIIIIIIIIHHHHF;;;;;HIIIIIIIIIIIIIIIIIIIIIHHIHHHIIIIIIHHHHHIFFFG;;;;@@B???D?DEHFIHHHIIIIIIIIIIIIIHHHIABBIIIIIFFFBBB-----------------++
@CUESOTKW40
AATAAAAGAAGAGTGCAGAAGAGATGGAACAACAGTTCCAGAAACATCCTTAGTTGATTATAGTTTGAAAGAAGGGGAGACTATTGTACTACAGTTAAAAGACAAAAAGACTTTAGCAGCATCAAGAAATCTTCTGAGCTTGATCTGAAAGTCTCCTCCTCATCAGAAGAAGAAGAGGGCAAC
+
FFFAAAAFFFFIIIIIIIIGHHGFF8888@?A@>?><==9400112>=>AAABDFFFDBBBBB555533189>7776>6=?????DDDDDDDBBBA44448/4///--72=899<999??>99844000448>?@@BBDDFFFFFFFFFF???FFFFFFFFFFFFFFDBBBB998>0..7799
@CUESOTKW42
TTTATATATCTTTTTCACTTTATTTTAGGGAAGATTATTGAATTGAGTCTCTTAACTTAAATAAACTAGGCAGAAAATGCTGAGATGTATGTCTTGTTATTATGtatttttatcgttttatttatttttttgttgaaaatttttttaattttttGGTATCTATCTATTTGTTTTCTAAATTAATTGGA
+
FFFFFFFFFF;;;73A??.,,8,,,,2,,,--2;<>ABBFFHIIIIIIIHHIFFFFFF@@@FFFFDD<AADAA6888CCFFFFFFFFFFFFFFFFFFFFFFFFFFF;;777D;FA;;;<FFFFF2222211F22D====226661111..3300>=2<8989898<;===7777B9;;;AA4422227
@CUESOTKW43
CATTCCAGTCTTGTTGGTAGCCTGGCTTACTTTTAGCTTTTCGTCGATGAGGATTATAAATGTAGTACGTCGTGTATTGGTTTATCCCGACGTAGTCTATCGAGCCTTTCACCATTTTGACTTCCTCTTTAGTGAACTTAGGCAGCCTACTACCCACTATTCCTTGAATCGTTCTAGGATACTCACCATATACAATAGGATGAAGAAACCATCCAAGGTGAAAATCTCTTGCTCTTTGAGCAGCATAGTTGTCAGCCTTCGAACGAGTAAGAGGTTCATACCAAACGAAATCCAAAGAATACCAATTCTTCCCTTTGTTTCTCTTGGTAC
+
IIIIIIIIIIIIIIIIIIIIIED>;<449:....7<<.///:C<GGGGIIIIIIIIIHHHIIIIIIIIIIIIIIIIIIGG>>>G>BBGIIIIIIIIIIIIIIIIII666>GIIIAAAAIIIIIIIIIHHHIIIIIIIIIIIIIIIIIIIIB9666IIFFGIIIIIIIIIIIIIIIIIIIIIGGGIIIIIIIIIIIIHGGGIIIIHGGGIII>==DDGGGA5333CDEEBB??ABBBBBGHIIIIIIIIIIGGGIIGGGGHG===GIIIIIID=;;;???@55////5555B>>1358;?HBDA@998:,,,,,,,,..0070588<<==5
@CUESOTKW45
TTTGTTTTGATTATAGAAGTAATTAGCAGCTACTGAATTCTCTCCTGATTATCTTCCTAGCATTACTGAATTCTCAAAGATCTCGAGCTGGCCTCGTCCCTTCTTCGTTGAAGGTTTATGTCGCCTTGCTCGGGTCCGGGATGGGGAAGGCGAAAATGCCTAGAAATATGTTTCCTCTTTTTCTCTCCTGATTATCTTCCAAAGCATTACTGAATTCTCAAAAATCCCGAGCTAGCCT
+
FFFFCCCCFFFIIIIIIIIIIIIIIIIIIIIIIIIIIIIIIIIIIIIIIIIIFFFFFFFFFFFFFFFFFFDDDDA666:<AABBBBDFFFFFFFFFFFFFFFFDDDDFF:::DD?666>DDBAAAAABB:33335<A999@@999;==77AB5444>>=>=:4,,,3.831,,--,1,,,,,--=9999:<>>?>>=;66.00444444>>?AAABBAA77777D:::=@@???=;67
@CUESOTKW47
TTTGGTGAAAGTGGTATCATTGTATTGGCCGCCAACGCTATTATTGCTATGAAATGGCCGCGGCTGAGACATAAGGGCAAAATATAGAGAGGGAGAGAGAAGAAACACAAAAAATACCGCCTCTCTCCCAGAAAACAGAGACCCAAAATAGCAGAGAAGAAATCGAAGCCGGAAGAACACGAACAAGTTTGTAAGAACAAATACAATGGATTCCCATTTTTCTTCTCAGGA
+
DDDFFFF@@@FIIIIIIIIIIIIIIIIIIIIIIIIIIIIIIIIIIIIIIIIHFFFFFFFFFFFFFFFFFFD<<<CCFF====FFFFFFFF;;;FFFFFFFFFFFFFFF6666665.31?@>?>??=888996664<5<<?<888666451AABBBBBBB====<444<<>881118@>;<=<<=82/...3,--556:688<9<>@<<9=99111.,,,,,.-1=78:778
@CUESOTKW49
AACTTGGATTGCAACAATCAAAGGTCTTTCTAAATGGCTACGCTTACACTAAGGCTATGGCTGCTCTGTTTAATAAATGGTGTAACCTTCAAATTTAAATAAAGACGGGAAATTCGTTGTTCCCATTCAAATCT
+
HHIHHHHHHHHHHIIHHHIHHHFFFFFFFFFFFFFFFFFFFDDCFFFFFFCCCCFFFFFFFFFFFDDDDFFFFFFFFFFFFFFCCAAB@@444888///000097=888444::?=BBBBB??FCCCFFFFFFF
@CUESOTKW52
CATCATCTGGATATCTTGCTTATCTCCTTTCCTTCTAACAATGAAGGCAACTCTGAAGACCAAGTACGACGCAGACAAAAGCGGCGCCGCCTCAACTTTGGCTGTTAACGCCGGCGATGTCAAGCTCCGAGCATCCATCACCGACGCCACAATCATCAACGGCCCTAGTTTAAACGGTCTTTCCCTTGCCGTCGAGAAACCAGGCTTCTTCATAGTCGACTACAATGTTCCCAAAAAGGATCTTCGCTTTCAGTTTATGAATACTGTCAAGGTAGCGGAGAAGCCTTTGAATTTGACTTACATCCATAGTTGGGCTGATAATAGAACAGTTCTCGACGGGAACCTAGTCCTTGATTCGGCTAACAAGTTCTCTGCTAATCACGCTCTTGGCTCTGGAAATTGTAAATTGAAGTACACCTACGTGCAC
+
<@ACCCEEIIIIIIIIIHHHIIIIIIIHHHIIIIIIIIIIIHHHHIIIIIIIIIIIIIIIIIIIIIIIIIIIIH??>>>>IIIIIIIIIIHDDCIIHHHIIIIIIIIIIIIIIIIIIIIIIIIIIIIIIIIIIIIIIIIIIIIIIIIIIIIIIIIIIIIIII??;DE=110000:8=7A013@CC>>HIIIIIIII???CCCIIHHHHIIIIIIIIIIIIIIIIIII??;;;77777II<IIIIIIIHHHIII???HIIIIIIIIIIIHHHHIIIIIIIIIIE>>444=<A777DEEEEEHIHHHIIIIIIHHHIIIIIIIIIICCDD;;;DDIIIIHHHIIIIHHHIIIIIIIIIIIII;;;;=HIIIIIIIIIIIIIIIIIIDD@@CCCCA@<<<<CEEEBCCCA@<<<@EBCAAECCCCC@@<<
@CUESOTKW53
GATGCAGAAGTATGGGCATGCTACACTATCTCAAGGCTAGATTCATATTAATAAACGATGCGATATTAATGATAGCTGTAGAGGATGGAGTGGTGTAGGAGAGTAACTTACTTGTATGGGATGTCTTTCTTTGTATGAGGGAAGAATTATGTTGACTGACTATGGCTGAATTCATAGTGACTTT
+
IIIIIIIIIIIIIHHHIIIIIIIIIHHHHFFFFFFFFFFFFFFFFFFFFFFFFFFFEDDDFFFFFFFDDDDFFFFFFFFFFFFFFFFFFFFFFFFFFFFFFFFFFFFFFFFFFFFFFFFFFFFFFFFFF>>>FADDD?::<??<FFFFFFFFFFFFFFFFFFFFFFFFFFFFFFFFFD<<<@@F
@CUESOTKW57
TTTAGAAACCCAATTAGGCCTTTGAATGCTATTGGTTCTGCTCTTGCCATTTTTGGGACTTTTCTGTACTCTCAGGCGACGTCGAAAAAGAGTTCTAAGAAGATTGAGGAAGGAGAAAAGAAGGATTGAAGAACATGAACATGAACAAGAAGAAACCATTGTTGGGGTTGGATGGAGTGATGGAATTCATTTTTTATGCCCTTTTTGCTTTGTTTT
+
FFFFFFFFFFFIIIIIIIIIHHHIIIIIIIIIIIIIIIIIIHGGFDAAA65522;;;BB9;<=FFFFFFFFFFFFFFFFFFFFF;;;;;F>FFFFFFFFFFFFFFFFFFFFFFFF@@@@FFFFFFFFFFFFFFFFFFFFFFFFFFFFFFFFFDDDFFFFFFFF====CC;;DFFFFFFFFFDB?????<//---,2/=422--//1<>966=2224
@CUESOTKW58
ACTCCAACCAGATATGGATGTGAAACAAGTGAGTGGCTAAGTTTGAGAAAAGGGGTGAGGAGGCTATGCAGGCACCCTGTATTTCAGCTGAGTAAATCAACTAAGAAGAGTAGAAGTTTAGGAGTTGTAACATGTACGTACTAGGGAAGTGCTGACTGCTAAGGAAGGGTTCATATATTGCTTAGGCTTTGCTGGGATTTGTGTAAACAGATGTAATGAAACAGATGAGTGTTTGATTTTAACTGGTTGGAATTGGATAAATGTCAAAAGTTTCTGT
+
IIIIIGGGGIIIIIIIIIIIIIHHHIIIIIIIIIIIIIIIIHHHIIICCCCCCCCIIIIIIIIIIIIIIIIIIIHHHIIIIHHHIIIIIIIIIHHHIIIIIIIIIIIIIIIIIIIIHHHIIIIIIIIIIIIIIIIIIIIIIIH@@@FFIIIIIIIIIIIIIIIIFFFFHIIIIIIIIHHIIIIIIIIHHHIIIGGGIGGGIIIIHHGG@GIIIIIIIF>>>F@IIIGGEC;333BC6665:;E<BBBBDDHHEEEEFIHHHIIIICCCCIBB?D7;5
@CUESOTKW62
TTGAATCCTTTTGCATCGAACATCCACAACAAGATGGCGAATGTGTGGGGCATACCATTTTACTCTTTCGATGTGTTCTACCGAGACATCCCAACAATGACCTTCAGATTTAGCAATTTCAGTTATTGAGTGCCGGAGGTGTTGAGTCCACAGTTCTTCTTCCGAGTCCTTCACATTACCATGCACATGTAGGGTGCCGCCTTCAATTCTCAATGCTCTTACAGCCGTCACCCAGCTACCCTCACTAGTTGGAAGGAGACCAAGACAAACCCGATCCGCTACTCCCTTGGGTGCTGTCTCCCGGTTATCTCCTTCAAGAACAATACAACGATTGCTCACGCAATTAGCTTGTAATT
+
IIIIIIIICCCCIIIIIIIIIIIIIIIIIIIIIIIIIIIIIIIIII@@@@IIIIIIICCCCIIIIHHHIIIIIIIIIIIIIIIIIIIIFFFFIIIIIIIHHHH@@@@FBBBDDDGGBB;<<EDD@@@EEHIFFFIIIHHIHHHIIIIIIIHIIIIIIIIIIIIIIIFFFBBBBFIIIIIIIIIIIIIIIFFFFFIIFFFIIIIIFFBBBHIIIIIIIIIIIIIIIIIIIIHHHIID@@888@?GGGGGGG8888FFIDBBB?@@FD333;;??4::<=<=?;4///44///24ADEEEB?BBIII;;9;DGGB?466B99;9??B;225;FGGGGGGIID;;;@@EEEBA921155
@CUESOTKW68
TTTCACTTTCTACCTCCCCACTCTGTTTATCAACCTCTGCTATACTCCCATCAACGTTAACTACCAGCTTCCCATTCTCTCCCAACTTTACATCGCCAAAAAGTAGAAACAAGGAGAGCATGAATTACCTTCTCTGCTTTCTTCTCGTTCTCCTCTTCCGTTTTCACGGCCTCCGACTCCACAATGACTTTCGGAACTTCCCGGTTGATGTTCAGAATGAGAGCTACAACTGAATCCGATACCATGTCGCTTAACGGGTCTGATGTCCAGTGAAGTGAGACATGTCTCTCCGACTCGTGCTTCACTGTCACACGATCGTGCCCCGCCGTACTCTGCGTTGATACCA
+
666DGG;;;E?DEED6668D7@@GGCCCD@DEHHHHEBBBBHHHHHHHCDDDGGGG66666666;EDDDD@@@D@@@GGE;;;BB;;;96==??=24-----6:2=688;2589HGHHHHHHHHEEEHHEEEEEEE@666B??EB;<;@GHHHHEEEHHHCCCAHHHHHHHHHHHHHHHHHHHHHGGG>>>?00//44444222226:?;9899>99:>A<:::>AB>;;;;;>;;;?;;;G@@@@HHHHHHGGHDDDDDD;;;DBEBDDG?;;;;;;@BB@@@BEEEGGGGB9;;;B;555::<::5559BBA<>>>;900009--55A???EBBBB>>>>B<55
@CUESOTKW69
CAATCTTCTTGTTTCTGATCTTTCAATGGGAGCAGAGATTCACTCATATTAATTGCTGCAAGTTCATCATGTTTATAATTTGACCACTGGTAGTGCATTATAACAATATATTTGAGCGGCTGGGAGGAGAACGAATAATTTCTTATAATGGTGTGAGAAGCTCTCCCTAACAGAAGCGCTTT
+
FFFFFFFFFFFHHHIIIIIIHHHIIIIHHHHHHHHIHIIIIIIIIIIIIIIIFFFFFFFFFFFFFFFFFFFFFFFFFFFFFFFFFFFFFFFFFFFFFFFFFFFFFFFFFFFFFFFFFFFFFFFFFFFFFFFFFFFFFFFFFFFFFFFFFFFFFFFFFFFFFFFFFFFFFFFDDCADB@?866
@CUESOTKW70
TTTTTAAATGTAACCCAACTCAATTTGAGTTTCAAATCTATTTTGTAACTACTTCTTTAATTTTTTACTACTTTAATTTTTTACTACGGACTTGTAAGAAACACAAGATACCATTTTCATAGACGTAAGTTGGAGGATTGCCATAAACTTGCTTCAAGTACTCTATTACCATTTGGAGGCTCTACAAAATAAGTCTTGCTTTTCAATATCATAATAAGAAATACAAAATATTATAAAATGCAATTTATTATTTTCAACAGTAAAAATAGAAAATATTTACTCACCTCGGGTGTCGTGACATTTTCATGTAACACTGAATCAAAAAGTAATTTAGAGTTAATTTCAAAAATATTATTTAGATACCTACCTTCTATATACCATTGCTAATAAATACTTTAGTTTAAATATTTTTTGTTATTCGTGGACAATATCATACCAACGTGGAATTGTTTATTCTTAATATGGCATCTAAGTCATTGCCCTTATCTTAACCTTAGAACAAAAAAGTTAGTTGAGTC
+
44666==B?IIIIHHHIIIIIII@@@DDIHHHIHHHIIIICCCCIIIIIIIIIIIBBBAA555444;D?EHBABBB777777HI;IIIIHGGBCBIIIHHHIIIIIIIIIIIICCBBIIIIIIIG>>>HHIGGGIGHGGGGIF=666BBIIIIIIIIIIIIIIIIIIIIII;;;GGIIIIIIIIIBBBBIFFIIIIIIICCCCIIIIIIIIIIIIGGGHHH>7>@BCCIIIIII@@@?HIIIIEEEIHHH8887GGDDAAA44777G5G5553C8???BA9B????B888=>FGFGGIII??==IIIIHGGGBBBA<<==---,,3.++3357;988811,,,3,,,,,3+8;A;;=BCBCBCCBHHHHHHHHHHIFFFFFAA;;;A=666;-3,,,031,,,,.24//66/0?..HH<330::;=<<;88;;<633114891122888366<33<44884468888<<2229799:63...22.-.18::6640039;;//////===)64449898
@CUESOTKW71
TTGTCTGGTTGCACAGACCAACATTGCTCGATCAAAGCTCGCATTGCCAACGGGCAGTCGCTCGAGATAACAGGCCTCAGATTCTTATTGACAACAGCAAAGGCTGCTTGAATGGGAGTCATATCCTCGTAAGGAATTGCACCAGACACCATTTCCCACAACATGAGCCCAAAGCTGTATACATCAACTTTTCGACCATAGGGTTTATGTTTGATCATCTCCGGTGCCATCCATCGATACGTTCCGGGATCATCGGCTAATGGGTCAAAAAAGGCCTCAGGACAAGCTATCCCAAAATCTGCAATTTTCAGGTGGAAGTCCTCATCAATAAGAACATTCTCAGGCTTGAGATCCC
+
IIIIIIIIIIIIIIIIIIIIIIIIIIIIIIIIIHHHIIIIIIIIIIIIIIIHHHIIIIIIIIIIIIIIIIIIIIIIIIIIIIIIHHHIIIIIIIIIIIHHHIIIIIIIIIIIIHHHIIIIIIIIIIIIIIIICCBBIIIIIIIIIIIDCCH??????IIIIIIIIIIHHHGGGIIIIIIIIIIIIIIICCCCIIIIIIIIHHHHHHIIIHHHIIIIIIIIIIIIIIIIIIIIIIIIIIIIIIIIIHHHIIIIIIIIIIIIIFEEIE311311BBEEIIIIIIIIIIIIIIFII;;;;HHIIIII@@BBIIIIH????IIIIIIIIIIIIIHHHHHHIIIIIIIIIIIIIIIH444
@CUESOTKW72
GCTATCTGCAATTCCAAGAAGCTTCTAACTAAGTATTCTAACTATTGTATTTCTTTTAGTTTTTGGTTTTTACCTAGTTTTCTTCTACCCCACGATCTGATTACAGCATTATTAGCCTCATCATTGCTGACGGGAACAGAATCGTGCACAAGGTTTCCAATTATTTCCAATTTTGAATTCAACTGTTTTAACACATCCTTAGCTTCAACGTCTTTCTCTGCAGACAACTTTTTGTTTCTTCAGTGTCTTTAATCTTCTCCGACGCATCCTCACCAGCTATTCTGAGCTGAGCAATTTGCTTGTTTATCTTATTGAACTCCTTCCTGAGATTCTCAAGCTCAAATTGGCGTTGACGCCATTCCTTGTCAAGCTTAATTACTTCATCAACGAGTTCAACGCTGGCAAATCGGCGGCGTTGAGACTCACGAATGATTTCAGGATTGTTGCCCTTCTCTTCCCTGAACAATTGATGTCCAACATCTCTCACTATA
+
AGGGE@ACIBBBBIIIIIIIIGGBDBBBIFFFIIIGGGGIIIIIIG;:;BGGIBBBBII???;;II;;;;;IBB6BC???<=44=<G9999=6>====DDGIIIHIIIIIIIIIIIIIIIIIIIIIIIIIIHHHIGGGIIIIIIIIIIIIIIIHHHIIIIIIIGGGIIIICCBBIIIIIIIIIIICCCCIIIIIIIIIIIIIIIIHIIIIIIHHHIIHGFCDDCB@85,,,,,3,,,324=BA?@@G688887DGGGGGGIFGGGIA888AIIIIIIIIIIIIIIIIIIIIGGGHHHIIHFFA::=?IHIIIIIIHHHIIAAAAHIIIHHHIGGGGGGA@///33A<0///8?A@@@A5555HCECCCB;55555///5<<CBACCE?@>B555>>CCA;425.005=<886694==;=;9;;:>6322;;=>>>>=;;:;==888822..,,2//,,,.222846::<;;;9===85588<;88;;8667
@CUESOTKW73
TTCCTTCAATGGAGCTCAATTTAATTGTTGAAAATTGCATCTGAATCTTGATTAACATGGGGAAGACTCTCTACATAACTCTGTGCTACTTTTAGCTTCTTATTGAGATAAATGAATGCTTATTTTGATCCCT
+
HHIIIIIIHHFFFDDDDDD?544377?><<0011AABBBBDDDFFFFFFFF===<FFF????FFFFFFFFFFFFFFFFFFFFFFFFFFFBBBBFFFFFFFFFFDDDDA6333:AA>AA@@BD;999A?:2215
@CUESOTKW76
ATTGGTCGATGTTACGCAGTTCGGTTATTTCAAGGTTTTAGGCAAGGGTGTCTTGCCAGAGAATCAGCCTATTGTGGTGAAGGCCAAGCTCGTGTCCAAGATCGCTGAGAAGAAGATTAAGGAGGCTGGTGGCGCGGTGGTTCTTACAGCCTAGGTTTGAGTTACTTTTCGTTATAATAGGGATTTTTGTTCTTGGTGCATTTGAATGTTGCCTGTTTGAACTTATTCAAGATCTTTTTTTATATAATTTTAAAGCTTTTATTTGAATCATATGCTCTCACCaaaaaaaaanaaaaaGT
+
IIIIIIIIIIIIIIIIIIIIIIIIIIIHHHIIIII@@@@IIIIII;;;IIIIIIIIIIIIIIIIIIIIIIIIIIIIIIIIIIIIIIIIIIIIIIIIIIIIIIIIIIIIIIIIIIGG6666BBIIIIIIIIIIIIIIIIIIIIIIIIIIIIIIIGGBBBIIIIIIB>>>>IIFFIIIIIIHHHI==>>>I:9GGGGGIIIIHHHIIIIIIIGGGGIHHHIIIIIIIHGGAAA;50-,,,,,,3+:2--,,,,,,,..//00:,,-545AAADBBAA:888711,,,,,,,,,!)...+:5
@CUESOTKW77
TCACATGTTGAATGAAGAAATATTTGCCGTCCTCCTTTCTGAAACATTCCATCTGTATAATCTTTACTGGATGCTGAGTCTTAACTTATTTTCAGTTATTTACATGCATTTGCATTTCCTTCCTGCGCTTCTTTTTGTTTAGTAACTGAAGAATCTCATCAGTTTCATGGAAAGAAATGAACTCTCTGATGTTGATTGGTAAATTTGGAACCTAACGAAGTAGTGTTGAATTGTTGAGACAAGTTTCACTTCAGCTTAATGTTCGAACCAATTCAGT
+
FDDAAA==88889769922240...46;=?334<>:::A9@???F?DDFDDFFFACCDAAAA???DAACDFFFFFFDBBA>??<80./....77:66888<BBBBB??111?>?1114422@>?===<956--,,,7,,,78168A??8::ABBBBBA<===:::=??==;;=B<<<:6666?FDDDBAAAA>89884400.66666666840008?===?==8555:::BBBBBBBD????FF?::;?FFF???CDDDA===AB::88<897:::7
@CUESOTKW78
GTTCCTCGTAAAAGTTCTTAATCTTCTCTTCATAATTAGGAAGCTTTTCTGGACAGACCTCGCAAAAGTCCATGTAGGAGTAATTACGATCACGACGTATCTTCTTCAATTCCTCATCTGTTTCATATTTGTCGGCATCCAGTCTCCAGCTCAGAACTCCAAGTTCATCAAGTTGTTGGAGGGACAAATATTGCTTCGGTTCAAGGTGATGAGGAAGCCTCTGGTCTTCATTACTATCATCCATATACCATGCCTGAATCACTTCCTCTCTCGGATCCTTGTCGGGAACAGCCATCGTCACTGCAACCTCCGGCCTCTGCTTCAGAATAATAATCCCAATCAAATTGGAACGCTTCAAGGC
+
IIIIIIIII>>>>IIIIHHHHIIIIIIIIIIIIIICCBCCAAEB4444A8CCIIIIIIIIIIICCCCIIIIIIIIIIIIIIIIHHHIIIIIIIIIIIIIIIIIIIIIIIHHHHIIIIIII???IIIIHHHIIIIIIIIIIIIIIIIIIIIIIIIIIIIIIIIIIIIIIIIIIIIIIIIIIHHHIIHHHIIIIIIIIIIIIIIIIIIIIIIIIIIIIIIIIIIIIIIIIIIIIIIIIIIIIIIIIIIIIIIIIIIIIIIIIIIIIIIIIIIIIEEEIIE=997????>>=EIIIIIIIIIIIIIIIIIIIIIIICCDHIIIIII????;99CEEEBBBEEII555II???>B@CDDB<<774
@CUESOTKW79
TGGCTACAACTGCGGAGGCTATGAACTACCTTGAAGCTGCATTCTCTGCTCCAACTATGTTGGAAGTTTAGGGGAGAAATCATATGTATTGTGCTTATTGTAAACCTATAGTGACTTACATCACTTGAGAAATAATAAAACATCGTGTTTGTCGT
+
IIIIIIIIIIIIIIIIIIIIIIFFFFFFFFFFFDDDFFFFFFFFFFFFFFFFFFFFFFFFFFDDB=888>111143;;=BBDDFFFFFFFFFFFFFFFFFFFFFFFFFFFFFFD???ADDBAA?=<<981110/186666A9BBDFFF??:8:AB
@CUESOTKW82
CTTCATGATATCAACTTGGTCGTTTCGAGCTGTGAAGACGATGCAACCAGTCTCATCACCAACAAGACATTCAGAGATTCGAGTTAATTGCTGAGGGCGAGCCGCAATCACGGTGGATCGTCCACCTTTATTGACAGCCTTCACATTTTTGGAGCTCACCACCTTGACCGTGAGAGTGTGGCCGCTGGTACCAGGCTTTAGCTCTTCTACTTTTATAAACACAGGCTTCCTCTTTGGTGGAGCATTCACTGTTGCCGTCGCCATGGAAATCCAGTATCGGAACGAAATATGTTGCCGATGAGAGTGCAACGCGAAATGGNGAATGATATCGAA
+
HHHHHHHHHHHIIIIIIIIIIIHHHIIIIIIIIIIIIIIIIIIIIIIIIIIIHHHHHHHHHHHHHHHHHHHHHHHHHHHHHHHHHHHHHHHHHHBBBHHHHHHHHHHHHHHHHHHHHHHHHHHHHHHHHHHHHHHHHDB>>?ABB/////0226DDBDEGGGGEBBBEHHEEEHHHHHHEEEEHHG@@@EGBBBB@666@EAB????=:8/0//4.448A<AABBBBBEE>>223;;7BBDBDGFDEEHHHHHHHGGDBBAADD0000/445777=83//0058000A9EBEEEHHHHHHHHHHHHHHIGGGG666620!39DAAAA99:AD>
@CUESOTKW85
TTTCTCCAATTTGGATAGTGTCATAAACAAGATTGGTGGGTGGGAGTTGGATATTTGTTTGGTATGCCGTTTTTTCTTTCCTTGTGTTTCTTGGGACGTTGTGTTCTTTAAGGATGCTGCTAAATTGGCAGTGGGAGCTGTCTGAAATTGTCTGGACGCCGAGGAACAGGACAGAGAGACCGGTTTGTTGGTTCTGTTGTTAGTAGTCTGTAAAATTTGTGTAAATTTGTTTGTATTATTTATTGCTATTATTGTCTTTGCT
+
EEEHHHHHHHHHIIIIIIIIIIIIEEEHAAEEGGBBD6668???DEHHHHIIHHHHHHHHHHBDEDDA6//////9333BB?AHHHHHHHFF>>>FHHHHHHHHHHHHHHHHHHHHHHHHHHHHHHHHHHHH>>>HHHHHHHHHHHHHHHHHHHHHHHHHHHHHHHHHHHHHHHHHHHHHHHHHHHHHHHHHHHHHHHHHHHHHHHHHHHEAAAAHHHHHHHEEEHHHHHHHHHHHHHHHHHHHHHHHHE@@@BBD=@@@;6
@CUESOTKW86
TTTTTCGAATGTTGTCGGGCAATACATTGCATGTTTCTCCTAACAGTATCTTCATCTCCAGAAGCAAGAGCATGAGGAGGTAGACAATCTAAGAGATGAAATAACGACTCTGCAAATGAAACAATTGTATACGATCTATCTTCTCTCGACCCGTGATTTCTAAAGCTAAGATACATATTTTTATACGTAGATTTTGTCGTTTGGCTTCGTAGGCAGCTACTGGGAAAGGATCTAACTGGCTTGGGCTTCAAGGAATTGCAAAACCTTGAGCAACAACTAAATGAAGGGCTCTTACTGGTGAAAGAGAAGAAGTTACTGATGGAACAACTAGAGCAATCAAGGGTACAGGAACAACGAGCAATGCTAGAAAACGAAACTCTGCGGAGACAGGTCAGCGAGCTTCGATGTCTGTTTCCTCCAGTCGACTGTCCGCTTCCTGCTTATCTTGAATACTGCTCCCTAGAGAAGAAGAAGGTAGGCATTAGAATCCCCGATGTCGCCTGCAACT
+
88888IIIIIIIIIIIHHHIIIIIIIIIIIIIIHHHIIIIIIIIIIIIIIIIIIIIIIIIIIIIIIIIIIIIIIIIIIHHHIIIIIIIIIIIIIIIIICCCHGGHIIIIIIIIHHHII;;;IIIIIIIIIIIIIIIIIIIIIIIIIIIIHHHIIII???IICCCIIIIIIIIIIIII;;;;;I>IIIIIIIAAAAIIIIHHHIIIIIIIIDCCHIIIIIIIGGGHHHIIIIIIIIIIIIIIIHHHIIIIIIIIEEGGE?111133GGIIEIIIIIIIIHHHIIIIHHHIIIIIIIIIIIIHHHICHHHHIIIIIIIIIIIIIIIIHHHIIIIIIIIIIII?????HIIIIIIIIIIIIIIIIIIIII9999DI888AIFIIC???IIIIEEEBCCIIIEECCCEEEIIEEEA=?>?A;;<<AA@A>@@>?=;6//..15:88=;=>>A<<<9CCCCC::::AA@744433:;@@=?889@@@A@@@@@::::@<<<>?==;=====;6
@CUESOTKW88
TTTGCTGGTTTCTCAAGTTATTGAATTGAATTTGTTTGCAAGACTATACAATGGATTCACATTATGATGAGACAAAAGAATCAAATGCTGAATGGCCATGGCATGAGAAGCTTGTGTTCAAAGAGTACACTATTTT
+
HHHIIIIIHHHIIIIIIIIIIIIIIIIIIIHHHIHHHIIIIIIIIIIIIIIIIIIIIIIIIIIIIIIIIIIIICCCCIIIIIHHHIIIIIIIIIIIIIIIIIIIIIIIIIIIIIIIIII666GIGHEHEEGG5555
@CUESOTKW93
TTAATAGCAAGAAAGTATCTGGCAAGATTCTTTCAGGCATCACAGACTCCGAAATGGATACTTTAGACGCATATGAGAATGTTGAATACAAGAGGAGCACAGTTGAGGTATCTGTAATGGACAGTTTTGAGAAGCTACTCGTTTATGCTTATGTTTGGTGCAACGAAAAGGATCCAGAGTTGTACGGAGAATGGGATTTTGAGGAGTGGAAGCGAGATCATCTGGATGCCTACGTCGAGATGGTCGATGACTTTATAGAATAATTTTAGCAGCAGTCGGCACCGTTGAAATAATTGGCTGCTGAAGGAGAAGAATAGCGGTGCTAAGTACCAGCTCTCCAATCTCCAGGTAGTAATACTTCCGTACGCATTTTTCTTTTTGAGTATATGATCTTTGTCATTCACACACATCCTCAATCTTTTTAAGGTAAAGTAAAGCTTTTGCTCTAGA
+
BBBBHHHHHHHHHHIIIIIIIIIIIIIIIIHHHIIIIIIIIIIIIIIIIII?>>HHHHHHHEEEHHHHHHHHHHHHHHHHHHHHHHHHHHHHHHHHHHHHHHHHHHHHHHHHHHHHHHHHHHHE6666HHHHHHHHHHHHHHHHHHHHEEEHB999HEEGHHHHHAAAAHHFHHHHHHHHHHHHHHHHGGGD888D>>>>HHHHHHHHHHHHHHHHHHHHHHHHHHHHHHHHHHHHHHHHHHHHHHHHHHHHHHH@EGGGGDD6666BEEEGGGHHHHGGGGGHD;6222@<>@>>>BGGGHGBBBBHHHHHHHHBBBBBHHHHHHHHHHHHHHHHHBBBBHHGEEEEGGHHH@@@HHHHHHHHHHHDB522229*****99;;====AAA>///=7BBBAAAB??===AAA822299----,,,33,...24----2224496411554
@CUESOTKW95
GCGAATTTCAAAGTTTGTATCCAATTGCAGTTCGATTTAACAGTCGCAAACGCTCTCTATCAAGGAGAAGCTAAGCGACTTGAAGATCAGAATGGAGCCCAATCTGATTCAGCTATCGGTCGCAGTGATAATCTCATCCATTATCTCTATCGGAGCATATCGAAGAAAGTCGTTGAACCTCTCTGGAGCTCTTGCGGGCTTTATTGTCATGTCAACTCATTTTGCTATCAGCTATAGGTACGGTGCCGTGCTTCTTGTATTCTTTTCCACTTCTTCTAAGCTTACCAAGGTTGGGGCAGAGAAGAAACGAGTCCTTGAAGCTGATTTTAAGGAGGTGGTCAAAGGAATTGGATTCAAGTTCTTTT
+
GHIIIHHHIHHHIHHHIIIIIIIIIIIIIIIIIIIHHHIIIIIIIIIHHHIIIIIIIIIIIIIIIIIIIIIIIIIIIIIIIIIIIIIIIIIIIIIIIHHHIIIIIIIIIIIIIIIIIIIIIIIIIIIIIIIIIIIIIIIIIIIIIIIIIIIICDDDDIIIIIIIIHHHIIIIIIIIIIIIIIIIIIIIIIIIIIIHHHIHHHIIIIIIIIIIIIIIIIICCCCIIIIIIIIIIIIIIIIIIIIIIIIIIIIIIIIIIIIIII====IIIIIIIIIIIIIII;;;;;IICCCB9CC>DIIHDCCHHHHIIIIIIIIIIIIIIIIIBBBBII??666HHIIIEEFHHCCIIIIIIIIIIIIE?7777
@CUESOTKW97
GAGATTGTGGCAAAGCTTGTAGGGTTCTGTGAAGGAGGCAACGTGTCCAGAGAGATGTTTGAACTCAATTTTGCTGCTCCATCCGACAAAAGACCATGGATCATGGGATGGAACCAAATTTCAAACCTAC
+
IIIIIIIIIIIIIDHHGGHHHF<<==B@FFCCCFFFFFFFFFFFFFFFFFFFFFFFF==:B@@AAA881111:=BBAA>>ABBBB:93333=7B@AAAABBBBB444><8666222226667666<<:26
