# Supplementary material for: ngs_backbone: a pipeline for read cleaning, mapping and SNP calling using Next Generation Sequence
Source: BMC Genomics. 2011 Jun 2;12:285. doi: 10.1186/1471-2164-12-285 (PMC3124440; doi:10.1186/1471-2164-12-285)
Supplement: Additional file 3 — VCF data file containing all SNVs identified. Data file containing all SNVs identified. The SNVs have not been selected with any additional filter, but the file includes the data for all ngs_backbone filters used in this work. [file 1471-2164-12-285-S3.VCF]

##format=VCFv3.3
##fileDate=20100721
##source=franklin
##reference=reference.2.pickle
##INFO=NS,1,Integer,"Number of Samples With Data"
##INFO=AF,-1,Float,"Allele Frequency"
##INFO=AC,-1,Integer,"Allele Count"
##INFO=MQ,-1,Float,"RMS Mapping Quality"
##INFO=BQ,-1,Float,"RMS Base Quality"
##INFO=GC,.,String,"Genotype counts for alleles"
##INFO=EZ,.,String,"CAP enzymes"
##FORMAT=RG,.,String,"Read group Genotype genotype"
##FORMAT=AC,.,String,"Allele count"
##FILTER=HVR6,"The region has more than 6 snvs per 100 bases"
##FILTER=CL30,"The snv is closer than 30 nucleotides the reference edge"
##FILTER=I30,"An intron is located closer than 30 base pairs"
##FILTER=CS60,"The snv is closer than 60 nucleotides to another snv"
##FILTER=VKS,"It is not an snp"
##FILTER=CEF,"SNV is not a CAP detectable by the enzymes: cheap ones"
##FILTER=HVR4,"The region has more than 4 snvs per 100 bases"
##FILTER=VSM1,"It is not variable in the samples : rp_75_59_uc82. All together: True"
##FILTER=HVR5,"The region has more than 5 snvs per 100 bases"
##FILTER=MAF0.80,"The most frequent allele frequency is greater than 0.80"
##FILTER=VSM2,"It is not variable in the samples : 70320,70620,76r,91347,a101,ace,adi,aichi_first,ailsa_craig,ailsa_craig_gt,alicante,amateur,arava,arka_vikas,asc_asc,better_boy,bonner_beste_mutant_chloronerva,bonny_best,breeding_line_de_ruiter_83g38,castalia,castlemart,castlemart_def1,castlemart_ii,cf4,cfg,cherry,chico_iii,chnlichun,cl5915,cl5915_93d4_1_0_3,co3,craigella,dombito,e6203,early_mech,ec520061,evita,floradade,fm_6203,gcr161,glamour,gross_lisse,hawaii_7981,hawaii7996,heinz,heinz_1706,hellfrucht,hellfrucht_fruhstamm,house_odoriko,italian_hungarian_paste,l_179,l404,la0490,la2711,la_335,large_cherry_red,levovil,li_chun,lukullus,m82,madrigal,maney_maker,marion,meraviglia,merveille_des_marches,micro_tom,mogeor,momotaro,monalbo,moneymaker,moneymaker_cf5,moneymaker_cf_9,moneymaker_cf_nil,mospomorist,mountain_springs,new_yorker,ohio8245,orlando,os4,patharkuchi,pera,peto_238r,pi_114490,pikred,pixie_hybrid_ii,pkm_1,platense,prisca,punjab_kesari,pusa_ruby,pusa_sheetal,pusa_uphar,r11_12,r11_12_35s_pto_in_rio_grande_x_money_maker,r11_13_rio_grande_x_money_maker,red_setter,retinta,rg_ptor,rheinlands_ruhm,rio_fuego,rio_grande,rio_grande_76r,rio_grande_ptor,roma,rutger,rutger_large_red,rutgerlys,rutger_marglobe,saint_pierre,san_marzano,segye,sherry_type,shu_gyoku,sweetie,t51a,ta204,ta492,ta496,ta496_e6203,tamina_gs,trust,uc82,uc82b,ucb82,vendor,ventura,vf36,vfn_8,vfnt,vfnt_cherry,vfnt_cherry_la1221,walter,west_virginia_106,zhongshu4,zhongshu5,zhong_shu_li_chun. All together: True"
##FILTER=UCR,"Region is not unique or non contiguous"
##FILTER=MS6,"SNV read in less than 6 samples"
#CHROM	POS	ID	REF	ALT	QUAL	FILTER	INFO	FORMAT	MICRO_TOM	TA496	RP_75_59_UC82	RIO_GRANDE_PTOR	TA496_E6203	E6203	RUTGER	TA492	R11_12_35S_PTO_IN_RIO_GRANDE_X_MONEY_MAKER	WEST_VIRGINIA_106	VF36	R11_13_RIO_GRANDE_X_MONEY_MAKER	MONEYMAKER	LUKULLUS	CASTLEMART_DEF1	CL5915	CL5915_93D4_1_0_3	VFNT_CHERRY	AICHI_FIRST	MONEYMAKER_CF_NIL	CHERRY	RUTGER_LARGE_RED	LA2711	LEVOVIL	AILSA_CRAIG	LA0490	UC82B	HAWAII7996	ADI	CASTLEMART_II	RIO_FUEGO	PUSA_RUBY	UC82	PKM_1	CFG	CASTLEMART	R11_12	SAN_MARZANO	ZHONGSHU5	GROSS_LISSE	HAWAII_7981	SHU_GYOKU	EVITA	M82	MANEY_MAKER	BETTER_BOY	OS4	VFN_8	70620	ORLANDO	PUSA_SHEETAL	PIKRED	ARKA_VIKAS	A101	RED_SETTER	HEINZ	PLATENSE	RG_PTOR	L_179	VFNT_CHERRY_LA1221	MERVEILLE_DES_MARCHES	RIO_GRANDE	ASC_ASC	ZHONGSHU4	MONALBO	AILSA_CRAIG_GT	L404	TRUST	SAINT_PIERRE	SWEETIE	RIO_GRANDE_76R	91347	PRISCA	OHIO8245	HELLFRUCHT	AMATEUR	PETO_238R	70320	HEINZ_1706	PERA	CF4	VENTURA	MOUNTAIN_SPRINGS	GCR161	BREEDING_LINE_DE_RUITER_83G38	PATHARKUCHI	FM_6203	MONEYMAKER_CF5	WALTER	CASTALIA	FLORADADE	VENDOR	MOSPOMORIST	LARGE_CHERRY_RED	NEW_YORKER	PI_114490	MOMOTARO	TAMINA_GS	RUTGER_MARGLOBE	LI_CHUN	SHERRY_TYPE	RHEINLANDS_RUHM	SEGYE	CO3	VFNT	EARLY_MECH	MONEYMAKER_CF_9	BONNY_BEST
SGN-U562601	86	.	T	G	53	MAF0.80;MS6;VSM1;CEF	AC=2;AF=0.2;MQ=245.70;BQ=36.23;GC=0|1:2,2;GP=0.50	RG:AC	0|1:10,1	0|1:1,1	.:.	.:.	.:.	.:.	.:.	.:.	.:.	.:.	.:.	.:.	.:.	.:.	.:.	.:.	.:.	.:.	.:.	.:.	.:.	.:.	.:.	.:.	.:.	.:.	.:.	.:.	.:.	.:.	.:.	.:.	.:.	.:.	.:.	.:.	.:.	.:.	.:.	.:.	.:.	.:.	.:.	.:.	.:.	.:.	.:.	.:.	.:.	.:.	.:.	.:.	.:.	.:.	.:.	.:.	.:.	.:.	.:.	.:.	.:.	.:.	.:.	.:.	.:.	.:.	.:.	.:.	.:.	.:.	.:.	.:.	.:.	.:.	.:.	.:.	.:.	.:.	.:.	.:.	.:.	.:.	.:.	.:.	.:.	.:.	.:.	.:.	.:.	.:.	.:.	.:.	.:.	.:.	.:.	.:.	.:.	.:.	.:.	.:.	.:.	.:.	.:.	.:.	.:.	.:.	.:.	.:.
SGN-U562601	343	.	G	C	62	MAF0.80;MS6;VSM1;CEF	AC=1;AF=0.1;MQ=244.95;BQ=42.18;GC=0|1:2,1;GP=0.33	RG:AC	0|1:13,1	0:2	.:.	.:.	.:.	.:.	.:.	.:.	.:.	.:.	.:.	.:.	.:.	.:.	.:.	.:.	.:.	.:.	.:.	.:.	.:.	.:.	.:.	.:.	.:.	.:.	.:.	.:.	.:.	.:.	.:.	.:.	.:.	.:.	.:.	.:.	.:.	.:.	.:.	.:.	.:.	.:.	.:.	.:.	.:.	.:.	.:.	.:.	.:.	.:.	.:.	.:.	.:.	.:.	.:.	.:.	.:.	.:.	.:.	.:.	.:.	.:.	.:.	.:.	.:.	.:.	.:.	.:.	.:.	.:.	.:.	.:.	.:.	.:.	.:.	.:.	.:.	.:.	.:.	.:.	.:.	.:.	.:.	.:.	.:.	.:.	.:.	.:.	.:.	.:.	.:.	.:.	.:.	.:.	.:.	.:.	.:.	.:.	.:.	.:.	.:.	.:.	.:.	.:.	.:.	.:.	.:.	.:.
SGN-U562604	193	.	C	G	45	MAF0.80;MS6;VSM1;CEF	AC=4;AF=0.4;MQ=145.34;BQ=39.16;GC=0|1:1,1;GP=0.50	RG:AC	1:4	0:5	.:.	.:.	.:.	.:.	.:.	.:.	.:.	.:.	.:.	.:.	.:.	.:.	.:.	.:.	.:.	.:.	.:.	.:.	.:.	.:.	.:.	.:.	.:.	.:.	.:.	.:.	.:.	.:.	.:.	.:.	.:.	.:.	.:.	.:.	.:.	.:.	.:.	.:.	.:.	.:.	.:.	.:.	.:.	.:.	.:.	.:.	.:.	.:.	.:.	.:.	.:.	.:.	.:.	.:.	.:.	.:.	.:.	.:.	.:.	.:.	.:.	.:.	.:.	.:.	.:.	.:.	.:.	.:.	.:.	.:.	.:.	.:.	.:.	.:.	.:.	.:.	.:.	.:.	.:.	.:.	.:.	.:.	.:.	.:.	.:.	.:.	.:.	.:.	.:.	.:.	.:.	.:.	.:.	.:.	.:.	.:.	.:.	.:.	.:.	.:.	.:.	.:.	.:.	.:.	.:.	.:.
SGN-U562604	263	.	G	A	82	CS60;MAF0.80;MS6;VSM1;CEF	AC=5;AF=0.4;MQ=122.55;BQ=40.33;GC=0|1:2,1;GP=0.33	RG:AC	1:5	0:7	0:2	.:.	.:.	.:.	.:.	.:.	.:.	.:.	.:.	.:.	.:.	.:.	.:.	.:.	.:.	.:.	.:.	.:.	.:.	.:.	.:.	.:.	.:.	.:.	.:.	.:.	.:.	.:.	.:.	.:.	.:.	.:.	.:.	.:.	.:.	.:.	.:.	.:.	.:.	.:.	.:.	.:.	.:.	.:.	.:.	.:.	.:.	.:.	.:.	.:.	.:.	.:.	.:.	.:.	.:.	.:.	.:.	.:.	.:.	.:.	.:.	.:.	.:.	.:.	.:.	.:.	.:.	.:.	.:.	.:.	.:.	.:.	.:.	.:.	.:.	.:.	.:.	.:.	.:.	.:.	.:.	.:.	.:.	.:.	.:.	.:.	.:.	.:.	.:.	.:.	.:.	.:.	.:.	.:.	.:.	.:.	.:.	.:.	.:.	.:.	.:.	.:.	.:.	.:.	.:.	.:.
SGN-U562604	293	.	G	A	82	CS60;MAF0.80;MS6;VSM1;CEF	AC=5;AF=0.4;MQ=122.55;BQ=45.82;GC=0|1:2,1;GP=0.33	RG:AC	1:5	0:7	0:2	.:.	.:.	.:.	.:.	.:.	.:.	.:.	.:.	.:.	.:.	.:.	.:.	.:.	.:.	.:.	.:.	.:.	.:.	.:.	.:.	.:.	.:.	.:.	.:.	.:.	.:.	.:.	.:.	.:.	.:.	.:.	.:.	.:.	.:.	.:.	.:.	.:.	.:.	.:.	.:.	.:.	.:.	.:.	.:.	.:.	.:.	.:.	.:.	.:.	.:.	.:.	.:.	.:.	.:.	.:.	.:.	.:.	.:.	.:.	.:.	.:.	.:.	.:.	.:.	.:.	.:.	.:.	.:.	.:.	.:.	.:.	.:.	.:.	.:.	.:.	.:.	.:.	.:.	.:.	.:.	.:.	.:.	.:.	.:.	.:.	.:.	.:.	.:.	.:.	.:.	.:.	.:.	.:.	.:.	.:.	.:.	.:.	.:.	.:.	.:.	.:.	.:.	.:.	.:.	.:.
SGN-U562604	308	.	G	A	81	CS60;MAF0.80;MS6;VSM1;CEF	AC=6;AF=0.4;MQ=124.29;BQ=39.61;GC=0|1:2,1;GP=0.33	RG:AC	1:6	0:7	0:1	.:.	.:.	.:.	.:.	.:.	.:.	.:.	.:.	.:.	.:.	.:.	.:.	.:.	.:.	.:.	.:.	.:.	.:.	.:.	.:.	.:.	.:.	.:.	.:.	.:.	.:.	.:.	.:.	.:.	.:.	.:.	.:.	.:.	.:.	.:.	.:.	.:.	.:.	.:.	.:.	.:.	.:.	.:.	.:.	.:.	.:.	.:.	.:.	.:.	.:.	.:.	.:.	.:.	.:.	.:.	.:.	.:.	.:.	.:.	.:.	.:.	.:.	.:.	.:.	.:.	.:.	.:.	.:.	.:.	.:.	.:.	.:.	.:.	.:.	.:.	.:.	.:.	.:.	.:.	.:.	.:.	.:.	.:.	.:.	.:.	.:.	.:.	.:.	.:.	.:.	.:.	.:.	.:.	.:.	.:.	.:.	.:.	.:.	.:.	.:.	.:.	.:.	.:.	.:.	.:.
SGN-U562604	314	.	T	A	81	CS60;MAF0.80;MS6;VSM1;CEF	AC=6;AF=0.4;MQ=120.45;BQ=40.49;GC=0|1:2,1;GP=0.33	RG:AC	1:6	0:7	0:2	.:.	.:.	.:.	.:.	.:.	.:.	.:.	.:.	.:.	.:.	.:.	.:.	.:.	.:.	.:.	.:.	.:.	.:.	.:.	.:.	.:.	.:.	.:.	.:.	.:.	.:.	.:.	.:.	.:.	.:.	.:.	.:.	.:.	.:.	.:.	.:.	.:.	.:.	.:.	.:.	.:.	.:.	.:.	.:.	.:.	.:.	.:.	.:.	.:.	.:.	.:.	.:.	.:.	.:.	.:.	.:.	.:.	.:.	.:.	.:.	.:.	.:.	.:.	.:.	.:.	.:.	.:.	.:.	.:.	.:.	.:.	.:.	.:.	.:.	.:.	.:.	.:.	.:.	.:.	.:.	.:.	.:.	.:.	.:.	.:.	.:.	.:.	.:.	.:.	.:.	.:.	.:.	.:.	.:.	.:.	.:.	.:.	.:.	.:.	.:.	.:.	.:.	.:.	.:.	.:.
SGN-U562604	333	.	A	G	68	CS60;MAF0.80;MS6;VSM1;CEF	AC=6;AF=0.4;MQ=124.29;BQ=40.34;GC=0|1:2,1;GP=0.33	RG:AC	1:6	0:7	0:1	.:.	.:.	.:.	.:.	.:.	.:.	.:.	.:.	.:.	.:.	.:.	.:.	.:.	.:.	.:.	.:.	.:.	.:.	.:.	.:.	.:.	.:.	.:.	.:.	.:.	.:.	.:.	.:.	.:.	.:.	.:.	.:.	.:.	.:.	.:.	.:.	.:.	.:.	.:.	.:.	.:.	.:.	.:.	.:.	.:.	.:.	.:.	.:.	.:.	.:.	.:.	.:.	.:.	.:.	.:.	.:.	.:.	.:.	.:.	.:.	.:.	.:.	.:.	.:.	.:.	.:.	.:.	.:.	.:.	.:.	.:.	.:.	.:.	.:.	.:.	.:.	.:.	.:.	.:.	.:.	.:.	.:.	.:.	.:.	.:.	.:.	.:.	.:.	.:.	.:.	.:.	.:.	.:.	.:.	.:.	.:.	.:.	.:.	.:.	.:.	.:.	.:.	.:.	.:.	.:.
SGN-U562604	418	.	T	C	83	UCR;MAF0.80;MS6;VSM1;CEF	AC=7;AF=0.5;MQ=131.73;BQ=43.31;GC=0|1:1,1;GP=0.50	RG:AC	1:7	0:7	.:.	.:.	.:.	.:.	.:.	.:.	.:.	.:.	.:.	.:.	.:.	.:.	.:.	.:.	.:.	.:.	.:.	.:.	.:.	.:.	.:.	.:.	.:.	.:.	.:.	.:.	.:.	.:.	.:.	.:.	.:.	.:.	.:.	.:.	.:.	.:.	.:.	.:.	.:.	.:.	.:.	.:.	.:.	.:.	.:.	.:.	.:.	.:.	.:.	.:.	.:.	.:.	.:.	.:.	.:.	.:.	.:.	.:.	.:.	.:.	.:.	.:.	.:.	.:.	.:.	.:.	.:.	.:.	.:.	.:.	.:.	.:.	.:.	.:.	.:.	.:.	.:.	.:.	.:.	.:.	.:.	.:.	.:.	.:.	.:.	.:.	.:.	.:.	.:.	.:.	.:.	.:.	.:.	.:.	.:.	.:.	.:.	.:.	.:.	.:.	.:.	.:.	.:.	.:.	.:.	.:.
SGN-U562604	502	.	C	T	81	MAF0.80;MS6;VSM1;CEF	AC=7;AF=0.5;MQ=135.58;BQ=43.22;GC=0|1:1,1;GP=0.50	RG:AC	1:7	0:6	.:.	.:.	.:.	.:.	.:.	.:.	.:.	.:.	.:.	.:.	.:.	.:.	.:.	.:.	.:.	.:.	.:.	.:.	.:.	.:.	.:.	.:.	.:.	.:.	.:.	.:.	.:.	.:.	.:.	.:.	.:.	.:.	.:.	.:.	.:.	.:.	.:.	.:.	.:.	.:.	.:.	.:.	.:.	.:.	.:.	.:.	.:.	.:.	.:.	.:.	.:.	.:.	.:.	.:.	.:.	.:.	.:.	.:.	.:.	.:.	.:.	.:.	.:.	.:.	.:.	.:.	.:.	.:.	.:.	.:.	.:.	.:.	.:.	.:.	.:.	.:.	.:.	.:.	.:.	.:.	.:.	.:.	.:.	.:.	.:.	.:.	.:.	.:.	.:.	.:.	.:.	.:.	.:.	.:.	.:.	.:.	.:.	.:.	.:.	.:.	.:.	.:.	.:.	.:.	.:.	.:.
SGN-U562604	841	.	A	G	69	MAF0.80;MS6;VSM1;CEF	AC=3;AF=0.2;MQ=133.96;BQ=32.53;GC=0|1:3,1;GP=0.25	RG:AC	1:3	0:2	0:7	0:1	.:.	.:.	.:.	.:.	.:.	.:.	.:.	.:.	.:.	.:.	.:.	.:.	.:.	.:.	.:.	.:.	.:.	.:.	.:.	.:.	.:.	.:.	.:.	.:.	.:.	.:.	.:.	.:.	.:.	.:.	.:.	.:.	.:.	.:.	.:.	.:.	.:.	.:.	.:.	.:.	.:.	.:.	.:.	.:.	.:.	.:.	.:.	.:.	.:.	.:.	.:.	.:.	.:.	.:.	.:.	.:.	.:.	.:.	.:.	.:.	.:.	.:.	.:.	.:.	.:.	.:.	.:.	.:.	.:.	.:.	.:.	.:.	.:.	.:.	.:.	.:.	.:.	.:.	.:.	.:.	.:.	.:.	.:.	.:.	.:.	.:.	.:.	.:.	.:.	.:.	.:.	.:.	.:.	.:.	.:.	.:.	.:.	.:.	.:.	.:.	.:.	.:.	.:.	.:.
SGN-U562604	905	.	C	T	49	CS60;MAF0.80;MS6;VSM1;CEF	AC=3;AF=0.3;MQ=146.95;BQ=30.75;GC=0|1:3,1;GP=0.25	RG:AC	1:3	0:1	0:5	0:1	.:.	.:.	.:.	.:.	.:.	.:.	.:.	.:.	.:.	.:.	.:.	.:.	.:.	.:.	.:.	.:.	.:.	.:.	.:.	.:.	.:.	.:.	.:.	.:.	.:.	.:.	.:.	.:.	.:.	.:.	.:.	.:.	.:.	.:.	.:.	.:.	.:.	.:.	.:.	.:.	.:.	.:.	.:.	.:.	.:.	.:.	.:.	.:.	.:.	.:.	.:.	.:.	.:.	.:.	.:.	.:.	.:.	.:.	.:.	.:.	.:.	.:.	.:.	.:.	.:.	.:.	.:.	.:.	.:.	.:.	.:.	.:.	.:.	.:.	.:.	.:.	.:.	.:.	.:.	.:.	.:.	.:.	.:.	.:.	.:.	.:.	.:.	.:.	.:.	.:.	.:.	.:.	.:.	.:.	.:.	.:.	.:.	.:.	.:.	.:.	.:.	.:.	.:.	.:.
SGN-U562604	958	.	T	C	54	CS60;MAF0.80;MS6;CEF	AC=4;AF=0.4;MQ=137.01;BQ=31.19;GC=0|1:2,2;GP=0.50	RG:AC	1:3	.:.	0|1:5,1	0:1	.:.	.:.	.:.	.:.	.:.	.:.	.:.	.:.	.:.	.:.	.:.	.:.	.:.	.:.	.:.	.:.	.:.	.:.	.:.	.:.	.:.	.:.	.:.	.:.	.:.	.:.	.:.	.:.	.:.	.:.	.:.	.:.	.:.	.:.	.:.	.:.	.:.	.:.	.:.	.:.	.:.	.:.	.:.	.:.	.:.	.:.	.:.	.:.	.:.	.:.	.:.	.:.	.:.	.:.	.:.	.:.	.:.	.:.	.:.	.:.	.:.	.:.	.:.	.:.	.:.	.:.	.:.	.:.	.:.	.:.	.:.	.:.	.:.	.:.	.:.	.:.	.:.	.:.	.:.	.:.	.:.	.:.	.:.	.:.	.:.	.:.	.:.	.:.	.:.	.:.	.:.	.:.	.:.	.:.	.:.	.:.	.:.	.:.	.:.	.:.	.:.	.:.	.:.	.:.
SGN-U562604	976	.	G	A	49	UCR;CS60;MS6;VSM2;CEF	AC=3;AF=0.2;MQ=125.98;BQ=29.48;GC=0|1:3,1;GP=0.25	RG:AC	0:3	.:.	0|1:5,3	0:1	.:.	.:.	.:.	.:.	.:.	.:.	.:.	.:.	.:.	.:.	.:.	.:.	.:.	.:.	.:.	.:.	.:.	.:.	.:.	.:.	.:.	.:.	.:.	.:.	.:.	.:.	.:.	.:.	.:.	.:.	.:.	.:.	.:.	.:.	.:.	.:.	.:.	.:.	.:.	.:.	.:.	.:.	.:.	.:.	.:.	.:.	.:.	.:.	.:.	.:.	.:.	.:.	.:.	.:.	.:.	.:.	.:.	.:.	.:.	.:.	.:.	.:.	.:.	.:.	.:.	.:.	.:.	.:.	.:.	.:.	.:.	.:.	.:.	.:.	.:.	.:.	.:.	.:.	.:.	.:.	.:.	.:.	.:.	.:.	.:.	.:.	.:.	.:.	.:.	.:.	.:.	.:.	.:.	.:.	.:.	.:.	.:.	.:.	.:.	.:.	.:.	.:.	.:.	.:.
SGN-U562604	991	.	T	C	49	UCR;CS60;MS6;VSM2;CEF	AC=6;AF=0.4;MQ=110.66;BQ=29.91;GC=0|1:3,1;GP=0.25	RG:AC	0:3	.:.	0|1:6,6	0:1	.:.	.:.	.:.	.:.	.:.	.:.	.:.	.:.	.:.	.:.	.:.	.:.	.:.	.:.	.:.	.:.	.:.	.:.	.:.	.:.	.:.	.:.	.:.	.:.	.:.	.:.	.:.	.:.	.:.	.:.	.:.	.:.	.:.	.:.	.:.	.:.	.:.	.:.	.:.	.:.	.:.	.:.	.:.	.:.	.:.	.:.	.:.	.:.	.:.	.:.	.:.	.:.	.:.	.:.	.:.	.:.	.:.	.:.	.:.	.:.	.:.	.:.	.:.	.:.	.:.	.:.	.:.	.:.	.:.	.:.	.:.	.:.	.:.	.:.	.:.	.:.	.:.	.:.	.:.	.:.	.:.	.:.	.:.	.:.	.:.	.:.	.:.	.:.	.:.	.:.	.:.	.:.	.:.	.:.	.:.	.:.	.:.	.:.	.:.	.:.	.:.	.:.	.:.	.:.
SGN-U562604	1267	.	T	A	50	UCR;CS60;MS6;VSM2;CEF	AC=3;AF=0.2;MQ=101.84;BQ=32.09;GC=0|1:3,1;GP=0.25	RG:AC	0:2	.:.	0|1:11,3	.:.	0:1	.:.	.:.	.:.	.:.	.:.	.:.	.:.	.:.	.:.	.:.	.:.	.:.	.:.	.:.	.:.	.:.	.:.	.:.	.:.	.:.	.:.	.:.	.:.	.:.	.:.	.:.	.:.	.:.	.:.	.:.	.:.	.:.	.:.	.:.	.:.	.:.	.:.	.:.	.:.	.:.	.:.	.:.	.:.	.:.	.:.	.:.	.:.	.:.	.:.	.:.	.:.	.:.	.:.	.:.	.:.	.:.	.:.	.:.	.:.	.:.	.:.	.:.	.:.	.:.	.:.	.:.	.:.	.:.	.:.	.:.	.:.	.:.	.:.	.:.	.:.	.:.	.:.	.:.	.:.	.:.	.:.	.:.	.:.	.:.	.:.	.:.	.:.	.:.	.:.	.:.	.:.	.:.	.:.	.:.	.:.	.:.	.:.	.:.	.:.	.:.	.:.	.:.	.:.
SGN-U562604	1273	.	T	A	47	UCR;CS60;MS6;VSM2;CEF	AC=3;AF=0.2;MQ=99.36;BQ=30.32;GC=0|1:3,1;GP=0.25	RG:AC	0:2	.:.	0|1:12,3	.:.	0:1	.:.	.:.	.:.	.:.	.:.	.:.	.:.	.:.	.:.	.:.	.:.	.:.	.:.	.:.	.:.	.:.	.:.	.:.	.:.	.:.	.:.	.:.	.:.	.:.	.:.	.:.	.:.	.:.	.:.	.:.	.:.	.:.	.:.	.:.	.:.	.:.	.:.	.:.	.:.	.:.	.:.	.:.	.:.	.:.	.:.	.:.	.:.	.:.	.:.	.:.	.:.	.:.	.:.	.:.	.:.	.:.	.:.	.:.	.:.	.:.	.:.	.:.	.:.	.:.	.:.	.:.	.:.	.:.	.:.	.:.	.:.	.:.	.:.	.:.	.:.	.:.	.:.	.:.	.:.	.:.	.:.	.:.	.:.	.:.	.:.	.:.	.:.	.:.	.:.	.:.	.:.	.:.	.:.	.:.	.:.	.:.	.:.	.:.	.:.	.:.	.:.	.:.	.:.
SGN-U562604	1379	.	A	G	51	UCR;CS60;MS6;VSM2;CEF	AC=6;AF=0.3;MQ=99.15;BQ=30.53;GC=0|1:3,1;GP=0.25	RG:AC	0:2	.:.	0|1:9,6	.:.	0:1	.:.	.:.	.:.	.:.	.:.	.:.	.:.	.:.	.:.	.:.	.:.	.:.	.:.	.:.	.:.	.:.	.:.	.:.	.:.	.:.	.:.	.:.	.:.	.:.	.:.	.:.	.:.	.:.	.:.	.:.	.:.	.:.	.:.	.:.	.:.	.:.	.:.	.:.	.:.	.:.	.:.	.:.	.:.	.:.	.:.	.:.	.:.	.:.	.:.	.:.	.:.	.:.	.:.	.:.	.:.	.:.	.:.	.:.	.:.	.:.	.:.	.:.	.:.	.:.	.:.	.:.	.:.	.:.	.:.	.:.	.:.	.:.	.:.	.:.	.:.	.:.	.:.	.:.	.:.	.:.	.:.	.:.	.:.	.:.	.:.	.:.	.:.	.:.	.:.	.:.	.:.	.:.	.:.	.:.	.:.	.:.	.:.	.:.	.:.	.:.	.:.	.:.	.:.
SGN-U562604	1380	.	C	G	50	UCR;CS60;MS6;VSM2;CEF	AC=5;AF=0.3;MQ=101.63;BQ=31.90;GC=0|1:3,1;GP=0.25	RG:AC	0:2	.:.	0|1:9,5	.:.	0:1	.:.	.:.	.:.	.:.	.:.	.:.	.:.	.:.	.:.	.:.	.:.	.:.	.:.	.:.	.:.	.:.	.:.	.:.	.:.	.:.	.:.	.:.	.:.	.:.	.:.	.:.	.:.	.:.	.:.	.:.	.:.	.:.	.:.	.:.	.:.	.:.	.:.	.:.	.:.	.:.	.:.	.:.	.:.	.:.	.:.	.:.	.:.	.:.	.:.	.:.	.:.	.:.	.:.	.:.	.:.	.:.	.:.	.:.	.:.	.:.	.:.	.:.	.:.	.:.	.:.	.:.	.:.	.:.	.:.	.:.	.:.	.:.	.:.	.:.	.:.	.:.	.:.	.:.	.:.	.:.	.:.	.:.	.:.	.:.	.:.	.:.	.:.	.:.	.:.	.:.	.:.	.:.	.:.	.:.	.:.	.:.	.:.	.:.	.:.	.:.	.:.	.:.	.:.
SGN-U562607	1317	.	G	IT	49	CL30;VKS;MS6;CEF	AC=7;AF=0.4;MQ=94.92;BQ=29.93;GC=0|1:2,2;GP=0.50	RG:AC	0|1:1,1	.:.	0|1:8,6	.:.	.:.	.:.	.:.	.:.	.:.	.:.	.:.	.:.	.:.	.:.	.:.	.:.	.:.	.:.	.:.	.:.	.:.	.:.	.:.	.:.	.:.	.:.	.:.	.:.	.:.	.:.	.:.	.:.	.:.	.:.	.:.	.:.	.:.	.:.	.:.	.:.	.:.	.:.	.:.	.:.	.:.	.:.	.:.	.:.	.:.	.:.	.:.	.:.	.:.	.:.	.:.	.:.	.:.	.:.	.:.	.:.	.:.	.:.	.:.	.:.	.:.	.:.	.:.	.:.	.:.	.:.	.:.	.:.	.:.	.:.	.:.	.:.	.:.	.:.	.:.	.:.	.:.	.:.	.:.	.:.	.:.	.:.	.:.	.:.	.:.	.:.	.:.	.:.	.:.	.:.	.:.	.:.	.:.	.:.	.:.	.:.	.:.	.:.	.:.	.:.	.:.	.:.	.:.	.:.
SGN-U562609	226	.	G	D2	68	VKS;MAF0.80;MS6;VSM1	AC=1;AF=0.0;MQ=128.74;BQ=31.53;GC=0|1:3,1;GP=0.25;EZ=BglI	RG:AC	0|1:16,1	0:8	0:61	.:.	.:.	.:.	.:.	.:.	.:.	.:.	.:.	.:.	.:.	.:.	.:.	.:.	.:.	.:.	.:.	.:.	.:.	.:.	.:.	.:.	.:.	.:.	.:.	.:.	.:.	.:.	.:.	.:.	.:.	.:.	.:.	.:.	.:.	.:.	.:.	.:.	.:.	.:.	.:.	.:.	.:.	.:.	.:.	.:.	.:.	.:.	.:.	.:.	.:.	.:.	.:.	.:.	.:.	.:.	.:.	.:.	.:.	.:.	.:.	.:.	.:.	.:.	.:.	.:.	.:.	.:.	.:.	.:.	.:.	.:.	.:.	.:.	.:.	.:.	.:.	.:.	.:.	.:.	.:.	.:.	.:.	.:.	.:.	.:.	.:.	.:.	.:.	.:.	.:.	.:.	.:.	.:.	.:.	.:.	.:.	.:.	.:.	.:.	.:.	.:.	.:.	.:.	.:.	.:.
SGN-U562609	927	.	T	C	51	MS6;VSM2;CEF	AC=47;AF=0.5;MQ=71.13;BQ=31.54;GC=0|1:3,1;GP=0.25	RG:AC	0:4	.:.	0|1:41,47	.:.	.:.	0:2	.:.	.:.	.:.	.:.	.:.	.:.	.:.	.:.	.:.	.:.	.:.	.:.	.:.	.:.	.:.	.:.	.:.	.:.	.:.	.:.	.:.	.:.	.:.	.:.	.:.	.:.	.:.	.:.	.:.	.:.	.:.	.:.	.:.	.:.	.:.	.:.	.:.	.:.	.:.	.:.	.:.	.:.	.:.	.:.	.:.	.:.	.:.	.:.	.:.	.:.	.:.	.:.	.:.	.:.	.:.	.:.	.:.	.:.	.:.	.:.	.:.	.:.	.:.	.:.	.:.	.:.	.:.	.:.	.:.	.:.	.:.	.:.	.:.	.:.	.:.	.:.	.:.	.:.	.:.	.:.	.:.	.:.	.:.	.:.	.:.	.:.	.:.	.:.	.:.	.:.	.:.	.:.	.:.	.:.	.:.	.:.	.:.	.:.	.:.	.:.	.:.	.:.
SGN-U562610	171	.	C	T	50	MAF0.80;MS6;VSM2;VSM1;CEF	AC=3;AF=0.5;MQ=162.72;BQ=31.88;GC=0|1:2,1;GP=0.33	RG:AC	0:2	0:1	1:3	.:.	.:.	.:.	.:.	.:.	.:.	.:.	.:.	.:.	.:.	.:.	.:.	.:.	.:.	.:.	.:.	.:.	.:.	.:.	.:.	.:.	.:.	.:.	.:.	.:.	.:.	.:.	.:.	.:.	.:.	.:.	.:.	.:.	.:.	.:.	.:.	.:.	.:.	.:.	.:.	.:.	.:.	.:.	.:.	.:.	.:.	.:.	.:.	.:.	.:.	.:.	.:.	.:.	.:.	.:.	.:.	.:.	.:.	.:.	.:.	.:.	.:.	.:.	.:.	.:.	.:.	.:.	.:.	.:.	.:.	.:.	.:.	.:.	.:.	.:.	.:.	.:.	.:.	.:.	.:.	.:.	.:.	.:.	.:.	.:.	.:.	.:.	.:.	.:.	.:.	.:.	.:.	.:.	.:.	.:.	.:.	.:.	.:.	.:.	.:.	.:.	.:.	.:.	.:.	.:.
SGN-U562612	419	.	A	C	51	MAF0.80;MS6;VSM2;VSM1;CEF	AC=83;AF=0.9;MQ=69.44;BQ=32.79;GC=0|1:1,1;GP=0.50	RG:AC	0:5	.:.	1:83	.:.	.:.	.:.	.:.	.:.	.:.	.:.	.:.	.:.	.:.	.:.	.:.	.:.	.:.	.:.	.:.	.:.	.:.	.:.	.:.	.:.	.:.	.:.	.:.	.:.	.:.	.:.	.:.	.:.	.:.	.:.	.:.	.:.	.:.	.:.	.:.	.:.	.:.	.:.	.:.	.:.	.:.	.:.	.:.	.:.	.:.	.:.	.:.	.:.	.:.	.:.	.:.	.:.	.:.	.:.	.:.	.:.	.:.	.:.	.:.	.:.	.:.	.:.	.:.	.:.	.:.	.:.	.:.	.:.	.:.	.:.	.:.	.:.	.:.	.:.	.:.	.:.	.:.	.:.	.:.	.:.	.:.	.:.	.:.	.:.	.:.	.:.	.:.	.:.	.:.	.:.	.:.	.:.	.:.	.:.	.:.	.:.	.:.	.:.	.:.	.:.	.:.	.:.	.:.	.:.
SGN-U562613	326	.	C	T	53	MAF0.80;MS6;VSM1;CEF	AC=2;AF=0.7;MQ=248.34;BQ=49.42;GC=0|1:1,1;GP=0.50	RG:AC	1:2	0:1	.:.	.:.	.:.	.:.	.:.	.:.	.:.	.:.	.:.	.:.	.:.	.:.	.:.	.:.	.:.	.:.	.:.	.:.	.:.	.:.	.:.	.:.	.:.	.:.	.:.	.:.	.:.	.:.	.:.	.:.	.:.	.:.	.:.	.:.	.:.	.:.	.:.	.:.	.:.	.:.	.:.	.:.	.:.	.:.	.:.	.:.	.:.	.:.	.:.	.:.	.:.	.:.	.:.	.:.	.:.	.:.	.:.	.:.	.:.	.:.	.:.	.:.	.:.	.:.	.:.	.:.	.:.	.:.	.:.	.:.	.:.	.:.	.:.	.:.	.:.	.:.	.:.	.:.	.:.	.:.	.:.	.:.	.:.	.:.	.:.	.:.	.:.	.:.	.:.	.:.	.:.	.:.	.:.	.:.	.:.	.:.	.:.	.:.	.:.	.:.	.:.	.:.	.:.	.:.	.:.	.:.
SGN-U562618	189	.	G	T	56	MAF0.80;MS6;VSM1;CEF	AC=1;AF=0.5;MQ=101.19;BQ=56.00;GC=0|1:1,1;GP=0.50	RG:AC	.:.	0|1:1,1	.:.	.:.	.:.	.:.	.:.	.:.	.:.	.:.	.:.	.:.	.:.	.:.	.:.	.:.	.:.	.:.	.:.	.:.	.:.	.:.	.:.	.:.	.:.	.:.	.:.	.:.	.:.	.:.	.:.	.:.	.:.	.:.	.:.	.:.	.:.	.:.	.:.	.:.	.:.	.:.	.:.	.:.	.:.	.:.	.:.	.:.	.:.	.:.	.:.	.:.	.:.	.:.	.:.	.:.	.:.	.:.	.:.	.:.	.:.	.:.	.:.	.:.	.:.	.:.	.:.	.:.	.:.	.:.	.:.	.:.	.:.	.:.	.:.	.:.	.:.	.:.	.:.	.:.	.:.	.:.	.:.	.:.	.:.	.:.	.:.	.:.	.:.	.:.	.:.	.:.	.:.	.:.	.:.	.:.	.:.	.:.	.:.	.:.	.:.	.:.	.:.	.:.	.:.	.:.	.:.	.:.
SGN-U562620	215	.	A	G	49	MAF0.80;MS6;VSM1;CEF	AC=9;AF=0.8;MQ=158.04;BQ=27.95;GC=1|0:3,1;GP=0.25	RG:AC	0|1:3,1	.:.	1:7	.:.	.:.	.:.	1:1	.:.	.:.	.:.	.:.	.:.	.:.	.:.	.:.	.:.	.:.	.:.	.:.	.:.	.:.	.:.	.:.	.:.	.:.	.:.	.:.	.:.	.:.	.:.	.:.	.:.	.:.	.:.	.:.	.:.	.:.	.:.	.:.	.:.	.:.	.:.	.:.	.:.	.:.	.:.	.:.	.:.	.:.	.:.	.:.	.:.	.:.	.:.	.:.	.:.	.:.	.:.	.:.	.:.	.:.	.:.	.:.	.:.	.:.	.:.	.:.	.:.	.:.	.:.	.:.	.:.	.:.	.:.	.:.	.:.	.:.	.:.	.:.	.:.	.:.	.:.	.:.	.:.	.:.	.:.	.:.	.:.	.:.	.:.	.:.	.:.	.:.	.:.	.:.	.:.	.:.	.:.	.:.	.:.	.:.	.:.	.:.	.:.	.:.	.:.	.:.	.:.
SGN-U562621	79	.	C	T	50	MAF0.80;MS6;VSM2;VSM1;CEF	AC=4;AF=0.6;MQ=166.04;BQ=32.66;GC=0|1:1,1;GP=0.50	RG:AC	0:3	.:.	1:4	.:.	.:.	.:.	.:.	.:.	.:.	.:.	.:.	.:.	.:.	.:.	.:.	.:.	.:.	.:.	.:.	.:.	.:.	.:.	.:.	.:.	.:.	.:.	.:.	.:.	.:.	.:.	.:.	.:.	.:.	.:.	.:.	.:.	.:.	.:.	.:.	.:.	.:.	.:.	.:.	.:.	.:.	.:.	.:.	.:.	.:.	.:.	.:.	.:.	.:.	.:.	.:.	.:.	.:.	.:.	.:.	.:.	.:.	.:.	.:.	.:.	.:.	.:.	.:.	.:.	.:.	.:.	.:.	.:.	.:.	.:.	.:.	.:.	.:.	.:.	.:.	.:.	.:.	.:.	.:.	.:.	.:.	.:.	.:.	.:.	.:.	.:.	.:.	.:.	.:.	.:.	.:.	.:.	.:.	.:.	.:.	.:.	.:.	.:.	.:.	.:.	.:.	.:.	.:.	.:.
SGN-U562621	176	.	C	T	72	CS60;MAF0.80;MS6;VSM1;CEF	AC=3;AF=0.2;MQ=147.00;BQ=38.72;GC=0|1:2,1;GP=0.33	RG:AC	1:3	0:3	0:12	.:.	.:.	.:.	.:.	.:.	.:.	.:.	.:.	.:.	.:.	.:.	.:.	.:.	.:.	.:.	.:.	.:.	.:.	.:.	.:.	.:.	.:.	.:.	.:.	.:.	.:.	.:.	.:.	.:.	.:.	.:.	.:.	.:.	.:.	.:.	.:.	.:.	.:.	.:.	.:.	.:.	.:.	.:.	.:.	.:.	.:.	.:.	.:.	.:.	.:.	.:.	.:.	.:.	.:.	.:.	.:.	.:.	.:.	.:.	.:.	.:.	.:.	.:.	.:.	.:.	.:.	.:.	.:.	.:.	.:.	.:.	.:.	.:.	.:.	.:.	.:.	.:.	.:.	.:.	.:.	.:.	.:.	.:.	.:.	.:.	.:.	.:.	.:.	.:.	.:.	.:.	.:.	.:.	.:.	.:.	.:.	.:.	.:.	.:.	.:.	.:.	.:.	.:.	.:.	.:.
SGN-U562621	185	.	C	T	78	CS60;MAF0.80;MS6;VSM1;CEF	AC=3;AF=0.2;MQ=147.00;BQ=39.07;GC=0|1:2,1;GP=0.33	RG:AC	1:3	0:3	0:12	.:.	.:.	.:.	.:.	.:.	.:.	.:.	.:.	.:.	.:.	.:.	.:.	.:.	.:.	.:.	.:.	.:.	.:.	.:.	.:.	.:.	.:.	.:.	.:.	.:.	.:.	.:.	.:.	.:.	.:.	.:.	.:.	.:.	.:.	.:.	.:.	.:.	.:.	.:.	.:.	.:.	.:.	.:.	.:.	.:.	.:.	.:.	.:.	.:.	.:.	.:.	.:.	.:.	.:.	.:.	.:.	.:.	.:.	.:.	.:.	.:.	.:.	.:.	.:.	.:.	.:.	.:.	.:.	.:.	.:.	.:.	.:.	.:.	.:.	.:.	.:.	.:.	.:.	.:.	.:.	.:.	.:.	.:.	.:.	.:.	.:.	.:.	.:.	.:.	.:.	.:.	.:.	.:.	.:.	.:.	.:.	.:.	.:.	.:.	.:.	.:.	.:.	.:.	.:.	.:.
SGN-U562621	206	.	A	D1	72	CS60;VKS;MAF0.80;MS6;VSM1;CEF	AC=3;AF=0.2;MQ=156.99;BQ=37.82;GC=0|1:2,1;GP=0.33	RG:AC	1:3	0:4	0:10	.:.	.:.	.:.	.:.	.:.	.:.	.:.	.:.	.:.	.:.	.:.	.:.	.:.	.:.	.:.	.:.	.:.	.:.	.:.	.:.	.:.	.:.	.:.	.:.	.:.	.:.	.:.	.:.	.:.	.:.	.:.	.:.	.:.	.:.	.:.	.:.	.:.	.:.	.:.	.:.	.:.	.:.	.:.	.:.	.:.	.:.	.:.	.:.	.:.	.:.	.:.	.:.	.:.	.:.	.:.	.:.	.:.	.:.	.:.	.:.	.:.	.:.	.:.	.:.	.:.	.:.	.:.	.:.	.:.	.:.	.:.	.:.	.:.	.:.	.:.	.:.	.:.	.:.	.:.	.:.	.:.	.:.	.:.	.:.	.:.	.:.	.:.	.:.	.:.	.:.	.:.	.:.	.:.	.:.	.:.	.:.	.:.	.:.	.:.	.:.	.:.	.:.	.:.	.:.	.:.
SGN-U562621	238	.	A	D1	78	CS60;VKS;MAF0.80;MS6;VSM1;CEF	AC=4;AF=0.2;MQ=148.70;BQ=36.20;GC=0|1:2,1;GP=0.33	RG:AC	1:4	0:4	0:14	.:.	.:.	.:.	.:.	.:.	.:.	.:.	.:.	.:.	.:.	.:.	.:.	.:.	.:.	.:.	.:.	.:.	.:.	.:.	.:.	.:.	.:.	.:.	.:.	.:.	.:.	.:.	.:.	.:.	.:.	.:.	.:.	.:.	.:.	.:.	.:.	.:.	.:.	.:.	.:.	.:.	.:.	.:.	.:.	.:.	.:.	.:.	.:.	.:.	.:.	.:.	.:.	.:.	.:.	.:.	.:.	.:.	.:.	.:.	.:.	.:.	.:.	.:.	.:.	.:.	.:.	.:.	.:.	.:.	.:.	.:.	.:.	.:.	.:.	.:.	.:.	.:.	.:.	.:.	.:.	.:.	.:.	.:.	.:.	.:.	.:.	.:.	.:.	.:.	.:.	.:.	.:.	.:.	.:.	.:.	.:.	.:.	.:.	.:.	.:.	.:.	.:.	.:.	.:.	.:.
SGN-U562621	262	.	C	T	78	CS60;MAF0.80;MS6;VSM1	AC=4;AF=0.2;MQ=148.70;BQ=38.53;GC=0|1:2,1;GP=0.33;EZ=EcoRI	RG:AC	1:4	0:4	0:14	.:.	.:.	.:.	.:.	.:.	.:.	.:.	.:.	.:.	.:.	.:.	.:.	.:.	.:.	.:.	.:.	.:.	.:.	.:.	.:.	.:.	.:.	.:.	.:.	.:.	.:.	.:.	.:.	.:.	.:.	.:.	.:.	.:.	.:.	.:.	.:.	.:.	.:.	.:.	.:.	.:.	.:.	.:.	.:.	.:.	.:.	.:.	.:.	.:.	.:.	.:.	.:.	.:.	.:.	.:.	.:.	.:.	.:.	.:.	.:.	.:.	.:.	.:.	.:.	.:.	.:.	.:.	.:.	.:.	.:.	.:.	.:.	.:.	.:.	.:.	.:.	.:.	.:.	.:.	.:.	.:.	.:.	.:.	.:.	.:.	.:.	.:.	.:.	.:.	.:.	.:.	.:.	.:.	.:.	.:.	.:.	.:.	.:.	.:.	.:.	.:.	.:.	.:.	.:.	.:.
SGN-U562621	279	.	G	A	78	CS60;MAF0.80;MS6;VSM1;CEF	AC=4;AF=0.2;MQ=167.96;BQ=38.27;GC=0|1:2,1;GP=0.33	RG:AC	1:4	0:4	0:9	.:.	.:.	.:.	.:.	.:.	.:.	.:.	.:.	.:.	.:.	.:.	.:.	.:.	.:.	.:.	.:.	.:.	.:.	.:.	.:.	.:.	.:.	.:.	.:.	.:.	.:.	.:.	.:.	.:.	.:.	.:.	.:.	.:.	.:.	.:.	.:.	.:.	.:.	.:.	.:.	.:.	.:.	.:.	.:.	.:.	.:.	.:.	.:.	.:.	.:.	.:.	.:.	.:.	.:.	.:.	.:.	.:.	.:.	.:.	.:.	.:.	.:.	.:.	.:.	.:.	.:.	.:.	.:.	.:.	.:.	.:.	.:.	.:.	.:.	.:.	.:.	.:.	.:.	.:.	.:.	.:.	.:.	.:.	.:.	.:.	.:.	.:.	.:.	.:.	.:.	.:.	.:.	.:.	.:.	.:.	.:.	.:.	.:.	.:.	.:.	.:.	.:.	.:.	.:.	.:.
SGN-U562621	394	.	A	T	78	UCR;CS60;MAF0.80;MS6;VSM1;CEF	AC=4;AF=0.2;MQ=146.86;BQ=34.22;GC=0|1:2,1;GP=0.33	RG:AC	1:4	0:3	0:14	.:.	.:.	.:.	.:.	.:.	.:.	.:.	.:.	.:.	.:.	.:.	.:.	.:.	.:.	.:.	.:.	.:.	.:.	.:.	.:.	.:.	.:.	.:.	.:.	.:.	.:.	.:.	.:.	.:.	.:.	.:.	.:.	.:.	.:.	.:.	.:.	.:.	.:.	.:.	.:.	.:.	.:.	.:.	.:.	.:.	.:.	.:.	.:.	.:.	.:.	.:.	.:.	.:.	.:.	.:.	.:.	.:.	.:.	.:.	.:.	.:.	.:.	.:.	.:.	.:.	.:.	.:.	.:.	.:.	.:.	.:.	.:.	.:.	.:.	.:.	.:.	.:.	.:.	.:.	.:.	.:.	.:.	.:.	.:.	.:.	.:.	.:.	.:.	.:.	.:.	.:.	.:.	.:.	.:.	.:.	.:.	.:.	.:.	.:.	.:.	.:.	.:.	.:.	.:.	.:.
SGN-U562621	395	.	A	G	85	UCR;CS60;MAF0.80;MS6;VSM1;CEF	AC=17;AF=0.8;MQ=146.86;BQ=34.59;GC=1|0:2,1;GP=0.33	RG:AC	0:4	1:3	1:14	.:.	.:.	.:.	.:.	.:.	.:.	.:.	.:.	.:.	.:.	.:.	.:.	.:.	.:.	.:.	.:.	.:.	.:.	.:.	.:.	.:.	.:.	.:.	.:.	.:.	.:.	.:.	.:.	.:.	.:.	.:.	.:.	.:.	.:.	.:.	.:.	.:.	.:.	.:.	.:.	.:.	.:.	.:.	.:.	.:.	.:.	.:.	.:.	.:.	.:.	.:.	.:.	.:.	.:.	.:.	.:.	.:.	.:.	.:.	.:.	.:.	.:.	.:.	.:.	.:.	.:.	.:.	.:.	.:.	.:.	.:.	.:.	.:.	.:.	.:.	.:.	.:.	.:.	.:.	.:.	.:.	.:.	.:.	.:.	.:.	.:.	.:.	.:.	.:.	.:.	.:.	.:.	.:.	.:.	.:.	.:.	.:.	.:.	.:.	.:.	.:.	.:.	.:.	.:.	.:.
SGN-U562621	655	.	A	G	58	UCR;MAF0.80;MS6;VSM1;CEF	AC=3;AF=0.1;MQ=132.60;BQ=31.04;GC=0|1:3,1;GP=0.25	RG:AC	1:3	0:2	0:15	.:.	.:.	.:.	.:.	0:1	.:.	.:.	.:.	.:.	.:.	.:.	.:.	.:.	.:.	.:.	.:.	.:.	.:.	.:.	.:.	.:.	.:.	.:.	.:.	.:.	.:.	.:.	.:.	.:.	.:.	.:.	.:.	.:.	.:.	.:.	.:.	.:.	.:.	.:.	.:.	.:.	.:.	.:.	.:.	.:.	.:.	.:.	.:.	.:.	.:.	.:.	.:.	.:.	.:.	.:.	.:.	.:.	.:.	.:.	.:.	.:.	.:.	.:.	.:.	.:.	.:.	.:.	.:.	.:.	.:.	.:.	.:.	.:.	.:.	.:.	.:.	.:.	.:.	.:.	.:.	.:.	.:.	.:.	.:.	.:.	.:.	.:.	.:.	.:.	.:.	.:.	.:.	.:.	.:.	.:.	.:.	.:.	.:.	.:.	.:.	.:.	.:.	.:.	.:.	.:.
SGN-U562622	287	.	T	C	49	MS6;VSM2;CEF	AC=5;AF=0.2;MQ=168.18;BQ=27.19;GC=0|1:3,1;GP=0.25	RG:AC	0:11	0:2	0|1:11,5	.:.	.:.	.:.	.:.	.:.	.:.	.:.	.:.	.:.	.:.	.:.	.:.	.:.	.:.	.:.	.:.	.:.	.:.	.:.	.:.	.:.	.:.	.:.	.:.	.:.	.:.	.:.	.:.	.:.	.:.	.:.	.:.	.:.	.:.	.:.	.:.	.:.	.:.	.:.	.:.	.:.	.:.	.:.	.:.	.:.	.:.	.:.	.:.	.:.	.:.	.:.	.:.	.:.	.:.	.:.	.:.	.:.	.:.	.:.	.:.	.:.	.:.	.:.	.:.	.:.	.:.	.:.	.:.	.:.	.:.	.:.	.:.	.:.	.:.	.:.	.:.	.:.	.:.	.:.	.:.	.:.	.:.	.:.	.:.	.:.	.:.	.:.	.:.	.:.	.:.	.:.	.:.	.:.	.:.	.:.	.:.	.:.	.:.	.:.	.:.	.:.	.:.	.:.	.:.	.:.
SGN-U562622	684	.	T	C	50	MS6;VSM2;CEF	AC=8;AF=0.4;MQ=111.73;BQ=31.65;GC=0|1:3,1;GP=0.25	RG:AC	0:3	.:.	0|1:10,8	.:.	.:.	.:.	.:.	.:.	0:1	.:.	.:.	.:.	.:.	.:.	.:.	.:.	.:.	.:.	.:.	.:.	.:.	.:.	.:.	.:.	.:.	.:.	.:.	.:.	.:.	.:.	.:.	.:.	.:.	.:.	.:.	.:.	.:.	.:.	.:.	.:.	.:.	.:.	.:.	.:.	.:.	.:.	.:.	.:.	.:.	.:.	.:.	.:.	.:.	.:.	.:.	.:.	.:.	.:.	.:.	.:.	.:.	.:.	.:.	.:.	.:.	.:.	.:.	.:.	.:.	.:.	.:.	.:.	.:.	.:.	.:.	.:.	.:.	.:.	.:.	.:.	.:.	.:.	.:.	.:.	.:.	.:.	.:.	.:.	.:.	.:.	.:.	.:.	.:.	.:.	.:.	.:.	.:.	.:.	.:.	.:.	.:.	.:.	.:.	.:.	.:.	.:.	.:.	.:.
SGN-U562622	923	.	T	G	50	UCR;MS6;VSM2;CEF	AC=10;AF=0.3;MQ=58.97;BQ=30.96;GC=0|1:2,1;GP=0.33	RG:AC	0:1	.:.	0|1:18,10	.:.	.:.	.:.	.:.	.:.	.:.	.:.	.:.	.:.	.:.	.:.	.:.	.:.	.:.	.:.	.:.	.:.	.:.	.:.	.:.	.:.	.:.	.:.	.:.	.:.	.:.	.:.	.:.	.:.	.:.	.:.	.:.	.:.	.:.	.:.	.:.	.:.	.:.	.:.	.:.	.:.	.:.	.:.	.:.	.:.	.:.	.:.	.:.	.:.	.:.	.:.	.:.	.:.	.:.	.:.	.:.	.:.	.:.	.:.	.:.	.:.	.:.	.:.	.:.	.:.	.:.	.:.	.:.	.:.	.:.	.:.	.:.	.:.	.:.	.:.	.:.	.:.	.:.	.:.	.:.	.:.	.:.	.:.	.:.	.:.	.:.	.:.	.:.	.:.	.:.	.:.	.:.	.:.	.:.	.:.	.:.	.:.	.:.	.:.	.:.	.:.	.:.	.:.	.:.	.:.
SGN-U562624	147	.	A	D2	78	VKS;MAF0.80;MS6;VSM1;CEF	AC=4;AF=0.3;MQ=108.57;BQ=42.08;GC=0|1:3,2;GP=0.40	RG:AC	0:7	1:3	0:2	1:1	.:.	.:.	.:.	.:.	.:.	0:1	.:.	.:.	.:.	.:.	.:.	.:.	.:.	.:.	.:.	.:.	.:.	.:.	.:.	.:.	.:.	.:.	.:.	.:.	.:.	.:.	.:.	.:.	.:.	.:.	.:.	.:.	.:.	.:.	.:.	.:.	.:.	.:.	.:.	.:.	.:.	.:.	.:.	.:.	.:.	.:.	.:.	.:.	.:.	.:.	.:.	.:.	.:.	.:.	.:.	.:.	.:.	.:.	.:.	.:.	.:.	.:.	.:.	.:.	.:.	.:.	.:.	.:.	.:.	.:.	.:.	.:.	.:.	.:.	.:.	.:.	.:.	.:.	.:.	.:.	.:.	.:.	.:.	.:.	.:.	.:.	.:.	.:.	.:.	.:.	.:.	.:.	.:.	.:.	.:.	.:.	.:.	.:.	.:.	.:.	.:.	.:.	.:.	.:.
SGN-U562631	1313	.	A	G	46	MS6;CEF	AC=6;AF=0.4;MQ=99.98;BQ=30.07;GC=0|1:2,2;GP=0.50	RG:AC	1:1	0:1	0|1:7,5	.:.	.:.	.:.	.:.	.:.	.:.	.:.	.:.	.:.	.:.	.:.	.:.	.:.	.:.	.:.	.:.	.:.	.:.	.:.	.:.	.:.	.:.	.:.	.:.	.:.	.:.	.:.	.:.	.:.	.:.	.:.	.:.	.:.	.:.	.:.	.:.	.:.	.:.	.:.	.:.	.:.	.:.	.:.	.:.	.:.	.:.	.:.	.:.	.:.	.:.	.:.	.:.	.:.	.:.	.:.	.:.	.:.	.:.	.:.	.:.	.:.	.:.	.:.	.:.	.:.	.:.	.:.	.:.	.:.	.:.	.:.	.:.	.:.	.:.	.:.	.:.	.:.	.:.	.:.	.:.	.:.	.:.	.:.	.:.	.:.	.:.	.:.	.:.	.:.	.:.	.:.	.:.	.:.	.:.	.:.	.:.	.:.	.:.	.:.	.:.	.:.	.:.	.:.	.:.	.:.
SGN-U562637	1911	.	T	C	49	MS6;VSM2;CEF	AC=9;AF=0.6;MQ=75.38;BQ=27.55;GC=1|0:2,1;GP=0.33	RG:AC	.:.	.:.	0|1:5,8	.:.	.:.	.:.	.:.	.:.	.:.	.:.	1:1	.:.	.:.	.:.	.:.	.:.	.:.	.:.	.:.	.:.	.:.	.:.	.:.	.:.	.:.	.:.	.:.	.:.	.:.	.:.	.:.	.:.	.:.	.:.	.:.	.:.	.:.	.:.	.:.	.:.	.:.	.:.	.:.	.:.	.:.	.:.	.:.	.:.	.:.	.:.	.:.	.:.	.:.	.:.	.:.	.:.	.:.	.:.	.:.	.:.	.:.	.:.	.:.	.:.	.:.	.:.	.:.	.:.	.:.	.:.	.:.	.:.	.:.	.:.	.:.	.:.	.:.	.:.	.:.	.:.	.:.	.:.	.:.	.:.	.:.	.:.	.:.	.:.	.:.	.:.	.:.	.:.	.:.	.:.	.:.	.:.	.:.	.:.	.:.	.:.	.:.	.:.	.:.	.:.	.:.	.:.	.:.	.:.
SGN-U562637	2106	.	G	A	48	MAF0.80;MS6;VSM2;CEF	AC=4;AF=0.1;MQ=58.75;BQ=31.34;GC=0|1:2,1;GP=0.33	RG:AC	.:.	.:.	0|1:24,4	.:.	.:.	.:.	.:.	.:.	.:.	.:.	0:1	.:.	.:.	.:.	.:.	.:.	.:.	.:.	.:.	.:.	.:.	.:.	.:.	.:.	.:.	.:.	.:.	.:.	.:.	.:.	.:.	.:.	.:.	.:.	.:.	.:.	.:.	.:.	.:.	.:.	.:.	.:.	.:.	.:.	.:.	.:.	.:.	.:.	.:.	.:.	.:.	.:.	.:.	.:.	.:.	.:.	.:.	.:.	.:.	.:.	.:.	.:.	.:.	.:.	.:.	.:.	.:.	.:.	.:.	.:.	.:.	.:.	.:.	.:.	.:.	.:.	.:.	.:.	.:.	.:.	.:.	.:.	.:.	.:.	.:.	.:.	.:.	.:.	.:.	.:.	.:.	.:.	.:.	.:.	.:.	.:.	.:.	.:.	.:.	.:.	.:.	.:.	.:.	.:.	.:.	.:.	.:.	.:.
SGN-U562637	2181	.	G	A	51	MS6;VSM2;CEF	AC=12;AF=0.3;MQ=53.48;BQ=31.20;GC=0|1:2,1;GP=0.33	RG:AC	.:.	.:.	0|1:28,12	.:.	.:.	.:.	.:.	.:.	.:.	.:.	0:1	.:.	.:.	.:.	.:.	.:.	.:.	.:.	.:.	.:.	.:.	.:.	.:.	.:.	.:.	.:.	.:.	.:.	.:.	.:.	.:.	.:.	.:.	.:.	.:.	.:.	.:.	.:.	.:.	.:.	.:.	.:.	.:.	.:.	.:.	.:.	.:.	.:.	.:.	.:.	.:.	.:.	.:.	.:.	.:.	.:.	.:.	.:.	.:.	.:.	.:.	.:.	.:.	.:.	.:.	.:.	.:.	.:.	.:.	.:.	.:.	.:.	.:.	.:.	.:.	.:.	.:.	.:.	.:.	.:.	.:.	.:.	.:.	.:.	.:.	.:.	.:.	.:.	.:.	.:.	.:.	.:.	.:.	.:.	.:.	.:.	.:.	.:.	.:.	.:.	.:.	.:.	.:.	.:.	.:.	.:.	.:.	.:.
SGN-U562637	2242	.	T	D2	50	VKS;MS6;VSM2;CEF	AC=16;AF=0.7;MQ=62.33;BQ=31.22;GC=1|0:2,1;GP=0.33	RG:AC	.:.	.:.	0|1:8,15	.:.	.:.	.:.	.:.	.:.	.:.	.:.	1:1	.:.	.:.	.:.	.:.	.:.	.:.	.:.	.:.	.:.	.:.	.:.	.:.	.:.	.:.	.:.	.:.	.:.	.:.	.:.	.:.	.:.	.:.	.:.	.:.	.:.	.:.	.:.	.:.	.:.	.:.	.:.	.:.	.:.	.:.	.:.	.:.	.:.	.:.	.:.	.:.	.:.	.:.	.:.	.:.	.:.	.:.	.:.	.:.	.:.	.:.	.:.	.:.	.:.	.:.	.:.	.:.	.:.	.:.	.:.	.:.	.:.	.:.	.:.	.:.	.:.	.:.	.:.	.:.	.:.	.:.	.:.	.:.	.:.	.:.	.:.	.:.	.:.	.:.	.:.	.:.	.:.	.:.	.:.	.:.	.:.	.:.	.:.	.:.	.:.	.:.	.:.	.:.	.:.	.:.	.:.	.:.	.:.
SGN-U562641	436	.	G	IA	49	UCR;VKS;MS6;VSM2;CEF	AC=9;AF=0.5;MQ=65.63;BQ=34.27;GC=0|1:2,1;GP=0.33	RG:AC	0:1	.:.	0|1:9,9	.:.	.:.	.:.	.:.	.:.	.:.	.:.	.:.	.:.	.:.	.:.	.:.	.:.	.:.	.:.	.:.	.:.	.:.	.:.	.:.	.:.	.:.	.:.	.:.	.:.	.:.	.:.	.:.	.:.	.:.	.:.	.:.	.:.	.:.	.:.	.:.	.:.	.:.	.:.	.:.	.:.	.:.	.:.	.:.	.:.	.:.	.:.	.:.	.:.	.:.	.:.	.:.	.:.	.:.	.:.	.:.	.:.	.:.	.:.	.:.	.:.	.:.	.:.	.:.	.:.	.:.	.:.	.:.	.:.	.:.	.:.	.:.	.:.	.:.	.:.	.:.	.:.	.:.	.:.	.:.	.:.	.:.	.:.	.:.	.:.	.:.	.:.	.:.	.:.	.:.	.:.	.:.	.:.	.:.	.:.	.:.	.:.	.:.	.:.	.:.	.:.	.:.	.:.	.:.	.:.
SGN-U562643	548	.	C	T	51	MAF0.80;MS6;VSM1;CEF	AC=1;AF=0.1;MQ=193.24;BQ=36.89;GC=0|1:2,1;GP=0.33	RG:AC	0:3	0:3	.:.	.:.	.:.	.:.	.:.	.:.	.:.	.:.	.:.	1:1	.:.	.:.	.:.	.:.	.:.	.:.	.:.	.:.	.:.	.:.	.:.	.:.	.:.	.:.	.:.	.:.	.:.	.:.	.:.	.:.	.:.	.:.	.:.	.:.	.:.	.:.	.:.	.:.	.:.	.:.	.:.	.:.	.:.	.:.	.:.	.:.	.:.	.:.	.:.	.:.	.:.	.:.	.:.	.:.	.:.	.:.	.:.	.:.	.:.	.:.	.:.	.:.	.:.	.:.	.:.	.:.	.:.	.:.	.:.	.:.	.:.	.:.	.:.	.:.	.:.	.:.	.:.	.:.	.:.	.:.	.:.	.:.	.:.	.:.	.:.	.:.	.:.	.:.	.:.	.:.	.:.	.:.	.:.	.:.	.:.	.:.	.:.	.:.	.:.	.:.	.:.	.:.	.:.	.:.	.:.	.:.
SGN-U562643	629	.	G	A	52	UCR;MAF0.80;MS6;VSM1;CEF	AC=3;AF=0.2;MQ=139.13;BQ=34.25;GC=0|1:3,1;GP=0.25	RG:AC	1:3	0:3	0:7	.:.	.:.	.:.	.:.	.:.	.:.	.:.	.:.	0:1	.:.	.:.	.:.	.:.	.:.	.:.	.:.	.:.	.:.	.:.	.:.	.:.	.:.	.:.	.:.	.:.	.:.	.:.	.:.	.:.	.:.	.:.	.:.	.:.	.:.	.:.	.:.	.:.	.:.	.:.	.:.	.:.	.:.	.:.	.:.	.:.	.:.	.:.	.:.	.:.	.:.	.:.	.:.	.:.	.:.	.:.	.:.	.:.	.:.	.:.	.:.	.:.	.:.	.:.	.:.	.:.	.:.	.:.	.:.	.:.	.:.	.:.	.:.	.:.	.:.	.:.	.:.	.:.	.:.	.:.	.:.	.:.	.:.	.:.	.:.	.:.	.:.	.:.	.:.	.:.	.:.	.:.	.:.	.:.	.:.	.:.	.:.	.:.	.:.	.:.	.:.	.:.	.:.	.:.	.:.	.:.
SGN-U562649	296	.	C	IAGTAAGAAA	48	UCR;VKS;MAF0.80;VSM1;CEF	AC=1;AF=0.0;MQ=136.50;BQ=35.45;GC=0|1:9,1;GP=0.10	RG:AC	0:13	0|1:1,1	0:55	0:1	.:.	.:.	.:.	.:.	.:.	.:.	0:1	.:.	0:1	0:1	0:1	0:2	.:.	.:.	.:.	.:.	.:.	.:.	.:.	.:.	.:.	.:.	.:.	.:.	.:.	.:.	.:.	.:.	.:.	.:.	.:.	.:.	.:.	.:.	.:.	.:.	.:.	.:.	.:.	.:.	.:.	.:.	.:.	.:.	.:.	.:.	.:.	.:.	.:.	.:.	.:.	.:.	.:.	.:.	.:.	.:.	.:.	.:.	.:.	.:.	.:.	.:.	.:.	.:.	.:.	.:.	.:.	.:.	.:.	.:.	.:.	.:.	.:.	.:.	.:.	.:.	.:.	.:.	.:.	.:.	.:.	.:.	.:.	.:.	.:.	.:.	.:.	.:.	.:.	.:.	.:.	.:.	.:.	.:.	.:.	.:.	.:.	.:.	.:.	.:.	.:.	.:.	.:.	.:.
SGN-U562649	897	.	T	A	49	CS60;MAF0.80;VSM2;CEF	AC=4;AF=0.1;MQ=112.15;BQ=30.32;GC=0|1:7,1;GP=0.12	RG:AC	0:6	0:2	0|1:49,4	.:.	.:.	.:.	.:.	.:.	0:1	.:.	0:1	.:.	.:.	0:1	.:.	0:1	.:.	.:.	.:.	.:.	.:.	.:.	.:.	.:.	.:.	.:.	.:.	.:.	.:.	.:.	.:.	.:.	.:.	.:.	.:.	.:.	.:.	.:.	.:.	.:.	.:.	.:.	.:.	.:.	.:.	.:.	.:.	.:.	.:.	.:.	.:.	.:.	.:.	.:.	.:.	.:.	.:.	.:.	.:.	.:.	.:.	.:.	.:.	.:.	.:.	.:.	.:.	.:.	.:.	.:.	.:.	.:.	.:.	.:.	.:.	.:.	.:.	.:.	.:.	.:.	.:.	.:.	.:.	.:.	.:.	.:.	.:.	.:.	.:.	.:.	.:.	.:.	.:.	.:.	.:.	.:.	.:.	.:.	.:.	.:.	.:.	.:.	.:.	.:.	.:.	.:.	.:.	.:.
SGN-U562649	899	.	A	D1	49	CS60;VKS;MAF0.80;VSM2;CEF	AC=6;AF=0.1;MQ=113.73;BQ=31.82;GC=0|1:7,1;GP=0.12	RG:AC	0:6	0:2	0|1:45,6	.:.	.:.	.:.	.:.	.:.	0:1	.:.	0:1	.:.	.:.	0:1	.:.	0:1	.:.	.:.	.:.	.:.	.:.	.:.	.:.	.:.	.:.	.:.	.:.	.:.	.:.	.:.	.:.	.:.	.:.	.:.	.:.	.:.	.:.	.:.	.:.	.:.	.:.	.:.	.:.	.:.	.:.	.:.	.:.	.:.	.:.	.:.	.:.	.:.	.:.	.:.	.:.	.:.	.:.	.:.	.:.	.:.	.:.	.:.	.:.	.:.	.:.	.:.	.:.	.:.	.:.	.:.	.:.	.:.	.:.	.:.	.:.	.:.	.:.	.:.	.:.	.:.	.:.	.:.	.:.	.:.	.:.	.:.	.:.	.:.	.:.	.:.	.:.	.:.	.:.	.:.	.:.	.:.	.:.	.:.	.:.	.:.	.:.	.:.	.:.	.:.	.:.	.:.	.:.	.:.
SGN-U562652	88	.	T	C	102	UCR;CS60;MAF0.80;MS6;VSM1;CEF	AC=12;AF=0.5;MQ=68.54;BQ=42.93;GC=1|0:4,1;GP=0.20	RG:AC	0:13	1:5	1:4	1:1	.:.	.:.	.:.	.:.	.:.	.:.	.:.	1:2	.:.	.:.	.:.	.:.	.:.	.:.	.:.	.:.	.:.	.:.	.:.	.:.	.:.	.:.	.:.	.:.	.:.	.:.	.:.	.:.	.:.	.:.	.:.	.:.	.:.	.:.	.:.	.:.	.:.	.:.	.:.	.:.	.:.	.:.	.:.	.:.	.:.	.:.	.:.	.:.	.:.	.:.	.:.	.:.	.:.	.:.	.:.	.:.	.:.	.:.	.:.	.:.	.:.	.:.	.:.	.:.	.:.	.:.	.:.	.:.	.:.	.:.	.:.	.:.	.:.	.:.	.:.	.:.	.:.	.:.	.:.	.:.	.:.	.:.	.:.	.:.	.:.	.:.	.:.	.:.	.:.	.:.	.:.	.:.	.:.	.:.	.:.	.:.	.:.	.:.	.:.	.:.	.:.	.:.	.:.	.:.
SGN-U562652	111	.	A	IT,ITT	115	UCR;CS60;VKS;MAF0.80;MS6;VSM1;CEF	AC=1,1;AF=0.0,0.0;MQ=73.63;BQ=45.18;GC=0|1|2:4,1,1;GP=0.33	RG:AC	0:14	0|1|2:5,1,1	.:.	0:1	.:.	.:.	.:.	.:.	.:.	.:.	.:.	0:2	.:.	.:.	.:.	.:.	.:.	.:.	.:.	.:.	.:.	.:.	.:.	.:.	.:.	.:.	.:.	.:.	.:.	.:.	.:.	.:.	.:.	.:.	.:.	.:.	.:.	.:.	.:.	.:.	.:.	.:.	.:.	.:.	.:.	.:.	.:.	.:.	.:.	.:.	.:.	.:.	.:.	.:.	.:.	.:.	.:.	.:.	.:.	.:.	.:.	.:.	.:.	.:.	.:.	.:.	.:.	.:.	.:.	.:.	.:.	.:.	.:.	.:.	.:.	.:.	.:.	.:.	.:.	.:.	.:.	.:.	.:.	.:.	.:.	.:.	.:.	.:.	.:.	.:.	.:.	.:.	.:.	.:.	.:.	.:.	.:.	.:.	.:.	.:.	.:.	.:.	.:.	.:.	.:.	.:.	.:.	.:.
SGN-U562652	115	.	A	D1,T	162	UCR;CS60;VKS;MAF0.80;MS6;VSM1;CEF	AC=2,7;AF=0.1,0.3;MQ=70.85;BQ=47.62;GC=2|1|0:3,2,1;GP=0.50	RG:AC	0:14	1|2:1,4	2:1	1:1	.:.	.:.	.:.	.:.	.:.	.:.	.:.	2:2	.:.	.:.	.:.	.:.	.:.	.:.	.:.	.:.	.:.	.:.	.:.	.:.	.:.	.:.	.:.	.:.	.:.	.:.	.:.	.:.	.:.	.:.	.:.	.:.	.:.	.:.	.:.	.:.	.:.	.:.	.:.	.:.	.:.	.:.	.:.	.:.	.:.	.:.	.:.	.:.	.:.	.:.	.:.	.:.	.:.	.:.	.:.	.:.	.:.	.:.	.:.	.:.	.:.	.:.	.:.	.:.	.:.	.:.	.:.	.:.	.:.	.:.	.:.	.:.	.:.	.:.	.:.	.:.	.:.	.:.	.:.	.:.	.:.	.:.	.:.	.:.	.:.	.:.	.:.	.:.	.:.	.:.	.:.	.:.	.:.	.:.	.:.	.:.	.:.	.:.	.:.	.:.	.:.	.:.	.:.	.:.
SGN-U562652	526	.	G	A	47	CS60;MAF0.80;MS6;VSM1	AC=3;AF=0.1;MQ=59.74;BQ=41.10;GC=1|0:2,1;GP=0.33;EZ=HindIII	RG:AC	0:19	1:2	.:.	.:.	.:.	.:.	.:.	.:.	.:.	.:.	.:.	1:1	.:.	.:.	.:.	.:.	.:.	.:.	.:.	.:.	.:.	.:.	.:.	.:.	.:.	.:.	.:.	.:.	.:.	.:.	.:.	.:.	.:.	.:.	.:.	.:.	.:.	.:.	.:.	.:.	.:.	.:.	.:.	.:.	.:.	.:.	.:.	.:.	.:.	.:.	.:.	.:.	.:.	.:.	.:.	.:.	.:.	.:.	.:.	.:.	.:.	.:.	.:.	.:.	.:.	.:.	.:.	.:.	.:.	.:.	.:.	.:.	.:.	.:.	.:.	.:.	.:.	.:.	.:.	.:.	.:.	.:.	.:.	.:.	.:.	.:.	.:.	.:.	.:.	.:.	.:.	.:.	.:.	.:.	.:.	.:.	.:.	.:.	.:.	.:.	.:.	.:.	.:.	.:.	.:.	.:.	.:.	.:.
SGN-U562652	528	.	T	C	45	CS60;MAF0.80;MS6;VSM1	AC=3;AF=0.1;MQ=59.74;BQ=42.22;GC=1|0:2,1;GP=0.33;EZ=HindIII	RG:AC	0:19	1:2	.:.	.:.	.:.	.:.	.:.	.:.	.:.	.:.	.:.	1:1	.:.	.:.	.:.	.:.	.:.	.:.	.:.	.:.	.:.	.:.	.:.	.:.	.:.	.:.	.:.	.:.	.:.	.:.	.:.	.:.	.:.	.:.	.:.	.:.	.:.	.:.	.:.	.:.	.:.	.:.	.:.	.:.	.:.	.:.	.:.	.:.	.:.	.:.	.:.	.:.	.:.	.:.	.:.	.:.	.:.	.:.	.:.	.:.	.:.	.:.	.:.	.:.	.:.	.:.	.:.	.:.	.:.	.:.	.:.	.:.	.:.	.:.	.:.	.:.	.:.	.:.	.:.	.:.	.:.	.:.	.:.	.:.	.:.	.:.	.:.	.:.	.:.	.:.	.:.	.:.	.:.	.:.	.:.	.:.	.:.	.:.	.:.	.:.	.:.	.:.	.:.	.:.	.:.	.:.	.:.	.:.
SGN-U562654	75	.	G	C	69	MAF0.80;MS6;VSM1;CEF	AC=9;AF=0.4;MQ=219.32;BQ=30.75;GC=1|0:3,1;GP=0.25	RG:AC	0:14	1:3	1:5	1:1	.:.	.:.	.:.	.:.	.:.	.:.	.:.	.:.	.:.	.:.	.:.	.:.	.:.	.:.	.:.	.:.	.:.	.:.	.:.	.:.	.:.	.:.	.:.	.:.	.:.	.:.	.:.	.:.	.:.	.:.	.:.	.:.	.:.	.:.	.:.	.:.	.:.	.:.	.:.	.:.	.:.	.:.	.:.	.:.	.:.	.:.	.:.	.:.	.:.	.:.	.:.	.:.	.:.	.:.	.:.	.:.	.:.	.:.	.:.	.:.	.:.	.:.	.:.	.:.	.:.	.:.	.:.	.:.	.:.	.:.	.:.	.:.	.:.	.:.	.:.	.:.	.:.	.:.	.:.	.:.	.:.	.:.	.:.	.:.	.:.	.:.	.:.	.:.	.:.	.:.	.:.	.:.	.:.	.:.	.:.	.:.	.:.	.:.	.:.	.:.	.:.	.:.	.:.	.:.
SGN-U562654	229	.	G	A	80	MAF0.80;MS6;VSM1;CEF	AC=19;AF=0.5;MQ=190.08;BQ=32.17;GC=1|0:3,1;GP=0.25	RG:AC	0:16	1:4	1:14	1:1	.:.	.:.	.:.	.:.	.:.	.:.	.:.	.:.	.:.	.:.	.:.	.:.	.:.	.:.	.:.	.:.	.:.	.:.	.:.	.:.	.:.	.:.	.:.	.:.	.:.	.:.	.:.	.:.	.:.	.:.	.:.	.:.	.:.	.:.	.:.	.:.	.:.	.:.	.:.	.:.	.:.	.:.	.:.	.:.	.:.	.:.	.:.	.:.	.:.	.:.	.:.	.:.	.:.	.:.	.:.	.:.	.:.	.:.	.:.	.:.	.:.	.:.	.:.	.:.	.:.	.:.	.:.	.:.	.:.	.:.	.:.	.:.	.:.	.:.	.:.	.:.	.:.	.:.	.:.	.:.	.:.	.:.	.:.	.:.	.:.	.:.	.:.	.:.	.:.	.:.	.:.	.:.	.:.	.:.	.:.	.:.	.:.	.:.	.:.	.:.	.:.	.:.	.:.	.:.
SGN-U562654	375	.	T	C	69	MAF0.80;MS6;VSM1;CEF	AC=18;AF=0.5;MQ=194.72;BQ=31.14;GC=1|0:3,1;GP=0.25	RG:AC	0:15	1:5	1:12	1:1	.:.	.:.	.:.	.:.	.:.	.:.	.:.	.:.	.:.	.:.	.:.	.:.	.:.	.:.	.:.	.:.	.:.	.:.	.:.	.:.	.:.	.:.	.:.	.:.	.:.	.:.	.:.	.:.	.:.	.:.	.:.	.:.	.:.	.:.	.:.	.:.	.:.	.:.	.:.	.:.	.:.	.:.	.:.	.:.	.:.	.:.	.:.	.:.	.:.	.:.	.:.	.:.	.:.	.:.	.:.	.:.	.:.	.:.	.:.	.:.	.:.	.:.	.:.	.:.	.:.	.:.	.:.	.:.	.:.	.:.	.:.	.:.	.:.	.:.	.:.	.:.	.:.	.:.	.:.	.:.	.:.	.:.	.:.	.:.	.:.	.:.	.:.	.:.	.:.	.:.	.:.	.:.	.:.	.:.	.:.	.:.	.:.	.:.	.:.	.:.	.:.	.:.	.:.	.:.
SGN-U562655	565	.	C	T	51	UCR;MAF0.80;MS6;VSM2;VSM1;CEF	AC=8;AF=0.7;MQ=62.14;BQ=36.10;GC=0|1:1,1;GP=0.50	RG:AC	.:.	0:3	1:8	.:.	.:.	.:.	.:.	.:.	.:.	.:.	.:.	.:.	.:.	.:.	.:.	.:.	.:.	.:.	.:.	.:.	.:.	.:.	.:.	.:.	.:.	.:.	.:.	.:.	.:.	.:.	.:.	.:.	.:.	.:.	.:.	.:.	.:.	.:.	.:.	.:.	.:.	.:.	.:.	.:.	.:.	.:.	.:.	.:.	.:.	.:.	.:.	.:.	.:.	.:.	.:.	.:.	.:.	.:.	.:.	.:.	.:.	.:.	.:.	.:.	.:.	.:.	.:.	.:.	.:.	.:.	.:.	.:.	.:.	.:.	.:.	.:.	.:.	.:.	.:.	.:.	.:.	.:.	.:.	.:.	.:.	.:.	.:.	.:.	.:.	.:.	.:.	.:.	.:.	.:.	.:.	.:.	.:.	.:.	.:.	.:.	.:.	.:.	.:.	.:.	.:.	.:.	.:.	.:.
SGN-U562655	697	.	A	G	51	UCR;MAF0.80;MS6;VSM2;VSM1;CEF	AC=18;AF=0.9;MQ=54.40;BQ=33.03;GC=0|1:1,1;GP=0.50	RG:AC	.:.	0:3	1:18	.:.	.:.	.:.	.:.	.:.	.:.	.:.	.:.	.:.	.:.	.:.	.:.	.:.	.:.	.:.	.:.	.:.	.:.	.:.	.:.	.:.	.:.	.:.	.:.	.:.	.:.	.:.	.:.	.:.	.:.	.:.	.:.	.:.	.:.	.:.	.:.	.:.	.:.	.:.	.:.	.:.	.:.	.:.	.:.	.:.	.:.	.:.	.:.	.:.	.:.	.:.	.:.	.:.	.:.	.:.	.:.	.:.	.:.	.:.	.:.	.:.	.:.	.:.	.:.	.:.	.:.	.:.	.:.	.:.	.:.	.:.	.:.	.:.	.:.	.:.	.:.	.:.	.:.	.:.	.:.	.:.	.:.	.:.	.:.	.:.	.:.	.:.	.:.	.:.	.:.	.:.	.:.	.:.	.:.	.:.	.:.	.:.	.:.	.:.	.:.	.:.	.:.	.:.	.:.	.:.
SGN-U562655	957	.	T	C	50	UCR;MAF0.80;MS6;VSM2;VSM1;CEF	AC=23;AF=0.9;MQ=68.40;BQ=31.02;GC=0|1:1,1;GP=0.50	RG:AC	.:.	0:2	1:23	.:.	.:.	.:.	.:.	.:.	.:.	.:.	.:.	.:.	.:.	.:.	.:.	.:.	.:.	.:.	.:.	.:.	.:.	.:.	.:.	.:.	.:.	.:.	.:.	.:.	.:.	.:.	.:.	.:.	.:.	.:.	.:.	.:.	.:.	.:.	.:.	.:.	.:.	.:.	.:.	.:.	.:.	.:.	.:.	.:.	.:.	.:.	.:.	.:.	.:.	.:.	.:.	.:.	.:.	.:.	.:.	.:.	.:.	.:.	.:.	.:.	.:.	.:.	.:.	.:.	.:.	.:.	.:.	.:.	.:.	.:.	.:.	.:.	.:.	.:.	.:.	.:.	.:.	.:.	.:.	.:.	.:.	.:.	.:.	.:.	.:.	.:.	.:.	.:.	.:.	.:.	.:.	.:.	.:.	.:.	.:.	.:.	.:.	.:.	.:.	.:.	.:.	.:.	.:.	.:.
SGN-U562656	133	.	G	A	84	CS60;MAF0.80;MS6;VSM1;CEF	AC=6;AF=0.5;MQ=186.31;BQ=35.59;GC=1|0:2,1;GP=0.33	RG:AC	0:5	1:1	1:5	.:.	.:.	.:.	.:.	.:.	.:.	.:.	.:.	.:.	.:.	.:.	.:.	.:.	.:.	.:.	.:.	.:.	.:.	.:.	.:.	.:.	.:.	.:.	.:.	.:.	.:.	.:.	.:.	.:.	.:.	.:.	.:.	.:.	.:.	.:.	.:.	.:.	.:.	.:.	.:.	.:.	.:.	.:.	.:.	.:.	.:.	.:.	.:.	.:.	.:.	.:.	.:.	.:.	.:.	.:.	.:.	.:.	.:.	.:.	.:.	.:.	.:.	.:.	.:.	.:.	.:.	.:.	.:.	.:.	.:.	.:.	.:.	.:.	.:.	.:.	.:.	.:.	.:.	.:.	.:.	.:.	.:.	.:.	.:.	.:.	.:.	.:.	.:.	.:.	.:.	.:.	.:.	.:.	.:.	.:.	.:.	.:.	.:.	.:.	.:.	.:.	.:.	.:.	.:.	.:.
SGN-U562656	184	.	C	A	76	CS60;MAF0.80;MS6;VSM1;CEF	AC=2;AF=0.3;MQ=231.88;BQ=45.96;GC=1|0:2,1;GP=0.33	RG:AC	0:5	1:1	1:1	.:.	.:.	.:.	.:.	.:.	.:.	.:.	.:.	.:.	.:.	.:.	.:.	.:.	.:.	.:.	.:.	.:.	.:.	.:.	.:.	.:.	.:.	.:.	.:.	.:.	.:.	.:.	.:.	.:.	.:.	.:.	.:.	.:.	.:.	.:.	.:.	.:.	.:.	.:.	.:.	.:.	.:.	.:.	.:.	.:.	.:.	.:.	.:.	.:.	.:.	.:.	.:.	.:.	.:.	.:.	.:.	.:.	.:.	.:.	.:.	.:.	.:.	.:.	.:.	.:.	.:.	.:.	.:.	.:.	.:.	.:.	.:.	.:.	.:.	.:.	.:.	.:.	.:.	.:.	.:.	.:.	.:.	.:.	.:.	.:.	.:.	.:.	.:.	.:.	.:.	.:.	.:.	.:.	.:.	.:.	.:.	.:.	.:.	.:.	.:.	.:.	.:.	.:.	.:.	.:.
SGN-U562656	262	.	A	T	80	MAF0.80;MS6;VSM1;CEF	AC=3;AF=0.4;MQ=217.08;BQ=41.15;GC=1|0:2,1;GP=0.33	RG:AC	0:5	1:1	1:2	.:.	.:.	.:.	.:.	.:.	.:.	.:.	.:.	.:.	.:.	.:.	.:.	.:.	.:.	.:.	.:.	.:.	.:.	.:.	.:.	.:.	.:.	.:.	.:.	.:.	.:.	.:.	.:.	.:.	.:.	.:.	.:.	.:.	.:.	.:.	.:.	.:.	.:.	.:.	.:.	.:.	.:.	.:.	.:.	.:.	.:.	.:.	.:.	.:.	.:.	.:.	.:.	.:.	.:.	.:.	.:.	.:.	.:.	.:.	.:.	.:.	.:.	.:.	.:.	.:.	.:.	.:.	.:.	.:.	.:.	.:.	.:.	.:.	.:.	.:.	.:.	.:.	.:.	.:.	.:.	.:.	.:.	.:.	.:.	.:.	.:.	.:.	.:.	.:.	.:.	.:.	.:.	.:.	.:.	.:.	.:.	.:.	.:.	.:.	.:.	.:.	.:.	.:.	.:.	.:.
SGN-U562656	442	.	C	T	73	MAF0.80;MS6;VSM1;CEF	AC=5;AF=0.5;MQ=195.06;BQ=38.68;GC=1|0:2,1;GP=0.33	RG:AC	0:5	1:1	1:4	.:.	.:.	.:.	.:.	.:.	.:.	.:.	.:.	.:.	.:.	.:.	.:.	.:.	.:.	.:.	.:.	.:.	.:.	.:.	.:.	.:.	.:.	.:.	.:.	.:.	.:.	.:.	.:.	.:.	.:.	.:.	.:.	.:.	.:.	.:.	.:.	.:.	.:.	.:.	.:.	.:.	.:.	.:.	.:.	.:.	.:.	.:.	.:.	.:.	.:.	.:.	.:.	.:.	.:.	.:.	.:.	.:.	.:.	.:.	.:.	.:.	.:.	.:.	.:.	.:.	.:.	.:.	.:.	.:.	.:.	.:.	.:.	.:.	.:.	.:.	.:.	.:.	.:.	.:.	.:.	.:.	.:.	.:.	.:.	.:.	.:.	.:.	.:.	.:.	.:.	.:.	.:.	.:.	.:.	.:.	.:.	.:.	.:.	.:.	.:.	.:.	.:.	.:.	.:.	.:.
SGN-U562656	532	.	G	A	65	UCR;MAF0.80;MS6;VSM1;CEF	AC=12;AF=0.7;MQ=151.47;BQ=34.59;GC=1|0:2,1;GP=0.33	RG:AC	0:5	1:1	1:11	.:.	.:.	.:.	.:.	.:.	.:.	.:.	.:.	.:.	.:.	.:.	.:.	.:.	.:.	.:.	.:.	.:.	.:.	.:.	.:.	.:.	.:.	.:.	.:.	.:.	.:.	.:.	.:.	.:.	.:.	.:.	.:.	.:.	.:.	.:.	.:.	.:.	.:.	.:.	.:.	.:.	.:.	.:.	.:.	.:.	.:.	.:.	.:.	.:.	.:.	.:.	.:.	.:.	.:.	.:.	.:.	.:.	.:.	.:.	.:.	.:.	.:.	.:.	.:.	.:.	.:.	.:.	.:.	.:.	.:.	.:.	.:.	.:.	.:.	.:.	.:.	.:.	.:.	.:.	.:.	.:.	.:.	.:.	.:.	.:.	.:.	.:.	.:.	.:.	.:.	.:.	.:.	.:.	.:.	.:.	.:.	.:.	.:.	.:.	.:.	.:.	.:.	.:.	.:.	.:.
SGN-U562656	1359	.	A	C	64	CL30;MAF0.80;MS6;VSM1;CEF	AC=4;AF=0.8;MQ=183.34;BQ=42.72;GC=1|0:3,1;GP=0.25	RG:AC	1:1	0:1	1:2	.:.	1:1	.:.	.:.	.:.	.:.	.:.	.:.	.:.	.:.	.:.	.:.	.:.	.:.	.:.	.:.	.:.	.:.	.:.	.:.	.:.	.:.	.:.	.:.	.:.	.:.	.:.	.:.	.:.	.:.	.:.	.:.	.:.	.:.	.:.	.:.	.:.	.:.	.:.	.:.	.:.	.:.	.:.	.:.	.:.	.:.	.:.	.:.	.:.	.:.	.:.	.:.	.:.	.:.	.:.	.:.	.:.	.:.	.:.	.:.	.:.	.:.	.:.	.:.	.:.	.:.	.:.	.:.	.:.	.:.	.:.	.:.	.:.	.:.	.:.	.:.	.:.	.:.	.:.	.:.	.:.	.:.	.:.	.:.	.:.	.:.	.:.	.:.	.:.	.:.	.:.	.:.	.:.	.:.	.:.	.:.	.:.	.:.	.:.	.:.	.:.	.:.	.:.	.:.	.:.
SGN-U562659	489	.	G	A	72	MS6;CEF	AC=4;AF=0.3;MQ=164.29;BQ=28.56;GC=0|1:3,2;GP=0.40	RG:AC	0:4	1:1	0|1:4,3	.:.	.:.	.:.	.:.	.:.	.:.	.:.	.:.	.:.	0:1	.:.	.:.	.:.	.:.	.:.	.:.	.:.	.:.	.:.	.:.	.:.	.:.	.:.	.:.	.:.	.:.	.:.	.:.	.:.	.:.	.:.	.:.	.:.	.:.	.:.	.:.	.:.	.:.	.:.	.:.	.:.	.:.	.:.	.:.	.:.	.:.	.:.	.:.	.:.	.:.	.:.	.:.	.:.	.:.	.:.	.:.	.:.	.:.	.:.	.:.	.:.	.:.	.:.	.:.	.:.	.:.	.:.	.:.	.:.	.:.	.:.	.:.	.:.	.:.	.:.	.:.	.:.	.:.	.:.	.:.	.:.	.:.	.:.	.:.	.:.	.:.	.:.	.:.	.:.	.:.	.:.	.:.	.:.	.:.	.:.	.:.	.:.	.:.	.:.	.:.	.:.	.:.	.:.	.:.	.:.
SGN-U562667	533	.	C	T	62	MAF0.80;MS6;VSM1;CEF	AC=1;AF=0.2;MQ=212.33;BQ=55.83;GC=0|1:2,1;GP=0.33	RG:AC	0|1:3,1	0:1	.:.	.:.	.:.	.:.	.:.	.:.	.:.	.:.	.:.	.:.	.:.	.:.	.:.	.:.	.:.	.:.	.:.	.:.	.:.	.:.	.:.	.:.	.:.	.:.	.:.	.:.	.:.	.:.	.:.	.:.	.:.	.:.	.:.	.:.	.:.	.:.	.:.	.:.	.:.	.:.	.:.	.:.	.:.	.:.	.:.	.:.	.:.	.:.	.:.	.:.	.:.	.:.	.:.	.:.	.:.	.:.	.:.	.:.	.:.	.:.	.:.	.:.	.:.	.:.	.:.	.:.	.:.	.:.	.:.	.:.	.:.	.:.	.:.	.:.	.:.	.:.	.:.	.:.	.:.	.:.	.:.	.:.	.:.	.:.	.:.	.:.	.:.	.:.	.:.	.:.	.:.	.:.	.:.	.:.	.:.	.:.	.:.	.:.	.:.	.:.	.:.	.:.	.:.	.:.	.:.	.:.
SGN-U562669	1381	.	A	D1	78	VKS;MAF0.80;MS6;VSM1;CEF	AC=3;AF=0.6;MQ=156.53;BQ=46.24;GC=1|0:2,1;GP=0.33	RG:AC	1:1	0:2	.:.	.:.	1:2	.:.	.:.	.:.	.:.	.:.	.:.	.:.	.:.	.:.	.:.	.:.	.:.	.:.	.:.	.:.	.:.	.:.	.:.	.:.	.:.	.:.	.:.	.:.	.:.	.:.	.:.	.:.	.:.	.:.	.:.	.:.	.:.	.:.	.:.	.:.	.:.	.:.	.:.	.:.	.:.	.:.	.:.	.:.	.:.	.:.	.:.	.:.	.:.	.:.	.:.	.:.	.:.	.:.	.:.	.:.	.:.	.:.	.:.	.:.	.:.	.:.	.:.	.:.	.:.	.:.	.:.	.:.	.:.	.:.	.:.	.:.	.:.	.:.	.:.	.:.	.:.	.:.	.:.	.:.	.:.	.:.	.:.	.:.	.:.	.:.	.:.	.:.	.:.	.:.	.:.	.:.	.:.	.:.	.:.	.:.	.:.	.:.	.:.	.:.	.:.	.:.	.:.	.:.
SGN-U562679	280	.	G	A	48	MAF0.80;MS6;VSM2;VSM1;CEF	AC=4;AF=0.5;MQ=174.27;BQ=32.02;GC=0|1:2,1;GP=0.33	RG:AC	0:2	0:2	1:4	.:.	.:.	.:.	.:.	.:.	.:.	.:.	.:.	.:.	.:.	.:.	.:.	.:.	.:.	.:.	.:.	.:.	.:.	.:.	.:.	.:.	.:.	.:.	.:.	.:.	.:.	.:.	.:.	.:.	.:.	.:.	.:.	.:.	.:.	.:.	.:.	.:.	.:.	.:.	.:.	.:.	.:.	.:.	.:.	.:.	.:.	.:.	.:.	.:.	.:.	.:.	.:.	.:.	.:.	.:.	.:.	.:.	.:.	.:.	.:.	.:.	.:.	.:.	.:.	.:.	.:.	.:.	.:.	.:.	.:.	.:.	.:.	.:.	.:.	.:.	.:.	.:.	.:.	.:.	.:.	.:.	.:.	.:.	.:.	.:.	.:.	.:.	.:.	.:.	.:.	.:.	.:.	.:.	.:.	.:.	.:.	.:.	.:.	.:.	.:.	.:.	.:.	.:.	.:.	.:.
SGN-U562679	414	.	C	T	49	CS60;MS6;VSM2;CEF	AC=3;AF=0.4;MQ=177.48;BQ=29.30;GC=0|1:3,1;GP=0.25	RG:AC	0:1	0:3	0|1:1,3	.:.	.:.	.:.	.:.	.:.	.:.	.:.	.:.	.:.	.:.	.:.	.:.	.:.	.:.	.:.	.:.	.:.	.:.	.:.	.:.	.:.	.:.	.:.	.:.	.:.	.:.	.:.	.:.	.:.	.:.	.:.	.:.	.:.	.:.	.:.	.:.	.:.	.:.	.:.	.:.	.:.	.:.	.:.	.:.	.:.	.:.	.:.	.:.	.:.	.:.	.:.	.:.	.:.	.:.	.:.	.:.	.:.	.:.	.:.	.:.	.:.	.:.	.:.	.:.	.:.	.:.	.:.	.:.	.:.	.:.	.:.	.:.	.:.	.:.	.:.	.:.	.:.	.:.	.:.	.:.	.:.	.:.	.:.	.:.	.:.	.:.	.:.	.:.	.:.	.:.	.:.	.:.	.:.	.:.	.:.	.:.	.:.	.:.	.:.	.:.	.:.	.:.	.:.	.:.	.:.
SGN-U562679	449	.	G	A	49	CS60;MAF0.80;MS6;VSM2;CEF	AC=6;AF=0.5;MQ=153.03;BQ=29.67;GC=0|1:3,1;GP=0.25	RG:AC	0:1	0:3	0|1:1,6	.:.	.:.	.:.	.:.	.:.	.:.	.:.	.:.	.:.	.:.	.:.	.:.	.:.	.:.	.:.	.:.	.:.	.:.	.:.	.:.	.:.	.:.	.:.	.:.	.:.	.:.	.:.	.:.	.:.	.:.	.:.	.:.	.:.	.:.	.:.	.:.	.:.	.:.	.:.	.:.	.:.	.:.	.:.	.:.	.:.	.:.	.:.	.:.	.:.	.:.	.:.	.:.	.:.	.:.	.:.	.:.	.:.	.:.	.:.	.:.	.:.	.:.	.:.	.:.	.:.	.:.	.:.	.:.	.:.	.:.	.:.	.:.	.:.	.:.	.:.	.:.	.:.	.:.	.:.	.:.	.:.	.:.	.:.	.:.	.:.	.:.	.:.	.:.	.:.	.:.	.:.	.:.	.:.	.:.	.:.	.:.	.:.	.:.	.:.	.:.	.:.	.:.	.:.	.:.	.:.
SGN-U562684	130	.	G	A	57	MAF0.80;MS6;VSM1;CEF	AC=2;AF=0.3;MQ=243.91;BQ=40.86;GC=0|1:1,1;GP=0.50	RG:AC	1:2	0:5	.:.	.:.	.:.	.:.	.:.	.:.	.:.	.:.	.:.	.:.	.:.	.:.	.:.	.:.	.:.	.:.	.:.	.:.	.:.	.:.	.:.	.:.	.:.	.:.	.:.	.:.	.:.	.:.	.:.	.:.	.:.	.:.	.:.	.:.	.:.	.:.	.:.	.:.	.:.	.:.	.:.	.:.	.:.	.:.	.:.	.:.	.:.	.:.	.:.	.:.	.:.	.:.	.:.	.:.	.:.	.:.	.:.	.:.	.:.	.:.	.:.	.:.	.:.	.:.	.:.	.:.	.:.	.:.	.:.	.:.	.:.	.:.	.:.	.:.	.:.	.:.	.:.	.:.	.:.	.:.	.:.	.:.	.:.	.:.	.:.	.:.	.:.	.:.	.:.	.:.	.:.	.:.	.:.	.:.	.:.	.:.	.:.	.:.	.:.	.:.	.:.	.:.	.:.	.:.	.:.	.:.
SGN-U562684	366	.	C	A	65	UCR;MAF0.80;MS6;VSM1	AC=2;AF=0.3;MQ=229.59;BQ=44.20;GC=0|1:2,1;GP=0.33;EZ=ClaI	RG:AC	1:2	0:4	0:1	.:.	.:.	.:.	.:.	.:.	.:.	.:.	.:.	.:.	.:.	.:.	.:.	.:.	.:.	.:.	.:.	.:.	.:.	.:.	.:.	.:.	.:.	.:.	.:.	.:.	.:.	.:.	.:.	.:.	.:.	.:.	.:.	.:.	.:.	.:.	.:.	.:.	.:.	.:.	.:.	.:.	.:.	.:.	.:.	.:.	.:.	.:.	.:.	.:.	.:.	.:.	.:.	.:.	.:.	.:.	.:.	.:.	.:.	.:.	.:.	.:.	.:.	.:.	.:.	.:.	.:.	.:.	.:.	.:.	.:.	.:.	.:.	.:.	.:.	.:.	.:.	.:.	.:.	.:.	.:.	.:.	.:.	.:.	.:.	.:.	.:.	.:.	.:.	.:.	.:.	.:.	.:.	.:.	.:.	.:.	.:.	.:.	.:.	.:.	.:.	.:.	.:.	.:.	.:.	.:.
SGN-U562686	273	.	A	T	51	UCR;MS6;VSM2;CEF	AC=8;AF=0.6;MQ=111.12;BQ=40.18;GC=0|1:3,1;GP=0.25	RG:AC	0:2	0:1	0|1:2,8	.:.	.:.	.:.	.:.	.:.	.:.	.:.	.:.	.:.	.:.	.:.	.:.	.:.	.:.	.:.	.:.	.:.	.:.	.:.	.:.	.:.	.:.	.:.	.:.	.:.	.:.	.:.	.:.	.:.	.:.	.:.	.:.	.:.	.:.	.:.	.:.	.:.	.:.	.:.	.:.	.:.	.:.	.:.	.:.	.:.	.:.	.:.	.:.	.:.	.:.	.:.	.:.	.:.	.:.	.:.	.:.	.:.	.:.	.:.	.:.	.:.	.:.	.:.	.:.	.:.	.:.	.:.	.:.	.:.	.:.	.:.	.:.	.:.	.:.	.:.	.:.	.:.	.:.	.:.	.:.	.:.	.:.	.:.	.:.	.:.	.:.	.:.	.:.	.:.	.:.	.:.	.:.	.:.	.:.	.:.	.:.	.:.	.:.	.:.	.:.	.:.	.:.	.:.	.:.	.:.
SGN-U562686	719	.	A	D5	68	VKS;MAF0.80;MS6;VSM1;CEF	AC=1;AF=0.1;MQ=145.79;BQ=43.71;GC=0|1:2,1;GP=0.33	RG:AC	0|1:6,1	.:.	0:11	.:.	.:.	.:.	.:.	.:.	.:.	.:.	.:.	.:.	.:.	.:.	.:.	.:.	.:.	.:.	.:.	.:.	.:.	.:.	.:.	.:.	.:.	.:.	.:.	.:.	.:.	.:.	.:.	.:.	.:.	.:.	.:.	.:.	.:.	.:.	.:.	.:.	.:.	.:.	.:.	.:.	.:.	.:.	.:.	.:.	.:.	.:.	.:.	.:.	.:.	.:.	.:.	.:.	.:.	.:.	.:.	.:.	.:.	.:.	.:.	.:.	.:.	.:.	.:.	.:.	.:.	.:.	.:.	.:.	.:.	.:.	.:.	.:.	.:.	.:.	.:.	.:.	.:.	.:.	.:.	.:.	.:.	.:.	.:.	.:.	.:.	.:.	.:.	.:.	.:.	.:.	.:.	.:.	.:.	.:.	.:.	.:.	.:.	.:.	.:.	.:.	.:.	.:.	.:.	.:.
SGN-U562690	119	.	A	D4	64	UCR;VKS;MAF0.80;MS6;VSM1;CEF	AC=5;AF=0.4;MQ=246.72;BQ=40.44;GC=0|1:3,3;GP=0.50	RG:AC	0|1:4,3	0|1:4,1	.:.	.:.	.:.	.:.	.:.	0:1	.:.	.:.	.:.	1:1	.:.	.:.	.:.	.:.	.:.	.:.	.:.	.:.	.:.	.:.	.:.	.:.	.:.	.:.	.:.	.:.	.:.	.:.	.:.	.:.	.:.	.:.	.:.	.:.	.:.	.:.	.:.	.:.	.:.	.:.	.:.	.:.	.:.	.:.	.:.	.:.	.:.	.:.	.:.	.:.	.:.	.:.	.:.	.:.	.:.	.:.	.:.	.:.	.:.	.:.	.:.	.:.	.:.	.:.	.:.	.:.	.:.	.:.	.:.	.:.	.:.	.:.	.:.	.:.	.:.	.:.	.:.	.:.	.:.	.:.	.:.	.:.	.:.	.:.	.:.	.:.	.:.	.:.	.:.	.:.	.:.	.:.	.:.	.:.	.:.	.:.	.:.	.:.	.:.	.:.	.:.	.:.	.:.	.:.	.:.	.:.
SGN-U562690	2046	.	A	D1	50	UCR;VKS;MAF0.80;MS6;VSM2;CEF	AC=8;AF=0.1;MQ=72.64;BQ=32.53;GC=0|1:3,1;GP=0.25	RG:AC	0:3	0:1	0|1:50,8	.:.	.:.	.:.	.:.	.:.	.:.	.:.	.:.	.:.	.:.	.:.	.:.	.:.	.:.	.:.	.:.	.:.	.:.	.:.	.:.	.:.	.:.	.:.	.:.	.:.	.:.	.:.	.:.	.:.	.:.	.:.	.:.	.:.	.:.	.:.	.:.	.:.	.:.	.:.	.:.	.:.	.:.	.:.	.:.	.:.	.:.	.:.	.:.	.:.	.:.	.:.	.:.	.:.	.:.	.:.	.:.	.:.	.:.	.:.	.:.	.:.	.:.	.:.	.:.	.:.	.:.	.:.	.:.	.:.	.:.	.:.	.:.	.:.	.:.	.:.	.:.	.:.	.:.	.:.	.:.	.:.	.:.	.:.	.:.	.:.	.:.	.:.	.:.	.:.	.:.	.:.	.:.	.:.	.:.	.:.	.:.	.:.	.:.	.:.	.:.	.:.	.:.	.:.	.:.	.:.
SGN-U562696	174	.	C	T	66	UCR;MAF0.80;MS6;VSM1;CEF	AC=3;AF=0.5;MQ=35.64;BQ=43.12;GC=1|0:2,1;GP=0.33	RG:AC	0:3	1:2	.:.	.:.	.:.	.:.	.:.	.:.	1:1	.:.	.:.	.:.	.:.	.:.	.:.	.:.	.:.	.:.	.:.	.:.	.:.	.:.	.:.	.:.	.:.	.:.	.:.	.:.	.:.	.:.	.:.	.:.	.:.	.:.	.:.	.:.	.:.	.:.	.:.	.:.	.:.	.:.	.:.	.:.	.:.	.:.	.:.	.:.	.:.	.:.	.:.	.:.	.:.	.:.	.:.	.:.	.:.	.:.	.:.	.:.	.:.	.:.	.:.	.:.	.:.	.:.	.:.	.:.	.:.	.:.	.:.	.:.	.:.	.:.	.:.	.:.	.:.	.:.	.:.	.:.	.:.	.:.	.:.	.:.	.:.	.:.	.:.	.:.	.:.	.:.	.:.	.:.	.:.	.:.	.:.	.:.	.:.	.:.	.:.	.:.	.:.	.:.	.:.	.:.	.:.	.:.	.:.	.:.
SGN-U562701	521	.	G	T	96	CS60;MAF0.80;MS6;VSM1;CEF	AC=15;AF=0.5;MQ=235.31;BQ=33.02;GC=0|1:3,1;GP=0.25	RG:AC	1:15	0:10	0:3	.:.	.:.	.:.	.:.	0:1	.:.	.:.	.:.	.:.	.:.	.:.	.:.	.:.	.:.	.:.	.:.	.:.	.:.	.:.	.:.	.:.	.:.	.:.	.:.	.:.	.:.	.:.	.:.	.:.	.:.	.:.	.:.	.:.	.:.	.:.	.:.	.:.	.:.	.:.	.:.	.:.	.:.	.:.	.:.	.:.	.:.	.:.	.:.	.:.	.:.	.:.	.:.	.:.	.:.	.:.	.:.	.:.	.:.	.:.	.:.	.:.	.:.	.:.	.:.	.:.	.:.	.:.	.:.	.:.	.:.	.:.	.:.	.:.	.:.	.:.	.:.	.:.	.:.	.:.	.:.	.:.	.:.	.:.	.:.	.:.	.:.	.:.	.:.	.:.	.:.	.:.	.:.	.:.	.:.	.:.	.:.	.:.	.:.	.:.	.:.	.:.	.:.	.:.	.:.	.:.
SGN-U562701	539	.	T	C	91	CS60;MAF0.80;MS6;VSM1;CEF	AC=15;AF=0.5;MQ=231.46;BQ=31.08;GC=0|1:3,1;GP=0.25	RG:AC	1:15	0:10	0:4	.:.	.:.	.:.	.:.	0:1	.:.	.:.	.:.	.:.	.:.	.:.	.:.	.:.	.:.	.:.	.:.	.:.	.:.	.:.	.:.	.:.	.:.	.:.	.:.	.:.	.:.	.:.	.:.	.:.	.:.	.:.	.:.	.:.	.:.	.:.	.:.	.:.	.:.	.:.	.:.	.:.	.:.	.:.	.:.	.:.	.:.	.:.	.:.	.:.	.:.	.:.	.:.	.:.	.:.	.:.	.:.	.:.	.:.	.:.	.:.	.:.	.:.	.:.	.:.	.:.	.:.	.:.	.:.	.:.	.:.	.:.	.:.	.:.	.:.	.:.	.:.	.:.	.:.	.:.	.:.	.:.	.:.	.:.	.:.	.:.	.:.	.:.	.:.	.:.	.:.	.:.	.:.	.:.	.:.	.:.	.:.	.:.	.:.	.:.	.:.	.:.	.:.	.:.	.:.	.:.
SGN-U562702	42	.	C	T	68	MAF0.80;MS6;VSM1;CEF	AC=1;AF=0.2;MQ=113.65;BQ=37.70;GC=0|1:1,1;GP=0.50	RG:AC	0|1:5,1	.:.	.:.	.:.	.:.	.:.	.:.	.:.	.:.	.:.	.:.	.:.	.:.	.:.	.:.	.:.	.:.	.:.	.:.	.:.	.:.	.:.	.:.	.:.	.:.	.:.	.:.	.:.	.:.	.:.	.:.	.:.	.:.	.:.	.:.	.:.	.:.	.:.	.:.	.:.	.:.	.:.	.:.	.:.	.:.	.:.	.:.	.:.	.:.	.:.	.:.	.:.	.:.	.:.	.:.	.:.	.:.	.:.	.:.	.:.	.:.	.:.	.:.	.:.	.:.	.:.	.:.	.:.	.:.	.:.	.:.	.:.	.:.	.:.	.:.	.:.	.:.	.:.	.:.	.:.	.:.	.:.	.:.	.:.	.:.	.:.	.:.	.:.	.:.	.:.	.:.	.:.	.:.	.:.	.:.	.:.	.:.	.:.	.:.	.:.	.:.	.:.	.:.	.:.	.:.	.:.	.:.	.:.
SGN-U562703	186	.	T	C	91	MAF0.80;MS6;VSM1;CEF	AC=5;AF=0.1;MQ=37.74;BQ=39.44;GC=1|0:3,2;GP=0.40	RG:AC	0:16	1:3	0:24	.:.	1:1	.:.	.:.	.:.	.:.	.:.	.:.	1:1	.:.	.:.	.:.	.:.	.:.	.:.	.:.	.:.	.:.	.:.	.:.	.:.	.:.	.:.	.:.	.:.	.:.	.:.	.:.	.:.	.:.	.:.	.:.	.:.	.:.	.:.	.:.	.:.	.:.	.:.	.:.	.:.	.:.	.:.	.:.	.:.	.:.	.:.	.:.	.:.	.:.	.:.	.:.	.:.	.:.	.:.	.:.	.:.	.:.	.:.	.:.	.:.	.:.	.:.	.:.	.:.	.:.	.:.	.:.	.:.	.:.	.:.	.:.	.:.	.:.	.:.	.:.	.:.	.:.	.:.	.:.	.:.	.:.	.:.	.:.	.:.	.:.	.:.	.:.	.:.	.:.	.:.	.:.	.:.	.:.	.:.	.:.	.:.	.:.	.:.	.:.	.:.	.:.	.:.	.:.	.:.
SGN-U562703	386	.	T	D1	62	UCR;VKS;MAF0.80;MS6;VSM1;CEF	AC=1;AF=0.0;MQ=54.09;BQ=47.49;GC=0|1:5,1;GP=0.17	RG:AC	0|1:15,1	0:3	.:.	.:.	0:2	0:1	.:.	.:.	.:.	.:.	.:.	0:2	.:.	.:.	.:.	.:.	.:.	.:.	.:.	.:.	.:.	.:.	.:.	.:.	.:.	.:.	.:.	.:.	.:.	.:.	.:.	.:.	.:.	.:.	.:.	.:.	.:.	.:.	.:.	.:.	.:.	.:.	.:.	.:.	.:.	.:.	.:.	.:.	.:.	.:.	.:.	.:.	.:.	.:.	.:.	.:.	.:.	.:.	.:.	.:.	.:.	.:.	.:.	.:.	.:.	.:.	.:.	.:.	.:.	.:.	.:.	.:.	.:.	.:.	.:.	.:.	.:.	.:.	.:.	.:.	.:.	.:.	.:.	.:.	.:.	.:.	.:.	.:.	.:.	.:.	.:.	.:.	.:.	.:.	.:.	.:.	.:.	.:.	.:.	.:.	.:.	.:.	.:.	.:.	.:.	.:.	.:.	.:.
SGN-U562703	446	.	T	G	94	UCR;MAF0.80;VSM1;CEF	AC=7;AF=0.1;MQ=32.16;BQ=34.52;GC=1|0:4,2;GP=0.33	RG:AC	0:15	1:3	0:93	.:.	1:2	1:1	.:.	.:.	.:.	.:.	.:.	1:1	.:.	.:.	.:.	.:.	.:.	.:.	.:.	.:.	.:.	.:.	.:.	.:.	.:.	.:.	.:.	.:.	.:.	.:.	.:.	.:.	.:.	.:.	.:.	.:.	.:.	.:.	.:.	.:.	.:.	.:.	.:.	.:.	.:.	.:.	.:.	.:.	.:.	.:.	.:.	.:.	.:.	.:.	.:.	.:.	.:.	.:.	.:.	.:.	.:.	.:.	.:.	.:.	.:.	.:.	.:.	.:.	.:.	.:.	.:.	.:.	.:.	.:.	.:.	.:.	.:.	.:.	.:.	.:.	.:.	.:.	.:.	.:.	.:.	.:.	.:.	.:.	.:.	.:.	.:.	.:.	.:.	.:.	.:.	.:.	.:.	.:.	.:.	.:.	.:.	.:.	.:.	.:.	.:.	.:.	.:.	.:.
SGN-U562703	676	.	A	T	82	MS6;VSM2;CEF	AC=12;AF=0.7;MQ=47.94;BQ=35.25;GC=1|0:2,1;GP=0.33	RG:AC	1:4	.:.	0|1:6,8	.:.	.:.	.:.	.:.	.:.	.:.	.:.	.:.	.:.	.:.	.:.	.:.	.:.	.:.	.:.	.:.	.:.	.:.	.:.	.:.	.:.	.:.	.:.	.:.	.:.	.:.	.:.	.:.	.:.	.:.	.:.	.:.	.:.	.:.	.:.	.:.	.:.	.:.	.:.	.:.	.:.	.:.	.:.	.:.	.:.	.:.	.:.	.:.	.:.	.:.	.:.	.:.	.:.	.:.	.:.	.:.	.:.	.:.	.:.	.:.	.:.	.:.	.:.	.:.	.:.	.:.	.:.	.:.	.:.	.:.	.:.	.:.	.:.	.:.	.:.	.:.	.:.	.:.	.:.	.:.	.:.	.:.	.:.	.:.	.:.	.:.	.:.	.:.	.:.	.:.	.:.	.:.	.:.	.:.	.:.	.:.	.:.	.:.	.:.	.:.	.:.	.:.	.:.	.:.	.:.
SGN-U562704	97	.	A	G	50	MAF0.80;VSM2;CEF	AC=3;AF=0.0;MQ=30.60;BQ=32.46;GC=0|1:6,1;GP=0.14	RG:AC	0:1	0:4	0|1:64,3	.:.	0:1	.:.	.:.	.:.	.:.	.:.	.:.	.:.	.:.	.:.	.:.	0:1	0:1	.:.	.:.	.:.	.:.	.:.	.:.	.:.	.:.	.:.	.:.	.:.	.:.	.:.	.:.	.:.	.:.	.:.	.:.	.:.	.:.	.:.	.:.	.:.	.:.	.:.	.:.	.:.	.:.	.:.	.:.	.:.	.:.	.:.	.:.	.:.	.:.	.:.	.:.	.:.	.:.	.:.	.:.	.:.	.:.	.:.	.:.	.:.	.:.	.:.	.:.	.:.	.:.	.:.	.:.	.:.	.:.	.:.	.:.	.:.	.:.	.:.	.:.	.:.	.:.	.:.	.:.	.:.	.:.	.:.	.:.	.:.	.:.	.:.	.:.	.:.	.:.	.:.	.:.	.:.	.:.	.:.	.:.	.:.	.:.	.:.	.:.	.:.	.:.	.:.	.:.	.:.
SGN-U562717	226	.	T	G	59	UCR;MAF0.80;MS6;VSM1;CEF	AC=1;AF=0.1;MQ=49.79;BQ=62.21;GC=0|1:1,1;GP=0.50	RG:AC	.:.	0|1:7,1	.:.	.:.	.:.	.:.	.:.	.:.	.:.	.:.	.:.	.:.	.:.	.:.	.:.	.:.	.:.	.:.	.:.	.:.	.:.	.:.	.:.	.:.	.:.	.:.	.:.	.:.	.:.	.:.	.:.	.:.	.:.	.:.	.:.	.:.	.:.	.:.	.:.	.:.	.:.	.:.	.:.	.:.	.:.	.:.	.:.	.:.	.:.	.:.	.:.	.:.	.:.	.:.	.:.	.:.	.:.	.:.	.:.	.:.	.:.	.:.	.:.	.:.	.:.	.:.	.:.	.:.	.:.	.:.	.:.	.:.	.:.	.:.	.:.	.:.	.:.	.:.	.:.	.:.	.:.	.:.	.:.	.:.	.:.	.:.	.:.	.:.	.:.	.:.	.:.	.:.	.:.	.:.	.:.	.:.	.:.	.:.	.:.	.:.	.:.	.:.	.:.	.:.	.:.	.:.	.:.	.:.
SGN-U562717	833	.	C	D3,T	143	VKS;MAF0.80;MS6;VSM1;CEF	AC=1,12;AF=0.1,0.9;MQ=79.68;BQ=38.19;GC=2|1:2,1;GP=0.33	RG:AC	.:.	1|2:1,2	2:10	.:.	.:.	.:.	.:.	.:.	.:.	.:.	.:.	.:.	.:.	.:.	.:.	.:.	.:.	.:.	.:.	.:.	.:.	.:.	.:.	.:.	.:.	.:.	.:.	.:.	.:.	.:.	.:.	.:.	.:.	.:.	.:.	.:.	.:.	.:.	.:.	.:.	.:.	.:.	.:.	.:.	.:.	.:.	.:.	.:.	.:.	.:.	.:.	.:.	.:.	.:.	.:.	.:.	.:.	.:.	.:.	.:.	.:.	.:.	.:.	.:.	.:.	.:.	.:.	.:.	.:.	.:.	.:.	.:.	.:.	.:.	.:.	.:.	.:.	.:.	.:.	.:.	.:.	.:.	.:.	.:.	.:.	.:.	.:.	.:.	.:.	.:.	.:.	.:.	.:.	.:.	.:.	.:.	.:.	.:.	.:.	.:.	.:.	.:.	.:.	.:.	.:.	.:.	.:.	.:.
SGN-U562717	1686	.	T	C	49	MAF0.80;MS6;VSM2;CEF	AC=4;AF=0.0;MQ=42.29;BQ=30.44;GC=0|1:2,1;GP=0.33	RG:AC	.:.	0:1	0|1:136,4	.:.	.:.	.:.	.:.	.:.	.:.	.:.	.:.	.:.	.:.	.:.	.:.	.:.	.:.	.:.	.:.	.:.	.:.	.:.	.:.	.:.	.:.	.:.	.:.	.:.	.:.	.:.	.:.	.:.	.:.	.:.	.:.	.:.	.:.	.:.	.:.	.:.	.:.	.:.	.:.	.:.	.:.	.:.	.:.	.:.	.:.	.:.	.:.	.:.	.:.	.:.	.:.	.:.	.:.	.:.	.:.	.:.	.:.	.:.	.:.	.:.	.:.	.:.	.:.	.:.	.:.	.:.	.:.	.:.	.:.	.:.	.:.	.:.	.:.	.:.	.:.	.:.	.:.	.:.	.:.	.:.	.:.	.:.	.:.	.:.	.:.	.:.	.:.	.:.	.:.	.:.	.:.	.:.	.:.	.:.	.:.	.:.	.:.	.:.	.:.	.:.	.:.	.:.	.:.	.:.
SGN-U562719	56	.	G	IA,A	135	CS60;VKS;MAF0.80;MS6;CEF	AC=6,8;AF=0.0,0.1;MQ=47.99;BQ=33.47;GC=0|1|2:3,2,1;GP=0.50	RG:AC	0:2	0|1:6,1	0|1|2:106,5,8	.:.	.:.	.:.	.:.	.:.	.:.	.:.	.:.	.:.	.:.	.:.	.:.	.:.	.:.	.:.	.:.	.:.	.:.	.:.	.:.	.:.	.:.	.:.	.:.	.:.	.:.	.:.	.:.	.:.	.:.	.:.	.:.	.:.	.:.	.:.	.:.	.:.	.:.	.:.	.:.	.:.	.:.	.:.	.:.	.:.	.:.	.:.	.:.	.:.	.:.	.:.	.:.	.:.	.:.	.:.	.:.	.:.	.:.	.:.	.:.	.:.	.:.	.:.	.:.	.:.	.:.	.:.	.:.	.:.	.:.	.:.	.:.	.:.	.:.	.:.	.:.	.:.	.:.	.:.	.:.	.:.	.:.	.:.	.:.	.:.	.:.	.:.	.:.	.:.	.:.	.:.	.:.	.:.	.:.	.:.	.:.	.:.	.:.	.:.	.:.	.:.	.:.	.:.	.:.	.:.
SGN-U562719	57	.	A	D1,G	97	CS60;VKS;MAF0.80;MS6;VSM2;CEF	AC=5,6;AF=0.0,0.1;MQ=47.78;BQ=33.78;GC=0|1|2:3,1,1;GP=0.40	RG:AC	0:2	0:6	0|1|2:99,5,6	.:.	.:.	.:.	.:.	.:.	.:.	.:.	.:.	.:.	.:.	.:.	.:.	.:.	.:.	.:.	.:.	.:.	.:.	.:.	.:.	.:.	.:.	.:.	.:.	.:.	.:.	.:.	.:.	.:.	.:.	.:.	.:.	.:.	.:.	.:.	.:.	.:.	.:.	.:.	.:.	.:.	.:.	.:.	.:.	.:.	.:.	.:.	.:.	.:.	.:.	.:.	.:.	.:.	.:.	.:.	.:.	.:.	.:.	.:.	.:.	.:.	.:.	.:.	.:.	.:.	.:.	.:.	.:.	.:.	.:.	.:.	.:.	.:.	.:.	.:.	.:.	.:.	.:.	.:.	.:.	.:.	.:.	.:.	.:.	.:.	.:.	.:.	.:.	.:.	.:.	.:.	.:.	.:.	.:.	.:.	.:.	.:.	.:.	.:.	.:.	.:.	.:.	.:.	.:.	.:.
SGN-U562719	65	.	A	T	49	CS60;MAF0.80;MS6;VSM2;CEF	AC=7;AF=0.1;MQ=50.17;BQ=33.74;GC=0|1:3,1;GP=0.25	RG:AC	0:2	0:7	0|1:88,7	.:.	.:.	.:.	.:.	.:.	.:.	.:.	.:.	.:.	.:.	.:.	.:.	.:.	.:.	.:.	.:.	.:.	.:.	.:.	.:.	.:.	.:.	.:.	.:.	.:.	.:.	.:.	.:.	.:.	.:.	.:.	.:.	.:.	.:.	.:.	.:.	.:.	.:.	.:.	.:.	.:.	.:.	.:.	.:.	.:.	.:.	.:.	.:.	.:.	.:.	.:.	.:.	.:.	.:.	.:.	.:.	.:.	.:.	.:.	.:.	.:.	.:.	.:.	.:.	.:.	.:.	.:.	.:.	.:.	.:.	.:.	.:.	.:.	.:.	.:.	.:.	.:.	.:.	.:.	.:.	.:.	.:.	.:.	.:.	.:.	.:.	.:.	.:.	.:.	.:.	.:.	.:.	.:.	.:.	.:.	.:.	.:.	.:.	.:.	.:.	.:.	.:.	.:.	.:.	.:.
SGN-U562719	66	.	T	A	50	CS60;MAF0.80;MS6;VSM2;CEF	AC=11;AF=0.1;MQ=49.84;BQ=32.53;GC=0|1:3,1;GP=0.25	RG:AC	0:2	0:7	0|1:87,11	.:.	.:.	.:.	.:.	.:.	.:.	.:.	.:.	.:.	.:.	.:.	.:.	.:.	.:.	.:.	.:.	.:.	.:.	.:.	.:.	.:.	.:.	.:.	.:.	.:.	.:.	.:.	.:.	.:.	.:.	.:.	.:.	.:.	.:.	.:.	.:.	.:.	.:.	.:.	.:.	.:.	.:.	.:.	.:.	.:.	.:.	.:.	.:.	.:.	.:.	.:.	.:.	.:.	.:.	.:.	.:.	.:.	.:.	.:.	.:.	.:.	.:.	.:.	.:.	.:.	.:.	.:.	.:.	.:.	.:.	.:.	.:.	.:.	.:.	.:.	.:.	.:.	.:.	.:.	.:.	.:.	.:.	.:.	.:.	.:.	.:.	.:.	.:.	.:.	.:.	.:.	.:.	.:.	.:.	.:.	.:.	.:.	.:.	.:.	.:.	.:.	.:.	.:.	.:.	.:.
SGN-U562719	305	.	A	G	47	MAF0.80;MS6;VSM2;CEF	AC=3;AF=0.0;MQ=40.66;BQ=32.84;GC=0|1:3,1;GP=0.25	RG:AC	0:2	0:9	0|1:184,3	.:.	.:.	.:.	.:.	.:.	.:.	.:.	.:.	.:.	.:.	.:.	.:.	.:.	.:.	.:.	.:.	.:.	.:.	.:.	.:.	.:.	.:.	.:.	.:.	.:.	.:.	.:.	.:.	.:.	.:.	.:.	.:.	.:.	.:.	.:.	.:.	.:.	.:.	.:.	.:.	.:.	.:.	.:.	.:.	.:.	.:.	.:.	.:.	.:.	.:.	.:.	.:.	.:.	.:.	.:.	.:.	.:.	.:.	.:.	.:.	.:.	.:.	.:.	.:.	.:.	.:.	.:.	.:.	.:.	.:.	.:.	.:.	.:.	.:.	.:.	.:.	.:.	.:.	.:.	.:.	.:.	.:.	.:.	.:.	.:.	.:.	.:.	.:.	.:.	.:.	.:.	.:.	.:.	.:.	.:.	.:.	.:.	.:.	.:.	.:.	.:.	.:.	.:.	.:.	.:.
SGN-U562719	821	.	G	A	50	CS60;MAF0.80;MS6;VSM2;CEF	AC=4;AF=0.1;MQ=79.75;BQ=35.65;GC=0|1:3,1;GP=0.25	RG:AC	0:1	0:6	0|1:29,4	.:.	.:.	.:.	.:.	.:.	.:.	.:.	.:.	.:.	.:.	.:.	.:.	.:.	.:.	.:.	.:.	.:.	.:.	.:.	.:.	.:.	.:.	.:.	.:.	.:.	.:.	.:.	.:.	.:.	.:.	.:.	.:.	.:.	.:.	.:.	.:.	.:.	.:.	.:.	.:.	.:.	.:.	.:.	.:.	.:.	.:.	.:.	.:.	.:.	.:.	.:.	.:.	.:.	.:.	.:.	.:.	.:.	.:.	.:.	.:.	.:.	.:.	.:.	.:.	.:.	.:.	.:.	.:.	.:.	.:.	.:.	.:.	.:.	.:.	.:.	.:.	.:.	.:.	.:.	.:.	.:.	.:.	.:.	.:.	.:.	.:.	.:.	.:.	.:.	.:.	.:.	.:.	.:.	.:.	.:.	.:.	.:.	.:.	.:.	.:.	.:.	.:.	.:.	.:.	.:.
SGN-U562719	822	.	G	A	45	CS60;MAF0.80;MS6;VSM2;CEF	AC=4;AF=0.1;MQ=83.15;BQ=35.81;GC=0|1:3,1;GP=0.25	RG:AC	0:1	0:6	0|1:25,4	.:.	.:.	.:.	.:.	.:.	.:.	.:.	.:.	.:.	.:.	.:.	.:.	.:.	.:.	.:.	.:.	.:.	.:.	.:.	.:.	.:.	.:.	.:.	.:.	.:.	.:.	.:.	.:.	.:.	.:.	.:.	.:.	.:.	.:.	.:.	.:.	.:.	.:.	.:.	.:.	.:.	.:.	.:.	.:.	.:.	.:.	.:.	.:.	.:.	.:.	.:.	.:.	.:.	.:.	.:.	.:.	.:.	.:.	.:.	.:.	.:.	.:.	.:.	.:.	.:.	.:.	.:.	.:.	.:.	.:.	.:.	.:.	.:.	.:.	.:.	.:.	.:.	.:.	.:.	.:.	.:.	.:.	.:.	.:.	.:.	.:.	.:.	.:.	.:.	.:.	.:.	.:.	.:.	.:.	.:.	.:.	.:.	.:.	.:.	.:.	.:.	.:.	.:.	.:.	.:.
SGN-U562719	823	.	G	A	50	CS60;MS6;VSM2;CEF	AC=10;AF=0.3;MQ=83.15;BQ=35.74;GC=0|1:3,1;GP=0.25	RG:AC	0:1	0:6	0|1:19,10	.:.	.:.	.:.	.:.	.:.	.:.	.:.	.:.	.:.	.:.	.:.	.:.	.:.	.:.	.:.	.:.	.:.	.:.	.:.	.:.	.:.	.:.	.:.	.:.	.:.	.:.	.:.	.:.	.:.	.:.	.:.	.:.	.:.	.:.	.:.	.:.	.:.	.:.	.:.	.:.	.:.	.:.	.:.	.:.	.:.	.:.	.:.	.:.	.:.	.:.	.:.	.:.	.:.	.:.	.:.	.:.	.:.	.:.	.:.	.:.	.:.	.:.	.:.	.:.	.:.	.:.	.:.	.:.	.:.	.:.	.:.	.:.	.:.	.:.	.:.	.:.	.:.	.:.	.:.	.:.	.:.	.:.	.:.	.:.	.:.	.:.	.:.	.:.	.:.	.:.	.:.	.:.	.:.	.:.	.:.	.:.	.:.	.:.	.:.	.:.	.:.	.:.	.:.	.:.	.:.
SGN-U562719	828	.	G	A	51	CS60;MS6;VSM2;CEF	AC=8;AF=0.3;MQ=97.17;BQ=34.57;GC=0|1:3,1;GP=0.25	RG:AC	0:1	0:6	0|1:10,8	.:.	.:.	.:.	.:.	.:.	.:.	.:.	.:.	.:.	.:.	.:.	.:.	.:.	.:.	.:.	.:.	.:.	.:.	.:.	.:.	.:.	.:.	.:.	.:.	.:.	.:.	.:.	.:.	.:.	.:.	.:.	.:.	.:.	.:.	.:.	.:.	.:.	.:.	.:.	.:.	.:.	.:.	.:.	.:.	.:.	.:.	.:.	.:.	.:.	.:.	.:.	.:.	.:.	.:.	.:.	.:.	.:.	.:.	.:.	.:.	.:.	.:.	.:.	.:.	.:.	.:.	.:.	.:.	.:.	.:.	.:.	.:.	.:.	.:.	.:.	.:.	.:.	.:.	.:.	.:.	.:.	.:.	.:.	.:.	.:.	.:.	.:.	.:.	.:.	.:.	.:.	.:.	.:.	.:.	.:.	.:.	.:.	.:.	.:.	.:.	.:.	.:.	.:.	.:.	.:.
SGN-U562719	829	.	G	A	49	CS60;MS6;VSM2;CEF	AC=7;AF=0.3;MQ=100.72;BQ=33.77;GC=0|1:3,1;GP=0.25	RG:AC	0:1	0:6	0|1:9,7	.:.	.:.	.:.	.:.	.:.	.:.	.:.	.:.	.:.	.:.	.:.	.:.	.:.	.:.	.:.	.:.	.:.	.:.	.:.	.:.	.:.	.:.	.:.	.:.	.:.	.:.	.:.	.:.	.:.	.:.	.:.	.:.	.:.	.:.	.:.	.:.	.:.	.:.	.:.	.:.	.:.	.:.	.:.	.:.	.:.	.:.	.:.	.:.	.:.	.:.	.:.	.:.	.:.	.:.	.:.	.:.	.:.	.:.	.:.	.:.	.:.	.:.	.:.	.:.	.:.	.:.	.:.	.:.	.:.	.:.	.:.	.:.	.:.	.:.	.:.	.:.	.:.	.:.	.:.	.:.	.:.	.:.	.:.	.:.	.:.	.:.	.:.	.:.	.:.	.:.	.:.	.:.	.:.	.:.	.:.	.:.	.:.	.:.	.:.	.:.	.:.	.:.	.:.	.:.	.:.
SGN-U562719	1759	.	A	G	48	MAF0.80;MS6;VSM2;CEF	AC=4;AF=0.0;MQ=38.92;BQ=31.53;GC=0|1:2,1;GP=0.33	RG:AC	0:1	.:.	0|1:121,4	.:.	.:.	.:.	.:.	.:.	.:.	.:.	.:.	.:.	.:.	.:.	.:.	.:.	.:.	.:.	.:.	.:.	.:.	.:.	.:.	.:.	.:.	.:.	.:.	.:.	.:.	.:.	.:.	.:.	.:.	.:.	.:.	.:.	.:.	.:.	.:.	.:.	.:.	.:.	.:.	.:.	.:.	.:.	.:.	.:.	.:.	.:.	.:.	.:.	.:.	.:.	.:.	.:.	.:.	.:.	.:.	.:.	.:.	.:.	.:.	.:.	.:.	.:.	.:.	.:.	.:.	.:.	.:.	.:.	.:.	.:.	.:.	.:.	.:.	.:.	.:.	.:.	.:.	.:.	.:.	.:.	.:.	.:.	.:.	.:.	.:.	.:.	.:.	.:.	.:.	.:.	.:.	.:.	.:.	.:.	.:.	.:.	.:.	.:.	.:.	.:.	.:.	.:.	.:.	.:.
SGN-U562725	365	.	A	IT	68	CS60;VKS;MAF0.80;MS6;VSM1;CEF	AC=1;AF=0.0;MQ=100.59;BQ=35.58;GC=0|1:4,1;GP=0.20	RG:AC	0:2	0|1:1,1	0:40	.:.	.:.	0:3	.:.	.:.	.:.	.:.	.:.	.:.	.:.	.:.	.:.	.:.	.:.	.:.	.:.	.:.	.:.	.:.	.:.	.:.	.:.	.:.	.:.	.:.	.:.	.:.	.:.	.:.	.:.	.:.	.:.	.:.	.:.	.:.	.:.	.:.	.:.	.:.	.:.	.:.	.:.	.:.	.:.	.:.	.:.	.:.	.:.	.:.	.:.	.:.	.:.	.:.	.:.	.:.	.:.	.:.	.:.	.:.	.:.	.:.	.:.	.:.	.:.	.:.	.:.	.:.	.:.	.:.	.:.	.:.	.:.	.:.	.:.	.:.	.:.	.:.	.:.	.:.	.:.	.:.	.:.	.:.	.:.	.:.	.:.	.:.	.:.	.:.	.:.	.:.	.:.	.:.	.:.	.:.	.:.	.:.	.:.	.:.	.:.	.:.	.:.	.:.	.:.	.:.
SGN-U562725	400	.	A	G	86	CS60;MAF0.80;MS6;VSM1;CEF	AC=61;AF=1.0;MQ=77.32;BQ=33.86;GC=0|1:2,2;GP=0.50	RG:AC	1:2	0:1	1:59	.:.	.:.	0:2	.:.	.:.	.:.	.:.	.:.	.:.	.:.	.:.	.:.	.:.	.:.	.:.	.:.	.:.	.:.	.:.	.:.	.:.	.:.	.:.	.:.	.:.	.:.	.:.	.:.	.:.	.:.	.:.	.:.	.:.	.:.	.:.	.:.	.:.	.:.	.:.	.:.	.:.	.:.	.:.	.:.	.:.	.:.	.:.	.:.	.:.	.:.	.:.	.:.	.:.	.:.	.:.	.:.	.:.	.:.	.:.	.:.	.:.	.:.	.:.	.:.	.:.	.:.	.:.	.:.	.:.	.:.	.:.	.:.	.:.	.:.	.:.	.:.	.:.	.:.	.:.	.:.	.:.	.:.	.:.	.:.	.:.	.:.	.:.	.:.	.:.	.:.	.:.	.:.	.:.	.:.	.:.	.:.	.:.	.:.	.:.	.:.	.:.	.:.	.:.	.:.	.:.
SGN-U562725	403	.	A	G	81	CS60;MAF0.80;MS6;VSM1;CEF	AC=3;AF=0.0;MQ=77.79;BQ=34.51;GC=0|1:2,2;GP=0.50	RG:AC	0:2	1:1	0:58	.:.	.:.	1:2	.:.	.:.	.:.	.:.	.:.	.:.	.:.	.:.	.:.	.:.	.:.	.:.	.:.	.:.	.:.	.:.	.:.	.:.	.:.	.:.	.:.	.:.	.:.	.:.	.:.	.:.	.:.	.:.	.:.	.:.	.:.	.:.	.:.	.:.	.:.	.:.	.:.	.:.	.:.	.:.	.:.	.:.	.:.	.:.	.:.	.:.	.:.	.:.	.:.	.:.	.:.	.:.	.:.	.:.	.:.	.:.	.:.	.:.	.:.	.:.	.:.	.:.	.:.	.:.	.:.	.:.	.:.	.:.	.:.	.:.	.:.	.:.	.:.	.:.	.:.	.:.	.:.	.:.	.:.	.:.	.:.	.:.	.:.	.:.	.:.	.:.	.:.	.:.	.:.	.:.	.:.	.:.	.:.	.:.	.:.	.:.	.:.	.:.	.:.	.:.	.:.	.:.
SGN-U562725	416	.	A	C	82	CS60;MAF0.80;MS6;VSM1;CEF	AC=56;AF=0.9;MQ=79.81;BQ=33.29;GC=0|1:2,2;GP=0.50	RG:AC	1:2	0:1	1:54	.:.	.:.	0:2	.:.	.:.	.:.	.:.	.:.	.:.	.:.	.:.	.:.	.:.	.:.	.:.	.:.	.:.	.:.	.:.	.:.	.:.	.:.	.:.	.:.	.:.	.:.	.:.	.:.	.:.	.:.	.:.	.:.	.:.	.:.	.:.	.:.	.:.	.:.	.:.	.:.	.:.	.:.	.:.	.:.	.:.	.:.	.:.	.:.	.:.	.:.	.:.	.:.	.:.	.:.	.:.	.:.	.:.	.:.	.:.	.:.	.:.	.:.	.:.	.:.	.:.	.:.	.:.	.:.	.:.	.:.	.:.	.:.	.:.	.:.	.:.	.:.	.:.	.:.	.:.	.:.	.:.	.:.	.:.	.:.	.:.	.:.	.:.	.:.	.:.	.:.	.:.	.:.	.:.	.:.	.:.	.:.	.:.	.:.	.:.	.:.	.:.	.:.	.:.	.:.	.:.
SGN-U562725	456	.	G	A	60	CS60;MAF0.80;MS6;VSM1;CEF	AC=3;AF=0.1;MQ=92.64;BQ=33.28;GC=0|1:2,2;GP=0.50	RG:AC	0:2	1:1	0:36	.:.	.:.	1:2	.:.	.:.	.:.	.:.	.:.	.:.	.:.	.:.	.:.	.:.	.:.	.:.	.:.	.:.	.:.	.:.	.:.	.:.	.:.	.:.	.:.	.:.	.:.	.:.	.:.	.:.	.:.	.:.	.:.	.:.	.:.	.:.	.:.	.:.	.:.	.:.	.:.	.:.	.:.	.:.	.:.	.:.	.:.	.:.	.:.	.:.	.:.	.:.	.:.	.:.	.:.	.:.	.:.	.:.	.:.	.:.	.:.	.:.	.:.	.:.	.:.	.:.	.:.	.:.	.:.	.:.	.:.	.:.	.:.	.:.	.:.	.:.	.:.	.:.	.:.	.:.	.:.	.:.	.:.	.:.	.:.	.:.	.:.	.:.	.:.	.:.	.:.	.:.	.:.	.:.	.:.	.:.	.:.	.:.	.:.	.:.	.:.	.:.	.:.	.:.	.:.	.:.
SGN-U562725	469	.	G	T	59	CS60;MAF0.80;MS6;VSM1;CEF	AC=1;AF=0.0;MQ=89.95;BQ=34.00;GC=0|1:4,1;GP=0.20	RG:AC	0|1:1,1	0:1	0:39	.:.	.:.	0:2	.:.	.:.	.:.	.:.	.:.	.:.	.:.	.:.	.:.	.:.	.:.	.:.	.:.	.:.	.:.	.:.	.:.	.:.	.:.	.:.	.:.	.:.	.:.	.:.	.:.	.:.	.:.	.:.	.:.	.:.	.:.	.:.	.:.	.:.	.:.	.:.	.:.	.:.	.:.	.:.	.:.	.:.	.:.	.:.	.:.	.:.	.:.	.:.	.:.	.:.	.:.	.:.	.:.	.:.	.:.	.:.	.:.	.:.	.:.	.:.	.:.	.:.	.:.	.:.	.:.	.:.	.:.	.:.	.:.	.:.	.:.	.:.	.:.	.:.	.:.	.:.	.:.	.:.	.:.	.:.	.:.	.:.	.:.	.:.	.:.	.:.	.:.	.:.	.:.	.:.	.:.	.:.	.:.	.:.	.:.	.:.	.:.	.:.	.:.	.:.	.:.	.:.
SGN-U562732	673	.	A	G	49	MS6;VSM2;CEF	AC=4;AF=0.3;MQ=73.45;BQ=29.88;GC=0|1:2,1;GP=0.33	RG:AC	0:1	.:.	0|1:10,4	.:.	.:.	.:.	.:.	.:.	.:.	.:.	.:.	.:.	.:.	.:.	.:.	.:.	.:.	.:.	.:.	.:.	.:.	.:.	.:.	.:.	.:.	.:.	.:.	.:.	.:.	.:.	.:.	.:.	.:.	.:.	.:.	.:.	.:.	.:.	.:.	.:.	.:.	.:.	.:.	.:.	.:.	.:.	.:.	.:.	.:.	.:.	.:.	.:.	.:.	.:.	.:.	.:.	.:.	.:.	.:.	.:.	.:.	.:.	.:.	.:.	.:.	.:.	.:.	.:.	.:.	.:.	.:.	.:.	.:.	.:.	.:.	.:.	.:.	.:.	.:.	.:.	.:.	.:.	.:.	.:.	.:.	.:.	.:.	.:.	.:.	.:.	.:.	.:.	.:.	.:.	.:.	.:.	.:.	.:.	.:.	.:.	.:.	.:.	.:.	.:.	.:.	.:.	.:.	.:.
SGN-U562737	518	.	A	G	50	MAF0.80;MS6;VSM1;CEF	AC=10;AF=0.9;MQ=110.82;BQ=33.02;GC=1|0:2,1;GP=0.33	RG:AC	0|1:1,1	.:.	1:9	.:.	.:.	.:.	.:.	.:.	.:.	.:.	.:.	.:.	.:.	.:.	.:.	.:.	.:.	.:.	.:.	.:.	.:.	.:.	.:.	.:.	.:.	.:.	.:.	.:.	.:.	.:.	.:.	.:.	.:.	.:.	.:.	.:.	.:.	.:.	.:.	.:.	.:.	.:.	.:.	.:.	.:.	.:.	.:.	.:.	.:.	.:.	.:.	.:.	.:.	.:.	.:.	.:.	.:.	.:.	.:.	.:.	.:.	.:.	.:.	.:.	.:.	.:.	.:.	.:.	.:.	.:.	.:.	.:.	.:.	.:.	.:.	.:.	.:.	.:.	.:.	.:.	.:.	.:.	.:.	.:.	.:.	.:.	.:.	.:.	.:.	.:.	.:.	.:.	.:.	.:.	.:.	.:.	.:.	.:.	.:.	.:.	.:.	.:.	.:.	.:.	.:.	.:.	.:.	.:.
SGN-U562740	1184	.	T	C	49	MAF0.80;MS6;VSM2;CEF	AC=3;AF=0.1;MQ=36.78;BQ=30.71;GC=0|1:1,1;GP=0.50	RG:AC	.:.	.:.	0|1:43,3	.:.	.:.	.:.	.:.	.:.	.:.	.:.	.:.	.:.	.:.	.:.	.:.	.:.	.:.	.:.	.:.	.:.	.:.	.:.	.:.	.:.	.:.	.:.	.:.	.:.	.:.	.:.	.:.	.:.	.:.	.:.	.:.	.:.	.:.	.:.	.:.	.:.	.:.	.:.	.:.	.:.	.:.	.:.	.:.	.:.	.:.	.:.	.:.	.:.	.:.	.:.	.:.	.:.	.:.	.:.	.:.	.:.	.:.	.:.	.:.	.:.	.:.	.:.	.:.	.:.	.:.	.:.	.:.	.:.	.:.	.:.	.:.	.:.	.:.	.:.	.:.	.:.	.:.	.:.	.:.	.:.	.:.	.:.	.:.	.:.	.:.	.:.	.:.	.:.	.:.	.:.	.:.	.:.	.:.	.:.	.:.	.:.	.:.	.:.	.:.	.:.	.:.	.:.	.:.	.:.
SGN-U562740	1359	.	G	IT	49	VKS;MS6;VSM2;CEF	AC=18;AF=0.4;MQ=42.31;BQ=31.97;GC=0|1:1,1;GP=0.50	RG:AC	.:.	.:.	0|1:23,18	.:.	.:.	.:.	.:.	.:.	.:.	.:.	.:.	.:.	.:.	.:.	.:.	.:.	.:.	.:.	.:.	.:.	.:.	.:.	.:.	.:.	.:.	.:.	.:.	.:.	.:.	.:.	.:.	.:.	.:.	.:.	.:.	.:.	.:.	.:.	.:.	.:.	.:.	.:.	.:.	.:.	.:.	.:.	.:.	.:.	.:.	.:.	.:.	.:.	.:.	.:.	.:.	.:.	.:.	.:.	.:.	.:.	.:.	.:.	.:.	.:.	.:.	.:.	.:.	.:.	.:.	.:.	.:.	.:.	.:.	.:.	.:.	.:.	.:.	.:.	.:.	.:.	.:.	.:.	.:.	.:.	.:.	.:.	.:.	.:.	.:.	.:.	.:.	.:.	.:.	.:.	.:.	.:.	.:.	.:.	.:.	.:.	.:.	.:.	.:.	.:.	.:.	.:.	.:.	.:.
SGN-U562743	89	.	A	IT	50	VKS;MAF0.80;MS6;CEF	AC=4;AF=0.1;MQ=106.64;BQ=29.81;GC=0|1:4,2;GP=0.33	RG:AC	0|1:12,1	0:3	0|1:38,3	0:1	.:.	.:.	.:.	.:.	.:.	.:.	.:.	.:.	.:.	.:.	.:.	.:.	.:.	.:.	.:.	.:.	.:.	.:.	.:.	.:.	.:.	.:.	.:.	.:.	.:.	.:.	.:.	.:.	.:.	.:.	.:.	.:.	.:.	.:.	.:.	.:.	.:.	.:.	.:.	.:.	.:.	.:.	.:.	.:.	.:.	.:.	.:.	.:.	.:.	.:.	.:.	.:.	.:.	.:.	.:.	.:.	.:.	.:.	.:.	.:.	.:.	.:.	.:.	.:.	.:.	.:.	.:.	.:.	.:.	.:.	.:.	.:.	.:.	.:.	.:.	.:.	.:.	.:.	.:.	.:.	.:.	.:.	.:.	.:.	.:.	.:.	.:.	.:.	.:.	.:.	.:.	.:.	.:.	.:.	.:.	.:.	.:.	.:.	.:.	.:.	.:.	.:.	.:.	.:.
SGN-U562743	545	.	A	G	47	UCR;MAF0.80;MS6;VSM2;CEF	AC=3;AF=0.0;MQ=69.35;BQ=30.68;GC=0|1:4,1;GP=0.20	RG:AC	0:10	0:2	0|1:93,3	.:.	0:1	.:.	.:.	.:.	.:.	.:.	.:.	.:.	.:.	.:.	.:.	.:.	.:.	.:.	.:.	.:.	.:.	.:.	.:.	.:.	.:.	.:.	.:.	.:.	.:.	.:.	.:.	.:.	.:.	.:.	.:.	.:.	.:.	.:.	.:.	.:.	.:.	.:.	.:.	.:.	.:.	.:.	.:.	.:.	.:.	.:.	.:.	.:.	.:.	.:.	.:.	.:.	.:.	.:.	.:.	.:.	.:.	.:.	.:.	.:.	.:.	.:.	.:.	.:.	.:.	.:.	.:.	.:.	.:.	.:.	.:.	.:.	.:.	.:.	.:.	.:.	.:.	.:.	.:.	.:.	.:.	.:.	.:.	.:.	.:.	.:.	.:.	.:.	.:.	.:.	.:.	.:.	.:.	.:.	.:.	.:.	.:.	.:.	.:.	.:.	.:.	.:.	.:.	.:.
SGN-U562745	66	.	T	C	49	CS60;MAF0.80;MS6;VSM2;CEF	AC=6;AF=0.1;MQ=42.98;BQ=31.37;GC=0|1:2,1;GP=0.33	RG:AC	.:.	0:1	0|1:92,6	.:.	.:.	.:.	.:.	.:.	.:.	.:.	.:.	.:.	.:.	.:.	.:.	.:.	.:.	.:.	.:.	.:.	.:.	.:.	.:.	.:.	.:.	.:.	.:.	.:.	.:.	.:.	.:.	.:.	.:.	.:.	.:.	.:.	.:.	.:.	.:.	.:.	.:.	.:.	.:.	.:.	.:.	.:.	.:.	.:.	.:.	.:.	.:.	.:.	.:.	.:.	.:.	.:.	.:.	.:.	.:.	.:.	.:.	.:.	.:.	.:.	.:.	.:.	.:.	.:.	.:.	.:.	.:.	.:.	.:.	.:.	.:.	.:.	.:.	.:.	.:.	.:.	.:.	.:.	.:.	.:.	.:.	.:.	.:.	.:.	.:.	.:.	.:.	.:.	.:.	.:.	.:.	.:.	.:.	.:.	.:.	.:.	.:.	.:.	.:.	.:.	.:.	.:.	.:.	.:.
SGN-U562745	108	.	G	A	48	CS60;MAF0.80;MS6;VSM2;CEF	AC=4;AF=0.1;MQ=47.67;BQ=32.52;GC=0|1:2,1;GP=0.33	RG:AC	.:.	0:1	0|1:49,4	.:.	.:.	.:.	.:.	.:.	.:.	.:.	.:.	.:.	.:.	.:.	.:.	.:.	.:.	.:.	.:.	.:.	.:.	.:.	.:.	.:.	.:.	.:.	.:.	.:.	.:.	.:.	.:.	.:.	.:.	.:.	.:.	.:.	.:.	.:.	.:.	.:.	.:.	.:.	.:.	.:.	.:.	.:.	.:.	.:.	.:.	.:.	.:.	.:.	.:.	.:.	.:.	.:.	.:.	.:.	.:.	.:.	.:.	.:.	.:.	.:.	.:.	.:.	.:.	.:.	.:.	.:.	.:.	.:.	.:.	.:.	.:.	.:.	.:.	.:.	.:.	.:.	.:.	.:.	.:.	.:.	.:.	.:.	.:.	.:.	.:.	.:.	.:.	.:.	.:.	.:.	.:.	.:.	.:.	.:.	.:.	.:.	.:.	.:.	.:.	.:.	.:.	.:.	.:.	.:.
SGN-U562745	131	.	C	T	51	CS60;MS6;VSM2;CEF	AC=13;AF=0.2;MQ=46.17;BQ=32.78;GC=0|1:2,1;GP=0.33	RG:AC	.:.	0:1	0|1:50,13	.:.	.:.	.:.	.:.	.:.	.:.	.:.	.:.	.:.	.:.	.:.	.:.	.:.	.:.	.:.	.:.	.:.	.:.	.:.	.:.	.:.	.:.	.:.	.:.	.:.	.:.	.:.	.:.	.:.	.:.	.:.	.:.	.:.	.:.	.:.	.:.	.:.	.:.	.:.	.:.	.:.	.:.	.:.	.:.	.:.	.:.	.:.	.:.	.:.	.:.	.:.	.:.	.:.	.:.	.:.	.:.	.:.	.:.	.:.	.:.	.:.	.:.	.:.	.:.	.:.	.:.	.:.	.:.	.:.	.:.	.:.	.:.	.:.	.:.	.:.	.:.	.:.	.:.	.:.	.:.	.:.	.:.	.:.	.:.	.:.	.:.	.:.	.:.	.:.	.:.	.:.	.:.	.:.	.:.	.:.	.:.	.:.	.:.	.:.	.:.	.:.	.:.	.:.	.:.	.:.
SGN-U562745	156	.	T	C	49	CS60;MAF0.80;MS6;VSM2;CEF	AC=5;AF=0.0;MQ=42.44;BQ=30.91;GC=0|1:2,1;GP=0.33	RG:AC	.:.	0:1	0|1:107,5	.:.	.:.	.:.	.:.	.:.	.:.	.:.	.:.	.:.	.:.	.:.	.:.	.:.	.:.	.:.	.:.	.:.	.:.	.:.	.:.	.:.	.:.	.:.	.:.	.:.	.:.	.:.	.:.	.:.	.:.	.:.	.:.	.:.	.:.	.:.	.:.	.:.	.:.	.:.	.:.	.:.	.:.	.:.	.:.	.:.	.:.	.:.	.:.	.:.	.:.	.:.	.:.	.:.	.:.	.:.	.:.	.:.	.:.	.:.	.:.	.:.	.:.	.:.	.:.	.:.	.:.	.:.	.:.	.:.	.:.	.:.	.:.	.:.	.:.	.:.	.:.	.:.	.:.	.:.	.:.	.:.	.:.	.:.	.:.	.:.	.:.	.:.	.:.	.:.	.:.	.:.	.:.	.:.	.:.	.:.	.:.	.:.	.:.	.:.	.:.	.:.	.:.	.:.	.:.	.:.
SGN-U562745	200	.	A	G	50	CS60;MAF0.80;MS6;VSM2;CEF	AC=14;AF=0.2;MQ=45.03;BQ=30.36;GC=0|1:2,1;GP=0.33	RG:AC	.:.	0:1	0|1:58,14	.:.	.:.	.:.	.:.	.:.	.:.	.:.	.:.	.:.	.:.	.:.	.:.	.:.	.:.	.:.	.:.	.:.	.:.	.:.	.:.	.:.	.:.	.:.	.:.	.:.	.:.	.:.	.:.	.:.	.:.	.:.	.:.	.:.	.:.	.:.	.:.	.:.	.:.	.:.	.:.	.:.	.:.	.:.	.:.	.:.	.:.	.:.	.:.	.:.	.:.	.:.	.:.	.:.	.:.	.:.	.:.	.:.	.:.	.:.	.:.	.:.	.:.	.:.	.:.	.:.	.:.	.:.	.:.	.:.	.:.	.:.	.:.	.:.	.:.	.:.	.:.	.:.	.:.	.:.	.:.	.:.	.:.	.:.	.:.	.:.	.:.	.:.	.:.	.:.	.:.	.:.	.:.	.:.	.:.	.:.	.:.	.:.	.:.	.:.	.:.	.:.	.:.	.:.	.:.	.:.
SGN-U562745	220	.	T	C	48	CS60;MAF0.80;MS6;VSM2;CEF	AC=4;AF=0.1;MQ=55.01;BQ=33.46;GC=0|1:2,1;GP=0.33	RG:AC	.:.	0:1	0|1:24,4	.:.	.:.	.:.	.:.	.:.	.:.	.:.	.:.	.:.	.:.	.:.	.:.	.:.	.:.	.:.	.:.	.:.	.:.	.:.	.:.	.:.	.:.	.:.	.:.	.:.	.:.	.:.	.:.	.:.	.:.	.:.	.:.	.:.	.:.	.:.	.:.	.:.	.:.	.:.	.:.	.:.	.:.	.:.	.:.	.:.	.:.	.:.	.:.	.:.	.:.	.:.	.:.	.:.	.:.	.:.	.:.	.:.	.:.	.:.	.:.	.:.	.:.	.:.	.:.	.:.	.:.	.:.	.:.	.:.	.:.	.:.	.:.	.:.	.:.	.:.	.:.	.:.	.:.	.:.	.:.	.:.	.:.	.:.	.:.	.:.	.:.	.:.	.:.	.:.	.:.	.:.	.:.	.:.	.:.	.:.	.:.	.:.	.:.	.:.	.:.	.:.	.:.	.:.	.:.	.:.
SGN-U562745	229	.	G	A	84	CS60;MS6;VSM2;CEF	AC=10;AF=0.4;MQ=58.07;BQ=32.28;GC=1|0:2,1;GP=0.33	RG:AC	.:.	1:1	0|1:14,9	.:.	.:.	.:.	.:.	.:.	.:.	.:.	.:.	.:.	.:.	.:.	.:.	.:.	.:.	.:.	.:.	.:.	.:.	.:.	.:.	.:.	.:.	.:.	.:.	.:.	.:.	.:.	.:.	.:.	.:.	.:.	.:.	.:.	.:.	.:.	.:.	.:.	.:.	.:.	.:.	.:.	.:.	.:.	.:.	.:.	.:.	.:.	.:.	.:.	.:.	.:.	.:.	.:.	.:.	.:.	.:.	.:.	.:.	.:.	.:.	.:.	.:.	.:.	.:.	.:.	.:.	.:.	.:.	.:.	.:.	.:.	.:.	.:.	.:.	.:.	.:.	.:.	.:.	.:.	.:.	.:.	.:.	.:.	.:.	.:.	.:.	.:.	.:.	.:.	.:.	.:.	.:.	.:.	.:.	.:.	.:.	.:.	.:.	.:.	.:.	.:.	.:.	.:.	.:.	.:.
SGN-U562745	309	.	C	A	47	MAF0.80;MS6;VSM2	AC=3;AF=0.2;MQ=37.00;BQ=31.28;GC=0|1:1,1;GP=0.50;EZ=HaeIII	RG:AC	.:.	.:.	0|1:13,3	.:.	.:.	.:.	.:.	.:.	.:.	.:.	.:.	.:.	.:.	.:.	.:.	.:.	.:.	.:.	.:.	.:.	.:.	.:.	.:.	.:.	.:.	.:.	.:.	.:.	.:.	.:.	.:.	.:.	.:.	.:.	.:.	.:.	.:.	.:.	.:.	.:.	.:.	.:.	.:.	.:.	.:.	.:.	.:.	.:.	.:.	.:.	.:.	.:.	.:.	.:.	.:.	.:.	.:.	.:.	.:.	.:.	.:.	.:.	.:.	.:.	.:.	.:.	.:.	.:.	.:.	.:.	.:.	.:.	.:.	.:.	.:.	.:.	.:.	.:.	.:.	.:.	.:.	.:.	.:.	.:.	.:.	.:.	.:.	.:.	.:.	.:.	.:.	.:.	.:.	.:.	.:.	.:.	.:.	.:.	.:.	.:.	.:.	.:.	.:.	.:.	.:.	.:.	.:.	.:.
SGN-U562745	377	.	T	C	51	CS60;MAF0.80;MS6;VSM2;CEF	AC=19;AF=0.9;MQ=35.12;BQ=31.52;GC=0|1:1,1;GP=0.50	RG:AC	.:.	.:.	0|1:3,19	.:.	.:.	.:.	.:.	.:.	.:.	.:.	.:.	.:.	.:.	.:.	.:.	.:.	.:.	.:.	.:.	.:.	.:.	.:.	.:.	.:.	.:.	.:.	.:.	.:.	.:.	.:.	.:.	.:.	.:.	.:.	.:.	.:.	.:.	.:.	.:.	.:.	.:.	.:.	.:.	.:.	.:.	.:.	.:.	.:.	.:.	.:.	.:.	.:.	.:.	.:.	.:.	.:.	.:.	.:.	.:.	.:.	.:.	.:.	.:.	.:.	.:.	.:.	.:.	.:.	.:.	.:.	.:.	.:.	.:.	.:.	.:.	.:.	.:.	.:.	.:.	.:.	.:.	.:.	.:.	.:.	.:.	.:.	.:.	.:.	.:.	.:.	.:.	.:.	.:.	.:.	.:.	.:.	.:.	.:.	.:.	.:.	.:.	.:.	.:.	.:.	.:.	.:.	.:.	.:.
SGN-U562745	407	.	C	T	50	CS60;MS6;VSM2;CEF	AC=17;AF=0.7;MQ=36.15;BQ=31.01;GC=0|1:1,1;GP=0.50	RG:AC	.:.	.:.	0|1:7,17	.:.	.:.	.:.	.:.	.:.	.:.	.:.	.:.	.:.	.:.	.:.	.:.	.:.	.:.	.:.	.:.	.:.	.:.	.:.	.:.	.:.	.:.	.:.	.:.	.:.	.:.	.:.	.:.	.:.	.:.	.:.	.:.	.:.	.:.	.:.	.:.	.:.	.:.	.:.	.:.	.:.	.:.	.:.	.:.	.:.	.:.	.:.	.:.	.:.	.:.	.:.	.:.	.:.	.:.	.:.	.:.	.:.	.:.	.:.	.:.	.:.	.:.	.:.	.:.	.:.	.:.	.:.	.:.	.:.	.:.	.:.	.:.	.:.	.:.	.:.	.:.	.:.	.:.	.:.	.:.	.:.	.:.	.:.	.:.	.:.	.:.	.:.	.:.	.:.	.:.	.:.	.:.	.:.	.:.	.:.	.:.	.:.	.:.	.:.	.:.	.:.	.:.	.:.	.:.	.:.
SGN-U562745	456	.	G	A	50	CS60;MS6;VSM2;CEF	AC=4;AF=0.2;MQ=36.47;BQ=31.36;GC=0|1:1,1;GP=0.50	RG:AC	.:.	.:.	0|1:15,4	.:.	.:.	.:.	.:.	.:.	.:.	.:.	.:.	.:.	.:.	.:.	.:.	.:.	.:.	.:.	.:.	.:.	.:.	.:.	.:.	.:.	.:.	.:.	.:.	.:.	.:.	.:.	.:.	.:.	.:.	.:.	.:.	.:.	.:.	.:.	.:.	.:.	.:.	.:.	.:.	.:.	.:.	.:.	.:.	.:.	.:.	.:.	.:.	.:.	.:.	.:.	.:.	.:.	.:.	.:.	.:.	.:.	.:.	.:.	.:.	.:.	.:.	.:.	.:.	.:.	.:.	.:.	.:.	.:.	.:.	.:.	.:.	.:.	.:.	.:.	.:.	.:.	.:.	.:.	.:.	.:.	.:.	.:.	.:.	.:.	.:.	.:.	.:.	.:.	.:.	.:.	.:.	.:.	.:.	.:.	.:.	.:.	.:.	.:.	.:.	.:.	.:.	.:.	.:.	.:.
SGN-U562751	78	.	C	G	47	UCR;MAF0.80;MS6;VSM2;CEF	AC=3;AF=0.1;MQ=44.86;BQ=33.38;GC=0|1:4,1;GP=0.20	RG:AC	0:1	0:1	0|1:16,3	.:.	.:.	.:.	.:.	.:.	.:.	.:.	.:.	.:.	.:.	.:.	.:.	.:.	.:.	0:1	.:.	.:.	.:.	.:.	.:.	.:.	.:.	.:.	.:.	.:.	.:.	.:.	.:.	.:.	.:.	.:.	.:.	.:.	.:.	.:.	.:.	.:.	.:.	.:.	.:.	.:.	.:.	.:.	.:.	.:.	.:.	.:.	.:.	.:.	.:.	.:.	.:.	.:.	.:.	.:.	.:.	.:.	.:.	.:.	.:.	.:.	.:.	.:.	.:.	.:.	.:.	.:.	.:.	.:.	.:.	.:.	.:.	.:.	.:.	.:.	.:.	.:.	.:.	.:.	.:.	.:.	.:.	.:.	.:.	.:.	.:.	.:.	.:.	.:.	.:.	.:.	.:.	.:.	.:.	.:.	.:.	.:.	.:.	.:.	.:.	.:.	.:.	.:.	.:.	.:.
SGN-U562751	424	.	A	T	56	MAF0.80;VSM1;CEF	AC=2;AF=0.1;MQ=66.79;BQ=46.76;GC=0|1:5,2;GP=0.29	RG:AC	0:20	0:3	.:.	0:1	0:2	0:3	.:.	.:.	.:.	.:.	.:.	1:1	.:.	.:.	.:.	.:.	.:.	1:1	.:.	.:.	.:.	.:.	.:.	.:.	.:.	.:.	.:.	.:.	.:.	.:.	.:.	.:.	.:.	.:.	.:.	.:.	.:.	.:.	.:.	.:.	.:.	.:.	.:.	.:.	.:.	.:.	.:.	.:.	.:.	.:.	.:.	.:.	.:.	.:.	.:.	.:.	.:.	.:.	.:.	.:.	.:.	.:.	.:.	.:.	.:.	.:.	.:.	.:.	.:.	.:.	.:.	.:.	.:.	.:.	.:.	.:.	.:.	.:.	.:.	.:.	.:.	.:.	.:.	.:.	.:.	.:.	.:.	.:.	.:.	.:.	.:.	.:.	.:.	.:.	.:.	.:.	.:.	.:.	.:.	.:.	.:.	.:.	.:.	.:.	.:.	.:.	.:.	.:.
SGN-U562751	486	.	G	T	57	CS60;MAF0.80;VSM1;CEF	AC=1;AF=0.0;MQ=66.79;BQ=41.28;GC=0|1:7,1;GP=0.12	RG:AC	0|1:19,1	0:3	.:.	0:1	0:2	0:3	.:.	.:.	.:.	.:.	.:.	0:1	.:.	.:.	.:.	.:.	.:.	0:1	.:.	.:.	.:.	.:.	.:.	.:.	.:.	.:.	.:.	.:.	.:.	.:.	.:.	.:.	.:.	.:.	.:.	.:.	.:.	.:.	.:.	.:.	.:.	.:.	.:.	.:.	.:.	.:.	.:.	.:.	.:.	.:.	.:.	.:.	.:.	.:.	.:.	.:.	.:.	.:.	.:.	.:.	.:.	.:.	.:.	.:.	.:.	.:.	.:.	.:.	.:.	.:.	.:.	.:.	.:.	.:.	.:.	.:.	.:.	.:.	.:.	.:.	.:.	.:.	.:.	.:.	.:.	.:.	.:.	.:.	.:.	.:.	.:.	.:.	.:.	.:.	.:.	.:.	.:.	.:.	.:.	.:.	.:.	.:.	.:.	.:.	.:.	.:.	.:.	.:.
SGN-U562751	538	.	T	G	45	CS60;MAF0.80;VSM1;CEF	AC=2;AF=0.1;MQ=54.49;BQ=35.88;GC=0|1:6,2;GP=0.25	RG:AC	0:8	0:2	0:22	0:1	0:1	0:1	.:.	.:.	.:.	.:.	.:.	1:1	.:.	.:.	.:.	.:.	.:.	1:1	.:.	.:.	.:.	.:.	.:.	.:.	.:.	.:.	.:.	.:.	.:.	.:.	.:.	.:.	.:.	.:.	.:.	.:.	.:.	.:.	.:.	.:.	.:.	.:.	.:.	.:.	.:.	.:.	.:.	.:.	.:.	.:.	.:.	.:.	.:.	.:.	.:.	.:.	.:.	.:.	.:.	.:.	.:.	.:.	.:.	.:.	.:.	.:.	.:.	.:.	.:.	.:.	.:.	.:.	.:.	.:.	.:.	.:.	.:.	.:.	.:.	.:.	.:.	.:.	.:.	.:.	.:.	.:.	.:.	.:.	.:.	.:.	.:.	.:.	.:.	.:.	.:.	.:.	.:.	.:.	.:.	.:.	.:.	.:.	.:.	.:.	.:.	.:.	.:.	.:.
SGN-U562751	546	.	T	A	49	CS60;MAF0.80;MS6;VSM2;CEF	AC=3;AF=0.1;MQ=41.53;BQ=36.15;GC=0|1:4,1;GP=0.20	RG:AC	0:2	0:1	0|1:17,3	.:.	.:.	.:.	.:.	.:.	.:.	.:.	.:.	0:1	.:.	.:.	.:.	.:.	.:.	.:.	.:.	.:.	.:.	.:.	.:.	.:.	.:.	.:.	.:.	.:.	.:.	.:.	.:.	.:.	.:.	.:.	.:.	.:.	.:.	.:.	.:.	.:.	.:.	.:.	.:.	.:.	.:.	.:.	.:.	.:.	.:.	.:.	.:.	.:.	.:.	.:.	.:.	.:.	.:.	.:.	.:.	.:.	.:.	.:.	.:.	.:.	.:.	.:.	.:.	.:.	.:.	.:.	.:.	.:.	.:.	.:.	.:.	.:.	.:.	.:.	.:.	.:.	.:.	.:.	.:.	.:.	.:.	.:.	.:.	.:.	.:.	.:.	.:.	.:.	.:.	.:.	.:.	.:.	.:.	.:.	.:.	.:.	.:.	.:.	.:.	.:.	.:.	.:.	.:.	.:.
SGN-U562751	549	.	T	C,A	98	CS60;MS6;VSM2;CEF	AC=3,3;AF=0.2,0.2;MQ=54.46;BQ=37.25;GC=0|1|2:4,1,1;GP=0.33	RG:AC	0:3	0:1	0|1|2:7,3,3	.:.	.:.	.:.	.:.	.:.	.:.	.:.	.:.	0:1	.:.	.:.	.:.	.:.	.:.	.:.	.:.	.:.	.:.	.:.	.:.	.:.	.:.	.:.	.:.	.:.	.:.	.:.	.:.	.:.	.:.	.:.	.:.	.:.	.:.	.:.	.:.	.:.	.:.	.:.	.:.	.:.	.:.	.:.	.:.	.:.	.:.	.:.	.:.	.:.	.:.	.:.	.:.	.:.	.:.	.:.	.:.	.:.	.:.	.:.	.:.	.:.	.:.	.:.	.:.	.:.	.:.	.:.	.:.	.:.	.:.	.:.	.:.	.:.	.:.	.:.	.:.	.:.	.:.	.:.	.:.	.:.	.:.	.:.	.:.	.:.	.:.	.:.	.:.	.:.	.:.	.:.	.:.	.:.	.:.	.:.	.:.	.:.	.:.	.:.	.:.	.:.	.:.	.:.	.:.	.:.
SGN-U562751	550	.	T	A	49	CS60;MS6;VSM2;CEF	AC=4;AF=0.3;MQ=50.99;BQ=38.49;GC=0|1:4,1;GP=0.20	RG:AC	0:2	0:1	0|1:5,4	.:.	.:.	.:.	.:.	.:.	.:.	.:.	.:.	0:1	.:.	.:.	.:.	.:.	.:.	.:.	.:.	.:.	.:.	.:.	.:.	.:.	.:.	.:.	.:.	.:.	.:.	.:.	.:.	.:.	.:.	.:.	.:.	.:.	.:.	.:.	.:.	.:.	.:.	.:.	.:.	.:.	.:.	.:.	.:.	.:.	.:.	.:.	.:.	.:.	.:.	.:.	.:.	.:.	.:.	.:.	.:.	.:.	.:.	.:.	.:.	.:.	.:.	.:.	.:.	.:.	.:.	.:.	.:.	.:.	.:.	.:.	.:.	.:.	.:.	.:.	.:.	.:.	.:.	.:.	.:.	.:.	.:.	.:.	.:.	.:.	.:.	.:.	.:.	.:.	.:.	.:.	.:.	.:.	.:.	.:.	.:.	.:.	.:.	.:.	.:.	.:.	.:.	.:.	.:.	.:.
SGN-U562752	9	.	G	T	47	CL30;MAF0.80;MS6;VSM1;CEF	AC=2;AF=0.2;MQ=135.86;BQ=28.61;GC=0|1:2,1;GP=0.33	RG:AC	0|1:3,2	.:.	0:5	.:.	.:.	.:.	.:.	.:.	.:.	.:.	.:.	.:.	.:.	.:.	.:.	.:.	.:.	.:.	.:.	.:.	.:.	.:.	.:.	.:.	.:.	.:.	.:.	.:.	.:.	.:.	.:.	.:.	.:.	.:.	.:.	.:.	.:.	.:.	.:.	.:.	.:.	.:.	.:.	.:.	.:.	.:.	.:.	.:.	.:.	.:.	.:.	.:.	.:.	.:.	.:.	.:.	.:.	.:.	.:.	.:.	.:.	.:.	.:.	.:.	.:.	.:.	.:.	.:.	.:.	.:.	.:.	.:.	.:.	.:.	.:.	.:.	.:.	.:.	.:.	.:.	.:.	.:.	.:.	.:.	.:.	.:.	.:.	.:.	.:.	.:.	.:.	.:.	.:.	.:.	.:.	.:.	.:.	.:.	.:.	.:.	.:.	.:.	.:.	.:.	.:.	.:.	.:.	.:.
SGN-U562752	95	.	C	T	69	UCR;CEF	AC=93;AF=0.6;MQ=73.89;BQ=32.52;GC=0|1:5,2;GP=0.29	RG:AC	1:8	0:3	0|1:56,85	0:1	0:3	.:.	.:.	.:.	0:1	.:.	.:.	.:.	.:.	.:.	.:.	.:.	.:.	.:.	.:.	.:.	.:.	.:.	.:.	.:.	.:.	.:.	.:.	.:.	.:.	.:.	.:.	.:.	.:.	.:.	.:.	.:.	.:.	.:.	.:.	.:.	.:.	.:.	.:.	.:.	.:.	.:.	.:.	.:.	.:.	.:.	.:.	.:.	.:.	.:.	.:.	.:.	.:.	.:.	.:.	.:.	.:.	.:.	.:.	.:.	.:.	.:.	.:.	.:.	.:.	.:.	.:.	.:.	.:.	.:.	.:.	.:.	.:.	.:.	.:.	.:.	.:.	.:.	.:.	.:.	.:.	.:.	.:.	.:.	.:.	.:.	.:.	.:.	.:.	.:.	.:.	.:.	.:.	.:.	.:.	.:.	.:.	.:.	.:.	.:.	.:.	.:.	.:.	.:.
SGN-U562753	415	.	G	C	49	MS6;VSM2;CEF	AC=3;AF=0.3;MQ=200.56;BQ=32.00;GC=0|1:2,1;GP=0.33	RG:AC	0:7	.:.	0|1:1,3	.:.	.:.	.:.	.:.	.:.	.:.	.:.	.:.	.:.	.:.	.:.	.:.	.:.	.:.	.:.	.:.	.:.	.:.	.:.	.:.	.:.	.:.	.:.	.:.	.:.	.:.	.:.	.:.	.:.	.:.	.:.	.:.	.:.	.:.	.:.	.:.	.:.	.:.	.:.	.:.	.:.	.:.	.:.	.:.	.:.	.:.	.:.	.:.	.:.	.:.	.:.	.:.	.:.	.:.	.:.	.:.	.:.	.:.	.:.	.:.	.:.	.:.	.:.	.:.	.:.	.:.	.:.	.:.	.:.	.:.	.:.	.:.	.:.	.:.	.:.	.:.	.:.	.:.	.:.	.:.	.:.	.:.	.:.	.:.	.:.	.:.	.:.	.:.	.:.	.:.	.:.	.:.	.:.	.:.	.:.	.:.	.:.	.:.	.:.	.:.	.:.	.:.	.:.	.:.	.:.
SGN-U562753	881	.	G	D1	49	CL30;VKS;MS6;VSM2;CEF	AC=6;AF=0.6;MQ=110.19;BQ=29.96;GC=1|0:3,1;GP=0.25	RG:AC	1:1	.:.	0|1:4,4	.:.	.:.	.:.	.:.	.:.	.:.	.:.	.:.	.:.	.:.	.:.	.:.	.:.	.:.	.:.	1:1	.:.	.:.	.:.	.:.	.:.	.:.	.:.	.:.	.:.	.:.	.:.	.:.	.:.	.:.	.:.	.:.	.:.	.:.	.:.	.:.	.:.	.:.	.:.	.:.	.:.	.:.	.:.	.:.	.:.	.:.	.:.	.:.	.:.	.:.	.:.	.:.	.:.	.:.	.:.	.:.	.:.	.:.	.:.	.:.	.:.	.:.	.:.	.:.	.:.	.:.	.:.	.:.	.:.	.:.	.:.	.:.	.:.	.:.	.:.	.:.	.:.	.:.	.:.	.:.	.:.	.:.	.:.	.:.	.:.	.:.	.:.	.:.	.:.	.:.	.:.	.:.	.:.	.:.	.:.	.:.	.:.	.:.	.:.	.:.	.:.	.:.	.:.	.:.	.:.
SGN-U562754	715	.	A	G	53	MS6;CEF	AC=6;AF=0.4;MQ=151.05;BQ=30.92;GC=0|1:2,2;GP=0.50	RG:AC	1:2	0:3	0|1:5,4	.:.	.:.	.:.	.:.	.:.	.:.	.:.	.:.	.:.	.:.	.:.	.:.	.:.	.:.	.:.	.:.	.:.	.:.	.:.	.:.	.:.	.:.	.:.	.:.	.:.	.:.	.:.	.:.	.:.	.:.	.:.	.:.	.:.	.:.	.:.	.:.	.:.	.:.	.:.	.:.	.:.	.:.	.:.	.:.	.:.	.:.	.:.	.:.	.:.	.:.	.:.	.:.	.:.	.:.	.:.	.:.	.:.	.:.	.:.	.:.	.:.	.:.	.:.	.:.	.:.	.:.	.:.	.:.	.:.	.:.	.:.	.:.	.:.	.:.	.:.	.:.	.:.	.:.	.:.	.:.	.:.	.:.	.:.	.:.	.:.	.:.	.:.	.:.	.:.	.:.	.:.	.:.	.:.	.:.	.:.	.:.	.:.	.:.	.:.	.:.	.:.	.:.	.:.	.:.	.:.
SGN-U562759	223	.	G	A	50	UCR;MS6;VSM2	AC=4;AF=0.3;MQ=54.10;BQ=30.10;GC=0|1:2,1;GP=0.33;EZ=BglII	RG:AC	0:2	.:.	0|1:9,4	.:.	.:.	.:.	.:.	.:.	.:.	.:.	.:.	.:.	.:.	.:.	.:.	.:.	.:.	.:.	.:.	.:.	.:.	.:.	.:.	.:.	.:.	.:.	.:.	.:.	.:.	.:.	.:.	.:.	.:.	.:.	.:.	.:.	.:.	.:.	.:.	.:.	.:.	.:.	.:.	.:.	.:.	.:.	.:.	.:.	.:.	.:.	.:.	.:.	.:.	.:.	.:.	.:.	.:.	.:.	.:.	.:.	.:.	.:.	.:.	.:.	.:.	.:.	.:.	.:.	.:.	.:.	.:.	.:.	.:.	.:.	.:.	.:.	.:.	.:.	.:.	.:.	.:.	.:.	.:.	.:.	.:.	.:.	.:.	.:.	.:.	.:.	.:.	.:.	.:.	.:.	.:.	.:.	.:.	.:.	.:.	.:.	.:.	.:.	.:.	.:.	.:.	.:.	.:.	.:.
SGN-U562760	164	.	C	T	51	UCR;CS60;MS6;VSM2;CEF	AC=19;AF=0.3;MQ=32.81;BQ=32.13;GC=0|1:2,1;GP=0.33	RG:AC	.:.	.:.	0|1:52,19	0:1	.:.	.:.	.:.	.:.	.:.	.:.	.:.	.:.	.:.	.:.	.:.	.:.	.:.	.:.	.:.	.:.	.:.	.:.	.:.	.:.	.:.	.:.	.:.	.:.	.:.	.:.	.:.	.:.	.:.	.:.	.:.	.:.	.:.	.:.	.:.	.:.	.:.	.:.	.:.	.:.	.:.	.:.	.:.	.:.	.:.	.:.	.:.	.:.	.:.	.:.	.:.	.:.	.:.	.:.	.:.	.:.	.:.	.:.	.:.	.:.	.:.	.:.	.:.	.:.	.:.	.:.	.:.	.:.	.:.	.:.	.:.	.:.	.:.	.:.	.:.	.:.	.:.	.:.	.:.	.:.	.:.	.:.	.:.	.:.	.:.	.:.	.:.	.:.	.:.	.:.	.:.	.:.	.:.	.:.	.:.	.:.	.:.	.:.	.:.	.:.	.:.	.:.	.:.	.:.
SGN-U562760	169	.	C	T	50	CS60;MAF0.80;MS6;VSM2;CEF	AC=13;AF=0.2;MQ=29.59;BQ=30.79;GC=0|1:2,1;GP=0.33	RG:AC	.:.	.:.	0|1:55,13	0:1	.:.	.:.	.:.	.:.	.:.	.:.	.:.	.:.	.:.	.:.	.:.	.:.	.:.	.:.	.:.	.:.	.:.	.:.	.:.	.:.	.:.	.:.	.:.	.:.	.:.	.:.	.:.	.:.	.:.	.:.	.:.	.:.	.:.	.:.	.:.	.:.	.:.	.:.	.:.	.:.	.:.	.:.	.:.	.:.	.:.	.:.	.:.	.:.	.:.	.:.	.:.	.:.	.:.	.:.	.:.	.:.	.:.	.:.	.:.	.:.	.:.	.:.	.:.	.:.	.:.	.:.	.:.	.:.	.:.	.:.	.:.	.:.	.:.	.:.	.:.	.:.	.:.	.:.	.:.	.:.	.:.	.:.	.:.	.:.	.:.	.:.	.:.	.:.	.:.	.:.	.:.	.:.	.:.	.:.	.:.	.:.	.:.	.:.	.:.	.:.	.:.	.:.	.:.	.:.
SGN-U562766	923	.	G	T	46	UCR;MS6;CEF	AC=3;AF=0.4;MQ=112.72;BQ=32.13;GC=0|1:2,2;GP=0.50	RG:AC	0|1:2,1	.:.	0|1:2,2	.:.	.:.	.:.	.:.	.:.	.:.	.:.	.:.	.:.	.:.	.:.	.:.	.:.	.:.	.:.	.:.	.:.	.:.	.:.	.:.	.:.	.:.	.:.	.:.	.:.	.:.	.:.	.:.	.:.	.:.	.:.	.:.	.:.	.:.	.:.	.:.	.:.	.:.	.:.	.:.	.:.	.:.	.:.	.:.	.:.	.:.	.:.	.:.	.:.	.:.	.:.	.:.	.:.	.:.	.:.	.:.	.:.	.:.	.:.	.:.	.:.	.:.	.:.	.:.	.:.	.:.	.:.	.:.	.:.	.:.	.:.	.:.	.:.	.:.	.:.	.:.	.:.	.:.	.:.	.:.	.:.	.:.	.:.	.:.	.:.	.:.	.:.	.:.	.:.	.:.	.:.	.:.	.:.	.:.	.:.	.:.	.:.	.:.	.:.	.:.	.:.	.:.	.:.	.:.	.:.
SGN-U562770	30	.	C	G	50	CS60;CL30;MS6;VSM2;CEF	AC=3;AF=0.2;MQ=75.03;BQ=29.87;GC=0|1:2,1;GP=0.33	RG:AC	0:1	.:.	0|1:10,3	.:.	.:.	.:.	.:.	.:.	.:.	.:.	.:.	.:.	.:.	.:.	.:.	.:.	.:.	.:.	.:.	.:.	.:.	.:.	.:.	.:.	.:.	.:.	.:.	.:.	.:.	.:.	.:.	.:.	.:.	.:.	.:.	.:.	.:.	.:.	.:.	.:.	.:.	.:.	.:.	.:.	.:.	.:.	.:.	.:.	.:.	.:.	.:.	.:.	.:.	.:.	.:.	.:.	.:.	.:.	.:.	.:.	.:.	.:.	.:.	.:.	.:.	.:.	.:.	.:.	.:.	.:.	.:.	.:.	.:.	.:.	.:.	.:.	.:.	.:.	.:.	.:.	.:.	.:.	.:.	.:.	.:.	.:.	.:.	.:.	.:.	.:.	.:.	.:.	.:.	.:.	.:.	.:.	.:.	.:.	.:.	.:.	.:.	.:.	.:.	.:.	.:.	.:.	.:.	.:.
SGN-U562770	31	.	A	D1,C	100	CS60;VKS;MS6;VSM2;CEF	AC=8,4;AF=0.5,0.3;MQ=73.11;BQ=30.47;GC=0|1|2:2,1,1;GP=0.50	RG:AC	0:1	.:.	0|1|2:2,8,4	.:.	.:.	.:.	.:.	.:.	.:.	.:.	.:.	.:.	.:.	.:.	.:.	.:.	.:.	.:.	.:.	.:.	.:.	.:.	.:.	.:.	.:.	.:.	.:.	.:.	.:.	.:.	.:.	.:.	.:.	.:.	.:.	.:.	.:.	.:.	.:.	.:.	.:.	.:.	.:.	.:.	.:.	.:.	.:.	.:.	.:.	.:.	.:.	.:.	.:.	.:.	.:.	.:.	.:.	.:.	.:.	.:.	.:.	.:.	.:.	.:.	.:.	.:.	.:.	.:.	.:.	.:.	.:.	.:.	.:.	.:.	.:.	.:.	.:.	.:.	.:.	.:.	.:.	.:.	.:.	.:.	.:.	.:.	.:.	.:.	.:.	.:.	.:.	.:.	.:.	.:.	.:.	.:.	.:.	.:.	.:.	.:.	.:.	.:.	.:.	.:.	.:.	.:.	.:.	.:.
SGN-U562771	606	.	T	D1	49	CS60;VKS;MAF0.80;MS6;VSM2;CEF	AC=16;AF=0.8;MQ=43.00;BQ=27.32;GC=0|1:1,1;GP=0.50	RG:AC	.:.	.:.	0|1:3,16	.:.	.:.	.:.	.:.	.:.	.:.	.:.	.:.	.:.	.:.	.:.	.:.	.:.	.:.	.:.	.:.	.:.	.:.	.:.	.:.	.:.	.:.	.:.	.:.	.:.	.:.	.:.	.:.	.:.	.:.	.:.	.:.	.:.	.:.	.:.	.:.	.:.	.:.	.:.	.:.	.:.	.:.	.:.	.:.	.:.	.:.	.:.	.:.	.:.	.:.	.:.	.:.	.:.	.:.	.:.	.:.	.:.	.:.	.:.	.:.	.:.	.:.	.:.	.:.	.:.	.:.	.:.	.:.	.:.	.:.	.:.	.:.	.:.	.:.	.:.	.:.	.:.	.:.	.:.	.:.	.:.	.:.	.:.	.:.	.:.	.:.	.:.	.:.	.:.	.:.	.:.	.:.	.:.	.:.	.:.	.:.	.:.	.:.	.:.	.:.	.:.	.:.	.:.	.:.	.:.
SGN-U562771	651	.	C	IAT	49	CS60;VKS;MS6;VSM2;CEF	AC=4;AF=0.5;MQ=37.25;BQ=30.78;GC=0|1:1,1;GP=0.50	RG:AC	.:.	.:.	0|1:4,4	.:.	.:.	.:.	.:.	.:.	.:.	.:.	.:.	.:.	.:.	.:.	.:.	.:.	.:.	.:.	.:.	.:.	.:.	.:.	.:.	.:.	.:.	.:.	.:.	.:.	.:.	.:.	.:.	.:.	.:.	.:.	.:.	.:.	.:.	.:.	.:.	.:.	.:.	.:.	.:.	.:.	.:.	.:.	.:.	.:.	.:.	.:.	.:.	.:.	.:.	.:.	.:.	.:.	.:.	.:.	.:.	.:.	.:.	.:.	.:.	.:.	.:.	.:.	.:.	.:.	.:.	.:.	.:.	.:.	.:.	.:.	.:.	.:.	.:.	.:.	.:.	.:.	.:.	.:.	.:.	.:.	.:.	.:.	.:.	.:.	.:.	.:.	.:.	.:.	.:.	.:.	.:.	.:.	.:.	.:.	.:.	.:.	.:.	.:.	.:.	.:.	.:.	.:.	.:.	.:.
SGN-U562775	643	.	T	C	51	CS60;MS6;VSM2;CEF	AC=12;AF=0.4;MQ=145.22;BQ=39.91;GC=0|1:2,1;GP=0.33	RG:AC	0:10	.:.	0|1:9,12	.:.	.:.	.:.	.:.	.:.	.:.	.:.	.:.	.:.	.:.	.:.	.:.	.:.	.:.	.:.	.:.	.:.	.:.	.:.	.:.	.:.	.:.	.:.	.:.	.:.	.:.	.:.	.:.	.:.	.:.	.:.	.:.	.:.	.:.	.:.	.:.	.:.	.:.	.:.	.:.	.:.	.:.	.:.	.:.	.:.	.:.	.:.	.:.	.:.	.:.	.:.	.:.	.:.	.:.	.:.	.:.	.:.	.:.	.:.	.:.	.:.	.:.	.:.	.:.	.:.	.:.	.:.	.:.	.:.	.:.	.:.	.:.	.:.	.:.	.:.	.:.	.:.	.:.	.:.	.:.	.:.	.:.	.:.	.:.	.:.	.:.	.:.	.:.	.:.	.:.	.:.	.:.	.:.	.:.	.:.	.:.	.:.	.:.	.:.	.:.	.:.	.:.	.:.	.:.	.:.
SGN-U562775	659	.	G	T	85	CS60;MAF0.80;MS6;VSM1;CEF	AC=2;AF=0.1;MQ=150.10;BQ=40.67;GC=0|1:2,1;GP=0.33	RG:AC	0|1:7,2	.:.	0:17	.:.	.:.	.:.	.:.	.:.	.:.	.:.	.:.	.:.	.:.	.:.	.:.	.:.	.:.	.:.	.:.	.:.	.:.	.:.	.:.	.:.	.:.	.:.	.:.	.:.	.:.	.:.	.:.	.:.	.:.	.:.	.:.	.:.	.:.	.:.	.:.	.:.	.:.	.:.	.:.	.:.	.:.	.:.	.:.	.:.	.:.	.:.	.:.	.:.	.:.	.:.	.:.	.:.	.:.	.:.	.:.	.:.	.:.	.:.	.:.	.:.	.:.	.:.	.:.	.:.	.:.	.:.	.:.	.:.	.:.	.:.	.:.	.:.	.:.	.:.	.:.	.:.	.:.	.:.	.:.	.:.	.:.	.:.	.:.	.:.	.:.	.:.	.:.	.:.	.:.	.:.	.:.	.:.	.:.	.:.	.:.	.:.	.:.	.:.	.:.	.:.	.:.	.:.	.:.	.:.
SGN-U562775	721	.	T	C	50	MS6;VSM2;CEF	AC=7;AF=0.3;MQ=144.68;BQ=36.28;GC=0|1:2,1;GP=0.33	RG:AC	0:8	.:.	0|1:10,7	.:.	.:.	.:.	.:.	.:.	.:.	.:.	.:.	.:.	.:.	.:.	.:.	.:.	.:.	.:.	.:.	.:.	.:.	.:.	.:.	.:.	.:.	.:.	.:.	.:.	.:.	.:.	.:.	.:.	.:.	.:.	.:.	.:.	.:.	.:.	.:.	.:.	.:.	.:.	.:.	.:.	.:.	.:.	.:.	.:.	.:.	.:.	.:.	.:.	.:.	.:.	.:.	.:.	.:.	.:.	.:.	.:.	.:.	.:.	.:.	.:.	.:.	.:.	.:.	.:.	.:.	.:.	.:.	.:.	.:.	.:.	.:.	.:.	.:.	.:.	.:.	.:.	.:.	.:.	.:.	.:.	.:.	.:.	.:.	.:.	.:.	.:.	.:.	.:.	.:.	.:.	.:.	.:.	.:.	.:.	.:.	.:.	.:.	.:.	.:.	.:.	.:.	.:.	.:.	.:.
SGN-U562775	820	.	G	A	84	CS60;MS6;CEF	AC=5;AF=0.2;MQ=130.87;BQ=34.29;GC=0|1:2,2;GP=0.50	RG:AC	0:6	1:1	0|1:16,4	.:.	.:.	.:.	.:.	.:.	.:.	.:.	.:.	.:.	.:.	.:.	.:.	.:.	.:.	.:.	.:.	.:.	.:.	.:.	.:.	.:.	.:.	.:.	.:.	.:.	.:.	.:.	.:.	.:.	.:.	.:.	.:.	.:.	.:.	.:.	.:.	.:.	.:.	.:.	.:.	.:.	.:.	.:.	.:.	.:.	.:.	.:.	.:.	.:.	.:.	.:.	.:.	.:.	.:.	.:.	.:.	.:.	.:.	.:.	.:.	.:.	.:.	.:.	.:.	.:.	.:.	.:.	.:.	.:.	.:.	.:.	.:.	.:.	.:.	.:.	.:.	.:.	.:.	.:.	.:.	.:.	.:.	.:.	.:.	.:.	.:.	.:.	.:.	.:.	.:.	.:.	.:.	.:.	.:.	.:.	.:.	.:.	.:.	.:.	.:.	.:.	.:.	.:.	.:.	.:.
SGN-U562775	874	.	G	A	72	CS60;MS6;CEF	AC=18;AF=0.5;MQ=131.38;BQ=33.87;GC=0|1:3,2;GP=0.40	RG:AC	1:6	0:2	0|1:13,12	.:.	.:.	0:1	.:.	.:.	.:.	.:.	.:.	.:.	.:.	.:.	.:.	.:.	.:.	.:.	.:.	.:.	.:.	.:.	.:.	.:.	.:.	.:.	.:.	.:.	.:.	.:.	.:.	.:.	.:.	.:.	.:.	.:.	.:.	.:.	.:.	.:.	.:.	.:.	.:.	.:.	.:.	.:.	.:.	.:.	.:.	.:.	.:.	.:.	.:.	.:.	.:.	.:.	.:.	.:.	.:.	.:.	.:.	.:.	.:.	.:.	.:.	.:.	.:.	.:.	.:.	.:.	.:.	.:.	.:.	.:.	.:.	.:.	.:.	.:.	.:.	.:.	.:.	.:.	.:.	.:.	.:.	.:.	.:.	.:.	.:.	.:.	.:.	.:.	.:.	.:.	.:.	.:.	.:.	.:.	.:.	.:.	.:.	.:.	.:.	.:.	.:.	.:.	.:.	.:.
SGN-U562775	1078	.	T	C	45	MAF0.80;MS6;CEF	AC=4;AF=0.2;MQ=133.11;BQ=33.19;GC=0|1:3,2;GP=0.40	RG:AC	1:2	0:2	0|1:11,2	.:.	.:.	0:1	.:.	.:.	.:.	.:.	.:.	.:.	.:.	.:.	.:.	.:.	.:.	.:.	.:.	.:.	.:.	.:.	.:.	.:.	.:.	.:.	.:.	.:.	.:.	.:.	.:.	.:.	.:.	.:.	.:.	.:.	.:.	.:.	.:.	.:.	.:.	.:.	.:.	.:.	.:.	.:.	.:.	.:.	.:.	.:.	.:.	.:.	.:.	.:.	.:.	.:.	.:.	.:.	.:.	.:.	.:.	.:.	.:.	.:.	.:.	.:.	.:.	.:.	.:.	.:.	.:.	.:.	.:.	.:.	.:.	.:.	.:.	.:.	.:.	.:.	.:.	.:.	.:.	.:.	.:.	.:.	.:.	.:.	.:.	.:.	.:.	.:.	.:.	.:.	.:.	.:.	.:.	.:.	.:.	.:.	.:.	.:.	.:.	.:.	.:.	.:.	.:.	.:.
SGN-U562775	1140	.	T	C	50	CS60;MS6;CEF	AC=11;AF=0.6;MQ=120.02;BQ=35.63;GC=0|1:3,2;GP=0.40	RG:AC	1:1	0:2	0|1:4,10	.:.	.:.	0:1	.:.	.:.	.:.	.:.	.:.	.:.	.:.	.:.	.:.	.:.	.:.	.:.	.:.	.:.	.:.	.:.	.:.	.:.	.:.	.:.	.:.	.:.	.:.	.:.	.:.	.:.	.:.	.:.	.:.	.:.	.:.	.:.	.:.	.:.	.:.	.:.	.:.	.:.	.:.	.:.	.:.	.:.	.:.	.:.	.:.	.:.	.:.	.:.	.:.	.:.	.:.	.:.	.:.	.:.	.:.	.:.	.:.	.:.	.:.	.:.	.:.	.:.	.:.	.:.	.:.	.:.	.:.	.:.	.:.	.:.	.:.	.:.	.:.	.:.	.:.	.:.	.:.	.:.	.:.	.:.	.:.	.:.	.:.	.:.	.:.	.:.	.:.	.:.	.:.	.:.	.:.	.:.	.:.	.:.	.:.	.:.	.:.	.:.	.:.	.:.	.:.	.:.
SGN-U562775	1197	.	C	T	50	CS60;MS6;CEF	AC=7;AF=0.4;MQ=117.13;BQ=33.99;GC=0|1:3,2;GP=0.40	RG:AC	1:1	0:2	0|1:9,6	.:.	.:.	0:1	.:.	.:.	.:.	.:.	.:.	.:.	.:.	.:.	.:.	.:.	.:.	.:.	.:.	.:.	.:.	.:.	.:.	.:.	.:.	.:.	.:.	.:.	.:.	.:.	.:.	.:.	.:.	.:.	.:.	.:.	.:.	.:.	.:.	.:.	.:.	.:.	.:.	.:.	.:.	.:.	.:.	.:.	.:.	.:.	.:.	.:.	.:.	.:.	.:.	.:.	.:.	.:.	.:.	.:.	.:.	.:.	.:.	.:.	.:.	.:.	.:.	.:.	.:.	.:.	.:.	.:.	.:.	.:.	.:.	.:.	.:.	.:.	.:.	.:.	.:.	.:.	.:.	.:.	.:.	.:.	.:.	.:.	.:.	.:.	.:.	.:.	.:.	.:.	.:.	.:.	.:.	.:.	.:.	.:.	.:.	.:.	.:.	.:.	.:.	.:.	.:.	.:.
SGN-U562775	1198	.	A	G	50	CS60;MS6;CEF	AC=7;AF=0.4;MQ=117.13;BQ=33.75;GC=0|1:3,2;GP=0.40	RG:AC	1:1	0:2	0|1:9,6	.:.	.:.	0:1	.:.	.:.	.:.	.:.	.:.	.:.	.:.	.:.	.:.	.:.	.:.	.:.	.:.	.:.	.:.	.:.	.:.	.:.	.:.	.:.	.:.	.:.	.:.	.:.	.:.	.:.	.:.	.:.	.:.	.:.	.:.	.:.	.:.	.:.	.:.	.:.	.:.	.:.	.:.	.:.	.:.	.:.	.:.	.:.	.:.	.:.	.:.	.:.	.:.	.:.	.:.	.:.	.:.	.:.	.:.	.:.	.:.	.:.	.:.	.:.	.:.	.:.	.:.	.:.	.:.	.:.	.:.	.:.	.:.	.:.	.:.	.:.	.:.	.:.	.:.	.:.	.:.	.:.	.:.	.:.	.:.	.:.	.:.	.:.	.:.	.:.	.:.	.:.	.:.	.:.	.:.	.:.	.:.	.:.	.:.	.:.	.:.	.:.	.:.	.:.	.:.	.:.
SGN-U562777	78	.	C	IATAT	56	VKS;MAF0.80;MS6;VSM1;CEF	AC=1;AF=0.5;MQ=245.00;BQ=56.00;GC=0|1:1,1;GP=0.50	RG:AC	.:.	0|1:1,1	.:.	.:.	.:.	.:.	.:.	.:.	.:.	.:.	.:.	.:.	.:.	.:.	.:.	.:.	.:.	.:.	.:.	.:.	.:.	.:.	.:.	.:.	.:.	.:.	.:.	.:.	.:.	.:.	.:.	.:.	.:.	.:.	.:.	.:.	.:.	.:.	.:.	.:.	.:.	.:.	.:.	.:.	.:.	.:.	.:.	.:.	.:.	.:.	.:.	.:.	.:.	.:.	.:.	.:.	.:.	.:.	.:.	.:.	.:.	.:.	.:.	.:.	.:.	.:.	.:.	.:.	.:.	.:.	.:.	.:.	.:.	.:.	.:.	.:.	.:.	.:.	.:.	.:.	.:.	.:.	.:.	.:.	.:.	.:.	.:.	.:.	.:.	.:.	.:.	.:.	.:.	.:.	.:.	.:.	.:.	.:.	.:.	.:.	.:.	.:.	.:.	.:.	.:.	.:.	.:.	.:.
SGN-U562778	1245	.	T	A	50	CS60;MS6;CEF	AC=4;AF=0.4;MQ=176.52;BQ=38.46;GC=0|1:3,2;GP=0.40	RG:AC	0:3	0:1	0|1:2,3	.:.	.:.	.:.	.:.	.:.	.:.	.:.	.:.	.:.	.:.	.:.	.:.	1:1	.:.	.:.	.:.	.:.	.:.	.:.	.:.	.:.	.:.	.:.	.:.	.:.	.:.	.:.	.:.	.:.	.:.	.:.	.:.	.:.	.:.	.:.	.:.	.:.	.:.	.:.	.:.	.:.	.:.	.:.	.:.	.:.	.:.	.:.	.:.	.:.	.:.	.:.	.:.	.:.	.:.	.:.	.:.	.:.	.:.	.:.	.:.	.:.	.:.	.:.	.:.	.:.	.:.	.:.	.:.	.:.	.:.	.:.	.:.	.:.	.:.	.:.	.:.	.:.	.:.	.:.	.:.	.:.	.:.	.:.	.:.	.:.	.:.	.:.	.:.	.:.	.:.	.:.	.:.	.:.	.:.	.:.	.:.	.:.	.:.	.:.	.:.	.:.	.:.	.:.	.:.	.:.
SGN-U562778	1302	.	T	C	49	CS60;MS6;VSM2;CEF	AC=4;AF=0.2;MQ=133.71;BQ=34.00;GC=0|1:4,1;GP=0.20	RG:AC	0:3	0:1	0|1:9,4	.:.	.:.	.:.	.:.	.:.	.:.	.:.	.:.	.:.	.:.	.:.	.:.	0:1	.:.	.:.	.:.	.:.	.:.	.:.	.:.	.:.	.:.	.:.	.:.	.:.	.:.	.:.	.:.	.:.	.:.	.:.	.:.	.:.	.:.	.:.	.:.	.:.	.:.	.:.	.:.	.:.	.:.	.:.	.:.	.:.	.:.	.:.	.:.	.:.	.:.	.:.	.:.	.:.	.:.	.:.	.:.	.:.	.:.	.:.	.:.	.:.	.:.	.:.	.:.	.:.	.:.	.:.	.:.	.:.	.:.	.:.	.:.	.:.	.:.	.:.	.:.	.:.	.:.	.:.	.:.	.:.	.:.	.:.	.:.	.:.	.:.	.:.	.:.	.:.	.:.	.:.	.:.	.:.	.:.	.:.	.:.	.:.	.:.	.:.	.:.	.:.	.:.	.:.	.:.	.:.
SGN-U562778	1420	.	T	C	50	CS60;MS6;VSM2;CEF	AC=7;AF=0.5;MQ=121.99;BQ=34.96;GC=0|1:4,1;GP=0.20	RG:AC	0:1	0:1	0|1:3,7	.:.	.:.	.:.	.:.	.:.	.:.	.:.	.:.	.:.	.:.	.:.	.:.	0:1	.:.	.:.	.:.	.:.	.:.	.:.	.:.	.:.	.:.	.:.	.:.	.:.	.:.	.:.	.:.	.:.	.:.	.:.	.:.	.:.	.:.	.:.	.:.	.:.	.:.	.:.	.:.	.:.	.:.	.:.	.:.	.:.	.:.	.:.	.:.	.:.	.:.	.:.	.:.	.:.	.:.	.:.	.:.	.:.	.:.	.:.	.:.	.:.	.:.	.:.	.:.	.:.	.:.	.:.	.:.	.:.	.:.	.:.	.:.	.:.	.:.	.:.	.:.	.:.	.:.	.:.	.:.	.:.	.:.	.:.	.:.	.:.	.:.	.:.	.:.	.:.	.:.	.:.	.:.	.:.	.:.	.:.	.:.	.:.	.:.	.:.	.:.	.:.	.:.	.:.	.:.	.:.
SGN-U562778	1469	.	C	T	50	CS60;MS6;VSM2;CEF	AC=4;AF=0.4;MQ=131.67;BQ=33.64;GC=0|1:4,1;GP=0.20	RG:AC	0:1	0:1	0|1:4,4	.:.	.:.	.:.	.:.	.:.	.:.	.:.	.:.	.:.	.:.	.:.	.:.	0:1	.:.	.:.	.:.	.:.	.:.	.:.	.:.	.:.	.:.	.:.	.:.	.:.	.:.	.:.	.:.	.:.	.:.	.:.	.:.	.:.	.:.	.:.	.:.	.:.	.:.	.:.	.:.	.:.	.:.	.:.	.:.	.:.	.:.	.:.	.:.	.:.	.:.	.:.	.:.	.:.	.:.	.:.	.:.	.:.	.:.	.:.	.:.	.:.	.:.	.:.	.:.	.:.	.:.	.:.	.:.	.:.	.:.	.:.	.:.	.:.	.:.	.:.	.:.	.:.	.:.	.:.	.:.	.:.	.:.	.:.	.:.	.:.	.:.	.:.	.:.	.:.	.:.	.:.	.:.	.:.	.:.	.:.	.:.	.:.	.:.	.:.	.:.	.:.	.:.	.:.	.:.	.:.
SGN-U562779	1497	.	C	T	50	MS6;VSM2;CEF	AC=3;AF=0.4;MQ=94.92;BQ=31.17;GC=0|1:2,1;GP=0.33	RG:AC	0:1	.:.	0|1:4,3	.:.	.:.	.:.	.:.	.:.	.:.	.:.	.:.	.:.	.:.	.:.	.:.	.:.	.:.	.:.	.:.	.:.	.:.	.:.	.:.	.:.	.:.	.:.	.:.	.:.	.:.	.:.	.:.	.:.	.:.	.:.	.:.	.:.	.:.	.:.	.:.	.:.	.:.	.:.	.:.	.:.	.:.	.:.	.:.	.:.	.:.	.:.	.:.	.:.	.:.	.:.	.:.	.:.	.:.	.:.	.:.	.:.	.:.	.:.	.:.	.:.	.:.	.:.	.:.	.:.	.:.	.:.	.:.	.:.	.:.	.:.	.:.	.:.	.:.	.:.	.:.	.:.	.:.	.:.	.:.	.:.	.:.	.:.	.:.	.:.	.:.	.:.	.:.	.:.	.:.	.:.	.:.	.:.	.:.	.:.	.:.	.:.	.:.	.:.	.:.	.:.	.:.	.:.	.:.	.:.
SGN-U562782	311	.	T	D1	50	VKS;MS6;VSM2;CEF	AC=3;AF=0.2;MQ=37.00;BQ=33.21;GC=0|1:1,1;GP=0.50	RG:AC	.:.	.:.	0|1:12,3	.:.	.:.	.:.	.:.	.:.	.:.	.:.	.:.	.:.	.:.	.:.	.:.	.:.	.:.	.:.	.:.	.:.	.:.	.:.	.:.	.:.	.:.	.:.	.:.	.:.	.:.	.:.	.:.	.:.	.:.	.:.	.:.	.:.	.:.	.:.	.:.	.:.	.:.	.:.	.:.	.:.	.:.	.:.	.:.	.:.	.:.	.:.	.:.	.:.	.:.	.:.	.:.	.:.	.:.	.:.	.:.	.:.	.:.	.:.	.:.	.:.	.:.	.:.	.:.	.:.	.:.	.:.	.:.	.:.	.:.	.:.	.:.	.:.	.:.	.:.	.:.	.:.	.:.	.:.	.:.	.:.	.:.	.:.	.:.	.:.	.:.	.:.	.:.	.:.	.:.	.:.	.:.	.:.	.:.	.:.	.:.	.:.	.:.	.:.	.:.	.:.	.:.	.:.	.:.	.:.
SGN-U562785	78	.	G	D1	50	CS60;VKS;MAF0.80;MS6;VSM1;CEF	AC=1;AF=0.1;MQ=90.56;BQ=37.31;GC=0|1:3,1;GP=0.25	RG:AC	0|1:9,1	0:3	.:.	0:1	.:.	.:.	.:.	.:.	.:.	.:.	.:.	.:.	.:.	.:.	.:.	.:.	.:.	.:.	.:.	.:.	.:.	.:.	.:.	.:.	.:.	.:.	.:.	.:.	.:.	.:.	.:.	.:.	.:.	.:.	.:.	.:.	.:.	.:.	.:.	.:.	.:.	.:.	.:.	.:.	.:.	.:.	.:.	.:.	.:.	.:.	.:.	.:.	.:.	.:.	.:.	.:.	.:.	.:.	.:.	.:.	.:.	.:.	.:.	.:.	.:.	.:.	.:.	.:.	.:.	.:.	.:.	.:.	.:.	.:.	.:.	.:.	.:.	.:.	.:.	.:.	.:.	.:.	.:.	.:.	.:.	.:.	.:.	.:.	.:.	.:.	.:.	.:.	.:.	.:.	.:.	.:.	.:.	.:.	.:.	.:.	.:.	.:.	.:.	.:.	.:.	.:.	.:.	.:.
SGN-U562785	113	.	G	D7	78	CS60;VKS;MAF0.80;MS6;VSM1;CEF	AC=3;AF=0.1;MQ=78.43;BQ=40.46;GC=0|1:4,1;GP=0.20	RG:AC	0|1:7,3	0:3	0:6	0:1	.:.	.:.	.:.	.:.	.:.	.:.	.:.	.:.	.:.	.:.	.:.	.:.	.:.	.:.	.:.	.:.	.:.	.:.	.:.	.:.	.:.	.:.	.:.	.:.	.:.	.:.	.:.	.:.	.:.	.:.	.:.	.:.	.:.	.:.	.:.	.:.	.:.	.:.	.:.	.:.	.:.	.:.	.:.	.:.	.:.	.:.	.:.	.:.	.:.	.:.	.:.	.:.	.:.	.:.	.:.	.:.	.:.	.:.	.:.	.:.	.:.	.:.	.:.	.:.	.:.	.:.	.:.	.:.	.:.	.:.	.:.	.:.	.:.	.:.	.:.	.:.	.:.	.:.	.:.	.:.	.:.	.:.	.:.	.:.	.:.	.:.	.:.	.:.	.:.	.:.	.:.	.:.	.:.	.:.	.:.	.:.	.:.	.:.	.:.	.:.	.:.	.:.	.:.	.:.
SGN-U562795	599	.	C	T	51	CS60;MAF0.80;MS6;VSM2;VSM1;CEF	AC=25;AF=1.0;MQ=60.99;BQ=32.87;GC=0|1:1,1;GP=0.50	RG:AC	0:1	.:.	1:25	.:.	.:.	.:.	.:.	.:.	.:.	.:.	.:.	.:.	.:.	.:.	.:.	.:.	.:.	.:.	.:.	.:.	.:.	.:.	.:.	.:.	.:.	.:.	.:.	.:.	.:.	.:.	.:.	.:.	.:.	.:.	.:.	.:.	.:.	.:.	.:.	.:.	.:.	.:.	.:.	.:.	.:.	.:.	.:.	.:.	.:.	.:.	.:.	.:.	.:.	.:.	.:.	.:.	.:.	.:.	.:.	.:.	.:.	.:.	.:.	.:.	.:.	.:.	.:.	.:.	.:.	.:.	.:.	.:.	.:.	.:.	.:.	.:.	.:.	.:.	.:.	.:.	.:.	.:.	.:.	.:.	.:.	.:.	.:.	.:.	.:.	.:.	.:.	.:.	.:.	.:.	.:.	.:.	.:.	.:.	.:.	.:.	.:.	.:.	.:.	.:.	.:.	.:.	.:.	.:.
SGN-U562795	643	.	T	C	51	UCR;CS60;MAF0.80;MS6;VSM2;VSM1	AC=39;AF=1.0;MQ=53.31;BQ=31.45;GC=0|1:1,1;GP=0.50;EZ=ScaI	RG:AC	0:1	.:.	1:39	.:.	.:.	.:.	.:.	.:.	.:.	.:.	.:.	.:.	.:.	.:.	.:.	.:.	.:.	.:.	.:.	.:.	.:.	.:.	.:.	.:.	.:.	.:.	.:.	.:.	.:.	.:.	.:.	.:.	.:.	.:.	.:.	.:.	.:.	.:.	.:.	.:.	.:.	.:.	.:.	.:.	.:.	.:.	.:.	.:.	.:.	.:.	.:.	.:.	.:.	.:.	.:.	.:.	.:.	.:.	.:.	.:.	.:.	.:.	.:.	.:.	.:.	.:.	.:.	.:.	.:.	.:.	.:.	.:.	.:.	.:.	.:.	.:.	.:.	.:.	.:.	.:.	.:.	.:.	.:.	.:.	.:.	.:.	.:.	.:.	.:.	.:.	.:.	.:.	.:.	.:.	.:.	.:.	.:.	.:.	.:.	.:.	.:.	.:.	.:.	.:.	.:.	.:.	.:.	.:.
SGN-U562795	692	.	G	A	50	CS60;MAF0.80;MS6;VSM2;VSM1;CEF	AC=24;AF=1.0;MQ=61.76;BQ=32.57;GC=0|1:1,1;GP=0.50	RG:AC	0:1	.:.	1:24	.:.	.:.	.:.	.:.	.:.	.:.	.:.	.:.	.:.	.:.	.:.	.:.	.:.	.:.	.:.	.:.	.:.	.:.	.:.	.:.	.:.	.:.	.:.	.:.	.:.	.:.	.:.	.:.	.:.	.:.	.:.	.:.	.:.	.:.	.:.	.:.	.:.	.:.	.:.	.:.	.:.	.:.	.:.	.:.	.:.	.:.	.:.	.:.	.:.	.:.	.:.	.:.	.:.	.:.	.:.	.:.	.:.	.:.	.:.	.:.	.:.	.:.	.:.	.:.	.:.	.:.	.:.	.:.	.:.	.:.	.:.	.:.	.:.	.:.	.:.	.:.	.:.	.:.	.:.	.:.	.:.	.:.	.:.	.:.	.:.	.:.	.:.	.:.	.:.	.:.	.:.	.:.	.:.	.:.	.:.	.:.	.:.	.:.	.:.	.:.	.:.	.:.	.:.	.:.	.:.
SGN-U562795	782	.	T	C	51	UCR;CS60;MAF0.80;MS6;VSM2;VSM1;CEF	AC=33;AF=1.0;MQ=55.89;BQ=33.50;GC=0|1:1,1;GP=0.50	RG:AC	0:1	.:.	1:33	.:.	.:.	.:.	.:.	.:.	.:.	.:.	.:.	.:.	.:.	.:.	.:.	.:.	.:.	.:.	.:.	.:.	.:.	.:.	.:.	.:.	.:.	.:.	.:.	.:.	.:.	.:.	.:.	.:.	.:.	.:.	.:.	.:.	.:.	.:.	.:.	.:.	.:.	.:.	.:.	.:.	.:.	.:.	.:.	.:.	.:.	.:.	.:.	.:.	.:.	.:.	.:.	.:.	.:.	.:.	.:.	.:.	.:.	.:.	.:.	.:.	.:.	.:.	.:.	.:.	.:.	.:.	.:.	.:.	.:.	.:.	.:.	.:.	.:.	.:.	.:.	.:.	.:.	.:.	.:.	.:.	.:.	.:.	.:.	.:.	.:.	.:.	.:.	.:.	.:.	.:.	.:.	.:.	.:.	.:.	.:.	.:.	.:.	.:.	.:.	.:.	.:.	.:.	.:.	.:.
SGN-U562795	796	.	A	G	51	UCR;CS60;MAF0.80;MS6;VSM2;VSM1;CEF	AC=35;AF=1.0;MQ=55.01;BQ=32.85;GC=0|1:1,1;GP=0.50	RG:AC	0:1	.:.	1:35	.:.	.:.	.:.	.:.	.:.	.:.	.:.	.:.	.:.	.:.	.:.	.:.	.:.	.:.	.:.	.:.	.:.	.:.	.:.	.:.	.:.	.:.	.:.	.:.	.:.	.:.	.:.	.:.	.:.	.:.	.:.	.:.	.:.	.:.	.:.	.:.	.:.	.:.	.:.	.:.	.:.	.:.	.:.	.:.	.:.	.:.	.:.	.:.	.:.	.:.	.:.	.:.	.:.	.:.	.:.	.:.	.:.	.:.	.:.	.:.	.:.	.:.	.:.	.:.	.:.	.:.	.:.	.:.	.:.	.:.	.:.	.:.	.:.	.:.	.:.	.:.	.:.	.:.	.:.	.:.	.:.	.:.	.:.	.:.	.:.	.:.	.:.	.:.	.:.	.:.	.:.	.:.	.:.	.:.	.:.	.:.	.:.	.:.	.:.	.:.	.:.	.:.	.:.	.:.	.:.
SGN-U562795	1043	.	A	G	47	MS6;VSM2	AC=3;AF=0.4;MQ=99.98;BQ=31.95;GC=0|1:2,1;GP=0.33;EZ=HindIII	RG:AC	0:1	.:.	0|1:3,3	.:.	.:.	.:.	.:.	.:.	.:.	.:.	.:.	.:.	.:.	.:.	.:.	.:.	.:.	.:.	.:.	.:.	.:.	.:.	.:.	.:.	.:.	.:.	.:.	.:.	.:.	.:.	.:.	.:.	.:.	.:.	.:.	.:.	.:.	.:.	.:.	.:.	.:.	.:.	.:.	.:.	.:.	.:.	.:.	.:.	.:.	.:.	.:.	.:.	.:.	.:.	.:.	.:.	.:.	.:.	.:.	.:.	.:.	.:.	.:.	.:.	.:.	.:.	.:.	.:.	.:.	.:.	.:.	.:.	.:.	.:.	.:.	.:.	.:.	.:.	.:.	.:.	.:.	.:.	.:.	.:.	.:.	.:.	.:.	.:.	.:.	.:.	.:.	.:.	.:.	.:.	.:.	.:.	.:.	.:.	.:.	.:.	.:.	.:.	.:.	.:.	.:.	.:.	.:.	.:.
SGN-U562796	241	.	C	T	50	CS60;MAF0.80;MS6;VSM2;CEF	AC=5;AF=0.2;MQ=141.33;BQ=32.57;GC=0|1:4,1;GP=0.20	RG:AC	0:6	0:9	0|1:1,5	.:.	.:.	.:.	.:.	.:.	.:.	.:.	.:.	.:.	.:.	.:.	.:.	.:.	.:.	.:.	.:.	0:1	.:.	.:.	.:.	.:.	.:.	.:.	.:.	.:.	.:.	.:.	.:.	.:.	.:.	.:.	.:.	.:.	.:.	.:.	.:.	.:.	.:.	.:.	.:.	.:.	.:.	.:.	.:.	.:.	.:.	.:.	.:.	.:.	.:.	.:.	.:.	.:.	.:.	.:.	.:.	.:.	.:.	.:.	.:.	.:.	.:.	.:.	.:.	.:.	.:.	.:.	.:.	.:.	.:.	.:.	.:.	.:.	.:.	.:.	.:.	.:.	.:.	.:.	.:.	.:.	.:.	.:.	.:.	.:.	.:.	.:.	.:.	.:.	.:.	.:.	.:.	.:.	.:.	.:.	.:.	.:.	.:.	.:.	.:.	.:.	.:.	.:.	.:.	.:.
SGN-U562796	244	.	C	A	49	CS60;MS6;VSM2;CEF	AC=7;AF=0.3;MQ=133.19;BQ=33.34;GC=0|1:4,1;GP=0.20	RG:AC	0:6	0:9	0|1:2,7	.:.	.:.	.:.	.:.	.:.	.:.	.:.	.:.	.:.	.:.	.:.	.:.	.:.	.:.	.:.	.:.	0:1	.:.	.:.	.:.	.:.	.:.	.:.	.:.	.:.	.:.	.:.	.:.	.:.	.:.	.:.	.:.	.:.	.:.	.:.	.:.	.:.	.:.	.:.	.:.	.:.	.:.	.:.	.:.	.:.	.:.	.:.	.:.	.:.	.:.	.:.	.:.	.:.	.:.	.:.	.:.	.:.	.:.	.:.	.:.	.:.	.:.	.:.	.:.	.:.	.:.	.:.	.:.	.:.	.:.	.:.	.:.	.:.	.:.	.:.	.:.	.:.	.:.	.:.	.:.	.:.	.:.	.:.	.:.	.:.	.:.	.:.	.:.	.:.	.:.	.:.	.:.	.:.	.:.	.:.	.:.	.:.	.:.	.:.	.:.	.:.	.:.	.:.	.:.	.:.
SGN-U562796	345	.	G	A	51	CS60;MS6;VSM2;CEF	AC=15;AF=0.4;MQ=109.01;BQ=29.28;GC=0|1:4,1;GP=0.20	RG:AC	0:6	0:8	0|1:8,15	.:.	.:.	.:.	.:.	.:.	.:.	.:.	.:.	.:.	.:.	.:.	.:.	.:.	.:.	.:.	.:.	0:1	.:.	.:.	.:.	.:.	.:.	.:.	.:.	.:.	.:.	.:.	.:.	.:.	.:.	.:.	.:.	.:.	.:.	.:.	.:.	.:.	.:.	.:.	.:.	.:.	.:.	.:.	.:.	.:.	.:.	.:.	.:.	.:.	.:.	.:.	.:.	.:.	.:.	.:.	.:.	.:.	.:.	.:.	.:.	.:.	.:.	.:.	.:.	.:.	.:.	.:.	.:.	.:.	.:.	.:.	.:.	.:.	.:.	.:.	.:.	.:.	.:.	.:.	.:.	.:.	.:.	.:.	.:.	.:.	.:.	.:.	.:.	.:.	.:.	.:.	.:.	.:.	.:.	.:.	.:.	.:.	.:.	.:.	.:.	.:.	.:.	.:.	.:.	.:.
SGN-U562796	361	.	T	C	51	CS60;MS6;VSM2;CEF	AC=15;AF=0.4;MQ=109.01;BQ=29.61;GC=0|1:4,1;GP=0.20	RG:AC	0:6	0:8	0|1:8,15	.:.	.:.	.:.	.:.	.:.	.:.	.:.	.:.	.:.	.:.	.:.	.:.	.:.	.:.	.:.	.:.	0:1	.:.	.:.	.:.	.:.	.:.	.:.	.:.	.:.	.:.	.:.	.:.	.:.	.:.	.:.	.:.	.:.	.:.	.:.	.:.	.:.	.:.	.:.	.:.	.:.	.:.	.:.	.:.	.:.	.:.	.:.	.:.	.:.	.:.	.:.	.:.	.:.	.:.	.:.	.:.	.:.	.:.	.:.	.:.	.:.	.:.	.:.	.:.	.:.	.:.	.:.	.:.	.:.	.:.	.:.	.:.	.:.	.:.	.:.	.:.	.:.	.:.	.:.	.:.	.:.	.:.	.:.	.:.	.:.	.:.	.:.	.:.	.:.	.:.	.:.	.:.	.:.	.:.	.:.	.:.	.:.	.:.	.:.	.:.	.:.	.:.	.:.	.:.	.:.
SGN-U562796	380	.	G	T	48	CS60;MS6;VSM2;CEF	AC=4;AF=0.2;MQ=143.64;BQ=27.43;GC=0|1:3,1;GP=0.25	RG:AC	0:6	0:6	0|1:3,4	.:.	.:.	.:.	.:.	.:.	.:.	.:.	.:.	.:.	.:.	.:.	.:.	.:.	.:.	.:.	.:.	.:.	.:.	.:.	.:.	.:.	.:.	.:.	.:.	.:.	.:.	.:.	.:.	.:.	.:.	.:.	.:.	.:.	.:.	.:.	.:.	.:.	.:.	.:.	.:.	.:.	.:.	.:.	.:.	.:.	.:.	.:.	.:.	.:.	.:.	.:.	.:.	.:.	.:.	.:.	.:.	.:.	.:.	.:.	.:.	.:.	.:.	.:.	.:.	.:.	.:.	.:.	.:.	.:.	.:.	.:.	.:.	.:.	.:.	.:.	.:.	.:.	.:.	.:.	.:.	.:.	.:.	.:.	.:.	.:.	.:.	.:.	.:.	.:.	.:.	.:.	.:.	.:.	.:.	.:.	.:.	.:.	.:.	.:.	.:.	.:.	.:.	.:.	.:.	.:.
SGN-U562796	619	.	T	C	49	CS60;MS6;VSM2;CEF	AC=3;AF=0.1;MQ=119.91;BQ=31.51;GC=0|1:4,1;GP=0.20	RG:AC	0:3	0:4	0|1:9,3	.:.	0:1	.:.	.:.	.:.	.:.	.:.	.:.	.:.	.:.	.:.	.:.	.:.	.:.	.:.	.:.	.:.	.:.	.:.	.:.	.:.	.:.	.:.	.:.	.:.	.:.	.:.	.:.	.:.	.:.	.:.	.:.	.:.	.:.	.:.	.:.	.:.	.:.	.:.	.:.	.:.	.:.	.:.	.:.	.:.	.:.	.:.	.:.	.:.	.:.	.:.	.:.	.:.	.:.	.:.	.:.	.:.	.:.	.:.	.:.	.:.	.:.	.:.	.:.	.:.	.:.	.:.	.:.	.:.	.:.	.:.	.:.	.:.	.:.	.:.	.:.	.:.	.:.	.:.	.:.	.:.	.:.	.:.	.:.	.:.	.:.	.:.	.:.	.:.	.:.	.:.	.:.	.:.	.:.	.:.	.:.	.:.	.:.	.:.	.:.	.:.	.:.	.:.	.:.	.:.
SGN-U562796	622	.	T	C	49	CS60;MS6;VSM2;CEF	AC=3;AF=0.2;MQ=115.97;BQ=27.90;GC=0|1:4,1;GP=0.20	RG:AC	0:3	0:3	0|1:9,3	.:.	0:1	.:.	.:.	.:.	.:.	.:.	.:.	.:.	.:.	.:.	.:.	.:.	.:.	.:.	.:.	.:.	.:.	.:.	.:.	.:.	.:.	.:.	.:.	.:.	.:.	.:.	.:.	.:.	.:.	.:.	.:.	.:.	.:.	.:.	.:.	.:.	.:.	.:.	.:.	.:.	.:.	.:.	.:.	.:.	.:.	.:.	.:.	.:.	.:.	.:.	.:.	.:.	.:.	.:.	.:.	.:.	.:.	.:.	.:.	.:.	.:.	.:.	.:.	.:.	.:.	.:.	.:.	.:.	.:.	.:.	.:.	.:.	.:.	.:.	.:.	.:.	.:.	.:.	.:.	.:.	.:.	.:.	.:.	.:.	.:.	.:.	.:.	.:.	.:.	.:.	.:.	.:.	.:.	.:.	.:.	.:.	.:.	.:.	.:.	.:.	.:.	.:.	.:.	.:.
SGN-U562796	626	.	C	A	48	CS60;MS6;VSM2;CEF	AC=3;AF=0.2;MQ=115.97;BQ=28.98;GC=0|1:4,1;GP=0.20	RG:AC	0:3	0:3	0|1:9,3	.:.	0:1	.:.	.:.	.:.	.:.	.:.	.:.	.:.	.:.	.:.	.:.	.:.	.:.	.:.	.:.	.:.	.:.	.:.	.:.	.:.	.:.	.:.	.:.	.:.	.:.	.:.	.:.	.:.	.:.	.:.	.:.	.:.	.:.	.:.	.:.	.:.	.:.	.:.	.:.	.:.	.:.	.:.	.:.	.:.	.:.	.:.	.:.	.:.	.:.	.:.	.:.	.:.	.:.	.:.	.:.	.:.	.:.	.:.	.:.	.:.	.:.	.:.	.:.	.:.	.:.	.:.	.:.	.:.	.:.	.:.	.:.	.:.	.:.	.:.	.:.	.:.	.:.	.:.	.:.	.:.	.:.	.:.	.:.	.:.	.:.	.:.	.:.	.:.	.:.	.:.	.:.	.:.	.:.	.:.	.:.	.:.	.:.	.:.	.:.	.:.	.:.	.:.	.:.	.:.
SGN-U562796	746	.	G	T	50	CS60;MS6;VSM2;CEF	AC=7;AF=0.3;MQ=59.10;BQ=31.67;GC=0|1:4,1;GP=0.20	RG:AC	0:1	.:.	0|1:16,7	.:.	0:1	.:.	.:.	.:.	.:.	.:.	.:.	.:.	0:1	.:.	.:.	.:.	.:.	.:.	.:.	.:.	.:.	.:.	.:.	.:.	.:.	.:.	.:.	.:.	.:.	.:.	.:.	.:.	.:.	.:.	.:.	.:.	.:.	.:.	.:.	.:.	.:.	.:.	.:.	.:.	.:.	.:.	.:.	.:.	.:.	.:.	.:.	.:.	.:.	.:.	.:.	.:.	.:.	.:.	.:.	.:.	.:.	.:.	.:.	.:.	.:.	.:.	.:.	.:.	.:.	.:.	.:.	.:.	.:.	.:.	.:.	.:.	.:.	.:.	.:.	.:.	.:.	.:.	.:.	.:.	.:.	.:.	.:.	.:.	.:.	.:.	.:.	.:.	.:.	.:.	.:.	.:.	.:.	.:.	.:.	.:.	.:.	.:.	.:.	.:.	.:.	.:.	.:.	.:.
SGN-U562796	754	.	A	T	49	CS60;MS6;VSM2;CEF	AC=5;AF=0.2;MQ=61.67;BQ=33.30;GC=0|1:4,1;GP=0.20	RG:AC	0:1	.:.	0|1:15,5	.:.	0:1	.:.	.:.	.:.	.:.	.:.	.:.	.:.	0:1	.:.	.:.	.:.	.:.	.:.	.:.	.:.	.:.	.:.	.:.	.:.	.:.	.:.	.:.	.:.	.:.	.:.	.:.	.:.	.:.	.:.	.:.	.:.	.:.	.:.	.:.	.:.	.:.	.:.	.:.	.:.	.:.	.:.	.:.	.:.	.:.	.:.	.:.	.:.	.:.	.:.	.:.	.:.	.:.	.:.	.:.	.:.	.:.	.:.	.:.	.:.	.:.	.:.	.:.	.:.	.:.	.:.	.:.	.:.	.:.	.:.	.:.	.:.	.:.	.:.	.:.	.:.	.:.	.:.	.:.	.:.	.:.	.:.	.:.	.:.	.:.	.:.	.:.	.:.	.:.	.:.	.:.	.:.	.:.	.:.	.:.	.:.	.:.	.:.	.:.	.:.	.:.	.:.	.:.	.:.
SGN-U562796	757	.	G	A	47	CS60;MS6;VSM2;CEF	AC=4;AF=0.2;MQ=61.93;BQ=31.87;GC=0|1:4,1;GP=0.20	RG:AC	0:1	.:.	0|1:16,4	.:.	0:1	.:.	.:.	.:.	.:.	.:.	.:.	.:.	0:1	.:.	.:.	.:.	.:.	.:.	.:.	.:.	.:.	.:.	.:.	.:.	.:.	.:.	.:.	.:.	.:.	.:.	.:.	.:.	.:.	.:.	.:.	.:.	.:.	.:.	.:.	.:.	.:.	.:.	.:.	.:.	.:.	.:.	.:.	.:.	.:.	.:.	.:.	.:.	.:.	.:.	.:.	.:.	.:.	.:.	.:.	.:.	.:.	.:.	.:.	.:.	.:.	.:.	.:.	.:.	.:.	.:.	.:.	.:.	.:.	.:.	.:.	.:.	.:.	.:.	.:.	.:.	.:.	.:.	.:.	.:.	.:.	.:.	.:.	.:.	.:.	.:.	.:.	.:.	.:.	.:.	.:.	.:.	.:.	.:.	.:.	.:.	.:.	.:.	.:.	.:.	.:.	.:.	.:.	.:.
SGN-U562796	813	.	G	C	50	CS60;MS6;VSM2;CEF	AC=6;AF=0.3;MQ=66.54;BQ=30.88;GC=0|1:5,1;GP=0.17	RG:AC	0:1	.:.	0|1:10,6	.:.	0:1	.:.	.:.	.:.	.:.	.:.	.:.	0:1	0:1	.:.	.:.	.:.	.:.	.:.	.:.	.:.	.:.	.:.	.:.	.:.	.:.	.:.	.:.	.:.	.:.	.:.	.:.	.:.	.:.	.:.	.:.	.:.	.:.	.:.	.:.	.:.	.:.	.:.	.:.	.:.	.:.	.:.	.:.	.:.	.:.	.:.	.:.	.:.	.:.	.:.	.:.	.:.	.:.	.:.	.:.	.:.	.:.	.:.	.:.	.:.	.:.	.:.	.:.	.:.	.:.	.:.	.:.	.:.	.:.	.:.	.:.	.:.	.:.	.:.	.:.	.:.	.:.	.:.	.:.	.:.	.:.	.:.	.:.	.:.	.:.	.:.	.:.	.:.	.:.	.:.	.:.	.:.	.:.	.:.	.:.	.:.	.:.	.:.	.:.	.:.	.:.	.:.	.:.	.:.
SGN-U562796	827	.	G	A	50	CS60;MS6;VSM2;CEF	AC=6;AF=0.4;MQ=72.06;BQ=29.21;GC=0|1:5,1;GP=0.17	RG:AC	0:1	.:.	0|1:6,6	.:.	0:1	.:.	.:.	.:.	.:.	.:.	.:.	0:1	0:1	.:.	.:.	.:.	.:.	.:.	.:.	.:.	.:.	.:.	.:.	.:.	.:.	.:.	.:.	.:.	.:.	.:.	.:.	.:.	.:.	.:.	.:.	.:.	.:.	.:.	.:.	.:.	.:.	.:.	.:.	.:.	.:.	.:.	.:.	.:.	.:.	.:.	.:.	.:.	.:.	.:.	.:.	.:.	.:.	.:.	.:.	.:.	.:.	.:.	.:.	.:.	.:.	.:.	.:.	.:.	.:.	.:.	.:.	.:.	.:.	.:.	.:.	.:.	.:.	.:.	.:.	.:.	.:.	.:.	.:.	.:.	.:.	.:.	.:.	.:.	.:.	.:.	.:.	.:.	.:.	.:.	.:.	.:.	.:.	.:.	.:.	.:.	.:.	.:.	.:.	.:.	.:.	.:.	.:.	.:.
SGN-U562796	841	.	C	A	47	CS60;MS6;VSM2;CEF	AC=3;AF=0.2;MQ=74.09;BQ=30.83;GC=0|1:5,1;GP=0.17	RG:AC	0:1	.:.	0|1:8,3	.:.	0:1	.:.	.:.	.:.	.:.	.:.	.:.	0:1	0:1	.:.	.:.	.:.	.:.	.:.	.:.	.:.	.:.	.:.	.:.	.:.	.:.	.:.	.:.	.:.	.:.	.:.	.:.	.:.	.:.	.:.	.:.	.:.	.:.	.:.	.:.	.:.	.:.	.:.	.:.	.:.	.:.	.:.	.:.	.:.	.:.	.:.	.:.	.:.	.:.	.:.	.:.	.:.	.:.	.:.	.:.	.:.	.:.	.:.	.:.	.:.	.:.	.:.	.:.	.:.	.:.	.:.	.:.	.:.	.:.	.:.	.:.	.:.	.:.	.:.	.:.	.:.	.:.	.:.	.:.	.:.	.:.	.:.	.:.	.:.	.:.	.:.	.:.	.:.	.:.	.:.	.:.	.:.	.:.	.:.	.:.	.:.	.:.	.:.	.:.	.:.	.:.	.:.	.:.	.:.
SGN-U562798	87	.	A	T	50	MAF0.80;MS6;VSM2;VSM1;CEF	AC=16;AF=0.8;MQ=101.96;BQ=30.47;GC=0|1:2,1;GP=0.33	RG:AC	0:2	.:.	1:16	.:.	.:.	.:.	.:.	0:1	.:.	.:.	.:.	.:.	.:.	.:.	.:.	.:.	.:.	.:.	.:.	.:.	.:.	.:.	.:.	.:.	.:.	.:.	.:.	.:.	.:.	.:.	.:.	.:.	.:.	.:.	.:.	.:.	.:.	.:.	.:.	.:.	.:.	.:.	.:.	.:.	.:.	.:.	.:.	.:.	.:.	.:.	.:.	.:.	.:.	.:.	.:.	.:.	.:.	.:.	.:.	.:.	.:.	.:.	.:.	.:.	.:.	.:.	.:.	.:.	.:.	.:.	.:.	.:.	.:.	.:.	.:.	.:.	.:.	.:.	.:.	.:.	.:.	.:.	.:.	.:.	.:.	.:.	.:.	.:.	.:.	.:.	.:.	.:.	.:.	.:.	.:.	.:.	.:.	.:.	.:.	.:.	.:.	.:.	.:.	.:.	.:.	.:.	.:.	.:.
SGN-U562798	258	.	T	D1	51	CS60;VKS;MS6;VSM2;CEF	AC=15;AF=0.5;MQ=92.19;BQ=29.97;GC=0|1:3,1;GP=0.25	RG:AC	0:3	.:.	0|1:11,15	.:.	.:.	.:.	.:.	0:1	.:.	.:.	.:.	.:.	.:.	.:.	.:.	.:.	.:.	.:.	.:.	.:.	.:.	.:.	.:.	.:.	.:.	.:.	.:.	.:.	.:.	.:.	.:.	.:.	.:.	.:.	.:.	.:.	.:.	.:.	.:.	.:.	.:.	.:.	.:.	.:.	.:.	.:.	.:.	.:.	.:.	.:.	.:.	.:.	.:.	.:.	.:.	.:.	.:.	.:.	.:.	.:.	.:.	.:.	.:.	.:.	.:.	.:.	.:.	.:.	.:.	.:.	.:.	.:.	.:.	.:.	.:.	.:.	.:.	.:.	.:.	.:.	.:.	.:.	.:.	.:.	.:.	.:.	.:.	.:.	.:.	.:.	.:.	.:.	.:.	.:.	.:.	.:.	.:.	.:.	.:.	.:.	.:.	.:.	.:.	.:.	.:.	.:.	.:.	.:.
SGN-U562798	267	.	T	C	50	CS60;MAF0.80;MS6;VSM2;CEF	AC=3;AF=0.1;MQ=80.61;BQ=30.59;GC=0|1:3,1;GP=0.25	RG:AC	0:2	.:.	0|1:27,3	.:.	.:.	.:.	.:.	0:1	.:.	.:.	.:.	.:.	.:.	.:.	.:.	.:.	.:.	.:.	.:.	.:.	.:.	.:.	.:.	.:.	.:.	.:.	.:.	.:.	.:.	.:.	.:.	.:.	.:.	.:.	.:.	.:.	.:.	.:.	.:.	.:.	.:.	.:.	.:.	.:.	.:.	.:.	.:.	.:.	.:.	.:.	.:.	.:.	.:.	.:.	.:.	.:.	.:.	.:.	.:.	.:.	.:.	.:.	.:.	.:.	.:.	.:.	.:.	.:.	.:.	.:.	.:.	.:.	.:.	.:.	.:.	.:.	.:.	.:.	.:.	.:.	.:.	.:.	.:.	.:.	.:.	.:.	.:.	.:.	.:.	.:.	.:.	.:.	.:.	.:.	.:.	.:.	.:.	.:.	.:.	.:.	.:.	.:.	.:.	.:.	.:.	.:.	.:.	.:.
SGN-U562798	423	.	A	IT	51	VKS;MS6;VSM2;CEF	AC=19;AF=0.5;MQ=66.06;BQ=31.91;GC=0|1:3,1;GP=0.25	RG:AC	0:1	.:.	0|1:19,19	.:.	.:.	.:.	.:.	0:1	.:.	.:.	.:.	.:.	.:.	.:.	.:.	.:.	.:.	.:.	.:.	.:.	.:.	.:.	.:.	.:.	.:.	.:.	.:.	.:.	.:.	.:.	.:.	.:.	.:.	.:.	.:.	.:.	.:.	.:.	.:.	.:.	.:.	.:.	.:.	.:.	.:.	.:.	.:.	.:.	.:.	.:.	.:.	.:.	.:.	.:.	.:.	.:.	.:.	.:.	.:.	.:.	.:.	.:.	.:.	.:.	.:.	.:.	.:.	.:.	.:.	.:.	.:.	.:.	.:.	.:.	.:.	.:.	.:.	.:.	.:.	.:.	.:.	.:.	.:.	.:.	.:.	.:.	.:.	.:.	.:.	.:.	.:.	.:.	.:.	.:.	.:.	.:.	.:.	.:.	.:.	.:.	.:.	.:.	.:.	.:.	.:.	.:.	.:.	.:.
SGN-U562800	1469	.	A	T	68	UCR;MAF0.80;MS6;VSM1;CEF	AC=1;AF=0.1;MQ=233.69;BQ=46.24;GC=0|1:3,1;GP=0.25	RG:AC	0|1:3,1	0:3	0:1	.:.	.:.	.:.	.:.	.:.	.:.	.:.	.:.	.:.	.:.	.:.	.:.	.:.	.:.	.:.	.:.	.:.	.:.	.:.	.:.	.:.	.:.	.:.	.:.	.:.	.:.	.:.	.:.	.:.	.:.	.:.	.:.	.:.	.:.	.:.	.:.	.:.	.:.	.:.	.:.	.:.	.:.	.:.	.:.	.:.	.:.	.:.	.:.	.:.	.:.	.:.	.:.	.:.	.:.	.:.	.:.	.:.	.:.	.:.	.:.	.:.	.:.	.:.	.:.	.:.	.:.	.:.	.:.	.:.	.:.	.:.	.:.	.:.	.:.	.:.	.:.	.:.	.:.	.:.	.:.	.:.	.:.	.:.	.:.	.:.	.:.	.:.	.:.	.:.	.:.	.:.	.:.	.:.	.:.	.:.	.:.	.:.	.:.	.:.	.:.	.:.	.:.	.:.	.:.	.:.
SGN-U562803	2061	.	A	C	50	UCR;CS60;MS6;VSM2;CEF	AC=3;AF=0.4;MQ=178.53;BQ=36.04;GC=0|1:3,1;GP=0.25	RG:AC	0:3	.:.	0|1:1,3	.:.	.:.	.:.	.:.	.:.	.:.	.:.	.:.	0:1	.:.	.:.	.:.	.:.	.:.	.:.	.:.	.:.	.:.	.:.	.:.	.:.	.:.	.:.	.:.	.:.	.:.	.:.	.:.	.:.	.:.	.:.	.:.	.:.	.:.	.:.	.:.	.:.	.:.	.:.	.:.	.:.	.:.	.:.	.:.	.:.	.:.	.:.	.:.	.:.	.:.	.:.	.:.	.:.	.:.	.:.	.:.	.:.	.:.	.:.	.:.	.:.	.:.	.:.	.:.	.:.	.:.	.:.	.:.	.:.	.:.	.:.	.:.	.:.	.:.	.:.	.:.	.:.	.:.	.:.	.:.	.:.	.:.	.:.	.:.	.:.	.:.	.:.	.:.	.:.	.:.	.:.	.:.	.:.	.:.	.:.	.:.	.:.	.:.	.:.	.:.	.:.	.:.	.:.	.:.	.:.
SGN-U562803	2107	.	G	T	47	UCR;CS60;MS6;VSM2;CEF	AC=3;AF=0.3;MQ=160.54;BQ=33.71;GC=0|1:3,1;GP=0.25	RG:AC	0:3	.:.	0|1:3,3	.:.	.:.	.:.	.:.	.:.	.:.	.:.	.:.	0:1	.:.	.:.	.:.	.:.	.:.	.:.	.:.	.:.	.:.	.:.	.:.	.:.	.:.	.:.	.:.	.:.	.:.	.:.	.:.	.:.	.:.	.:.	.:.	.:.	.:.	.:.	.:.	.:.	.:.	.:.	.:.	.:.	.:.	.:.	.:.	.:.	.:.	.:.	.:.	.:.	.:.	.:.	.:.	.:.	.:.	.:.	.:.	.:.	.:.	.:.	.:.	.:.	.:.	.:.	.:.	.:.	.:.	.:.	.:.	.:.	.:.	.:.	.:.	.:.	.:.	.:.	.:.	.:.	.:.	.:.	.:.	.:.	.:.	.:.	.:.	.:.	.:.	.:.	.:.	.:.	.:.	.:.	.:.	.:.	.:.	.:.	.:.	.:.	.:.	.:.	.:.	.:.	.:.	.:.	.:.	.:.
SGN-U562803	2416	.	G	A	50	UCR;MS6;VSM2;CEF	AC=8;AF=0.6;MQ=120.29;BQ=29.17;GC=0|1:2,1;GP=0.33	RG:AC	0:3	.:.	0|1:3,8	.:.	.:.	.:.	.:.	.:.	.:.	.:.	.:.	.:.	.:.	.:.	.:.	.:.	.:.	.:.	.:.	.:.	.:.	.:.	.:.	.:.	.:.	.:.	.:.	.:.	.:.	.:.	.:.	.:.	.:.	.:.	.:.	.:.	.:.	.:.	.:.	.:.	.:.	.:.	.:.	.:.	.:.	.:.	.:.	.:.	.:.	.:.	.:.	.:.	.:.	.:.	.:.	.:.	.:.	.:.	.:.	.:.	.:.	.:.	.:.	.:.	.:.	.:.	.:.	.:.	.:.	.:.	.:.	.:.	.:.	.:.	.:.	.:.	.:.	.:.	.:.	.:.	.:.	.:.	.:.	.:.	.:.	.:.	.:.	.:.	.:.	.:.	.:.	.:.	.:.	.:.	.:.	.:.	.:.	.:.	.:.	.:.	.:.	.:.	.:.	.:.	.:.	.:.	.:.	.:.
SGN-U562806	90	.	A	T	64	MS6;CEF	AC=4;AF=0.3;MQ=108.53;BQ=31.30;GC=0|1:2,2;GP=0.50	RG:AC	0:2	.:.	0|1:7,3	.:.	.:.	.:.	.:.	.:.	.:.	.:.	.:.	1:1	.:.	.:.	.:.	.:.	.:.	.:.	.:.	.:.	.:.	.:.	.:.	.:.	.:.	.:.	.:.	.:.	.:.	.:.	.:.	.:.	.:.	.:.	.:.	.:.	.:.	.:.	.:.	.:.	.:.	.:.	.:.	.:.	.:.	.:.	.:.	.:.	.:.	.:.	.:.	.:.	.:.	.:.	.:.	.:.	.:.	.:.	.:.	.:.	.:.	.:.	.:.	.:.	.:.	.:.	.:.	.:.	.:.	.:.	.:.	.:.	.:.	.:.	.:.	.:.	.:.	.:.	.:.	.:.	.:.	.:.	.:.	.:.	.:.	.:.	.:.	.:.	.:.	.:.	.:.	.:.	.:.	.:.	.:.	.:.	.:.	.:.	.:.	.:.	.:.	.:.	.:.	.:.	.:.	.:.	.:.	.:.
SGN-U562806	2792	.	T	C	77	MS6;CEF	AC=3;AF=0.6;MQ=180.76;BQ=39.34;GC=0|1:2,2;GP=0.50	RG:AC	1:2	.:.	0|1:1,1	.:.	.:.	.:.	.:.	.:.	0:1	.:.	.:.	.:.	.:.	.:.	.:.	.:.	.:.	.:.	.:.	.:.	.:.	.:.	.:.	.:.	.:.	.:.	.:.	.:.	.:.	.:.	.:.	.:.	.:.	.:.	.:.	.:.	.:.	.:.	.:.	.:.	.:.	.:.	.:.	.:.	.:.	.:.	.:.	.:.	.:.	.:.	.:.	.:.	.:.	.:.	.:.	.:.	.:.	.:.	.:.	.:.	.:.	.:.	.:.	.:.	.:.	.:.	.:.	.:.	.:.	.:.	.:.	.:.	.:.	.:.	.:.	.:.	.:.	.:.	.:.	.:.	.:.	.:.	.:.	.:.	.:.	.:.	.:.	.:.	.:.	.:.	.:.	.:.	.:.	.:.	.:.	.:.	.:.	.:.	.:.	.:.	.:.	.:.	.:.	.:.	.:.	.:.	.:.	.:.
SGN-U562807	114	.	C	IA	71	CS60;VKS;MS6;CEF	AC=3;AF=0.2;MQ=149.96;BQ=37.37;GC=0|1:3,2;GP=0.40	RG:AC	0:3	0|1:2,1	0|1:6,2	.:.	.:.	.:.	.:.	.:.	.:.	.:.	.:.	.:.	.:.	.:.	.:.	.:.	.:.	.:.	.:.	.:.	.:.	.:.	.:.	.:.	.:.	.:.	.:.	.:.	.:.	.:.	.:.	.:.	.:.	.:.	.:.	.:.	.:.	.:.	.:.	.:.	.:.	.:.	.:.	.:.	.:.	.:.	.:.	.:.	.:.	.:.	.:.	.:.	.:.	.:.	.:.	.:.	.:.	.:.	.:.	.:.	.:.	.:.	.:.	.:.	.:.	.:.	.:.	.:.	.:.	.:.	.:.	.:.	.:.	.:.	.:.	.:.	.:.	.:.	.:.	.:.	.:.	.:.	.:.	.:.	.:.	.:.	.:.	.:.	.:.	.:.	.:.	.:.	.:.	.:.	.:.	.:.	.:.	.:.	.:.	.:.	.:.	.:.	.:.	.:.	.:.	.:.	.:.	.:.
SGN-U562807	125	.	T	A	63	CS60;MAF0.80;MS6;CEF	AC=2;AF=0.2;MQ=145.60;BQ=35.11;GC=0|1:3,2;GP=0.40	RG:AC	0:3	0|1:1,1	0|1:6,1	.:.	.:.	.:.	.:.	.:.	.:.	.:.	.:.	.:.	.:.	.:.	.:.	.:.	.:.	.:.	.:.	.:.	.:.	.:.	.:.	.:.	.:.	.:.	.:.	.:.	.:.	.:.	.:.	.:.	.:.	.:.	.:.	.:.	.:.	.:.	.:.	.:.	.:.	.:.	.:.	.:.	.:.	.:.	.:.	.:.	.:.	.:.	.:.	.:.	.:.	.:.	.:.	.:.	.:.	.:.	.:.	.:.	.:.	.:.	.:.	.:.	.:.	.:.	.:.	.:.	.:.	.:.	.:.	.:.	.:.	.:.	.:.	.:.	.:.	.:.	.:.	.:.	.:.	.:.	.:.	.:.	.:.	.:.	.:.	.:.	.:.	.:.	.:.	.:.	.:.	.:.	.:.	.:.	.:.	.:.	.:.	.:.	.:.	.:.	.:.	.:.	.:.	.:.	.:.	.:.
SGN-U562807	256	.	C	T	51	MAF0.80;MS6;VSM1;CEF	AC=2;AF=0.2;MQ=192.63;BQ=30.27;GC=0|1:3,1;GP=0.25	RG:AC	0:3	1:2	0:4	.:.	.:.	.:.	.:.	.:.	.:.	.:.	.:.	.:.	.:.	.:.	.:.	.:.	0:1	.:.	.:.	.:.	.:.	.:.	.:.	.:.	.:.	.:.	.:.	.:.	.:.	.:.	.:.	.:.	.:.	.:.	.:.	.:.	.:.	.:.	.:.	.:.	.:.	.:.	.:.	.:.	.:.	.:.	.:.	.:.	.:.	.:.	.:.	.:.	.:.	.:.	.:.	.:.	.:.	.:.	.:.	.:.	.:.	.:.	.:.	.:.	.:.	.:.	.:.	.:.	.:.	.:.	.:.	.:.	.:.	.:.	.:.	.:.	.:.	.:.	.:.	.:.	.:.	.:.	.:.	.:.	.:.	.:.	.:.	.:.	.:.	.:.	.:.	.:.	.:.	.:.	.:.	.:.	.:.	.:.	.:.	.:.	.:.	.:.	.:.	.:.	.:.	.:.	.:.	.:.
SGN-U562807	585	.	G	IA	61	VKS;MAF0.80;MS6;VSM1;CEF	AC=2;AF=0.2;MQ=219.68;BQ=37.11;GC=0|1:5,2;GP=0.29	RG:AC	0:3	0|1:1,1	0:2	.:.	.:.	0|1:1,1	.:.	.:.	.:.	.:.	.:.	.:.	.:.	.:.	.:.	.:.	0:1	.:.	.:.	.:.	.:.	.:.	.:.	.:.	.:.	.:.	.:.	.:.	.:.	.:.	.:.	.:.	.:.	.:.	.:.	.:.	.:.	.:.	.:.	.:.	.:.	.:.	.:.	.:.	.:.	.:.	.:.	.:.	.:.	.:.	.:.	.:.	.:.	.:.	.:.	.:.	.:.	.:.	.:.	.:.	.:.	.:.	.:.	.:.	.:.	.:.	.:.	.:.	.:.	.:.	.:.	.:.	.:.	.:.	.:.	.:.	.:.	.:.	.:.	.:.	.:.	.:.	.:.	.:.	.:.	.:.	.:.	.:.	.:.	.:.	.:.	.:.	.:.	.:.	.:.	.:.	.:.	.:.	.:.	.:.	.:.	.:.	.:.	.:.	.:.	.:.	.:.	.:.
SGN-U562812	210	.	A	G	48	MAF0.80;MS6;VSM2;VSM1;CEF	AC=5;AF=0.6;MQ=155.26;BQ=28.96;GC=0|1:2,1;GP=0.33	RG:AC	0:2	0:1	1:5	.:.	.:.	.:.	.:.	.:.	.:.	.:.	.:.	.:.	.:.	.:.	.:.	.:.	.:.	.:.	.:.	.:.	.:.	.:.	.:.	.:.	.:.	.:.	.:.	.:.	.:.	.:.	.:.	.:.	.:.	.:.	.:.	.:.	.:.	.:.	.:.	.:.	.:.	.:.	.:.	.:.	.:.	.:.	.:.	.:.	.:.	.:.	.:.	.:.	.:.	.:.	.:.	.:.	.:.	.:.	.:.	.:.	.:.	.:.	.:.	.:.	.:.	.:.	.:.	.:.	.:.	.:.	.:.	.:.	.:.	.:.	.:.	.:.	.:.	.:.	.:.	.:.	.:.	.:.	.:.	.:.	.:.	.:.	.:.	.:.	.:.	.:.	.:.	.:.	.:.	.:.	.:.	.:.	.:.	.:.	.:.	.:.	.:.	.:.	.:.	.:.	.:.	.:.	.:.	.:.
SGN-U562814	1646	.	T	D1	57	VKS;MAF0.80;MS6;VSM1;CEF	AC=1;AF=0.1;MQ=145.93;BQ=33.58;GC=0|1:3,1;GP=0.25	RG:AC	.:.	0|1:2,1	0:8	.:.	.:.	.:.	.:.	.:.	.:.	0:1	.:.	.:.	.:.	.:.	.:.	.:.	.:.	.:.	.:.	.:.	.:.	.:.	.:.	.:.	.:.	.:.	.:.	.:.	.:.	.:.	.:.	.:.	.:.	.:.	.:.	.:.	.:.	.:.	.:.	.:.	.:.	.:.	.:.	.:.	.:.	.:.	.:.	.:.	.:.	.:.	.:.	.:.	.:.	.:.	.:.	.:.	.:.	.:.	.:.	.:.	.:.	.:.	.:.	.:.	.:.	.:.	.:.	.:.	.:.	.:.	.:.	.:.	.:.	.:.	.:.	.:.	.:.	.:.	.:.	.:.	.:.	.:.	.:.	.:.	.:.	.:.	.:.	.:.	.:.	.:.	.:.	.:.	.:.	.:.	.:.	.:.	.:.	.:.	.:.	.:.	.:.	.:.	.:.	.:.	.:.	.:.	.:.	.:.
SGN-U562817	315	.	A	G	46	MAF0.80;MS6;VSM2;CEF	AC=3;AF=0.0;MQ=70.88;BQ=33.34;GC=0|1:4,1;GP=0.20	RG:AC	0:4	0:2	0|1:102,3	.:.	.:.	0:1	.:.	.:.	.:.	.:.	.:.	.:.	.:.	.:.	.:.	.:.	.:.	.:.	.:.	.:.	.:.	.:.	.:.	.:.	.:.	.:.	.:.	.:.	.:.	.:.	.:.	.:.	.:.	.:.	.:.	.:.	.:.	.:.	.:.	.:.	.:.	.:.	.:.	.:.	.:.	.:.	.:.	.:.	.:.	.:.	.:.	.:.	.:.	.:.	.:.	.:.	.:.	.:.	.:.	.:.	.:.	.:.	.:.	.:.	.:.	.:.	.:.	.:.	.:.	.:.	.:.	.:.	.:.	.:.	.:.	.:.	.:.	.:.	.:.	.:.	.:.	.:.	.:.	.:.	.:.	.:.	.:.	.:.	.:.	.:.	.:.	.:.	.:.	.:.	.:.	.:.	.:.	.:.	.:.	.:.	.:.	.:.	.:.	.:.	.:.	.:.	.:.	.:.
SGN-U562817	553	.	T	A	48	CL30;MS6;VSM2;CEF	AC=3;AF=0.2;MQ=140.11;BQ=36.92;GC=0|1:4,1;GP=0.20	RG:AC	0:2	0:2	0|1:8,3	.:.	.:.	0:1	.:.	.:.	.:.	.:.	.:.	.:.	.:.	.:.	.:.	.:.	.:.	.:.	.:.	.:.	.:.	.:.	.:.	.:.	.:.	.:.	.:.	.:.	.:.	.:.	.:.	.:.	.:.	.:.	.:.	.:.	.:.	.:.	.:.	.:.	.:.	.:.	.:.	.:.	.:.	.:.	.:.	.:.	.:.	.:.	.:.	.:.	.:.	.:.	.:.	.:.	.:.	.:.	.:.	.:.	.:.	.:.	.:.	.:.	.:.	.:.	.:.	.:.	.:.	.:.	.:.	.:.	.:.	.:.	.:.	.:.	.:.	.:.	.:.	.:.	.:.	.:.	.:.	.:.	.:.	.:.	.:.	.:.	.:.	.:.	.:.	.:.	.:.	.:.	.:.	.:.	.:.	.:.	.:.	.:.	.:.	.:.	.:.	.:.	.:.	.:.	.:.	.:.
SGN-U562820	1498	.	C	IA	50	VKS;MS6;VSM2;CEF	AC=5;AF=0.4;MQ=108.62;BQ=33.06;GC=0|1:3,1;GP=0.25	RG:AC	0:1	.:.	0|1:5,5	.:.	.:.	.:.	.:.	.:.	.:.	0:1	.:.	.:.	.:.	.:.	.:.	.:.	.:.	.:.	.:.	.:.	.:.	.:.	.:.	.:.	.:.	.:.	.:.	.:.	.:.	.:.	.:.	.:.	.:.	.:.	.:.	.:.	.:.	.:.	.:.	.:.	.:.	.:.	.:.	.:.	.:.	.:.	.:.	.:.	.:.	.:.	.:.	.:.	.:.	.:.	.:.	.:.	.:.	.:.	.:.	.:.	.:.	.:.	.:.	.:.	.:.	.:.	.:.	.:.	.:.	.:.	.:.	.:.	.:.	.:.	.:.	.:.	.:.	.:.	.:.	.:.	.:.	.:.	.:.	.:.	.:.	.:.	.:.	.:.	.:.	.:.	.:.	.:.	.:.	.:.	.:.	.:.	.:.	.:.	.:.	.:.	.:.	.:.	.:.	.:.	.:.	.:.	.:.	.:.
SGN-U562825	352	.	T	C	47	MAF0.80;VSM2;CEF	AC=3;AF=0.0;MQ=94.00;BQ=34.06;GC=0|1:6,1;GP=0.14	RG:AC	0:12	0:11	0|1:179,3	0:3	0:5	0:2	.:.	.:.	.:.	.:.	.:.	.:.	.:.	.:.	.:.	.:.	.:.	.:.	.:.	.:.	.:.	.:.	.:.	.:.	.:.	.:.	.:.	.:.	.:.	.:.	.:.	.:.	.:.	.:.	.:.	.:.	.:.	.:.	.:.	.:.	.:.	.:.	.:.	.:.	.:.	.:.	.:.	.:.	.:.	.:.	.:.	.:.	.:.	.:.	.:.	.:.	.:.	.:.	.:.	.:.	.:.	.:.	.:.	.:.	.:.	.:.	.:.	.:.	.:.	.:.	.:.	.:.	.:.	.:.	.:.	.:.	.:.	.:.	.:.	.:.	.:.	.:.	.:.	.:.	.:.	.:.	.:.	.:.	.:.	.:.	.:.	.:.	.:.	.:.	.:.	.:.	.:.	.:.	.:.	.:.	.:.	.:.	.:.	.:.	.:.	.:.	.:.	.:.
SGN-U562825	512	.	T	C	51	MAF0.80;VSM2;CEF	AC=3;AF=0.0;MQ=107.24;BQ=35.84;GC=0|1:6,1;GP=0.14	RG:AC	0:12	0:10	0|1:119,3	0:3	0:5	0:2	.:.	.:.	.:.	.:.	.:.	.:.	.:.	.:.	.:.	.:.	.:.	.:.	.:.	.:.	.:.	.:.	.:.	.:.	.:.	.:.	.:.	.:.	.:.	.:.	.:.	.:.	.:.	.:.	.:.	.:.	.:.	.:.	.:.	.:.	.:.	.:.	.:.	.:.	.:.	.:.	.:.	.:.	.:.	.:.	.:.	.:.	.:.	.:.	.:.	.:.	.:.	.:.	.:.	.:.	.:.	.:.	.:.	.:.	.:.	.:.	.:.	.:.	.:.	.:.	.:.	.:.	.:.	.:.	.:.	.:.	.:.	.:.	.:.	.:.	.:.	.:.	.:.	.:.	.:.	.:.	.:.	.:.	.:.	.:.	.:.	.:.	.:.	.:.	.:.	.:.	.:.	.:.	.:.	.:.	.:.	.:.	.:.	.:.	.:.	.:.	.:.	.:.
SGN-U562831	88	.	C	D1	49	VKS;MS6;CEF	AC=6;AF=0.7;MQ=43.37;BQ=29.75;GC=0|1:2,2;GP=0.50	RG:AC	1:1	0:1	0|1:2,5	.:.	.:.	.:.	.:.	.:.	.:.	.:.	.:.	.:.	.:.	.:.	.:.	.:.	.:.	.:.	.:.	.:.	.:.	.:.	.:.	.:.	.:.	.:.	.:.	.:.	.:.	.:.	.:.	.:.	.:.	.:.	.:.	.:.	.:.	.:.	.:.	.:.	.:.	.:.	.:.	.:.	.:.	.:.	.:.	.:.	.:.	.:.	.:.	.:.	.:.	.:.	.:.	.:.	.:.	.:.	.:.	.:.	.:.	.:.	.:.	.:.	.:.	.:.	.:.	.:.	.:.	.:.	.:.	.:.	.:.	.:.	.:.	.:.	.:.	.:.	.:.	.:.	.:.	.:.	.:.	.:.	.:.	.:.	.:.	.:.	.:.	.:.	.:.	.:.	.:.	.:.	.:.	.:.	.:.	.:.	.:.	.:.	.:.	.:.	.:.	.:.	.:.	.:.	.:.	.:.
SGN-U562835	241	.	G	A	69	CS60;MAF0.80;MS6;VSM1;CEF	AC=6;AF=0.2;MQ=101.22;BQ=33.38;GC=0|1:3,1;GP=0.25	RG:AC	0|1:16,6	0:6	.:.	0:2	.:.	.:.	.:.	.:.	.:.	.:.	.:.	.:.	.:.	.:.	.:.	.:.	.:.	.:.	.:.	.:.	.:.	.:.	.:.	.:.	.:.	.:.	.:.	.:.	.:.	.:.	.:.	.:.	.:.	.:.	.:.	.:.	.:.	.:.	.:.	.:.	.:.	.:.	.:.	.:.	.:.	.:.	.:.	.:.	.:.	.:.	.:.	.:.	.:.	.:.	.:.	.:.	.:.	.:.	.:.	.:.	.:.	.:.	.:.	.:.	.:.	.:.	.:.	.:.	.:.	.:.	.:.	.:.	.:.	.:.	.:.	.:.	.:.	.:.	.:.	.:.	.:.	.:.	.:.	.:.	.:.	.:.	.:.	.:.	.:.	.:.	.:.	.:.	.:.	.:.	.:.	.:.	.:.	.:.	.:.	.:.	.:.	.:.	.:.	.:.	.:.	.:.	.:.	.:.
SGN-U562835	244	.	G	A	69	CS60;MAF0.80;MS6;VSM1;CEF	AC=6;AF=0.2;MQ=101.22;BQ=33.62;GC=0|1:3,1;GP=0.25	RG:AC	0|1:16,6	0:6	.:.	0:2	.:.	.:.	.:.	.:.	.:.	.:.	.:.	.:.	.:.	.:.	.:.	.:.	.:.	.:.	.:.	.:.	.:.	.:.	.:.	.:.	.:.	.:.	.:.	.:.	.:.	.:.	.:.	.:.	.:.	.:.	.:.	.:.	.:.	.:.	.:.	.:.	.:.	.:.	.:.	.:.	.:.	.:.	.:.	.:.	.:.	.:.	.:.	.:.	.:.	.:.	.:.	.:.	.:.	.:.	.:.	.:.	.:.	.:.	.:.	.:.	.:.	.:.	.:.	.:.	.:.	.:.	.:.	.:.	.:.	.:.	.:.	.:.	.:.	.:.	.:.	.:.	.:.	.:.	.:.	.:.	.:.	.:.	.:.	.:.	.:.	.:.	.:.	.:.	.:.	.:.	.:.	.:.	.:.	.:.	.:.	.:.	.:.	.:.	.:.	.:.	.:.	.:.	.:.	.:.
SGN-U562835	502	.	G	A	78	CS60;MAF0.80;MS6;VSM1;CEF	AC=6;AF=0.2;MQ=106.10;BQ=35.91;GC=0|1:3,1;GP=0.25	RG:AC	0|1:15,6	0:6	.:.	0:2	.:.	.:.	.:.	.:.	.:.	.:.	.:.	.:.	.:.	.:.	.:.	.:.	.:.	.:.	.:.	.:.	.:.	.:.	.:.	.:.	.:.	.:.	.:.	.:.	.:.	.:.	.:.	.:.	.:.	.:.	.:.	.:.	.:.	.:.	.:.	.:.	.:.	.:.	.:.	.:.	.:.	.:.	.:.	.:.	.:.	.:.	.:.	.:.	.:.	.:.	.:.	.:.	.:.	.:.	.:.	.:.	.:.	.:.	.:.	.:.	.:.	.:.	.:.	.:.	.:.	.:.	.:.	.:.	.:.	.:.	.:.	.:.	.:.	.:.	.:.	.:.	.:.	.:.	.:.	.:.	.:.	.:.	.:.	.:.	.:.	.:.	.:.	.:.	.:.	.:.	.:.	.:.	.:.	.:.	.:.	.:.	.:.	.:.	.:.	.:.	.:.	.:.	.:.	.:.
SGN-U562835	561	.	C	T	78	UCR;CS60;MAF0.80;MS6;VSM1;CEF	AC=6;AF=0.2;MQ=107.82;BQ=35.27;GC=0|1:3,1;GP=0.25	RG:AC	0|1:15,6	0:6	.:.	0:1	.:.	.:.	.:.	.:.	.:.	.:.	.:.	.:.	.:.	.:.	.:.	.:.	.:.	.:.	.:.	.:.	.:.	.:.	.:.	.:.	.:.	.:.	.:.	.:.	.:.	.:.	.:.	.:.	.:.	.:.	.:.	.:.	.:.	.:.	.:.	.:.	.:.	.:.	.:.	.:.	.:.	.:.	.:.	.:.	.:.	.:.	.:.	.:.	.:.	.:.	.:.	.:.	.:.	.:.	.:.	.:.	.:.	.:.	.:.	.:.	.:.	.:.	.:.	.:.	.:.	.:.	.:.	.:.	.:.	.:.	.:.	.:.	.:.	.:.	.:.	.:.	.:.	.:.	.:.	.:.	.:.	.:.	.:.	.:.	.:.	.:.	.:.	.:.	.:.	.:.	.:.	.:.	.:.	.:.	.:.	.:.	.:.	.:.	.:.	.:.	.:.	.:.	.:.	.:.
SGN-U562835	903	.	T	A	49	MS6;VSM2;CEF	AC=4;AF=0.3;MQ=74.28;BQ=30.68;GC=0|1:3,1;GP=0.25	RG:AC	0:1	.:.	0|1:6,4	.:.	.:.	.:.	.:.	.:.	0:1	.:.	.:.	.:.	.:.	.:.	.:.	.:.	.:.	.:.	.:.	.:.	.:.	.:.	.:.	.:.	.:.	.:.	.:.	.:.	.:.	.:.	.:.	.:.	.:.	.:.	.:.	.:.	.:.	.:.	.:.	.:.	.:.	.:.	.:.	.:.	.:.	.:.	.:.	.:.	.:.	.:.	.:.	.:.	.:.	.:.	.:.	.:.	.:.	.:.	.:.	.:.	.:.	.:.	.:.	.:.	.:.	.:.	.:.	.:.	.:.	.:.	.:.	.:.	.:.	.:.	.:.	.:.	.:.	.:.	.:.	.:.	.:.	.:.	.:.	.:.	.:.	.:.	.:.	.:.	.:.	.:.	.:.	.:.	.:.	.:.	.:.	.:.	.:.	.:.	.:.	.:.	.:.	.:.	.:.	.:.	.:.	.:.	.:.	.:.
SGN-U562836	438	.	G	A	47	CS60;MAF0.80;MS6;VSM2;CEF	AC=3;AF=0.1;MQ=97.51;BQ=32.20;GC=0|1:2,1;GP=0.33	RG:AC	0:8	.:.	0|1:49,3	.:.	.:.	.:.	.:.	.:.	.:.	.:.	.:.	.:.	.:.	.:.	.:.	.:.	.:.	.:.	.:.	.:.	.:.	.:.	.:.	.:.	.:.	.:.	.:.	.:.	.:.	.:.	.:.	.:.	.:.	.:.	.:.	.:.	.:.	.:.	.:.	.:.	.:.	.:.	.:.	.:.	.:.	.:.	.:.	.:.	.:.	.:.	.:.	.:.	.:.	.:.	.:.	.:.	.:.	.:.	.:.	.:.	.:.	.:.	.:.	.:.	.:.	.:.	.:.	.:.	.:.	.:.	.:.	.:.	.:.	.:.	.:.	.:.	.:.	.:.	.:.	.:.	.:.	.:.	.:.	.:.	.:.	.:.	.:.	.:.	.:.	.:.	.:.	.:.	.:.	.:.	.:.	.:.	.:.	.:.	.:.	.:.	.:.	.:.	.:.	.:.	.:.	.:.	.:.	.:.
SGN-U562836	485	.	A	G	47	UCR;CS60;MAF0.80;MS6;VSM2;CEF	AC=3;AF=0.1;MQ=100.51;BQ=30.54;GC=0|1:2,1;GP=0.33	RG:AC	0:8	.:.	0|1:45,3	.:.	.:.	.:.	.:.	.:.	.:.	.:.	.:.	.:.	.:.	.:.	.:.	.:.	.:.	.:.	.:.	.:.	.:.	.:.	.:.	.:.	.:.	.:.	.:.	.:.	.:.	.:.	.:.	.:.	.:.	.:.	.:.	.:.	.:.	.:.	.:.	.:.	.:.	.:.	.:.	.:.	.:.	.:.	.:.	.:.	.:.	.:.	.:.	.:.	.:.	.:.	.:.	.:.	.:.	.:.	.:.	.:.	.:.	.:.	.:.	.:.	.:.	.:.	.:.	.:.	.:.	.:.	.:.	.:.	.:.	.:.	.:.	.:.	.:.	.:.	.:.	.:.	.:.	.:.	.:.	.:.	.:.	.:.	.:.	.:.	.:.	.:.	.:.	.:.	.:.	.:.	.:.	.:.	.:.	.:.	.:.	.:.	.:.	.:.	.:.	.:.	.:.	.:.	.:.	.:.
SGN-U562836	714	.	T	IA	50	VKS;MAF0.80;MS6;VSM2;CEF	AC=3;AF=0.1;MQ=104.60;BQ=33.11;GC=0|1:4,1;GP=0.20	RG:AC	0:7	0:1	0|1:47,3	.:.	.:.	0:2	.:.	.:.	.:.	.:.	.:.	.:.	.:.	.:.	.:.	.:.	.:.	.:.	.:.	.:.	.:.	.:.	.:.	.:.	.:.	.:.	.:.	.:.	.:.	.:.	.:.	.:.	.:.	.:.	.:.	.:.	.:.	.:.	.:.	.:.	.:.	.:.	.:.	.:.	.:.	.:.	.:.	.:.	.:.	.:.	.:.	.:.	.:.	.:.	.:.	.:.	.:.	.:.	.:.	.:.	.:.	.:.	.:.	.:.	.:.	.:.	.:.	.:.	.:.	.:.	.:.	.:.	.:.	.:.	.:.	.:.	.:.	.:.	.:.	.:.	.:.	.:.	.:.	.:.	.:.	.:.	.:.	.:.	.:.	.:.	.:.	.:.	.:.	.:.	.:.	.:.	.:.	.:.	.:.	.:.	.:.	.:.	.:.	.:.	.:.	.:.	.:.	.:.
SGN-U562838	819	.	A	IG	50	UCR;VKS;MS6;CEF	AC=7;AF=0.5;MQ=87.06;BQ=30.59;GC=0|1:2,2;GP=0.50	RG:AC	0|1:1,1	.:.	0|1:6,6	.:.	.:.	.:.	.:.	.:.	.:.	.:.	.:.	.:.	.:.	.:.	.:.	.:.	.:.	.:.	.:.	.:.	.:.	.:.	.:.	.:.	.:.	.:.	.:.	.:.	.:.	.:.	.:.	.:.	.:.	.:.	.:.	.:.	.:.	.:.	.:.	.:.	.:.	.:.	.:.	.:.	.:.	.:.	.:.	.:.	.:.	.:.	.:.	.:.	.:.	.:.	.:.	.:.	.:.	.:.	.:.	.:.	.:.	.:.	.:.	.:.	.:.	.:.	.:.	.:.	.:.	.:.	.:.	.:.	.:.	.:.	.:.	.:.	.:.	.:.	.:.	.:.	.:.	.:.	.:.	.:.	.:.	.:.	.:.	.:.	.:.	.:.	.:.	.:.	.:.	.:.	.:.	.:.	.:.	.:.	.:.	.:.	.:.	.:.	.:.	.:.	.:.	.:.	.:.	.:.
SGN-U562840	1293	.	C	T	45	CS60;MS6;VSM2;CEF	AC=3;AF=0.5;MQ=147.47;BQ=36.08;GC=0|1:3,1;GP=0.25	RG:AC	0:1	0:1	0|1:1,3	.:.	.:.	.:.	.:.	.:.	.:.	.:.	.:.	.:.	.:.	.:.	.:.	.:.	.:.	.:.	.:.	.:.	.:.	.:.	.:.	.:.	.:.	.:.	.:.	.:.	.:.	.:.	.:.	.:.	.:.	.:.	.:.	.:.	.:.	.:.	.:.	.:.	.:.	.:.	.:.	.:.	.:.	.:.	.:.	.:.	.:.	.:.	.:.	.:.	.:.	.:.	.:.	.:.	.:.	.:.	.:.	.:.	.:.	.:.	.:.	.:.	.:.	.:.	.:.	.:.	.:.	.:.	.:.	.:.	.:.	.:.	.:.	.:.	.:.	.:.	.:.	.:.	.:.	.:.	.:.	.:.	.:.	.:.	.:.	.:.	.:.	.:.	.:.	.:.	.:.	.:.	.:.	.:.	.:.	.:.	.:.	.:.	.:.	.:.	.:.	.:.	.:.	.:.	.:.	.:.
SGN-U562840	1309	.	C	A	48	CS60;MS6;VSM2;CEF	AC=3;AF=0.4;MQ=163.50;BQ=39.90;GC=0|1:3,1;GP=0.25	RG:AC	0:1	0:2	0|1:1,3	.:.	.:.	.:.	.:.	.:.	.:.	.:.	.:.	.:.	.:.	.:.	.:.	.:.	.:.	.:.	.:.	.:.	.:.	.:.	.:.	.:.	.:.	.:.	.:.	.:.	.:.	.:.	.:.	.:.	.:.	.:.	.:.	.:.	.:.	.:.	.:.	.:.	.:.	.:.	.:.	.:.	.:.	.:.	.:.	.:.	.:.	.:.	.:.	.:.	.:.	.:.	.:.	.:.	.:.	.:.	.:.	.:.	.:.	.:.	.:.	.:.	.:.	.:.	.:.	.:.	.:.	.:.	.:.	.:.	.:.	.:.	.:.	.:.	.:.	.:.	.:.	.:.	.:.	.:.	.:.	.:.	.:.	.:.	.:.	.:.	.:.	.:.	.:.	.:.	.:.	.:.	.:.	.:.	.:.	.:.	.:.	.:.	.:.	.:.	.:.	.:.	.:.	.:.	.:.	.:.
SGN-U562843	262	.	T	G	78	MAF0.80;VSM1;CEF	AC=8;AF=0.0;MQ=31.27;BQ=26.82;GC=0|1:5,1;GP=0.17	RG:AC	1:8	0:7	0:241	.:.	0:6	.:.	.:.	.:.	.:.	.:.	.:.	0:1	.:.	.:.	.:.	.:.	0:1	.:.	.:.	.:.	.:.	.:.	.:.	.:.	.:.	.:.	.:.	.:.	.:.	.:.	.:.	.:.	.:.	.:.	.:.	.:.	.:.	.:.	.:.	.:.	.:.	.:.	.:.	.:.	.:.	.:.	.:.	.:.	.:.	.:.	.:.	.:.	.:.	.:.	.:.	.:.	.:.	.:.	.:.	.:.	.:.	.:.	.:.	.:.	.:.	.:.	.:.	.:.	.:.	.:.	.:.	.:.	.:.	.:.	.:.	.:.	.:.	.:.	.:.	.:.	.:.	.:.	.:.	.:.	.:.	.:.	.:.	.:.	.:.	.:.	.:.	.:.	.:.	.:.	.:.	.:.	.:.	.:.	.:.	.:.	.:.	.:.	.:.	.:.	.:.	.:.	.:.	.:.
SGN-U562844	275	.	G	D4	99	VKS;MAF0.80;MS6;VSM1;CEF	AC=4;AF=0.4;MQ=243.89;BQ=48.44;GC=0|1:3,3;GP=0.50	RG:AC	0|1:2,2	0|1:3,1	.:.	.:.	.:.	0:2	.:.	.:.	.:.	.:.	.:.	1:1	.:.	.:.	.:.	.:.	.:.	.:.	.:.	.:.	.:.	.:.	.:.	.:.	.:.	.:.	.:.	.:.	.:.	.:.	.:.	.:.	.:.	.:.	.:.	.:.	.:.	.:.	.:.	.:.	.:.	.:.	.:.	.:.	.:.	.:.	.:.	.:.	.:.	.:.	.:.	.:.	.:.	.:.	.:.	.:.	.:.	.:.	.:.	.:.	.:.	.:.	.:.	.:.	.:.	.:.	.:.	.:.	.:.	.:.	.:.	.:.	.:.	.:.	.:.	.:.	.:.	.:.	.:.	.:.	.:.	.:.	.:.	.:.	.:.	.:.	.:.	.:.	.:.	.:.	.:.	.:.	.:.	.:.	.:.	.:.	.:.	.:.	.:.	.:.	.:.	.:.	.:.	.:.	.:.	.:.	.:.	.:.
SGN-U562844	349	.	G	C	84	MAF0.80;MS6;VSM1;CEF	AC=4;AF=0.4;MQ=224.60;BQ=44.90;GC=0|1:3,1;GP=0.25	RG:AC	1:4	0:4	0:2	.:.	.:.	.:.	.:.	.:.	.:.	.:.	.:.	0:1	.:.	.:.	.:.	.:.	.:.	.:.	.:.	.:.	.:.	.:.	.:.	.:.	.:.	.:.	.:.	.:.	.:.	.:.	.:.	.:.	.:.	.:.	.:.	.:.	.:.	.:.	.:.	.:.	.:.	.:.	.:.	.:.	.:.	.:.	.:.	.:.	.:.	.:.	.:.	.:.	.:.	.:.	.:.	.:.	.:.	.:.	.:.	.:.	.:.	.:.	.:.	.:.	.:.	.:.	.:.	.:.	.:.	.:.	.:.	.:.	.:.	.:.	.:.	.:.	.:.	.:.	.:.	.:.	.:.	.:.	.:.	.:.	.:.	.:.	.:.	.:.	.:.	.:.	.:.	.:.	.:.	.:.	.:.	.:.	.:.	.:.	.:.	.:.	.:.	.:.	.:.	.:.	.:.	.:.	.:.	.:.
SGN-U562847	676	.	T	G	50	MAF0.80;MS6;VSM2;VSM1;CEF	AC=5;AF=0.5;MQ=186.31;BQ=28.20;GC=0|1:1,1;GP=0.50	RG:AC	0:6	.:.	1:5	.:.	.:.	.:.	.:.	.:.	.:.	.:.	.:.	.:.	.:.	.:.	.:.	.:.	.:.	.:.	.:.	.:.	.:.	.:.	.:.	.:.	.:.	.:.	.:.	.:.	.:.	.:.	.:.	.:.	.:.	.:.	.:.	.:.	.:.	.:.	.:.	.:.	.:.	.:.	.:.	.:.	.:.	.:.	.:.	.:.	.:.	.:.	.:.	.:.	.:.	.:.	.:.	.:.	.:.	.:.	.:.	.:.	.:.	.:.	.:.	.:.	.:.	.:.	.:.	.:.	.:.	.:.	.:.	.:.	.:.	.:.	.:.	.:.	.:.	.:.	.:.	.:.	.:.	.:.	.:.	.:.	.:.	.:.	.:.	.:.	.:.	.:.	.:.	.:.	.:.	.:.	.:.	.:.	.:.	.:.	.:.	.:.	.:.	.:.	.:.	.:.	.:.	.:.	.:.	.:.
SGN-U562848	110	.	G	C	48	MS6;CEF	AC=4;AF=0.4;MQ=160.32;BQ=36.21;GC=0|1:2,2;GP=0.50	RG:AC	1:1	0:4	0|1:1,3	.:.	.:.	.:.	.:.	.:.	.:.	.:.	.:.	.:.	.:.	.:.	.:.	.:.	.:.	.:.	.:.	.:.	.:.	.:.	.:.	.:.	.:.	.:.	.:.	.:.	.:.	.:.	.:.	.:.	.:.	.:.	.:.	.:.	.:.	.:.	.:.	.:.	.:.	.:.	.:.	.:.	.:.	.:.	.:.	.:.	.:.	.:.	.:.	.:.	.:.	.:.	.:.	.:.	.:.	.:.	.:.	.:.	.:.	.:.	.:.	.:.	.:.	.:.	.:.	.:.	.:.	.:.	.:.	.:.	.:.	.:.	.:.	.:.	.:.	.:.	.:.	.:.	.:.	.:.	.:.	.:.	.:.	.:.	.:.	.:.	.:.	.:.	.:.	.:.	.:.	.:.	.:.	.:.	.:.	.:.	.:.	.:.	.:.	.:.	.:.	.:.	.:.	.:.	.:.	.:.
SGN-U562848	194	.	A	G	51	CS60;MS6;VSM2;CEF	AC=7;AF=0.4;MQ=122.70;BQ=34.34;GC=0|1:3,1;GP=0.25	RG:AC	0:1	0:4	0|1:4,7	.:.	.:.	.:.	.:.	.:.	.:.	.:.	.:.	.:.	.:.	.:.	.:.	.:.	.:.	.:.	.:.	.:.	.:.	.:.	.:.	.:.	.:.	.:.	.:.	.:.	.:.	.:.	.:.	.:.	.:.	.:.	.:.	.:.	.:.	.:.	.:.	.:.	.:.	.:.	.:.	.:.	.:.	.:.	.:.	.:.	.:.	.:.	.:.	.:.	.:.	.:.	.:.	.:.	.:.	.:.	.:.	.:.	.:.	.:.	.:.	.:.	.:.	.:.	.:.	.:.	.:.	.:.	.:.	.:.	.:.	.:.	.:.	.:.	.:.	.:.	.:.	.:.	.:.	.:.	.:.	.:.	.:.	.:.	.:.	.:.	.:.	.:.	.:.	.:.	.:.	.:.	.:.	.:.	.:.	.:.	.:.	.:.	.:.	.:.	.:.	.:.	.:.	.:.	.:.	.:.
SGN-U562848	245	.	G	A	49	CS60;MAF0.80;MS6;VSM2;VSM1;CEF	AC=8;AF=0.6;MQ=134.54;BQ=35.85;GC=0|1:2,1;GP=0.33	RG:AC	0:1	0:4	1:8	.:.	.:.	.:.	.:.	.:.	.:.	.:.	.:.	.:.	.:.	.:.	.:.	.:.	.:.	.:.	.:.	.:.	.:.	.:.	.:.	.:.	.:.	.:.	.:.	.:.	.:.	.:.	.:.	.:.	.:.	.:.	.:.	.:.	.:.	.:.	.:.	.:.	.:.	.:.	.:.	.:.	.:.	.:.	.:.	.:.	.:.	.:.	.:.	.:.	.:.	.:.	.:.	.:.	.:.	.:.	.:.	.:.	.:.	.:.	.:.	.:.	.:.	.:.	.:.	.:.	.:.	.:.	.:.	.:.	.:.	.:.	.:.	.:.	.:.	.:.	.:.	.:.	.:.	.:.	.:.	.:.	.:.	.:.	.:.	.:.	.:.	.:.	.:.	.:.	.:.	.:.	.:.	.:.	.:.	.:.	.:.	.:.	.:.	.:.	.:.	.:.	.:.	.:.	.:.	.:.
SGN-U562848	254	.	T	C	48	CS60;MS6;CEF	AC=7;AF=0.5;MQ=130.02;BQ=32.61;GC=0|1:2,2;GP=0.50	RG:AC	1:1	0:4	0|1:3,6	.:.	.:.	.:.	.:.	.:.	.:.	.:.	.:.	.:.	.:.	.:.	.:.	.:.	.:.	.:.	.:.	.:.	.:.	.:.	.:.	.:.	.:.	.:.	.:.	.:.	.:.	.:.	.:.	.:.	.:.	.:.	.:.	.:.	.:.	.:.	.:.	.:.	.:.	.:.	.:.	.:.	.:.	.:.	.:.	.:.	.:.	.:.	.:.	.:.	.:.	.:.	.:.	.:.	.:.	.:.	.:.	.:.	.:.	.:.	.:.	.:.	.:.	.:.	.:.	.:.	.:.	.:.	.:.	.:.	.:.	.:.	.:.	.:.	.:.	.:.	.:.	.:.	.:.	.:.	.:.	.:.	.:.	.:.	.:.	.:.	.:.	.:.	.:.	.:.	.:.	.:.	.:.	.:.	.:.	.:.	.:.	.:.	.:.	.:.	.:.	.:.	.:.	.:.	.:.	.:.
SGN-U562848	263	.	T	C	50	CS60;MS6	AC=7;AF=0.5;MQ=130.02;BQ=35.75;GC=0|1:2,2;GP=0.50;EZ=ClaI	RG:AC	1:1	0:4	0|1:3,6	.:.	.:.	.:.	.:.	.:.	.:.	.:.	.:.	.:.	.:.	.:.	.:.	.:.	.:.	.:.	.:.	.:.	.:.	.:.	.:.	.:.	.:.	.:.	.:.	.:.	.:.	.:.	.:.	.:.	.:.	.:.	.:.	.:.	.:.	.:.	.:.	.:.	.:.	.:.	.:.	.:.	.:.	.:.	.:.	.:.	.:.	.:.	.:.	.:.	.:.	.:.	.:.	.:.	.:.	.:.	.:.	.:.	.:.	.:.	.:.	.:.	.:.	.:.	.:.	.:.	.:.	.:.	.:.	.:.	.:.	.:.	.:.	.:.	.:.	.:.	.:.	.:.	.:.	.:.	.:.	.:.	.:.	.:.	.:.	.:.	.:.	.:.	.:.	.:.	.:.	.:.	.:.	.:.	.:.	.:.	.:.	.:.	.:.	.:.	.:.	.:.	.:.	.:.	.:.	.:.
SGN-U562848	281	.	A	T	50	CS60;MS6;VSM2;CEF	AC=6;AF=0.3;MQ=108.29;BQ=32.24;GC=0|1:3,1;GP=0.25	RG:AC	0:1	0:4	0|1:10,6	.:.	.:.	.:.	.:.	.:.	.:.	.:.	.:.	.:.	.:.	.:.	.:.	.:.	.:.	.:.	.:.	.:.	.:.	.:.	.:.	.:.	.:.	.:.	.:.	.:.	.:.	.:.	.:.	.:.	.:.	.:.	.:.	.:.	.:.	.:.	.:.	.:.	.:.	.:.	.:.	.:.	.:.	.:.	.:.	.:.	.:.	.:.	.:.	.:.	.:.	.:.	.:.	.:.	.:.	.:.	.:.	.:.	.:.	.:.	.:.	.:.	.:.	.:.	.:.	.:.	.:.	.:.	.:.	.:.	.:.	.:.	.:.	.:.	.:.	.:.	.:.	.:.	.:.	.:.	.:.	.:.	.:.	.:.	.:.	.:.	.:.	.:.	.:.	.:.	.:.	.:.	.:.	.:.	.:.	.:.	.:.	.:.	.:.	.:.	.:.	.:.	.:.	.:.	.:.	.:.
SGN-U562848	305	.	G	A	49	CS60;MS6;CEF	AC=5;AF=0.3;MQ=126.17;BQ=29.46;GC=0|1:2,2;GP=0.50	RG:AC	1:1	0:4	0|1:6,4	.:.	.:.	.:.	.:.	.:.	.:.	.:.	.:.	.:.	.:.	.:.	.:.	.:.	.:.	.:.	.:.	.:.	.:.	.:.	.:.	.:.	.:.	.:.	.:.	.:.	.:.	.:.	.:.	.:.	.:.	.:.	.:.	.:.	.:.	.:.	.:.	.:.	.:.	.:.	.:.	.:.	.:.	.:.	.:.	.:.	.:.	.:.	.:.	.:.	.:.	.:.	.:.	.:.	.:.	.:.	.:.	.:.	.:.	.:.	.:.	.:.	.:.	.:.	.:.	.:.	.:.	.:.	.:.	.:.	.:.	.:.	.:.	.:.	.:.	.:.	.:.	.:.	.:.	.:.	.:.	.:.	.:.	.:.	.:.	.:.	.:.	.:.	.:.	.:.	.:.	.:.	.:.	.:.	.:.	.:.	.:.	.:.	.:.	.:.	.:.	.:.	.:.	.:.	.:.	.:.
SGN-U562848	308	.	C	T	50	CS60;MS6;CEF	AC=5;AF=0.5;MQ=145.64;BQ=30.41;GC=0|1:2,2;GP=0.50	RG:AC	1:1	0:4	0|1:2,4	.:.	.:.	.:.	.:.	.:.	.:.	.:.	.:.	.:.	.:.	.:.	.:.	.:.	.:.	.:.	.:.	.:.	.:.	.:.	.:.	.:.	.:.	.:.	.:.	.:.	.:.	.:.	.:.	.:.	.:.	.:.	.:.	.:.	.:.	.:.	.:.	.:.	.:.	.:.	.:.	.:.	.:.	.:.	.:.	.:.	.:.	.:.	.:.	.:.	.:.	.:.	.:.	.:.	.:.	.:.	.:.	.:.	.:.	.:.	.:.	.:.	.:.	.:.	.:.	.:.	.:.	.:.	.:.	.:.	.:.	.:.	.:.	.:.	.:.	.:.	.:.	.:.	.:.	.:.	.:.	.:.	.:.	.:.	.:.	.:.	.:.	.:.	.:.	.:.	.:.	.:.	.:.	.:.	.:.	.:.	.:.	.:.	.:.	.:.	.:.	.:.	.:.	.:.	.:.	.:.
SGN-U562848	393	.	C	G	49	CS60;MS6;VSM2;CEF	AC=4;AF=0.3;MQ=125.80;BQ=32.83;GC=0|1:2,1;GP=0.33	RG:AC	.:.	0:3	0|1:5,4	.:.	.:.	.:.	.:.	.:.	.:.	.:.	.:.	.:.	.:.	.:.	.:.	.:.	.:.	.:.	.:.	.:.	.:.	.:.	.:.	.:.	.:.	.:.	.:.	.:.	.:.	.:.	.:.	.:.	.:.	.:.	.:.	.:.	.:.	.:.	.:.	.:.	.:.	.:.	.:.	.:.	.:.	.:.	.:.	.:.	.:.	.:.	.:.	.:.	.:.	.:.	.:.	.:.	.:.	.:.	.:.	.:.	.:.	.:.	.:.	.:.	.:.	.:.	.:.	.:.	.:.	.:.	.:.	.:.	.:.	.:.	.:.	.:.	.:.	.:.	.:.	.:.	.:.	.:.	.:.	.:.	.:.	.:.	.:.	.:.	.:.	.:.	.:.	.:.	.:.	.:.	.:.	.:.	.:.	.:.	.:.	.:.	.:.	.:.	.:.	.:.	.:.	.:.	.:.	.:.
SGN-U562848	399	.	A	G	49	CS60;MS6;VSM2;CEF	AC=4;AF=0.3;MQ=125.80;BQ=31.73;GC=0|1:2,1;GP=0.33	RG:AC	.:.	0:3	0|1:5,4	.:.	.:.	.:.	.:.	.:.	.:.	.:.	.:.	.:.	.:.	.:.	.:.	.:.	.:.	.:.	.:.	.:.	.:.	.:.	.:.	.:.	.:.	.:.	.:.	.:.	.:.	.:.	.:.	.:.	.:.	.:.	.:.	.:.	.:.	.:.	.:.	.:.	.:.	.:.	.:.	.:.	.:.	.:.	.:.	.:.	.:.	.:.	.:.	.:.	.:.	.:.	.:.	.:.	.:.	.:.	.:.	.:.	.:.	.:.	.:.	.:.	.:.	.:.	.:.	.:.	.:.	.:.	.:.	.:.	.:.	.:.	.:.	.:.	.:.	.:.	.:.	.:.	.:.	.:.	.:.	.:.	.:.	.:.	.:.	.:.	.:.	.:.	.:.	.:.	.:.	.:.	.:.	.:.	.:.	.:.	.:.	.:.	.:.	.:.	.:.	.:.	.:.	.:.	.:.	.:.
SGN-U562848	402	.	G	A	50	CS60;MS6;VSM2;CEF	AC=5;AF=0.5;MQ=130.92;BQ=32.99;GC=0|1:2,1;GP=0.33	RG:AC	.:.	0:3	0|1:3,5	.:.	.:.	.:.	.:.	.:.	.:.	.:.	.:.	.:.	.:.	.:.	.:.	.:.	.:.	.:.	.:.	.:.	.:.	.:.	.:.	.:.	.:.	.:.	.:.	.:.	.:.	.:.	.:.	.:.	.:.	.:.	.:.	.:.	.:.	.:.	.:.	.:.	.:.	.:.	.:.	.:.	.:.	.:.	.:.	.:.	.:.	.:.	.:.	.:.	.:.	.:.	.:.	.:.	.:.	.:.	.:.	.:.	.:.	.:.	.:.	.:.	.:.	.:.	.:.	.:.	.:.	.:.	.:.	.:.	.:.	.:.	.:.	.:.	.:.	.:.	.:.	.:.	.:.	.:.	.:.	.:.	.:.	.:.	.:.	.:.	.:.	.:.	.:.	.:.	.:.	.:.	.:.	.:.	.:.	.:.	.:.	.:.	.:.	.:.	.:.	.:.	.:.	.:.	.:.	.:.
SGN-U562849	233	.	A	D3	72	CS60;VKS;MAF0.80;MS6;VSM1;CEF	AC=3;AF=0.3;MQ=233.04;BQ=44.66;GC=0|1:3,1;GP=0.25	RG:AC	1:3	0:4	0:1	.:.	.:.	.:.	.:.	.:.	0:2	.:.	.:.	.:.	.:.	.:.	.:.	.:.	.:.	.:.	.:.	.:.	.:.	.:.	.:.	.:.	.:.	.:.	.:.	.:.	.:.	.:.	.:.	.:.	.:.	.:.	.:.	.:.	.:.	.:.	.:.	.:.	.:.	.:.	.:.	.:.	.:.	.:.	.:.	.:.	.:.	.:.	.:.	.:.	.:.	.:.	.:.	.:.	.:.	.:.	.:.	.:.	.:.	.:.	.:.	.:.	.:.	.:.	.:.	.:.	.:.	.:.	.:.	.:.	.:.	.:.	.:.	.:.	.:.	.:.	.:.	.:.	.:.	.:.	.:.	.:.	.:.	.:.	.:.	.:.	.:.	.:.	.:.	.:.	.:.	.:.	.:.	.:.	.:.	.:.	.:.	.:.	.:.	.:.	.:.	.:.	.:.	.:.	.:.	.:.
SGN-U562849	286	.	A	T	78	CS60;MAF0.80;MS6;VSM1;CEF	AC=3;AF=0.2;MQ=185.62;BQ=40.48;GC=0|1:3,1;GP=0.25	RG:AC	1:3	0:4	0:7	.:.	.:.	.:.	.:.	.:.	0:2	.:.	.:.	.:.	.:.	.:.	.:.	.:.	.:.	.:.	.:.	.:.	.:.	.:.	.:.	.:.	.:.	.:.	.:.	.:.	.:.	.:.	.:.	.:.	.:.	.:.	.:.	.:.	.:.	.:.	.:.	.:.	.:.	.:.	.:.	.:.	.:.	.:.	.:.	.:.	.:.	.:.	.:.	.:.	.:.	.:.	.:.	.:.	.:.	.:.	.:.	.:.	.:.	.:.	.:.	.:.	.:.	.:.	.:.	.:.	.:.	.:.	.:.	.:.	.:.	.:.	.:.	.:.	.:.	.:.	.:.	.:.	.:.	.:.	.:.	.:.	.:.	.:.	.:.	.:.	.:.	.:.	.:.	.:.	.:.	.:.	.:.	.:.	.:.	.:.	.:.	.:.	.:.	.:.	.:.	.:.	.:.	.:.	.:.	.:.
SGN-U562849	938	.	A	C	48	UCR;MS6;VSM2;CEF	AC=3;AF=0.4;MQ=37.00;BQ=29.01;GC=0|1:1,1;GP=0.50	RG:AC	.:.	.:.	0|1:5,3	.:.	.:.	.:.	.:.	.:.	.:.	.:.	.:.	.:.	.:.	.:.	.:.	.:.	.:.	.:.	.:.	.:.	.:.	.:.	.:.	.:.	.:.	.:.	.:.	.:.	.:.	.:.	.:.	.:.	.:.	.:.	.:.	.:.	.:.	.:.	.:.	.:.	.:.	.:.	.:.	.:.	.:.	.:.	.:.	.:.	.:.	.:.	.:.	.:.	.:.	.:.	.:.	.:.	.:.	.:.	.:.	.:.	.:.	.:.	.:.	.:.	.:.	.:.	.:.	.:.	.:.	.:.	.:.	.:.	.:.	.:.	.:.	.:.	.:.	.:.	.:.	.:.	.:.	.:.	.:.	.:.	.:.	.:.	.:.	.:.	.:.	.:.	.:.	.:.	.:.	.:.	.:.	.:.	.:.	.:.	.:.	.:.	.:.	.:.	.:.	.:.	.:.	.:.	.:.	.:.
SGN-U562861	138	.	G	T	68	MAF0.80;MS6;VSM1;CEF	AC=1;AF=0.1;MQ=211.21;BQ=38.74;GC=0|1:3,1;GP=0.25	RG:AC	0:3	0|1:1,1	0:2	.:.	.:.	.:.	.:.	.:.	.:.	.:.	.:.	.:.	.:.	.:.	.:.	.:.	.:.	.:.	.:.	.:.	.:.	.:.	.:.	.:.	.:.	.:.	.:.	.:.	.:.	.:.	.:.	.:.	.:.	.:.	.:.	.:.	.:.	.:.	.:.	.:.	.:.	.:.	.:.	.:.	.:.	.:.	.:.	.:.	.:.	.:.	.:.	.:.	.:.	.:.	.:.	.:.	.:.	.:.	.:.	.:.	.:.	.:.	.:.	.:.	.:.	.:.	.:.	.:.	.:.	.:.	.:.	.:.	.:.	.:.	.:.	.:.	.:.	.:.	.:.	.:.	.:.	.:.	.:.	.:.	.:.	.:.	.:.	.:.	.:.	.:.	.:.	.:.	.:.	.:.	.:.	.:.	.:.	.:.	.:.	.:.	.:.	.:.	.:.	.:.	.:.	.:.	.:.	.:.
SGN-U562867	219	.	A	T	96	MAF0.80;MS6;VSM1;CEF	AC=17;AF=0.5;MQ=202.00;BQ=41.68;GC=1|0:3,1;GP=0.25	RG:AC	0|1:15,2	1:4	1:11	.:.	.:.	.:.	.:.	.:.	.:.	.:.	.:.	.:.	.:.	.:.	.:.	.:.	.:.	.:.	.:.	.:.	.:.	.:.	.:.	.:.	.:.	.:.	.:.	.:.	.:.	.:.	.:.	.:.	.:.	.:.	.:.	.:.	.:.	.:.	.:.	.:.	.:.	.:.	.:.	.:.	.:.	.:.	.:.	.:.	.:.	.:.	.:.	.:.	.:.	.:.	.:.	.:.	.:.	.:.	.:.	.:.	.:.	.:.	.:.	.:.	.:.	.:.	.:.	.:.	.:.	.:.	.:.	.:.	.:.	.:.	.:.	.:.	.:.	.:.	.:.	.:.	.:.	.:.	.:.	.:.	.:.	.:.	.:.	.:.	.:.	.:.	.:.	.:.	.:.	.:.	.:.	.:.	.:.	.:.	.:.	.:.	.:.	.:.	.:.	.:.	.:.	.:.	.:.	.:.
SGN-U562867	657	.	G	C	79	UCR;MAF0.80;MS6;VSM1;CEF	AC=24;AF=0.6;MQ=171.81;BQ=40.97;GC=1|0:3,1;GP=0.25	RG:AC	0|1:15,2	1:1	1:21	.:.	.:.	.:.	.:.	.:.	.:.	.:.	.:.	.:.	.:.	.:.	.:.	.:.	.:.	.:.	.:.	.:.	.:.	.:.	.:.	.:.	.:.	.:.	.:.	.:.	.:.	.:.	.:.	.:.	.:.	.:.	.:.	.:.	.:.	.:.	.:.	.:.	.:.	.:.	.:.	.:.	.:.	.:.	.:.	.:.	.:.	.:.	.:.	.:.	.:.	.:.	.:.	.:.	.:.	.:.	.:.	.:.	.:.	.:.	.:.	.:.	.:.	.:.	.:.	.:.	.:.	.:.	.:.	.:.	.:.	.:.	.:.	.:.	.:.	.:.	.:.	.:.	.:.	.:.	.:.	.:.	.:.	.:.	.:.	.:.	.:.	.:.	.:.	.:.	.:.	.:.	.:.	.:.	.:.	.:.	.:.	.:.	.:.	.:.	.:.	.:.	.:.	.:.	.:.	.:.
SGN-U562867	777	.	A	G	51	UCR;CS60;MS6;VSM2;CEF	AC=14;AF=0.2;MQ=133.70;BQ=33.27;GC=0|1:4,1;GP=0.20	RG:AC	0:14	0:1	0|1:28,14	.:.	.:.	0:1	.:.	.:.	.:.	.:.	.:.	.:.	.:.	.:.	.:.	.:.	.:.	.:.	.:.	.:.	.:.	.:.	.:.	.:.	.:.	.:.	.:.	.:.	.:.	.:.	.:.	.:.	.:.	.:.	.:.	.:.	.:.	.:.	.:.	.:.	.:.	.:.	.:.	.:.	.:.	.:.	.:.	.:.	.:.	.:.	.:.	.:.	.:.	.:.	.:.	.:.	.:.	.:.	.:.	.:.	.:.	.:.	.:.	.:.	.:.	.:.	.:.	.:.	.:.	.:.	.:.	.:.	.:.	.:.	.:.	.:.	.:.	.:.	.:.	.:.	.:.	.:.	.:.	.:.	.:.	.:.	.:.	.:.	.:.	.:.	.:.	.:.	.:.	.:.	.:.	.:.	.:.	.:.	.:.	.:.	.:.	.:.	.:.	.:.	.:.	.:.	.:.	.:.
SGN-U562867	789	.	G	A	49	UCR;CS60;MS6;VSM2;CEF	AC=18;AF=0.3;MQ=120.74;BQ=33.23;GC=0|1:4,1;GP=0.20	RG:AC	0:12	0:1	0|1:31,18	.:.	.:.	0:1	.:.	.:.	.:.	.:.	.:.	.:.	.:.	.:.	.:.	.:.	.:.	.:.	.:.	.:.	.:.	.:.	.:.	.:.	.:.	.:.	.:.	.:.	.:.	.:.	.:.	.:.	.:.	.:.	.:.	.:.	.:.	.:.	.:.	.:.	.:.	.:.	.:.	.:.	.:.	.:.	.:.	.:.	.:.	.:.	.:.	.:.	.:.	.:.	.:.	.:.	.:.	.:.	.:.	.:.	.:.	.:.	.:.	.:.	.:.	.:.	.:.	.:.	.:.	.:.	.:.	.:.	.:.	.:.	.:.	.:.	.:.	.:.	.:.	.:.	.:.	.:.	.:.	.:.	.:.	.:.	.:.	.:.	.:.	.:.	.:.	.:.	.:.	.:.	.:.	.:.	.:.	.:.	.:.	.:.	.:.	.:.	.:.	.:.	.:.	.:.	.:.	.:.
SGN-U562867	798	.	T	C	60	UCR;CS60;MS6;CEF	AC=39;AF=0.6;MQ=116.65;BQ=31.76;GC=1|0:4,2;GP=0.33	RG:AC	0|1:10,2	1:1	0|1:19,35	.:.	.:.	1:1	.:.	.:.	.:.	.:.	.:.	.:.	.:.	.:.	.:.	.:.	.:.	.:.	.:.	.:.	.:.	.:.	.:.	.:.	.:.	.:.	.:.	.:.	.:.	.:.	.:.	.:.	.:.	.:.	.:.	.:.	.:.	.:.	.:.	.:.	.:.	.:.	.:.	.:.	.:.	.:.	.:.	.:.	.:.	.:.	.:.	.:.	.:.	.:.	.:.	.:.	.:.	.:.	.:.	.:.	.:.	.:.	.:.	.:.	.:.	.:.	.:.	.:.	.:.	.:.	.:.	.:.	.:.	.:.	.:.	.:.	.:.	.:.	.:.	.:.	.:.	.:.	.:.	.:.	.:.	.:.	.:.	.:.	.:.	.:.	.:.	.:.	.:.	.:.	.:.	.:.	.:.	.:.	.:.	.:.	.:.	.:.	.:.	.:.	.:.	.:.	.:.	.:.
SGN-U562867	816	.	C	A	49	UCR;CS60;MAF0.80;MS6;VSM2;CEF	AC=5;AF=0.1;MQ=129.87;BQ=34.14;GC=0|1:4,1;GP=0.20	RG:AC	0:12	0:1	0|1:35,5	.:.	.:.	0:1	.:.	.:.	.:.	.:.	.:.	.:.	.:.	.:.	.:.	.:.	.:.	.:.	.:.	.:.	.:.	.:.	.:.	.:.	.:.	.:.	.:.	.:.	.:.	.:.	.:.	.:.	.:.	.:.	.:.	.:.	.:.	.:.	.:.	.:.	.:.	.:.	.:.	.:.	.:.	.:.	.:.	.:.	.:.	.:.	.:.	.:.	.:.	.:.	.:.	.:.	.:.	.:.	.:.	.:.	.:.	.:.	.:.	.:.	.:.	.:.	.:.	.:.	.:.	.:.	.:.	.:.	.:.	.:.	.:.	.:.	.:.	.:.	.:.	.:.	.:.	.:.	.:.	.:.	.:.	.:.	.:.	.:.	.:.	.:.	.:.	.:.	.:.	.:.	.:.	.:.	.:.	.:.	.:.	.:.	.:.	.:.	.:.	.:.	.:.	.:.	.:.	.:.
SGN-U562867	970	.	T	IA,ITA,A	109	VKS;MS6;CEF	AC=7,7,14;AF=0.2,0.2,0.3;MQ=114.03;BQ=34.39;GC=0|2|3|1:4,2,2,1;GP=0.56	RG:AC	0|3:1,5	0|2:1,1	0|1|2|3:14,7,6,9	.:.	.:.	0:1	.:.	.:.	.:.	.:.	.:.	.:.	.:.	.:.	.:.	.:.	.:.	.:.	.:.	.:.	.:.	.:.	.:.	.:.	.:.	.:.	.:.	.:.	.:.	.:.	.:.	.:.	.:.	.:.	.:.	.:.	.:.	.:.	.:.	.:.	.:.	.:.	.:.	.:.	.:.	.:.	.:.	.:.	.:.	.:.	.:.	.:.	.:.	.:.	.:.	.:.	.:.	.:.	.:.	.:.	.:.	.:.	.:.	.:.	.:.	.:.	.:.	.:.	.:.	.:.	.:.	.:.	.:.	.:.	.:.	.:.	.:.	.:.	.:.	.:.	.:.	.:.	.:.	.:.	.:.	.:.	.:.	.:.	.:.	.:.	.:.	.:.	.:.	.:.	.:.	.:.	.:.	.:.	.:.	.:.	.:.	.:.	.:.	.:.	.:.	.:.	.:.	.:.
SGN-U562867	1075	.	T	C	49	UCR;MAF0.80;MS6;VSM2;VSM1;CEF	AC=22;AF=0.8;MQ=103.61;BQ=33.29;GC=0|1:1,1;GP=0.50	RG:AC	0:4	.:.	1:22	.:.	.:.	.:.	.:.	.:.	.:.	.:.	.:.	.:.	.:.	.:.	.:.	.:.	.:.	.:.	.:.	.:.	.:.	.:.	.:.	.:.	.:.	.:.	.:.	.:.	.:.	.:.	.:.	.:.	.:.	.:.	.:.	.:.	.:.	.:.	.:.	.:.	.:.	.:.	.:.	.:.	.:.	.:.	.:.	.:.	.:.	.:.	.:.	.:.	.:.	.:.	.:.	.:.	.:.	.:.	.:.	.:.	.:.	.:.	.:.	.:.	.:.	.:.	.:.	.:.	.:.	.:.	.:.	.:.	.:.	.:.	.:.	.:.	.:.	.:.	.:.	.:.	.:.	.:.	.:.	.:.	.:.	.:.	.:.	.:.	.:.	.:.	.:.	.:.	.:.	.:.	.:.	.:.	.:.	.:.	.:.	.:.	.:.	.:.	.:.	.:.	.:.	.:.	.:.	.:.
SGN-U562874	249	.	C	T	59	MAF0.80;MS6;VSM1;CEF	AC=3;AF=0.6;MQ=223.77;BQ=37.64;GC=0|1:2,1;GP=0.33	RG:AC	1:3	0:1	0:1	.:.	.:.	.:.	.:.	.:.	.:.	.:.	.:.	.:.	.:.	.:.	.:.	.:.	.:.	.:.	.:.	.:.	.:.	.:.	.:.	.:.	.:.	.:.	.:.	.:.	.:.	.:.	.:.	.:.	.:.	.:.	.:.	.:.	.:.	.:.	.:.	.:.	.:.	.:.	.:.	.:.	.:.	.:.	.:.	.:.	.:.	.:.	.:.	.:.	.:.	.:.	.:.	.:.	.:.	.:.	.:.	.:.	.:.	.:.	.:.	.:.	.:.	.:.	.:.	.:.	.:.	.:.	.:.	.:.	.:.	.:.	.:.	.:.	.:.	.:.	.:.	.:.	.:.	.:.	.:.	.:.	.:.	.:.	.:.	.:.	.:.	.:.	.:.	.:.	.:.	.:.	.:.	.:.	.:.	.:.	.:.	.:.	.:.	.:.	.:.	.:.	.:.	.:.	.:.	.:.
SGN-U562874	466	.	T	C	98	MAF0.80;MS6;VSM1;CEF	AC=3;AF=0.4;MQ=190.15;BQ=47.09;GC=0|1:2,1;GP=0.33	RG:AC	1:3	0:1	0:3	.:.	.:.	.:.	.:.	.:.	.:.	.:.	.:.	.:.	.:.	.:.	.:.	.:.	.:.	.:.	.:.	.:.	.:.	.:.	.:.	.:.	.:.	.:.	.:.	.:.	.:.	.:.	.:.	.:.	.:.	.:.	.:.	.:.	.:.	.:.	.:.	.:.	.:.	.:.	.:.	.:.	.:.	.:.	.:.	.:.	.:.	.:.	.:.	.:.	.:.	.:.	.:.	.:.	.:.	.:.	.:.	.:.	.:.	.:.	.:.	.:.	.:.	.:.	.:.	.:.	.:.	.:.	.:.	.:.	.:.	.:.	.:.	.:.	.:.	.:.	.:.	.:.	.:.	.:.	.:.	.:.	.:.	.:.	.:.	.:.	.:.	.:.	.:.	.:.	.:.	.:.	.:.	.:.	.:.	.:.	.:.	.:.	.:.	.:.	.:.	.:.	.:.	.:.	.:.	.:.
SGN-U562874	883	.	C	T	72	MAF0.80;MS6;VSM2;VSM1;CEF	AC=3;AF=0.3;MQ=134.32;BQ=36.27;GC=0|1:1,1;GP=0.50	RG:AC	1:3	.:.	0:8	.:.	.:.	.:.	.:.	.:.	.:.	.:.	.:.	.:.	.:.	.:.	.:.	.:.	.:.	.:.	.:.	.:.	.:.	.:.	.:.	.:.	.:.	.:.	.:.	.:.	.:.	.:.	.:.	.:.	.:.	.:.	.:.	.:.	.:.	.:.	.:.	.:.	.:.	.:.	.:.	.:.	.:.	.:.	.:.	.:.	.:.	.:.	.:.	.:.	.:.	.:.	.:.	.:.	.:.	.:.	.:.	.:.	.:.	.:.	.:.	.:.	.:.	.:.	.:.	.:.	.:.	.:.	.:.	.:.	.:.	.:.	.:.	.:.	.:.	.:.	.:.	.:.	.:.	.:.	.:.	.:.	.:.	.:.	.:.	.:.	.:.	.:.	.:.	.:.	.:.	.:.	.:.	.:.	.:.	.:.	.:.	.:.	.:.	.:.	.:.	.:.	.:.	.:.	.:.	.:.
SGN-U562877	508	.	C	T	68	MAF0.80;MS6;VSM1;CEF	AC=1;AF=0.1;MQ=148.77;BQ=38.27;GC=0|1:2,1;GP=0.33	RG:AC	1:1	0:2	0:5	.:.	.:.	.:.	.:.	.:.	.:.	.:.	.:.	.:.	.:.	.:.	.:.	.:.	.:.	.:.	.:.	.:.	.:.	.:.	.:.	.:.	.:.	.:.	.:.	.:.	.:.	.:.	.:.	.:.	.:.	.:.	.:.	.:.	.:.	.:.	.:.	.:.	.:.	.:.	.:.	.:.	.:.	.:.	.:.	.:.	.:.	.:.	.:.	.:.	.:.	.:.	.:.	.:.	.:.	.:.	.:.	.:.	.:.	.:.	.:.	.:.	.:.	.:.	.:.	.:.	.:.	.:.	.:.	.:.	.:.	.:.	.:.	.:.	.:.	.:.	.:.	.:.	.:.	.:.	.:.	.:.	.:.	.:.	.:.	.:.	.:.	.:.	.:.	.:.	.:.	.:.	.:.	.:.	.:.	.:.	.:.	.:.	.:.	.:.	.:.	.:.	.:.	.:.	.:.	.:.
SGN-U562877	583	.	T	A	68	MAF0.80;MS6;VSM1;CEF	AC=1;AF=0.2;MQ=166.56;BQ=43.90;GC=0|1:2,1;GP=0.33	RG:AC	1:1	0:1	0:2	.:.	.:.	.:.	.:.	.:.	.:.	.:.	.:.	.:.	.:.	.:.	.:.	.:.	.:.	.:.	.:.	.:.	.:.	.:.	.:.	.:.	.:.	.:.	.:.	.:.	.:.	.:.	.:.	.:.	.:.	.:.	.:.	.:.	.:.	.:.	.:.	.:.	.:.	.:.	.:.	.:.	.:.	.:.	.:.	.:.	.:.	.:.	.:.	.:.	.:.	.:.	.:.	.:.	.:.	.:.	.:.	.:.	.:.	.:.	.:.	.:.	.:.	.:.	.:.	.:.	.:.	.:.	.:.	.:.	.:.	.:.	.:.	.:.	.:.	.:.	.:.	.:.	.:.	.:.	.:.	.:.	.:.	.:.	.:.	.:.	.:.	.:.	.:.	.:.	.:.	.:.	.:.	.:.	.:.	.:.	.:.	.:.	.:.	.:.	.:.	.:.	.:.	.:.	.:.	.:.
SGN-U562877	703	.	A	T	68	MAF0.80;MS6;VSM1;CEF	AC=1;AF=0.1;MQ=109.17;BQ=35.03;GC=0|1:2,1;GP=0.33	RG:AC	1:1	0:1	0:8	.:.	.:.	.:.	.:.	.:.	.:.	.:.	.:.	.:.	.:.	.:.	.:.	.:.	.:.	.:.	.:.	.:.	.:.	.:.	.:.	.:.	.:.	.:.	.:.	.:.	.:.	.:.	.:.	.:.	.:.	.:.	.:.	.:.	.:.	.:.	.:.	.:.	.:.	.:.	.:.	.:.	.:.	.:.	.:.	.:.	.:.	.:.	.:.	.:.	.:.	.:.	.:.	.:.	.:.	.:.	.:.	.:.	.:.	.:.	.:.	.:.	.:.	.:.	.:.	.:.	.:.	.:.	.:.	.:.	.:.	.:.	.:.	.:.	.:.	.:.	.:.	.:.	.:.	.:.	.:.	.:.	.:.	.:.	.:.	.:.	.:.	.:.	.:.	.:.	.:.	.:.	.:.	.:.	.:.	.:.	.:.	.:.	.:.	.:.	.:.	.:.	.:.	.:.	.:.	.:.
SGN-U562877	874	.	T	G	68	UCR;MAF0.80;MS6;VSM2;VSM1;CEF	AC=1;AF=0.2;MQ=101.69;BQ=41.78;GC=0|1:1,1;GP=0.50	RG:AC	1:1	.:.	0:4	.:.	.:.	.:.	.:.	.:.	.:.	.:.	.:.	.:.	.:.	.:.	.:.	.:.	.:.	.:.	.:.	.:.	.:.	.:.	.:.	.:.	.:.	.:.	.:.	.:.	.:.	.:.	.:.	.:.	.:.	.:.	.:.	.:.	.:.	.:.	.:.	.:.	.:.	.:.	.:.	.:.	.:.	.:.	.:.	.:.	.:.	.:.	.:.	.:.	.:.	.:.	.:.	.:.	.:.	.:.	.:.	.:.	.:.	.:.	.:.	.:.	.:.	.:.	.:.	.:.	.:.	.:.	.:.	.:.	.:.	.:.	.:.	.:.	.:.	.:.	.:.	.:.	.:.	.:.	.:.	.:.	.:.	.:.	.:.	.:.	.:.	.:.	.:.	.:.	.:.	.:.	.:.	.:.	.:.	.:.	.:.	.:.	.:.	.:.	.:.	.:.	.:.	.:.	.:.	.:.
SGN-U562877	1065	.	C	T	59	MAF0.80;MS6;VSM2;VSM1;CEF	AC=1;AF=0.1;MQ=83.52;BQ=34.90;GC=0|1:1,1;GP=0.50	RG:AC	1:1	.:.	0:7	.:.	.:.	.:.	.:.	.:.	.:.	.:.	.:.	.:.	.:.	.:.	.:.	.:.	.:.	.:.	.:.	.:.	.:.	.:.	.:.	.:.	.:.	.:.	.:.	.:.	.:.	.:.	.:.	.:.	.:.	.:.	.:.	.:.	.:.	.:.	.:.	.:.	.:.	.:.	.:.	.:.	.:.	.:.	.:.	.:.	.:.	.:.	.:.	.:.	.:.	.:.	.:.	.:.	.:.	.:.	.:.	.:.	.:.	.:.	.:.	.:.	.:.	.:.	.:.	.:.	.:.	.:.	.:.	.:.	.:.	.:.	.:.	.:.	.:.	.:.	.:.	.:.	.:.	.:.	.:.	.:.	.:.	.:.	.:.	.:.	.:.	.:.	.:.	.:.	.:.	.:.	.:.	.:.	.:.	.:.	.:.	.:.	.:.	.:.	.:.	.:.	.:.	.:.	.:.	.:.
SGN-U562879	2031	.	G	A	58	MS6;VSM2;CEF	AC=10;AF=0.6;MQ=71.82;BQ=31.39;GC=1|0:2,1;GP=0.33	RG:AC	.:.	1:1	0|1:6,9	.:.	.:.	.:.	.:.	.:.	.:.	.:.	.:.	.:.	.:.	.:.	.:.	.:.	.:.	.:.	.:.	.:.	.:.	.:.	.:.	.:.	.:.	.:.	.:.	.:.	.:.	.:.	.:.	.:.	.:.	.:.	.:.	.:.	.:.	.:.	.:.	.:.	.:.	.:.	.:.	.:.	.:.	.:.	.:.	.:.	.:.	.:.	.:.	.:.	.:.	.:.	.:.	.:.	.:.	.:.	.:.	.:.	.:.	.:.	.:.	.:.	.:.	.:.	.:.	.:.	.:.	.:.	.:.	.:.	.:.	.:.	.:.	.:.	.:.	.:.	.:.	.:.	.:.	.:.	.:.	.:.	.:.	.:.	.:.	.:.	.:.	.:.	.:.	.:.	.:.	.:.	.:.	.:.	.:.	.:.	.:.	.:.	.:.	.:.	.:.	.:.	.:.	.:.	.:.	.:.
SGN-U562880	1017	.	C	A	63	MAF0.80;MS6;VSM1;CEF	AC=3;AF=0.4;MQ=242.88;BQ=38.69;GC=1|0:2,1;GP=0.33	RG:AC	0:4	1:2	.:.	.:.	.:.	.:.	.:.	.:.	.:.	.:.	.:.	.:.	.:.	.:.	.:.	.:.	.:.	.:.	.:.	.:.	1:1	.:.	.:.	.:.	.:.	.:.	.:.	.:.	.:.	.:.	.:.	.:.	.:.	.:.	.:.	.:.	.:.	.:.	.:.	.:.	.:.	.:.	.:.	.:.	.:.	.:.	.:.	.:.	.:.	.:.	.:.	.:.	.:.	.:.	.:.	.:.	.:.	.:.	.:.	.:.	.:.	.:.	.:.	.:.	.:.	.:.	.:.	.:.	.:.	.:.	.:.	.:.	.:.	.:.	.:.	.:.	.:.	.:.	.:.	.:.	.:.	.:.	.:.	.:.	.:.	.:.	.:.	.:.	.:.	.:.	.:.	.:.	.:.	.:.	.:.	.:.	.:.	.:.	.:.	.:.	.:.	.:.	.:.	.:.	.:.	.:.	.:.	.:.
SGN-U562881	71	.	C	IT	52	VKS;MAF0.80;MS6;CEF	AC=5;AF=0.3;MQ=115.87;BQ=29.49;GC=0|1:3,2;GP=0.40	RG:AC	0|1:4,4	0:2	0|1:7,1	.:.	.:.	.:.	.:.	.:.	.:.	.:.	.:.	.:.	.:.	.:.	.:.	.:.	.:.	.:.	.:.	.:.	.:.	.:.	.:.	.:.	.:.	.:.	.:.	.:.	.:.	.:.	.:.	.:.	.:.	.:.	.:.	.:.	.:.	.:.	.:.	.:.	.:.	.:.	.:.	.:.	.:.	.:.	.:.	.:.	.:.	.:.	.:.	.:.	.:.	.:.	.:.	.:.	.:.	.:.	.:.	.:.	.:.	.:.	.:.	.:.	.:.	.:.	.:.	.:.	.:.	.:.	.:.	.:.	.:.	.:.	.:.	.:.	.:.	.:.	.:.	.:.	.:.	.:.	.:.	.:.	.:.	.:.	.:.	.:.	.:.	.:.	.:.	.:.	.:.	.:.	.:.	.:.	.:.	.:.	.:.	.:.	.:.	.:.	.:.	.:.	.:.	.:.	.:.	.:.
SGN-U562881	687	.	A	G	54	UCR;MS6;CEF	AC=23;AF=0.5;MQ=74.73;BQ=31.47;GC=0|1:2,2;GP=0.50	RG:AC	1:3	.:.	0|1:19,20	0:1	.:.	.:.	.:.	.:.	.:.	.:.	.:.	.:.	.:.	.:.	.:.	.:.	.:.	.:.	.:.	.:.	.:.	.:.	.:.	.:.	.:.	.:.	.:.	.:.	.:.	.:.	.:.	.:.	.:.	.:.	.:.	.:.	.:.	.:.	.:.	.:.	.:.	.:.	.:.	.:.	.:.	.:.	.:.	.:.	.:.	.:.	.:.	.:.	.:.	.:.	.:.	.:.	.:.	.:.	.:.	.:.	.:.	.:.	.:.	.:.	.:.	.:.	.:.	.:.	.:.	.:.	.:.	.:.	.:.	.:.	.:.	.:.	.:.	.:.	.:.	.:.	.:.	.:.	.:.	.:.	.:.	.:.	.:.	.:.	.:.	.:.	.:.	.:.	.:.	.:.	.:.	.:.	.:.	.:.	.:.	.:.	.:.	.:.	.:.	.:.	.:.	.:.	.:.	.:.
SGN-U562881	1099	.	A	G	51	CS60;CEF	AC=26;AF=0.4;MQ=75.82;BQ=31.08;GC=0|1:5,2;GP=0.29	RG:AC	1:1	0:2	0|1:39,25	0:1	.:.	0:1	.:.	.:.	.:.	.:.	.:.	.:.	.:.	.:.	.:.	.:.	.:.	.:.	.:.	0:1	.:.	.:.	.:.	.:.	.:.	.:.	.:.	.:.	.:.	.:.	.:.	.:.	.:.	.:.	.:.	.:.	.:.	.:.	.:.	.:.	.:.	.:.	.:.	.:.	.:.	.:.	.:.	.:.	.:.	.:.	.:.	.:.	.:.	.:.	.:.	.:.	.:.	.:.	.:.	.:.	.:.	.:.	.:.	.:.	.:.	.:.	.:.	.:.	.:.	.:.	.:.	.:.	.:.	.:.	.:.	.:.	.:.	.:.	.:.	.:.	.:.	.:.	.:.	.:.	.:.	.:.	.:.	.:.	.:.	.:.	.:.	.:.	.:.	.:.	.:.	.:.	.:.	.:.	.:.	.:.	.:.	.:.	.:.	.:.	.:.	.:.	.:.	.:.
SGN-U562881	1158	.	G	C	50	CS60;MS6;CEF	AC=16;AF=0.3;MQ=74.48;BQ=31.07;GC=0|1:4,2;GP=0.33	RG:AC	1:1	0:2	0|1:39,15	.:.	.:.	0:1	.:.	.:.	.:.	.:.	.:.	.:.	.:.	.:.	.:.	.:.	.:.	.:.	.:.	0:1	.:.	.:.	.:.	.:.	.:.	.:.	.:.	.:.	.:.	.:.	.:.	.:.	.:.	.:.	.:.	.:.	.:.	.:.	.:.	.:.	.:.	.:.	.:.	.:.	.:.	.:.	.:.	.:.	.:.	.:.	.:.	.:.	.:.	.:.	.:.	.:.	.:.	.:.	.:.	.:.	.:.	.:.	.:.	.:.	.:.	.:.	.:.	.:.	.:.	.:.	.:.	.:.	.:.	.:.	.:.	.:.	.:.	.:.	.:.	.:.	.:.	.:.	.:.	.:.	.:.	.:.	.:.	.:.	.:.	.:.	.:.	.:.	.:.	.:.	.:.	.:.	.:.	.:.	.:.	.:.	.:.	.:.	.:.	.:.	.:.	.:.	.:.	.:.
SGN-U562882	240	.	T	C	48	MS6;VSM2;CEF	AC=4;AF=0.4;MQ=154.90;BQ=33.29;GC=0|1:4,1;GP=0.20	RG:AC	0:1	.:.	0|1:2,4	.:.	0:1	0:2	.:.	.:.	.:.	.:.	.:.	.:.	.:.	.:.	.:.	.:.	.:.	.:.	.:.	.:.	.:.	.:.	.:.	.:.	.:.	.:.	.:.	.:.	.:.	.:.	.:.	.:.	.:.	.:.	.:.	.:.	.:.	.:.	.:.	.:.	.:.	.:.	.:.	.:.	.:.	.:.	.:.	.:.	.:.	.:.	.:.	.:.	.:.	.:.	.:.	.:.	.:.	.:.	.:.	.:.	.:.	.:.	.:.	.:.	.:.	.:.	.:.	.:.	.:.	.:.	.:.	.:.	.:.	.:.	.:.	.:.	.:.	.:.	.:.	.:.	.:.	.:.	.:.	.:.	.:.	.:.	.:.	.:.	.:.	.:.	.:.	.:.	.:.	.:.	.:.	.:.	.:.	.:.	.:.	.:.	.:.	.:.	.:.	.:.	.:.	.:.	.:.	.:.
SGN-U562899	175	.	T	D1	49	VKS;MAF0.80;MS6;VSM2;VSM1;CEF	AC=4;AF=0.7;MQ=141.27;BQ=41.96;GC=0|1:1,1;GP=0.50	RG:AC	.:.	.:.	1:4	.:.	.:.	0:2	.:.	.:.	.:.	.:.	.:.	.:.	.:.	.:.	.:.	.:.	.:.	.:.	.:.	.:.	.:.	.:.	.:.	.:.	.:.	.:.	.:.	.:.	.:.	.:.	.:.	.:.	.:.	.:.	.:.	.:.	.:.	.:.	.:.	.:.	.:.	.:.	.:.	.:.	.:.	.:.	.:.	.:.	.:.	.:.	.:.	.:.	.:.	.:.	.:.	.:.	.:.	.:.	.:.	.:.	.:.	.:.	.:.	.:.	.:.	.:.	.:.	.:.	.:.	.:.	.:.	.:.	.:.	.:.	.:.	.:.	.:.	.:.	.:.	.:.	.:.	.:.	.:.	.:.	.:.	.:.	.:.	.:.	.:.	.:.	.:.	.:.	.:.	.:.	.:.	.:.	.:.	.:.	.:.	.:.	.:.	.:.	.:.	.:.	.:.	.:.	.:.	.:.
SGN-U562900	766	.	T	ITCTATAAATTGTAG	72	CS60;VKS;MAF0.80;MS6;VSM1;CEF	AC=2;AF=0.1;MQ=132.29;BQ=38.48;GC=0|1:3,1;GP=0.25	RG:AC	0|1:2,2	0:2	0:16	.:.	.:.	.:.	.:.	.:.	.:.	.:.	.:.	.:.	.:.	.:.	.:.	.:.	.:.	.:.	.:.	.:.	.:.	.:.	.:.	.:.	.:.	.:.	.:.	.:.	.:.	.:.	.:.	.:.	.:.	.:.	.:.	.:.	.:.	.:.	.:.	.:.	.:.	.:.	.:.	.:.	.:.	.:.	.:.	.:.	.:.	.:.	.:.	.:.	.:.	.:.	.:.	.:.	.:.	.:.	.:.	.:.	.:.	.:.	.:.	.:.	.:.	.:.	.:.	.:.	.:.	.:.	.:.	.:.	.:.	.:.	.:.	.:.	.:.	.:.	.:.	.:.	.:.	.:.	.:.	.:.	.:.	.:.	.:.	.:.	.:.	.:.	.:.	.:.	.:.	.:.	.:.	.:.	.:.	.:.	.:.	.:.	.:.	.:.	.:.	.:.	.:.	.:.	.:.	.:.
SGN-U562900	817	.	C	A	74	CS60;MAF0.80;MS6;CEF	AC=4;AF=0.2;MQ=122.70;BQ=33.96;GC=0|1:2,2;GP=0.50	RG:AC	1:2	0:2	0|1:11,2	.:.	.:.	.:.	.:.	.:.	.:.	.:.	.:.	.:.	.:.	.:.	.:.	.:.	.:.	.:.	.:.	.:.	.:.	.:.	.:.	.:.	.:.	.:.	.:.	.:.	.:.	.:.	.:.	.:.	.:.	.:.	.:.	.:.	.:.	.:.	.:.	.:.	.:.	.:.	.:.	.:.	.:.	.:.	.:.	.:.	.:.	.:.	.:.	.:.	.:.	.:.	.:.	.:.	.:.	.:.	.:.	.:.	.:.	.:.	.:.	.:.	.:.	.:.	.:.	.:.	.:.	.:.	.:.	.:.	.:.	.:.	.:.	.:.	.:.	.:.	.:.	.:.	.:.	.:.	.:.	.:.	.:.	.:.	.:.	.:.	.:.	.:.	.:.	.:.	.:.	.:.	.:.	.:.	.:.	.:.	.:.	.:.	.:.	.:.	.:.	.:.	.:.	.:.	.:.	.:.
SGN-U562900	959	.	A	T	73	MS6;CEF	AC=7;AF=0.5;MQ=120.68;BQ=31.91;GC=0|1:2,2;GP=0.50	RG:AC	0:2	1:1	0|1:4,6	.:.	.:.	.:.	.:.	.:.	.:.	.:.	.:.	.:.	.:.	.:.	.:.	.:.	.:.	.:.	.:.	.:.	.:.	.:.	.:.	.:.	.:.	.:.	.:.	.:.	.:.	.:.	.:.	.:.	.:.	.:.	.:.	.:.	.:.	.:.	.:.	.:.	.:.	.:.	.:.	.:.	.:.	.:.	.:.	.:.	.:.	.:.	.:.	.:.	.:.	.:.	.:.	.:.	.:.	.:.	.:.	.:.	.:.	.:.	.:.	.:.	.:.	.:.	.:.	.:.	.:.	.:.	.:.	.:.	.:.	.:.	.:.	.:.	.:.	.:.	.:.	.:.	.:.	.:.	.:.	.:.	.:.	.:.	.:.	.:.	.:.	.:.	.:.	.:.	.:.	.:.	.:.	.:.	.:.	.:.	.:.	.:.	.:.	.:.	.:.	.:.	.:.	.:.	.:.	.:.
SGN-U562903	286	.	C	IT	50	VKS;MAF0.80;MS6;VSM1;CEF	AC=1;AF=0.1;MQ=244.84;BQ=33.70;GC=0|1:2,1;GP=0.33	RG:AC	0:17	0|1:2,1	.:.	.:.	.:.	.:.	.:.	.:.	.:.	.:.	.:.	.:.	.:.	.:.	.:.	.:.	.:.	.:.	.:.	.:.	.:.	.:.	.:.	.:.	.:.	.:.	.:.	.:.	.:.	.:.	.:.	.:.	.:.	.:.	.:.	.:.	.:.	.:.	.:.	.:.	.:.	.:.	.:.	.:.	.:.	.:.	.:.	.:.	.:.	.:.	.:.	.:.	.:.	.:.	.:.	.:.	.:.	.:.	.:.	.:.	.:.	.:.	.:.	.:.	.:.	.:.	.:.	.:.	.:.	.:.	.:.	.:.	.:.	.:.	.:.	.:.	.:.	.:.	.:.	.:.	.:.	.:.	.:.	.:.	.:.	.:.	.:.	.:.	.:.	.:.	.:.	.:.	.:.	.:.	.:.	.:.	.:.	.:.	.:.	.:.	.:.	.:.	.:.	.:.	.:.	.:.	.:.	.:.
SGN-U562904	162	.	T	C	51	UCR;MS6;VSM2;CEF	AC=20;AF=0.6;MQ=69.64;BQ=32.59;GC=0|1:3,1;GP=0.25	RG:AC	.:.	0:1	0|1:11,20	.:.	.:.	0:1	.:.	.:.	.:.	.:.	.:.	.:.	.:.	.:.	.:.	.:.	.:.	.:.	.:.	.:.	.:.	.:.	.:.	.:.	.:.	.:.	.:.	.:.	.:.	.:.	.:.	.:.	.:.	.:.	.:.	.:.	.:.	.:.	.:.	.:.	.:.	.:.	.:.	.:.	.:.	.:.	.:.	.:.	.:.	.:.	.:.	.:.	.:.	.:.	.:.	.:.	.:.	.:.	.:.	.:.	.:.	.:.	.:.	.:.	.:.	.:.	.:.	.:.	.:.	.:.	.:.	.:.	.:.	.:.	.:.	.:.	.:.	.:.	.:.	.:.	.:.	.:.	.:.	.:.	.:.	.:.	.:.	.:.	.:.	.:.	.:.	.:.	.:.	.:.	.:.	.:.	.:.	.:.	.:.	.:.	.:.	.:.	.:.	.:.	.:.	.:.	.:.	.:.
SGN-U562905	1336	.	G	D2	50	VKS;MAF0.80;MS6;CEF	AC=3;AF=0.3;MQ=125.53;BQ=31.40;GC=0|1:2,2;GP=0.50	RG:AC	0:1	.:.	0|1:5,1	.:.	.:.	1:2	.:.	.:.	.:.	.:.	.:.	.:.	.:.	.:.	.:.	.:.	.:.	.:.	.:.	.:.	.:.	.:.	.:.	.:.	.:.	.:.	.:.	.:.	.:.	.:.	.:.	.:.	.:.	.:.	.:.	.:.	.:.	.:.	.:.	.:.	.:.	.:.	.:.	.:.	.:.	.:.	.:.	.:.	.:.	.:.	.:.	.:.	.:.	.:.	.:.	.:.	.:.	.:.	.:.	.:.	.:.	.:.	.:.	.:.	.:.	.:.	.:.	.:.	.:.	.:.	.:.	.:.	.:.	.:.	.:.	.:.	.:.	.:.	.:.	.:.	.:.	.:.	.:.	.:.	.:.	.:.	.:.	.:.	.:.	.:.	.:.	.:.	.:.	.:.	.:.	.:.	.:.	.:.	.:.	.:.	.:.	.:.	.:.	.:.	.:.	.:.	.:.	.:.
SGN-U562906	226	.	A	G	67	UCR;MAF0.80;MS6;VSM1;CEF	AC=3;AF=0.1;MQ=202.25;BQ=31.97;GC=0|1:3,1;GP=0.25	RG:AC	0:10	0|1:9,3	0:11	.:.	.:.	.:.	.:.	.:.	.:.	.:.	.:.	.:.	.:.	.:.	.:.	.:.	.:.	.:.	.:.	.:.	.:.	.:.	.:.	.:.	.:.	.:.	.:.	.:.	.:.	.:.	.:.	.:.	.:.	.:.	.:.	.:.	.:.	.:.	.:.	.:.	.:.	.:.	.:.	.:.	.:.	.:.	.:.	.:.	.:.	.:.	.:.	.:.	.:.	.:.	.:.	.:.	.:.	.:.	.:.	.:.	.:.	.:.	.:.	.:.	.:.	.:.	.:.	.:.	.:.	.:.	.:.	.:.	.:.	.:.	.:.	.:.	.:.	.:.	.:.	.:.	.:.	.:.	.:.	.:.	.:.	.:.	.:.	.:.	.:.	.:.	.:.	.:.	.:.	.:.	.:.	.:.	.:.	.:.	.:.	.:.	.:.	.:.	.:.	.:.	.:.	.:.	.:.	.:.
SGN-U562906	314	.	G	A	46	MS6;VSM2;CEF	AC=3;AF=0.1;MQ=199.12;BQ=33.37;GC=0|1:3,1;GP=0.25	RG:AC	0:10	0:11	0|1:9,3	.:.	.:.	.:.	.:.	.:.	.:.	.:.	.:.	.:.	.:.	.:.	.:.	.:.	.:.	.:.	.:.	.:.	.:.	.:.	.:.	.:.	.:.	.:.	.:.	.:.	.:.	.:.	.:.	.:.	.:.	.:.	.:.	.:.	.:.	.:.	.:.	.:.	.:.	.:.	.:.	.:.	.:.	.:.	.:.	.:.	.:.	.:.	.:.	.:.	.:.	.:.	.:.	.:.	.:.	.:.	.:.	.:.	.:.	.:.	.:.	.:.	.:.	.:.	.:.	.:.	.:.	.:.	.:.	.:.	.:.	.:.	.:.	.:.	.:.	.:.	.:.	.:.	.:.	.:.	.:.	.:.	.:.	.:.	.:.	.:.	.:.	.:.	.:.	.:.	.:.	.:.	.:.	.:.	.:.	.:.	.:.	.:.	.:.	.:.	.:.	.:.	.:.	.:.	.:.	.:.
SGN-U562907	391	.	T	C	54	MAF0.80;MS6;VSM1;CEF	AC=3;AF=0.4;MQ=133.61;BQ=39.13;GC=0|1:2,1;GP=0.33	RG:AC	0:3	0|1:1,3	.:.	.:.	.:.	.:.	.:.	.:.	.:.	.:.	.:.	.:.	.:.	.:.	.:.	.:.	.:.	.:.	.:.	.:.	.:.	.:.	.:.	.:.	.:.	.:.	.:.	.:.	.:.	.:.	.:.	.:.	.:.	.:.	.:.	.:.	.:.	.:.	.:.	.:.	.:.	.:.	.:.	.:.	.:.	.:.	.:.	.:.	.:.	.:.	.:.	.:.	.:.	.:.	.:.	.:.	.:.	.:.	.:.	.:.	.:.	.:.	.:.	.:.	.:.	.:.	.:.	.:.	.:.	.:.	.:.	.:.	.:.	.:.	.:.	.:.	.:.	.:.	.:.	.:.	.:.	.:.	.:.	.:.	.:.	.:.	.:.	.:.	.:.	.:.	.:.	.:.	.:.	.:.	.:.	.:.	.:.	.:.	.:.	.:.	.:.	.:.	.:.	.:.	.:.	.:.	.:.	.:.
SGN-U562913	1212	.	G	A	49	MAF0.80;MS6;VSM2;CEF	AC=3;AF=0.1;MQ=73.31;BQ=32.56;GC=0|1:4,1;GP=0.20	RG:AC	0:1	0:1	0|1:29,3	.:.	.:.	0:1	.:.	.:.	.:.	.:.	.:.	.:.	.:.	.:.	.:.	.:.	.:.	.:.	.:.	.:.	.:.	.:.	.:.	.:.	.:.	.:.	.:.	.:.	.:.	.:.	.:.	.:.	.:.	.:.	.:.	.:.	.:.	.:.	.:.	.:.	.:.	.:.	.:.	.:.	.:.	.:.	.:.	.:.	.:.	.:.	.:.	.:.	.:.	.:.	.:.	.:.	.:.	.:.	.:.	.:.	.:.	.:.	.:.	.:.	.:.	.:.	.:.	.:.	.:.	.:.	.:.	.:.	.:.	.:.	.:.	.:.	.:.	.:.	.:.	.:.	.:.	.:.	.:.	.:.	.:.	.:.	.:.	.:.	.:.	.:.	.:.	.:.	.:.	.:.	.:.	.:.	.:.	.:.	.:.	.:.	.:.	.:.	.:.	.:.	.:.	.:.	.:.	.:.
SGN-U562913	1325	.	T	D2	75	VKS;MS6;VSM2;CEF	AC=8;AF=0.6;MQ=106.43;BQ=33.04;GC=1|0:4,1;GP=0.20	RG:AC	1:1	1:1	0|1:6,5	.:.	.:.	1:1	.:.	.:.	.:.	.:.	.:.	.:.	.:.	.:.	.:.	.:.	.:.	.:.	.:.	.:.	.:.	.:.	.:.	.:.	.:.	.:.	.:.	.:.	.:.	.:.	.:.	.:.	.:.	.:.	.:.	.:.	.:.	.:.	.:.	.:.	.:.	.:.	.:.	.:.	.:.	.:.	.:.	.:.	.:.	.:.	.:.	.:.	.:.	.:.	.:.	.:.	.:.	.:.	.:.	.:.	.:.	.:.	.:.	.:.	.:.	.:.	.:.	.:.	.:.	.:.	.:.	.:.	.:.	.:.	.:.	.:.	.:.	.:.	.:.	.:.	.:.	.:.	.:.	.:.	.:.	.:.	.:.	.:.	.:.	.:.	.:.	.:.	.:.	.:.	.:.	.:.	.:.	.:.	.:.	.:.	.:.	.:.	.:.	.:.	.:.	.:.	.:.	.:.
SGN-U562914	2003	.	C	T	48	CS60;MAF0.80;MS6;VSM1;CEF	AC=4;AF=0.8;MQ=160.69;BQ=40.11;GC=1|0:2,1;GP=0.33	RG:AC	0|1:1,1	.:.	1:3	.:.	.:.	.:.	.:.	.:.	.:.	.:.	.:.	.:.	.:.	.:.	.:.	.:.	.:.	.:.	.:.	.:.	.:.	.:.	.:.	.:.	.:.	.:.	.:.	.:.	.:.	.:.	.:.	.:.	.:.	.:.	.:.	.:.	.:.	.:.	.:.	.:.	.:.	.:.	.:.	.:.	.:.	.:.	.:.	.:.	.:.	.:.	.:.	.:.	.:.	.:.	.:.	.:.	.:.	.:.	.:.	.:.	.:.	.:.	.:.	.:.	.:.	.:.	.:.	.:.	.:.	.:.	.:.	.:.	.:.	.:.	.:.	.:.	.:.	.:.	.:.	.:.	.:.	.:.	.:.	.:.	.:.	.:.	.:.	.:.	.:.	.:.	.:.	.:.	.:.	.:.	.:.	.:.	.:.	.:.	.:.	.:.	.:.	.:.	.:.	.:.	.:.	.:.	.:.	.:.
SGN-U562914	2041	.	C	G	68	CS60;MAF0.80;MS6;VSM1;CEF	AC=1;AF=0.2;MQ=178.70;BQ=42.25;GC=0|1:2,1;GP=0.33	RG:AC	0|1:1,1	.:.	0:2	.:.	.:.	.:.	.:.	.:.	.:.	.:.	.:.	.:.	.:.	.:.	.:.	.:.	.:.	.:.	.:.	.:.	.:.	.:.	.:.	.:.	.:.	.:.	.:.	.:.	.:.	.:.	.:.	.:.	.:.	.:.	.:.	.:.	.:.	.:.	.:.	.:.	.:.	.:.	.:.	.:.	.:.	.:.	.:.	.:.	.:.	.:.	.:.	.:.	.:.	.:.	.:.	.:.	.:.	.:.	.:.	.:.	.:.	.:.	.:.	.:.	.:.	.:.	.:.	.:.	.:.	.:.	.:.	.:.	.:.	.:.	.:.	.:.	.:.	.:.	.:.	.:.	.:.	.:.	.:.	.:.	.:.	.:.	.:.	.:.	.:.	.:.	.:.	.:.	.:.	.:.	.:.	.:.	.:.	.:.	.:.	.:.	.:.	.:.	.:.	.:.	.:.	.:.	.:.	.:.
SGN-U562916	589	.	C	T	67	MAF0.80;MS6;VSM1;CEF	AC=2;AF=0.3;MQ=140.70;BQ=34.98;GC=0|1:2,1;GP=0.33	RG:AC	0|1:1,2	.:.	0:4	.:.	.:.	.:.	.:.	.:.	.:.	.:.	.:.	.:.	.:.	.:.	.:.	.:.	.:.	.:.	.:.	.:.	.:.	.:.	.:.	.:.	.:.	.:.	.:.	.:.	.:.	.:.	.:.	.:.	.:.	.:.	.:.	.:.	.:.	.:.	.:.	.:.	.:.	.:.	.:.	.:.	.:.	.:.	.:.	.:.	.:.	.:.	.:.	.:.	.:.	.:.	.:.	.:.	.:.	.:.	.:.	.:.	.:.	.:.	.:.	.:.	.:.	.:.	.:.	.:.	.:.	.:.	.:.	.:.	.:.	.:.	.:.	.:.	.:.	.:.	.:.	.:.	.:.	.:.	.:.	.:.	.:.	.:.	.:.	.:.	.:.	.:.	.:.	.:.	.:.	.:.	.:.	.:.	.:.	.:.	.:.	.:.	.:.	.:.	.:.	.:.	.:.	.:.	.:.	.:.
SGN-U562916	658	.	C	T	47	CS60;MS6;CEF	AC=3;AF=0.2;MQ=110.08;BQ=34.78;GC=0|1:2,2;GP=0.50	RG:AC	0|1:2,1	.:.	0|1:7,2	.:.	.:.	.:.	.:.	.:.	.:.	.:.	.:.	.:.	.:.	.:.	.:.	.:.	.:.	.:.	.:.	.:.	.:.	.:.	.:.	.:.	.:.	.:.	.:.	.:.	.:.	.:.	.:.	.:.	.:.	.:.	.:.	.:.	.:.	.:.	.:.	.:.	.:.	.:.	.:.	.:.	.:.	.:.	.:.	.:.	.:.	.:.	.:.	.:.	.:.	.:.	.:.	.:.	.:.	.:.	.:.	.:.	.:.	.:.	.:.	.:.	.:.	.:.	.:.	.:.	.:.	.:.	.:.	.:.	.:.	.:.	.:.	.:.	.:.	.:.	.:.	.:.	.:.	.:.	.:.	.:.	.:.	.:.	.:.	.:.	.:.	.:.	.:.	.:.	.:.	.:.	.:.	.:.	.:.	.:.	.:.	.:.	.:.	.:.	.:.	.:.	.:.	.:.	.:.	.:.
SGN-U562916	685	.	A	C	73	CS60;MAF0.80;MS6;VSM1;CEF	AC=2;AF=0.3;MQ=140.70;BQ=34.78;GC=0|1:2,1;GP=0.33	RG:AC	0|1:1,2	.:.	0:4	.:.	.:.	.:.	.:.	.:.	.:.	.:.	.:.	.:.	.:.	.:.	.:.	.:.	.:.	.:.	.:.	.:.	.:.	.:.	.:.	.:.	.:.	.:.	.:.	.:.	.:.	.:.	.:.	.:.	.:.	.:.	.:.	.:.	.:.	.:.	.:.	.:.	.:.	.:.	.:.	.:.	.:.	.:.	.:.	.:.	.:.	.:.	.:.	.:.	.:.	.:.	.:.	.:.	.:.	.:.	.:.	.:.	.:.	.:.	.:.	.:.	.:.	.:.	.:.	.:.	.:.	.:.	.:.	.:.	.:.	.:.	.:.	.:.	.:.	.:.	.:.	.:.	.:.	.:.	.:.	.:.	.:.	.:.	.:.	.:.	.:.	.:.	.:.	.:.	.:.	.:.	.:.	.:.	.:.	.:.	.:.	.:.	.:.	.:.	.:.	.:.	.:.	.:.	.:.	.:.
SGN-U562919	664	.	C	G	58	MAF0.80;MS6;VSM1;CEF	AC=4;AF=0.4;MQ=203.76;BQ=30.54;GC=0|1:2,1;GP=0.33	RG:AC	0:2	1:4	0:3	.:.	.:.	.:.	.:.	.:.	.:.	.:.	.:.	.:.	.:.	.:.	.:.	.:.	.:.	.:.	.:.	.:.	.:.	.:.	.:.	.:.	.:.	.:.	.:.	.:.	.:.	.:.	.:.	.:.	.:.	.:.	.:.	.:.	.:.	.:.	.:.	.:.	.:.	.:.	.:.	.:.	.:.	.:.	.:.	.:.	.:.	.:.	.:.	.:.	.:.	.:.	.:.	.:.	.:.	.:.	.:.	.:.	.:.	.:.	.:.	.:.	.:.	.:.	.:.	.:.	.:.	.:.	.:.	.:.	.:.	.:.	.:.	.:.	.:.	.:.	.:.	.:.	.:.	.:.	.:.	.:.	.:.	.:.	.:.	.:.	.:.	.:.	.:.	.:.	.:.	.:.	.:.	.:.	.:.	.:.	.:.	.:.	.:.	.:.	.:.	.:.	.:.	.:.	.:.	.:.
SGN-U562919	1217	.	G	A	48	CS60;MAF0.80;MS6;VSM2;VSM1;CEF	AC=4;AF=0.5;MQ=172.64;BQ=30.69;GC=0|1:1,1;GP=0.50	RG:AC	.:.	0:4	1:4	.:.	.:.	.:.	.:.	.:.	.:.	.:.	.:.	.:.	.:.	.:.	.:.	.:.	.:.	.:.	.:.	.:.	.:.	.:.	.:.	.:.	.:.	.:.	.:.	.:.	.:.	.:.	.:.	.:.	.:.	.:.	.:.	.:.	.:.	.:.	.:.	.:.	.:.	.:.	.:.	.:.	.:.	.:.	.:.	.:.	.:.	.:.	.:.	.:.	.:.	.:.	.:.	.:.	.:.	.:.	.:.	.:.	.:.	.:.	.:.	.:.	.:.	.:.	.:.	.:.	.:.	.:.	.:.	.:.	.:.	.:.	.:.	.:.	.:.	.:.	.:.	.:.	.:.	.:.	.:.	.:.	.:.	.:.	.:.	.:.	.:.	.:.	.:.	.:.	.:.	.:.	.:.	.:.	.:.	.:.	.:.	.:.	.:.	.:.	.:.	.:.	.:.	.:.	.:.	.:.
SGN-U562919	1222	.	C	T	50	CS60;MAF0.80;MS6;VSM2;VSM1;CEF	AC=5;AF=0.6;MQ=163.23;BQ=33.62;GC=0|1:1,1;GP=0.50	RG:AC	.:.	0:4	1:5	.:.	.:.	.:.	.:.	.:.	.:.	.:.	.:.	.:.	.:.	.:.	.:.	.:.	.:.	.:.	.:.	.:.	.:.	.:.	.:.	.:.	.:.	.:.	.:.	.:.	.:.	.:.	.:.	.:.	.:.	.:.	.:.	.:.	.:.	.:.	.:.	.:.	.:.	.:.	.:.	.:.	.:.	.:.	.:.	.:.	.:.	.:.	.:.	.:.	.:.	.:.	.:.	.:.	.:.	.:.	.:.	.:.	.:.	.:.	.:.	.:.	.:.	.:.	.:.	.:.	.:.	.:.	.:.	.:.	.:.	.:.	.:.	.:.	.:.	.:.	.:.	.:.	.:.	.:.	.:.	.:.	.:.	.:.	.:.	.:.	.:.	.:.	.:.	.:.	.:.	.:.	.:.	.:.	.:.	.:.	.:.	.:.	.:.	.:.	.:.	.:.	.:.	.:.	.:.	.:.
SGN-U562919	1293	.	C	A	50	CS60;MAF0.80;MS6;VSM2;VSM1;CEF	AC=5;AF=0.6;MQ=162.98;BQ=33.08;GC=0|1:1,1;GP=0.50	RG:AC	.:.	0:4	1:5	.:.	.:.	.:.	.:.	.:.	.:.	.:.	.:.	.:.	.:.	.:.	.:.	.:.	.:.	.:.	.:.	.:.	.:.	.:.	.:.	.:.	.:.	.:.	.:.	.:.	.:.	.:.	.:.	.:.	.:.	.:.	.:.	.:.	.:.	.:.	.:.	.:.	.:.	.:.	.:.	.:.	.:.	.:.	.:.	.:.	.:.	.:.	.:.	.:.	.:.	.:.	.:.	.:.	.:.	.:.	.:.	.:.	.:.	.:.	.:.	.:.	.:.	.:.	.:.	.:.	.:.	.:.	.:.	.:.	.:.	.:.	.:.	.:.	.:.	.:.	.:.	.:.	.:.	.:.	.:.	.:.	.:.	.:.	.:.	.:.	.:.	.:.	.:.	.:.	.:.	.:.	.:.	.:.	.:.	.:.	.:.	.:.	.:.	.:.	.:.	.:.	.:.	.:.	.:.	.:.
SGN-U562919	1318	.	T	A	47	CS60;MAF0.80;MS6;VSM2;VSM1;CEF	AC=4;AF=0.5;MQ=172.37;BQ=29.81;GC=0|1:1,1;GP=0.50	RG:AC	.:.	0:4	1:4	.:.	.:.	.:.	.:.	.:.	.:.	.:.	.:.	.:.	.:.	.:.	.:.	.:.	.:.	.:.	.:.	.:.	.:.	.:.	.:.	.:.	.:.	.:.	.:.	.:.	.:.	.:.	.:.	.:.	.:.	.:.	.:.	.:.	.:.	.:.	.:.	.:.	.:.	.:.	.:.	.:.	.:.	.:.	.:.	.:.	.:.	.:.	.:.	.:.	.:.	.:.	.:.	.:.	.:.	.:.	.:.	.:.	.:.	.:.	.:.	.:.	.:.	.:.	.:.	.:.	.:.	.:.	.:.	.:.	.:.	.:.	.:.	.:.	.:.	.:.	.:.	.:.	.:.	.:.	.:.	.:.	.:.	.:.	.:.	.:.	.:.	.:.	.:.	.:.	.:.	.:.	.:.	.:.	.:.	.:.	.:.	.:.	.:.	.:.	.:.	.:.	.:.	.:.	.:.	.:.
SGN-U562919	1434	.	T	IGG	47	VKS;MS6;VSM2;CEF	AC=5;AF=0.4;MQ=132.73;BQ=31.27;GC=0|1:2,1;GP=0.33	RG:AC	.:.	0:4	0|1:5,5	.:.	.:.	.:.	.:.	.:.	.:.	.:.	.:.	.:.	.:.	.:.	.:.	.:.	.:.	.:.	.:.	.:.	.:.	.:.	.:.	.:.	.:.	.:.	.:.	.:.	.:.	.:.	.:.	.:.	.:.	.:.	.:.	.:.	.:.	.:.	.:.	.:.	.:.	.:.	.:.	.:.	.:.	.:.	.:.	.:.	.:.	.:.	.:.	.:.	.:.	.:.	.:.	.:.	.:.	.:.	.:.	.:.	.:.	.:.	.:.	.:.	.:.	.:.	.:.	.:.	.:.	.:.	.:.	.:.	.:.	.:.	.:.	.:.	.:.	.:.	.:.	.:.	.:.	.:.	.:.	.:.	.:.	.:.	.:.	.:.	.:.	.:.	.:.	.:.	.:.	.:.	.:.	.:.	.:.	.:.	.:.	.:.	.:.	.:.	.:.	.:.	.:.	.:.	.:.	.:.
SGN-U562920	249	.	T	C	51	UCR;MAF0.80;VSM1;CEF	AC=1;AF=0.0;MQ=101.53;BQ=32.07;GC=0|1:6,1;GP=0.14	RG:AC	0:3	0:2	0:49	.:.	0:1	.:.	.:.	.:.	0:1	.:.	.:.	1:1	0:1	.:.	.:.	.:.	.:.	.:.	.:.	.:.	.:.	.:.	.:.	.:.	.:.	.:.	.:.	.:.	.:.	.:.	.:.	.:.	.:.	.:.	.:.	.:.	.:.	.:.	.:.	.:.	.:.	.:.	.:.	.:.	.:.	.:.	.:.	.:.	.:.	.:.	.:.	.:.	.:.	.:.	.:.	.:.	.:.	.:.	.:.	.:.	.:.	.:.	.:.	.:.	.:.	.:.	.:.	.:.	.:.	.:.	.:.	.:.	.:.	.:.	.:.	.:.	.:.	.:.	.:.	.:.	.:.	.:.	.:.	.:.	.:.	.:.	.:.	.:.	.:.	.:.	.:.	.:.	.:.	.:.	.:.	.:.	.:.	.:.	.:.	.:.	.:.	.:.	.:.	.:.	.:.	.:.	.:.	.:.
SGN-U562920	498	.	G	A	72	UCR;MAF0.80;CEF	AC=3;AF=0.0;MQ=94.74;BQ=33.42;GC=0|1:9,2;GP=0.18	RG:AC	0:3	0|1:1,1	0|1:70,2	.:.	0:1	0:1	.:.	.:.	0:1	.:.	.:.	0:1	0:1	.:.	.:.	.:.	.:.	0:1	.:.	.:.	.:.	.:.	.:.	.:.	.:.	.:.	.:.	.:.	.:.	.:.	.:.	.:.	.:.	.:.	.:.	.:.	.:.	.:.	.:.	.:.	.:.	.:.	.:.	.:.	.:.	.:.	.:.	.:.	.:.	.:.	.:.	.:.	.:.	.:.	.:.	.:.	.:.	.:.	.:.	.:.	.:.	.:.	.:.	.:.	.:.	.:.	.:.	.:.	.:.	.:.	.:.	.:.	.:.	.:.	.:.	.:.	.:.	.:.	.:.	.:.	.:.	.:.	.:.	.:.	.:.	.:.	.:.	.:.	.:.	.:.	.:.	.:.	.:.	.:.	.:.	.:.	.:.	.:.	.:.	.:.	.:.	.:.	.:.	.:.	.:.	.:.	.:.	.:.
SGN-U562920	691	.	T	C	45	MAF0.80;VSM2;CEF	AC=3;AF=0.0;MQ=92.87;BQ=31.52;GC=0|1:8,1;GP=0.11	RG:AC	0:2	0:2	0|1:84,3	.:.	0:3	0:2	.:.	.:.	.:.	0:1	.:.	.:.	0:1	.:.	.:.	.:.	.:.	0:1	.:.	.:.	.:.	.:.	.:.	.:.	.:.	.:.	.:.	.:.	.:.	.:.	.:.	.:.	.:.	.:.	.:.	.:.	.:.	.:.	.:.	.:.	.:.	.:.	.:.	.:.	.:.	.:.	.:.	.:.	.:.	.:.	.:.	.:.	.:.	.:.	.:.	.:.	.:.	.:.	.:.	.:.	.:.	.:.	.:.	.:.	.:.	.:.	.:.	.:.	.:.	.:.	.:.	.:.	.:.	.:.	.:.	.:.	.:.	.:.	.:.	.:.	.:.	.:.	.:.	.:.	.:.	.:.	.:.	.:.	.:.	.:.	.:.	.:.	.:.	.:.	.:.	.:.	.:.	.:.	.:.	.:.	.:.	.:.	.:.	.:.	.:.	.:.	.:.	.:.
SGN-U562920	833	.	T	C	62	CS60;MAF0.80;VSM1;CEF	AC=2;AF=0.0;MQ=77.34;BQ=31.59;GC=0|1:5,2;GP=0.29	RG:AC	1:1	.:.	0:107	.:.	0:3	0:2	.:.	.:.	.:.	1:1	.:.	.:.	0:1	.:.	.:.	.:.	.:.	0:1	.:.	.:.	.:.	.:.	.:.	.:.	.:.	.:.	.:.	.:.	.:.	.:.	.:.	.:.	.:.	.:.	.:.	.:.	.:.	.:.	.:.	.:.	.:.	.:.	.:.	.:.	.:.	.:.	.:.	.:.	.:.	.:.	.:.	.:.	.:.	.:.	.:.	.:.	.:.	.:.	.:.	.:.	.:.	.:.	.:.	.:.	.:.	.:.	.:.	.:.	.:.	.:.	.:.	.:.	.:.	.:.	.:.	.:.	.:.	.:.	.:.	.:.	.:.	.:.	.:.	.:.	.:.	.:.	.:.	.:.	.:.	.:.	.:.	.:.	.:.	.:.	.:.	.:.	.:.	.:.	.:.	.:.	.:.	.:.	.:.	.:.	.:.	.:.	.:.	.:.
SGN-U562920	858	.	T	IA,D5	108	CS60;VKS;MAF0.80	AC=3,2;AF=0.0,0.0;MQ=92.93;BQ=32.87;GC=0|2|1:5,2,1;GP=0.38;EZ=DraI	RG:AC	2:1	.:.	0|1:54,3	.:.	0:2	0:2	.:.	.:.	.:.	2:1	.:.	.:.	0:1	.:.	.:.	.:.	.:.	0:1	.:.	.:.	.:.	.:.	.:.	.:.	.:.	.:.	.:.	.:.	.:.	.:.	.:.	.:.	.:.	.:.	.:.	.:.	.:.	.:.	.:.	.:.	.:.	.:.	.:.	.:.	.:.	.:.	.:.	.:.	.:.	.:.	.:.	.:.	.:.	.:.	.:.	.:.	.:.	.:.	.:.	.:.	.:.	.:.	.:.	.:.	.:.	.:.	.:.	.:.	.:.	.:.	.:.	.:.	.:.	.:.	.:.	.:.	.:.	.:.	.:.	.:.	.:.	.:.	.:.	.:.	.:.	.:.	.:.	.:.	.:.	.:.	.:.	.:.	.:.	.:.	.:.	.:.	.:.	.:.	.:.	.:.	.:.	.:.	.:.	.:.	.:.	.:.	.:.	.:.
SGN-U562920	859	.	A	D1,D2	98	CS60;VKS;MAF0.80;MS6;VSM2;CEF	AC=6,3;AF=0.1,0.1;MQ=80.88;BQ=33.11;GC=0|1|2:4,1,1;GP=0.33	RG:AC	.:.	.:.	0|1|2:43,6,3	.:.	0:2	0:2	.:.	.:.	.:.	.:.	.:.	.:.	0:1	.:.	.:.	.:.	.:.	.:.	.:.	.:.	.:.	.:.	.:.	.:.	.:.	.:.	.:.	.:.	.:.	.:.	.:.	.:.	.:.	.:.	.:.	.:.	.:.	.:.	.:.	.:.	.:.	.:.	.:.	.:.	.:.	.:.	.:.	.:.	.:.	.:.	.:.	.:.	.:.	.:.	.:.	.:.	.:.	.:.	.:.	.:.	.:.	.:.	.:.	.:.	.:.	.:.	.:.	.:.	.:.	.:.	.:.	.:.	.:.	.:.	.:.	.:.	.:.	.:.	.:.	.:.	.:.	.:.	.:.	.:.	.:.	.:.	.:.	.:.	.:.	.:.	.:.	.:.	.:.	.:.	.:.	.:.	.:.	.:.	.:.	.:.	.:.	.:.	.:.	.:.	.:.	.:.	.:.	.:.
SGN-U562920	872	.	A	C	50	CS60;MAF0.80;VSM2;CEF	AC=3;AF=0.1;MQ=102.08;BQ=35.14;GC=0|1:6,1;GP=0.14	RG:AC	0:1	.:.	0|1:36,3	.:.	0:2	0:2	.:.	.:.	.:.	0:1	.:.	.:.	0:1	.:.	.:.	.:.	.:.	.:.	.:.	.:.	.:.	.:.	.:.	.:.	.:.	.:.	.:.	.:.	.:.	.:.	.:.	.:.	.:.	.:.	.:.	.:.	.:.	.:.	.:.	.:.	.:.	.:.	.:.	.:.	.:.	.:.	.:.	.:.	.:.	.:.	.:.	.:.	.:.	.:.	.:.	.:.	.:.	.:.	.:.	.:.	.:.	.:.	.:.	.:.	.:.	.:.	.:.	.:.	.:.	.:.	.:.	.:.	.:.	.:.	.:.	.:.	.:.	.:.	.:.	.:.	.:.	.:.	.:.	.:.	.:.	.:.	.:.	.:.	.:.	.:.	.:.	.:.	.:.	.:.	.:.	.:.	.:.	.:.	.:.	.:.	.:.	.:.	.:.	.:.	.:.	.:.	.:.	.:.
SGN-U562920	873	.	C	A	47	CS60;MAF0.80;MS6;VSM2;CEF	AC=4;AF=0.1;MQ=90.91;BQ=34.02;GC=0|1:5,1;GP=0.17	RG:AC	0:1	.:.	0|1:35,4	.:.	0:2	.:.	.:.	.:.	.:.	0:1	.:.	.:.	0:1	.:.	.:.	.:.	.:.	.:.	.:.	.:.	.:.	.:.	.:.	.:.	.:.	.:.	.:.	.:.	.:.	.:.	.:.	.:.	.:.	.:.	.:.	.:.	.:.	.:.	.:.	.:.	.:.	.:.	.:.	.:.	.:.	.:.	.:.	.:.	.:.	.:.	.:.	.:.	.:.	.:.	.:.	.:.	.:.	.:.	.:.	.:.	.:.	.:.	.:.	.:.	.:.	.:.	.:.	.:.	.:.	.:.	.:.	.:.	.:.	.:.	.:.	.:.	.:.	.:.	.:.	.:.	.:.	.:.	.:.	.:.	.:.	.:.	.:.	.:.	.:.	.:.	.:.	.:.	.:.	.:.	.:.	.:.	.:.	.:.	.:.	.:.	.:.	.:.	.:.	.:.	.:.	.:.	.:.	.:.
SGN-U562920	1297	.	T	C	52	CS60;MAF0.80;MS6;VSM1;CEF	AC=2;AF=0.1;MQ=78.34;BQ=32.24;GC=0|1:2,2;GP=0.50	RG:AC	1:1	.:.	0:35	.:.	.:.	.:.	.:.	.:.	.:.	1:1	.:.	.:.	0:1	.:.	.:.	.:.	.:.	.:.	.:.	.:.	.:.	.:.	.:.	.:.	.:.	.:.	.:.	.:.	.:.	.:.	.:.	.:.	.:.	.:.	.:.	.:.	.:.	.:.	.:.	.:.	.:.	.:.	.:.	.:.	.:.	.:.	.:.	.:.	.:.	.:.	.:.	.:.	.:.	.:.	.:.	.:.	.:.	.:.	.:.	.:.	.:.	.:.	.:.	.:.	.:.	.:.	.:.	.:.	.:.	.:.	.:.	.:.	.:.	.:.	.:.	.:.	.:.	.:.	.:.	.:.	.:.	.:.	.:.	.:.	.:.	.:.	.:.	.:.	.:.	.:.	.:.	.:.	.:.	.:.	.:.	.:.	.:.	.:.	.:.	.:.	.:.	.:.	.:.	.:.	.:.	.:.	.:.	.:.
SGN-U562920	1301	.	T	A	46	CS60;MAF0.80;MS6;CEF	AC=3;AF=0.1;MQ=91.46;BQ=32.46;GC=0|1:3,2;GP=0.40	RG:AC	0:1	.:.	0|1:21,2	.:.	.:.	.:.	.:.	.:.	.:.	0:1	.:.	.:.	1:1	.:.	.:.	.:.	.:.	.:.	.:.	.:.	.:.	.:.	.:.	.:.	.:.	.:.	.:.	.:.	.:.	.:.	.:.	.:.	.:.	.:.	.:.	.:.	.:.	.:.	.:.	.:.	.:.	.:.	.:.	.:.	.:.	.:.	.:.	.:.	.:.	.:.	.:.	.:.	.:.	.:.	.:.	.:.	.:.	.:.	.:.	.:.	.:.	.:.	.:.	.:.	.:.	.:.	.:.	.:.	.:.	.:.	.:.	.:.	.:.	.:.	.:.	.:.	.:.	.:.	.:.	.:.	.:.	.:.	.:.	.:.	.:.	.:.	.:.	.:.	.:.	.:.	.:.	.:.	.:.	.:.	.:.	.:.	.:.	.:.	.:.	.:.	.:.	.:.	.:.	.:.	.:.	.:.	.:.	.:.
SGN-U562920	1302	.	C	A	45	CS60;MAF0.80;MS6;CEF	AC=3;AF=0.1;MQ=90.03;BQ=32.00;GC=0|1:3,2;GP=0.40	RG:AC	0:1	.:.	0|1:22,2	.:.	.:.	.:.	.:.	.:.	.:.	0:1	.:.	.:.	1:1	.:.	.:.	.:.	.:.	.:.	.:.	.:.	.:.	.:.	.:.	.:.	.:.	.:.	.:.	.:.	.:.	.:.	.:.	.:.	.:.	.:.	.:.	.:.	.:.	.:.	.:.	.:.	.:.	.:.	.:.	.:.	.:.	.:.	.:.	.:.	.:.	.:.	.:.	.:.	.:.	.:.	.:.	.:.	.:.	.:.	.:.	.:.	.:.	.:.	.:.	.:.	.:.	.:.	.:.	.:.	.:.	.:.	.:.	.:.	.:.	.:.	.:.	.:.	.:.	.:.	.:.	.:.	.:.	.:.	.:.	.:.	.:.	.:.	.:.	.:.	.:.	.:.	.:.	.:.	.:.	.:.	.:.	.:.	.:.	.:.	.:.	.:.	.:.	.:.	.:.	.:.	.:.	.:.	.:.	.:.
SGN-U562920	1303	.	A	G	49	CS60;MAF0.80;MS6;VSM2;CEF	AC=3;AF=0.1;MQ=88.54;BQ=31.82;GC=0|1:4,1;GP=0.20	RG:AC	0:1	.:.	0|1:22,3	.:.	.:.	.:.	.:.	.:.	.:.	0:1	.:.	.:.	0:1	.:.	.:.	.:.	.:.	.:.	.:.	.:.	.:.	.:.	.:.	.:.	.:.	.:.	.:.	.:.	.:.	.:.	.:.	.:.	.:.	.:.	.:.	.:.	.:.	.:.	.:.	.:.	.:.	.:.	.:.	.:.	.:.	.:.	.:.	.:.	.:.	.:.	.:.	.:.	.:.	.:.	.:.	.:.	.:.	.:.	.:.	.:.	.:.	.:.	.:.	.:.	.:.	.:.	.:.	.:.	.:.	.:.	.:.	.:.	.:.	.:.	.:.	.:.	.:.	.:.	.:.	.:.	.:.	.:.	.:.	.:.	.:.	.:.	.:.	.:.	.:.	.:.	.:.	.:.	.:.	.:.	.:.	.:.	.:.	.:.	.:.	.:.	.:.	.:.	.:.	.:.	.:.	.:.	.:.	.:.
SGN-U562921	1092	.	C	T	45	MAF0.80;MS6;VSM1;CEF	AC=1;AF=0.1;MQ=174.15;BQ=40.14;GC=0|1:3,1;GP=0.25	RG:AC	0:1	0|1:5,1	0:7	.:.	.:.	.:.	.:.	.:.	.:.	.:.	.:.	.:.	.:.	.:.	.:.	.:.	.:.	.:.	.:.	.:.	.:.	.:.	.:.	.:.	.:.	.:.	.:.	.:.	.:.	.:.	.:.	.:.	.:.	.:.	.:.	.:.	.:.	.:.	.:.	.:.	.:.	.:.	.:.	.:.	.:.	.:.	.:.	.:.	.:.	.:.	.:.	.:.	.:.	.:.	.:.	.:.	.:.	.:.	.:.	.:.	.:.	.:.	.:.	.:.	.:.	.:.	.:.	.:.	.:.	.:.	.:.	.:.	.:.	.:.	.:.	.:.	.:.	.:.	.:.	.:.	.:.	.:.	.:.	.:.	.:.	.:.	.:.	.:.	.:.	.:.	.:.	.:.	.:.	.:.	.:.	.:.	.:.	.:.	.:.	.:.	.:.	.:.	.:.	.:.	.:.	.:.	.:.	.:.
SGN-U562927	277	.	G	IA,A	100	VKS;MAF0.80;MS6;VSM2;CEF	AC=3,4;AF=0.0,0.1;MQ=58.99;BQ=30.74;GC=0|1|2:2,1,1;GP=0.50	RG:AC	0:3	.:.	0|1|2:70,3,4	.:.	.:.	.:.	.:.	.:.	.:.	.:.	.:.	.:.	.:.	.:.	.:.	.:.	.:.	.:.	.:.	.:.	.:.	.:.	.:.	.:.	.:.	.:.	.:.	.:.	.:.	.:.	.:.	.:.	.:.	.:.	.:.	.:.	.:.	.:.	.:.	.:.	.:.	.:.	.:.	.:.	.:.	.:.	.:.	.:.	.:.	.:.	.:.	.:.	.:.	.:.	.:.	.:.	.:.	.:.	.:.	.:.	.:.	.:.	.:.	.:.	.:.	.:.	.:.	.:.	.:.	.:.	.:.	.:.	.:.	.:.	.:.	.:.	.:.	.:.	.:.	.:.	.:.	.:.	.:.	.:.	.:.	.:.	.:.	.:.	.:.	.:.	.:.	.:.	.:.	.:.	.:.	.:.	.:.	.:.	.:.	.:.	.:.	.:.	.:.	.:.	.:.	.:.	.:.	.:.
SGN-U562929	107	.	T	G	85	MAF0.80;MS6;VSM1;CEF	AC=2;AF=0.0;MQ=85.65;BQ=31.88;GC=0|1:3,1;GP=0.25	RG:AC	0:2	1:2	0:63	0:3	.:.	.:.	.:.	.:.	.:.	.:.	.:.	.:.	.:.	.:.	.:.	.:.	.:.	.:.	.:.	.:.	.:.	.:.	.:.	.:.	.:.	.:.	.:.	.:.	.:.	.:.	.:.	.:.	.:.	.:.	.:.	.:.	.:.	.:.	.:.	.:.	.:.	.:.	.:.	.:.	.:.	.:.	.:.	.:.	.:.	.:.	.:.	.:.	.:.	.:.	.:.	.:.	.:.	.:.	.:.	.:.	.:.	.:.	.:.	.:.	.:.	.:.	.:.	.:.	.:.	.:.	.:.	.:.	.:.	.:.	.:.	.:.	.:.	.:.	.:.	.:.	.:.	.:.	.:.	.:.	.:.	.:.	.:.	.:.	.:.	.:.	.:.	.:.	.:.	.:.	.:.	.:.	.:.	.:.	.:.	.:.	.:.	.:.	.:.	.:.	.:.	.:.	.:.	.:.
SGN-U562929	222	.	C	A	99	CS60;MAF0.80;VSM1;CEF	AC=4;AF=0.1;MQ=100.90;BQ=33.25;GC=0|1:5,1;GP=0.17	RG:AC	0:2	1:4	0:63	0:3	.:.	.:.	.:.	.:.	0:1	.:.	.:.	0:1	.:.	.:.	.:.	.:.	.:.	.:.	.:.	.:.	.:.	.:.	.:.	.:.	.:.	.:.	.:.	.:.	.:.	.:.	.:.	.:.	.:.	.:.	.:.	.:.	.:.	.:.	.:.	.:.	.:.	.:.	.:.	.:.	.:.	.:.	.:.	.:.	.:.	.:.	.:.	.:.	.:.	.:.	.:.	.:.	.:.	.:.	.:.	.:.	.:.	.:.	.:.	.:.	.:.	.:.	.:.	.:.	.:.	.:.	.:.	.:.	.:.	.:.	.:.	.:.	.:.	.:.	.:.	.:.	.:.	.:.	.:.	.:.	.:.	.:.	.:.	.:.	.:.	.:.	.:.	.:.	.:.	.:.	.:.	.:.	.:.	.:.	.:.	.:.	.:.	.:.	.:.	.:.	.:.	.:.	.:.	.:.
SGN-U562929	237	.	C	A	99	CS60;MAF0.80;VSM1;CEF	AC=4;AF=0.1;MQ=104.69;BQ=33.93;GC=0|1:5,1;GP=0.17	RG:AC	0:2	1:4	0:57	0:3	.:.	.:.	.:.	.:.	0:1	.:.	.:.	0:1	.:.	.:.	.:.	.:.	.:.	.:.	.:.	.:.	.:.	.:.	.:.	.:.	.:.	.:.	.:.	.:.	.:.	.:.	.:.	.:.	.:.	.:.	.:.	.:.	.:.	.:.	.:.	.:.	.:.	.:.	.:.	.:.	.:.	.:.	.:.	.:.	.:.	.:.	.:.	.:.	.:.	.:.	.:.	.:.	.:.	.:.	.:.	.:.	.:.	.:.	.:.	.:.	.:.	.:.	.:.	.:.	.:.	.:.	.:.	.:.	.:.	.:.	.:.	.:.	.:.	.:.	.:.	.:.	.:.	.:.	.:.	.:.	.:.	.:.	.:.	.:.	.:.	.:.	.:.	.:.	.:.	.:.	.:.	.:.	.:.	.:.	.:.	.:.	.:.	.:.	.:.	.:.	.:.	.:.	.:.	.:.
SGN-U562929	291	.	G	A	102	CS60;MAF0.80;VSM1;CEF	AC=4;AF=0.0;MQ=96.10;BQ=33.99;GC=0|1:5,1;GP=0.17	RG:AC	0:2	1:4	0:72	0:3	.:.	.:.	.:.	.:.	0:1	.:.	.:.	0:1	.:.	.:.	.:.	.:.	.:.	.:.	.:.	.:.	.:.	.:.	.:.	.:.	.:.	.:.	.:.	.:.	.:.	.:.	.:.	.:.	.:.	.:.	.:.	.:.	.:.	.:.	.:.	.:.	.:.	.:.	.:.	.:.	.:.	.:.	.:.	.:.	.:.	.:.	.:.	.:.	.:.	.:.	.:.	.:.	.:.	.:.	.:.	.:.	.:.	.:.	.:.	.:.	.:.	.:.	.:.	.:.	.:.	.:.	.:.	.:.	.:.	.:.	.:.	.:.	.:.	.:.	.:.	.:.	.:.	.:.	.:.	.:.	.:.	.:.	.:.	.:.	.:.	.:.	.:.	.:.	.:.	.:.	.:.	.:.	.:.	.:.	.:.	.:.	.:.	.:.	.:.	.:.	.:.	.:.	.:.	.:.
SGN-U562929	301	.	A	G	97	CS60;MAF0.80;VSM1	AC=4;AF=0.0;MQ=96.10;BQ=32.56;GC=0|1:5,1;GP=0.17;EZ=TaqI	RG:AC	0:2	1:4	0:72	0:3	.:.	.:.	.:.	.:.	0:1	.:.	.:.	0:1	.:.	.:.	.:.	.:.	.:.	.:.	.:.	.:.	.:.	.:.	.:.	.:.	.:.	.:.	.:.	.:.	.:.	.:.	.:.	.:.	.:.	.:.	.:.	.:.	.:.	.:.	.:.	.:.	.:.	.:.	.:.	.:.	.:.	.:.	.:.	.:.	.:.	.:.	.:.	.:.	.:.	.:.	.:.	.:.	.:.	.:.	.:.	.:.	.:.	.:.	.:.	.:.	.:.	.:.	.:.	.:.	.:.	.:.	.:.	.:.	.:.	.:.	.:.	.:.	.:.	.:.	.:.	.:.	.:.	.:.	.:.	.:.	.:.	.:.	.:.	.:.	.:.	.:.	.:.	.:.	.:.	.:.	.:.	.:.	.:.	.:.	.:.	.:.	.:.	.:.	.:.	.:.	.:.	.:.	.:.	.:.
SGN-U562929	549	.	A	G	61	CS60;MAF0.80;MS6;VSM1;CEF	AC=3;AF=0.0;MQ=86.00;BQ=31.80;GC=0|1:4,1;GP=0.20	RG:AC	0:2	1:3	0:89	0:4	.:.	.:.	.:.	.:.	0:1	.:.	.:.	.:.	.:.	.:.	.:.	.:.	.:.	.:.	.:.	.:.	.:.	.:.	.:.	.:.	.:.	.:.	.:.	.:.	.:.	.:.	.:.	.:.	.:.	.:.	.:.	.:.	.:.	.:.	.:.	.:.	.:.	.:.	.:.	.:.	.:.	.:.	.:.	.:.	.:.	.:.	.:.	.:.	.:.	.:.	.:.	.:.	.:.	.:.	.:.	.:.	.:.	.:.	.:.	.:.	.:.	.:.	.:.	.:.	.:.	.:.	.:.	.:.	.:.	.:.	.:.	.:.	.:.	.:.	.:.	.:.	.:.	.:.	.:.	.:.	.:.	.:.	.:.	.:.	.:.	.:.	.:.	.:.	.:.	.:.	.:.	.:.	.:.	.:.	.:.	.:.	.:.	.:.	.:.	.:.	.:.	.:.	.:.	.:.
SGN-U562929	597	.	C	A	48	CS60;MAF0.80;MS6;VSM1;CEF	AC=3;AF=0.0;MQ=90.42;BQ=30.17;GC=0|1:3,1;GP=0.25	RG:AC	0:2	1:3	0:70	0:4	.:.	.:.	.:.	.:.	.:.	.:.	.:.	.:.	.:.	.:.	.:.	.:.	.:.	.:.	.:.	.:.	.:.	.:.	.:.	.:.	.:.	.:.	.:.	.:.	.:.	.:.	.:.	.:.	.:.	.:.	.:.	.:.	.:.	.:.	.:.	.:.	.:.	.:.	.:.	.:.	.:.	.:.	.:.	.:.	.:.	.:.	.:.	.:.	.:.	.:.	.:.	.:.	.:.	.:.	.:.	.:.	.:.	.:.	.:.	.:.	.:.	.:.	.:.	.:.	.:.	.:.	.:.	.:.	.:.	.:.	.:.	.:.	.:.	.:.	.:.	.:.	.:.	.:.	.:.	.:.	.:.	.:.	.:.	.:.	.:.	.:.	.:.	.:.	.:.	.:.	.:.	.:.	.:.	.:.	.:.	.:.	.:.	.:.	.:.	.:.	.:.	.:.	.:.	.:.
SGN-U562929	617	.	T	C	57	CS60;MAF0.80;MS6;VSM1;CEF	AC=3;AF=0.0;MQ=96.37;BQ=31.06;GC=0|1:3,1;GP=0.25	RG:AC	0:2	1:3	0:59	0:4	.:.	.:.	.:.	.:.	.:.	.:.	.:.	.:.	.:.	.:.	.:.	.:.	.:.	.:.	.:.	.:.	.:.	.:.	.:.	.:.	.:.	.:.	.:.	.:.	.:.	.:.	.:.	.:.	.:.	.:.	.:.	.:.	.:.	.:.	.:.	.:.	.:.	.:.	.:.	.:.	.:.	.:.	.:.	.:.	.:.	.:.	.:.	.:.	.:.	.:.	.:.	.:.	.:.	.:.	.:.	.:.	.:.	.:.	.:.	.:.	.:.	.:.	.:.	.:.	.:.	.:.	.:.	.:.	.:.	.:.	.:.	.:.	.:.	.:.	.:.	.:.	.:.	.:.	.:.	.:.	.:.	.:.	.:.	.:.	.:.	.:.	.:.	.:.	.:.	.:.	.:.	.:.	.:.	.:.	.:.	.:.	.:.	.:.	.:.	.:.	.:.	.:.	.:.	.:.
SGN-U562931	313	.	A	G	48	MAF0.80;MS6;VSM2;VSM1;CEF	AC=3;AF=0.8;MQ=125.14;BQ=36.24;GC=0|1:1,1;GP=0.50	RG:AC	.:.	0:1	1:3	.:.	.:.	.:.	.:.	.:.	.:.	.:.	.:.	.:.	.:.	.:.	.:.	.:.	.:.	.:.	.:.	.:.	.:.	.:.	.:.	.:.	.:.	.:.	.:.	.:.	.:.	.:.	.:.	.:.	.:.	.:.	.:.	.:.	.:.	.:.	.:.	.:.	.:.	.:.	.:.	.:.	.:.	.:.	.:.	.:.	.:.	.:.	.:.	.:.	.:.	.:.	.:.	.:.	.:.	.:.	.:.	.:.	.:.	.:.	.:.	.:.	.:.	.:.	.:.	.:.	.:.	.:.	.:.	.:.	.:.	.:.	.:.	.:.	.:.	.:.	.:.	.:.	.:.	.:.	.:.	.:.	.:.	.:.	.:.	.:.	.:.	.:.	.:.	.:.	.:.	.:.	.:.	.:.	.:.	.:.	.:.	.:.	.:.	.:.	.:.	.:.	.:.	.:.	.:.	.:.
SGN-U562935	139	.	G	A	49	UCR;MAF0.80;MS6;VSM2;VSM1;CEF	AC=3;AF=0.3;MQ=181.20;BQ=36.98;GC=0|1:1,1;GP=0.50	RG:AC	0:6	.:.	1:3	.:.	.:.	.:.	.:.	.:.	.:.	.:.	.:.	.:.	.:.	.:.	.:.	.:.	.:.	.:.	.:.	.:.	.:.	.:.	.:.	.:.	.:.	.:.	.:.	.:.	.:.	.:.	.:.	.:.	.:.	.:.	.:.	.:.	.:.	.:.	.:.	.:.	.:.	.:.	.:.	.:.	.:.	.:.	.:.	.:.	.:.	.:.	.:.	.:.	.:.	.:.	.:.	.:.	.:.	.:.	.:.	.:.	.:.	.:.	.:.	.:.	.:.	.:.	.:.	.:.	.:.	.:.	.:.	.:.	.:.	.:.	.:.	.:.	.:.	.:.	.:.	.:.	.:.	.:.	.:.	.:.	.:.	.:.	.:.	.:.	.:.	.:.	.:.	.:.	.:.	.:.	.:.	.:.	.:.	.:.	.:.	.:.	.:.	.:.	.:.	.:.	.:.	.:.	.:.	.:.
SGN-U562938	468	.	C	T	68	MAF0.80;MS6;VSM1;CEF	AC=1;AF=0.1;MQ=70.71;BQ=49.21;GC=0|1:3,1;GP=0.25	RG:AC	0|1:4,1	0:1	0:7	.:.	.:.	.:.	.:.	.:.	.:.	.:.	.:.	.:.	.:.	.:.	.:.	.:.	.:.	.:.	.:.	.:.	.:.	.:.	.:.	.:.	.:.	.:.	.:.	.:.	.:.	.:.	.:.	.:.	.:.	.:.	.:.	.:.	.:.	.:.	.:.	.:.	.:.	.:.	.:.	.:.	.:.	.:.	.:.	.:.	.:.	.:.	.:.	.:.	.:.	.:.	.:.	.:.	.:.	.:.	.:.	.:.	.:.	.:.	.:.	.:.	.:.	.:.	.:.	.:.	.:.	.:.	.:.	.:.	.:.	.:.	.:.	.:.	.:.	.:.	.:.	.:.	.:.	.:.	.:.	.:.	.:.	.:.	.:.	.:.	.:.	.:.	.:.	.:.	.:.	.:.	.:.	.:.	.:.	.:.	.:.	.:.	.:.	.:.	.:.	.:.	.:.	.:.	.:.	.:.
SGN-U562940	233	.	A	G	62	MAF0.80;MS6;VSM1;CEF	AC=1;AF=0.1;MQ=229.11;BQ=45.21;GC=0|1:2,1;GP=0.33	RG:AC	1:1	0:6	0:1	.:.	.:.	.:.	.:.	.:.	.:.	.:.	.:.	.:.	.:.	.:.	.:.	.:.	.:.	.:.	.:.	.:.	.:.	.:.	.:.	.:.	.:.	.:.	.:.	.:.	.:.	.:.	.:.	.:.	.:.	.:.	.:.	.:.	.:.	.:.	.:.	.:.	.:.	.:.	.:.	.:.	.:.	.:.	.:.	.:.	.:.	.:.	.:.	.:.	.:.	.:.	.:.	.:.	.:.	.:.	.:.	.:.	.:.	.:.	.:.	.:.	.:.	.:.	.:.	.:.	.:.	.:.	.:.	.:.	.:.	.:.	.:.	.:.	.:.	.:.	.:.	.:.	.:.	.:.	.:.	.:.	.:.	.:.	.:.	.:.	.:.	.:.	.:.	.:.	.:.	.:.	.:.	.:.	.:.	.:.	.:.	.:.	.:.	.:.	.:.	.:.	.:.	.:.	.:.	.:.
SGN-U562945	485	.	A	G	50	UCR;MS6;VSM2;CEF	AC=4;AF=0.4;MQ=119.37;BQ=36.82;GC=0|1:3,1;GP=0.25	RG:AC	0:1	0:1	0|1:3,4	.:.	.:.	.:.	.:.	.:.	.:.	.:.	.:.	.:.	.:.	.:.	.:.	.:.	.:.	.:.	.:.	.:.	.:.	.:.	.:.	.:.	.:.	.:.	.:.	.:.	.:.	.:.	.:.	.:.	.:.	.:.	.:.	.:.	.:.	.:.	.:.	.:.	.:.	.:.	.:.	.:.	.:.	.:.	.:.	.:.	.:.	.:.	.:.	.:.	.:.	.:.	.:.	.:.	.:.	.:.	.:.	.:.	.:.	.:.	.:.	.:.	.:.	.:.	.:.	.:.	.:.	.:.	.:.	.:.	.:.	.:.	.:.	.:.	.:.	.:.	.:.	.:.	.:.	.:.	.:.	.:.	.:.	.:.	.:.	.:.	.:.	.:.	.:.	.:.	.:.	.:.	.:.	.:.	.:.	.:.	.:.	.:.	.:.	.:.	.:.	.:.	.:.	.:.	.:.	.:.
SGN-U562945	654	.	G	A	49	MAF0.80;MS6;VSM2;CEF	AC=10;AF=0.7;MQ=98.23;BQ=29.35;GC=0|1:3,1;GP=0.25	RG:AC	0:1	0:1	0|1:2,10	.:.	.:.	.:.	.:.	.:.	.:.	.:.	.:.	.:.	.:.	.:.	.:.	.:.	.:.	.:.	.:.	.:.	.:.	.:.	.:.	.:.	.:.	.:.	.:.	.:.	.:.	.:.	.:.	.:.	.:.	.:.	.:.	.:.	.:.	.:.	.:.	.:.	.:.	.:.	.:.	.:.	.:.	.:.	.:.	.:.	.:.	.:.	.:.	.:.	.:.	.:.	.:.	.:.	.:.	.:.	.:.	.:.	.:.	.:.	.:.	.:.	.:.	.:.	.:.	.:.	.:.	.:.	.:.	.:.	.:.	.:.	.:.	.:.	.:.	.:.	.:.	.:.	.:.	.:.	.:.	.:.	.:.	.:.	.:.	.:.	.:.	.:.	.:.	.:.	.:.	.:.	.:.	.:.	.:.	.:.	.:.	.:.	.:.	.:.	.:.	.:.	.:.	.:.	.:.	.:.
SGN-U562959	226	.	C	T	62	UCR;MAF0.80;MS6;VSM1;CEF	AC=1;AF=0.1;MQ=213.97;BQ=44.46;GC=0|1:3,1;GP=0.25	RG:AC	0|1:4,1	0:3	0:3	.:.	.:.	.:.	.:.	.:.	.:.	.:.	.:.	.:.	.:.	.:.	.:.	.:.	.:.	.:.	.:.	.:.	.:.	.:.	.:.	.:.	.:.	.:.	.:.	.:.	.:.	.:.	.:.	.:.	.:.	.:.	.:.	.:.	.:.	.:.	.:.	.:.	.:.	.:.	.:.	.:.	.:.	.:.	.:.	.:.	.:.	.:.	.:.	.:.	.:.	.:.	.:.	.:.	.:.	.:.	.:.	.:.	.:.	.:.	.:.	.:.	.:.	.:.	.:.	.:.	.:.	.:.	.:.	.:.	.:.	.:.	.:.	.:.	.:.	.:.	.:.	.:.	.:.	.:.	.:.	.:.	.:.	.:.	.:.	.:.	.:.	.:.	.:.	.:.	.:.	.:.	.:.	.:.	.:.	.:.	.:.	.:.	.:.	.:.	.:.	.:.	.:.	.:.	.:.	.:.
SGN-U562959	291	.	C	T	68	MAF0.80;MS6;VSM1;CEF	AC=1;AF=0.1;MQ=205.14;BQ=44.01;GC=0|1:3,1;GP=0.25	RG:AC	0:5	0|1:2,1	0:4	.:.	.:.	.:.	.:.	.:.	.:.	.:.	.:.	.:.	.:.	.:.	.:.	.:.	.:.	.:.	.:.	.:.	.:.	.:.	.:.	.:.	.:.	.:.	.:.	.:.	.:.	.:.	.:.	.:.	.:.	.:.	.:.	.:.	.:.	.:.	.:.	.:.	.:.	.:.	.:.	.:.	.:.	.:.	.:.	.:.	.:.	.:.	.:.	.:.	.:.	.:.	.:.	.:.	.:.	.:.	.:.	.:.	.:.	.:.	.:.	.:.	.:.	.:.	.:.	.:.	.:.	.:.	.:.	.:.	.:.	.:.	.:.	.:.	.:.	.:.	.:.	.:.	.:.	.:.	.:.	.:.	.:.	.:.	.:.	.:.	.:.	.:.	.:.	.:.	.:.	.:.	.:.	.:.	.:.	.:.	.:.	.:.	.:.	.:.	.:.	.:.	.:.	.:.	.:.	.:.
SGN-U562959	398	.	T	C	49	MAF0.80;MS6;VSM2;VSM1;CEF	AC=4;AF=0.3;MQ=205.14;BQ=39.07;GC=0|1:2,1;GP=0.33	RG:AC	0:5	0:3	1:4	.:.	.:.	.:.	.:.	.:.	.:.	.:.	.:.	.:.	.:.	.:.	.:.	.:.	.:.	.:.	.:.	.:.	.:.	.:.	.:.	.:.	.:.	.:.	.:.	.:.	.:.	.:.	.:.	.:.	.:.	.:.	.:.	.:.	.:.	.:.	.:.	.:.	.:.	.:.	.:.	.:.	.:.	.:.	.:.	.:.	.:.	.:.	.:.	.:.	.:.	.:.	.:.	.:.	.:.	.:.	.:.	.:.	.:.	.:.	.:.	.:.	.:.	.:.	.:.	.:.	.:.	.:.	.:.	.:.	.:.	.:.	.:.	.:.	.:.	.:.	.:.	.:.	.:.	.:.	.:.	.:.	.:.	.:.	.:.	.:.	.:.	.:.	.:.	.:.	.:.	.:.	.:.	.:.	.:.	.:.	.:.	.:.	.:.	.:.	.:.	.:.	.:.	.:.	.:.	.:.
SGN-U562959	1165	.	A	G	48	CS60;MS6;VSM2;CEF	AC=5;AF=0.4;MQ=103.15;BQ=33.21;GC=0|1:2,1;GP=0.33	RG:AC	.:.	0:2	0|1:6,5	.:.	.:.	.:.	.:.	.:.	.:.	.:.	.:.	.:.	.:.	.:.	.:.	.:.	.:.	.:.	.:.	.:.	.:.	.:.	.:.	.:.	.:.	.:.	.:.	.:.	.:.	.:.	.:.	.:.	.:.	.:.	.:.	.:.	.:.	.:.	.:.	.:.	.:.	.:.	.:.	.:.	.:.	.:.	.:.	.:.	.:.	.:.	.:.	.:.	.:.	.:.	.:.	.:.	.:.	.:.	.:.	.:.	.:.	.:.	.:.	.:.	.:.	.:.	.:.	.:.	.:.	.:.	.:.	.:.	.:.	.:.	.:.	.:.	.:.	.:.	.:.	.:.	.:.	.:.	.:.	.:.	.:.	.:.	.:.	.:.	.:.	.:.	.:.	.:.	.:.	.:.	.:.	.:.	.:.	.:.	.:.	.:.	.:.	.:.	.:.	.:.	.:.	.:.	.:.	.:.
SGN-U562959	1201	.	T	A	49	UCR;CS60;MS6;VSM2;CEF	AC=4;AF=0.4;MQ=116.17;BQ=35.24;GC=0|1:2,1;GP=0.33	RG:AC	.:.	0:2	0|1:4,4	.:.	.:.	.:.	.:.	.:.	.:.	.:.	.:.	.:.	.:.	.:.	.:.	.:.	.:.	.:.	.:.	.:.	.:.	.:.	.:.	.:.	.:.	.:.	.:.	.:.	.:.	.:.	.:.	.:.	.:.	.:.	.:.	.:.	.:.	.:.	.:.	.:.	.:.	.:.	.:.	.:.	.:.	.:.	.:.	.:.	.:.	.:.	.:.	.:.	.:.	.:.	.:.	.:.	.:.	.:.	.:.	.:.	.:.	.:.	.:.	.:.	.:.	.:.	.:.	.:.	.:.	.:.	.:.	.:.	.:.	.:.	.:.	.:.	.:.	.:.	.:.	.:.	.:.	.:.	.:.	.:.	.:.	.:.	.:.	.:.	.:.	.:.	.:.	.:.	.:.	.:.	.:.	.:.	.:.	.:.	.:.	.:.	.:.	.:.	.:.	.:.	.:.	.:.	.:.	.:.
SGN-U562959	1590	.	T	IA	50	VKS;MS6;VSM2;CEF	AC=5;AF=0.5;MQ=37.00;BQ=31.00;GC=0|1:1,1;GP=0.50	RG:AC	.:.	.:.	0|1:5,5	.:.	.:.	.:.	.:.	.:.	.:.	.:.	.:.	.:.	.:.	.:.	.:.	.:.	.:.	.:.	.:.	.:.	.:.	.:.	.:.	.:.	.:.	.:.	.:.	.:.	.:.	.:.	.:.	.:.	.:.	.:.	.:.	.:.	.:.	.:.	.:.	.:.	.:.	.:.	.:.	.:.	.:.	.:.	.:.	.:.	.:.	.:.	.:.	.:.	.:.	.:.	.:.	.:.	.:.	.:.	.:.	.:.	.:.	.:.	.:.	.:.	.:.	.:.	.:.	.:.	.:.	.:.	.:.	.:.	.:.	.:.	.:.	.:.	.:.	.:.	.:.	.:.	.:.	.:.	.:.	.:.	.:.	.:.	.:.	.:.	.:.	.:.	.:.	.:.	.:.	.:.	.:.	.:.	.:.	.:.	.:.	.:.	.:.	.:.	.:.	.:.	.:.	.:.	.:.	.:.
SGN-U562962	217	.	T	D2	102	CS60;VKS;MS6;VSM2;CEF	AC=10;AF=0.8;MQ=171.83;BQ=48.54;GC=1|0:3,1;GP=0.25	RG:AC	1:1	1:5	0|1:3,4	.:.	.:.	.:.	.:.	.:.	.:.	.:.	.:.	.:.	.:.	.:.	.:.	.:.	.:.	.:.	.:.	.:.	.:.	.:.	.:.	.:.	.:.	.:.	.:.	.:.	.:.	.:.	.:.	.:.	.:.	.:.	.:.	.:.	.:.	.:.	.:.	.:.	.:.	.:.	.:.	.:.	.:.	.:.	.:.	.:.	.:.	.:.	.:.	.:.	.:.	.:.	.:.	.:.	.:.	.:.	.:.	.:.	.:.	.:.	.:.	.:.	.:.	.:.	.:.	.:.	.:.	.:.	.:.	.:.	.:.	.:.	.:.	.:.	.:.	.:.	.:.	.:.	.:.	.:.	.:.	.:.	.:.	.:.	.:.	.:.	.:.	.:.	.:.	.:.	.:.	.:.	.:.	.:.	.:.	.:.	.:.	.:.	.:.	.:.	.:.	.:.	.:.	.:.	.:.	.:.
SGN-U562962	269	.	C	T	68	CS60;MAF0.80;MS6;VSM1;CEF	AC=1;AF=0.1;MQ=178.20;BQ=47.58;GC=0|1:3,1;GP=0.25	RG:AC	0:1	0|1:5,1	0:6	.:.	.:.	.:.	.:.	.:.	.:.	.:.	.:.	.:.	.:.	.:.	.:.	.:.	.:.	.:.	.:.	.:.	.:.	.:.	.:.	.:.	.:.	.:.	.:.	.:.	.:.	.:.	.:.	.:.	.:.	.:.	.:.	.:.	.:.	.:.	.:.	.:.	.:.	.:.	.:.	.:.	.:.	.:.	.:.	.:.	.:.	.:.	.:.	.:.	.:.	.:.	.:.	.:.	.:.	.:.	.:.	.:.	.:.	.:.	.:.	.:.	.:.	.:.	.:.	.:.	.:.	.:.	.:.	.:.	.:.	.:.	.:.	.:.	.:.	.:.	.:.	.:.	.:.	.:.	.:.	.:.	.:.	.:.	.:.	.:.	.:.	.:.	.:.	.:.	.:.	.:.	.:.	.:.	.:.	.:.	.:.	.:.	.:.	.:.	.:.	.:.	.:.	.:.	.:.	.:.
SGN-U562962	1752	.	T	C	45	MAF0.80;MS6;VSM2;CEF	AC=3;AF=0.0;MQ=42.42;BQ=31.01;GC=0|1:2,1;GP=0.33	RG:AC	.:.	.:.	0|1:131,3	.:.	.:.	0:2	.:.	.:.	.:.	.:.	.:.	.:.	.:.	.:.	.:.	.:.	.:.	.:.	.:.	.:.	.:.	.:.	.:.	.:.	.:.	.:.	.:.	.:.	.:.	.:.	.:.	.:.	.:.	.:.	.:.	.:.	.:.	.:.	.:.	.:.	.:.	.:.	.:.	.:.	.:.	.:.	.:.	.:.	.:.	.:.	.:.	.:.	.:.	.:.	.:.	.:.	.:.	.:.	.:.	.:.	.:.	.:.	.:.	.:.	.:.	.:.	.:.	.:.	.:.	.:.	.:.	.:.	.:.	.:.	.:.	.:.	.:.	.:.	.:.	.:.	.:.	.:.	.:.	.:.	.:.	.:.	.:.	.:.	.:.	.:.	.:.	.:.	.:.	.:.	.:.	.:.	.:.	.:.	.:.	.:.	.:.	.:.	.:.	.:.	.:.	.:.	.:.	.:.
SGN-U562962	1814	.	A	G	49	MAF0.80;MS6;VSM2;CEF	AC=3;AF=0.0;MQ=39.60;BQ=31.96;GC=0|1:2,1;GP=0.33	RG:AC	.:.	.:.	0|1:210,3	.:.	.:.	0:3	.:.	.:.	.:.	.:.	.:.	.:.	.:.	.:.	.:.	.:.	.:.	.:.	.:.	.:.	.:.	.:.	.:.	.:.	.:.	.:.	.:.	.:.	.:.	.:.	.:.	.:.	.:.	.:.	.:.	.:.	.:.	.:.	.:.	.:.	.:.	.:.	.:.	.:.	.:.	.:.	.:.	.:.	.:.	.:.	.:.	.:.	.:.	.:.	.:.	.:.	.:.	.:.	.:.	.:.	.:.	.:.	.:.	.:.	.:.	.:.	.:.	.:.	.:.	.:.	.:.	.:.	.:.	.:.	.:.	.:.	.:.	.:.	.:.	.:.	.:.	.:.	.:.	.:.	.:.	.:.	.:.	.:.	.:.	.:.	.:.	.:.	.:.	.:.	.:.	.:.	.:.	.:.	.:.	.:.	.:.	.:.	.:.	.:.	.:.	.:.	.:.	.:.
SGN-U562962	1969	.	T	A	48	CS60;MAF0.80;MS6;VSM2;CEF	AC=4;AF=0.1;MQ=49.45;BQ=30.72;GC=0|1:2,1;GP=0.33	RG:AC	.:.	.:.	0|1:66,4	.:.	.:.	0:3	.:.	.:.	.:.	.:.	.:.	.:.	.:.	.:.	.:.	.:.	.:.	.:.	.:.	.:.	.:.	.:.	.:.	.:.	.:.	.:.	.:.	.:.	.:.	.:.	.:.	.:.	.:.	.:.	.:.	.:.	.:.	.:.	.:.	.:.	.:.	.:.	.:.	.:.	.:.	.:.	.:.	.:.	.:.	.:.	.:.	.:.	.:.	.:.	.:.	.:.	.:.	.:.	.:.	.:.	.:.	.:.	.:.	.:.	.:.	.:.	.:.	.:.	.:.	.:.	.:.	.:.	.:.	.:.	.:.	.:.	.:.	.:.	.:.	.:.	.:.	.:.	.:.	.:.	.:.	.:.	.:.	.:.	.:.	.:.	.:.	.:.	.:.	.:.	.:.	.:.	.:.	.:.	.:.	.:.	.:.	.:.	.:.	.:.	.:.	.:.	.:.	.:.
SGN-U562962	1990	.	T	A	47	CS60;MAF0.80;MS6;VSM2;CEF	AC=3;AF=0.0;MQ=48.61;BQ=31.56;GC=0|1:2,1;GP=0.33	RG:AC	.:.	.:.	0|1:73,3	.:.	.:.	0:3	.:.	.:.	.:.	.:.	.:.	.:.	.:.	.:.	.:.	.:.	.:.	.:.	.:.	.:.	.:.	.:.	.:.	.:.	.:.	.:.	.:.	.:.	.:.	.:.	.:.	.:.	.:.	.:.	.:.	.:.	.:.	.:.	.:.	.:.	.:.	.:.	.:.	.:.	.:.	.:.	.:.	.:.	.:.	.:.	.:.	.:.	.:.	.:.	.:.	.:.	.:.	.:.	.:.	.:.	.:.	.:.	.:.	.:.	.:.	.:.	.:.	.:.	.:.	.:.	.:.	.:.	.:.	.:.	.:.	.:.	.:.	.:.	.:.	.:.	.:.	.:.	.:.	.:.	.:.	.:.	.:.	.:.	.:.	.:.	.:.	.:.	.:.	.:.	.:.	.:.	.:.	.:.	.:.	.:.	.:.	.:.	.:.	.:.	.:.	.:.	.:.	.:.
SGN-U562962	1991	.	T	A	48	CS60;MAF0.80;MS6;VSM2;CEF	AC=3;AF=0.0;MQ=48.36;BQ=31.43;GC=0|1:2,1;GP=0.33	RG:AC	.:.	.:.	0|1:75,3	.:.	.:.	0:3	.:.	.:.	.:.	.:.	.:.	.:.	.:.	.:.	.:.	.:.	.:.	.:.	.:.	.:.	.:.	.:.	.:.	.:.	.:.	.:.	.:.	.:.	.:.	.:.	.:.	.:.	.:.	.:.	.:.	.:.	.:.	.:.	.:.	.:.	.:.	.:.	.:.	.:.	.:.	.:.	.:.	.:.	.:.	.:.	.:.	.:.	.:.	.:.	.:.	.:.	.:.	.:.	.:.	.:.	.:.	.:.	.:.	.:.	.:.	.:.	.:.	.:.	.:.	.:.	.:.	.:.	.:.	.:.	.:.	.:.	.:.	.:.	.:.	.:.	.:.	.:.	.:.	.:.	.:.	.:.	.:.	.:.	.:.	.:.	.:.	.:.	.:.	.:.	.:.	.:.	.:.	.:.	.:.	.:.	.:.	.:.	.:.	.:.	.:.	.:.	.:.	.:.
SGN-U562962	2018	.	A	G	47	CS60;MAF0.80;MS6;VSM2;CEF	AC=3;AF=0.0;MQ=46.24;BQ=31.74;GC=0|1:2,1;GP=0.33	RG:AC	.:.	.:.	0|1:99,3	.:.	.:.	0:3	.:.	.:.	.:.	.:.	.:.	.:.	.:.	.:.	.:.	.:.	.:.	.:.	.:.	.:.	.:.	.:.	.:.	.:.	.:.	.:.	.:.	.:.	.:.	.:.	.:.	.:.	.:.	.:.	.:.	.:.	.:.	.:.	.:.	.:.	.:.	.:.	.:.	.:.	.:.	.:.	.:.	.:.	.:.	.:.	.:.	.:.	.:.	.:.	.:.	.:.	.:.	.:.	.:.	.:.	.:.	.:.	.:.	.:.	.:.	.:.	.:.	.:.	.:.	.:.	.:.	.:.	.:.	.:.	.:.	.:.	.:.	.:.	.:.	.:.	.:.	.:.	.:.	.:.	.:.	.:.	.:.	.:.	.:.	.:.	.:.	.:.	.:.	.:.	.:.	.:.	.:.	.:.	.:.	.:.	.:.	.:.	.:.	.:.	.:.	.:.	.:.	.:.
SGN-U562968	1126	.	A	G	50	MS6;VSM2;CEF	AC=5;AF=0.3;MQ=107.77;BQ=33.28;GC=0|1:3,1;GP=0.25	RG:AC	.:.	0:2	0|1:7,5	.:.	.:.	.:.	.:.	.:.	.:.	.:.	.:.	.:.	.:.	.:.	.:.	.:.	.:.	.:.	.:.	.:.	.:.	0:1	.:.	.:.	.:.	.:.	.:.	.:.	.:.	.:.	.:.	.:.	.:.	.:.	.:.	.:.	.:.	.:.	.:.	.:.	.:.	.:.	.:.	.:.	.:.	.:.	.:.	.:.	.:.	.:.	.:.	.:.	.:.	.:.	.:.	.:.	.:.	.:.	.:.	.:.	.:.	.:.	.:.	.:.	.:.	.:.	.:.	.:.	.:.	.:.	.:.	.:.	.:.	.:.	.:.	.:.	.:.	.:.	.:.	.:.	.:.	.:.	.:.	.:.	.:.	.:.	.:.	.:.	.:.	.:.	.:.	.:.	.:.	.:.	.:.	.:.	.:.	.:.	.:.	.:.	.:.	.:.	.:.	.:.	.:.	.:.	.:.	.:.
SGN-U562976	192	.	C	IA	66	VKS;MAF0.80;MS6;VSM1;CEF	AC=2;AF=0.3;MQ=195.57;BQ=43.43;GC=0|1:3,1;GP=0.25	RG:AC	.:.	0:1	0:2	.:.	.:.	0|1:2,2	.:.	.:.	.:.	.:.	.:.	.:.	.:.	.:.	.:.	.:.	.:.	.:.	.:.	.:.	.:.	.:.	.:.	.:.	.:.	.:.	.:.	.:.	.:.	.:.	.:.	.:.	.:.	.:.	.:.	.:.	.:.	.:.	.:.	.:.	.:.	.:.	.:.	.:.	.:.	.:.	.:.	.:.	.:.	.:.	.:.	.:.	.:.	.:.	.:.	.:.	.:.	.:.	.:.	.:.	.:.	.:.	.:.	.:.	.:.	.:.	.:.	.:.	.:.	.:.	.:.	.:.	.:.	.:.	.:.	.:.	.:.	.:.	.:.	.:.	.:.	.:.	.:.	.:.	.:.	.:.	.:.	.:.	.:.	.:.	.:.	.:.	.:.	.:.	.:.	.:.	.:.	.:.	.:.	.:.	.:.	.:.	.:.	.:.	.:.	.:.	.:.	.:.
SGN-U562976	942	.	A	G	50	UCR;MS6;VSM2;CEF	AC=10;AF=0.7;MQ=31.98;BQ=31.26;GC=0|1:1,1;GP=0.50	RG:AC	.:.	.:.	0|1:4,10	.:.	.:.	.:.	.:.	.:.	.:.	.:.	.:.	.:.	.:.	.:.	.:.	.:.	.:.	.:.	.:.	.:.	.:.	.:.	.:.	.:.	.:.	.:.	.:.	.:.	.:.	.:.	.:.	.:.	.:.	.:.	.:.	.:.	.:.	.:.	.:.	.:.	.:.	.:.	.:.	.:.	.:.	.:.	.:.	.:.	.:.	.:.	.:.	.:.	.:.	.:.	.:.	.:.	.:.	.:.	.:.	.:.	.:.	.:.	.:.	.:.	.:.	.:.	.:.	.:.	.:.	.:.	.:.	.:.	.:.	.:.	.:.	.:.	.:.	.:.	.:.	.:.	.:.	.:.	.:.	.:.	.:.	.:.	.:.	.:.	.:.	.:.	.:.	.:.	.:.	.:.	.:.	.:.	.:.	.:.	.:.	.:.	.:.	.:.	.:.	.:.	.:.	.:.	.:.	.:.
SGN-U562978	1075	.	T	C	49	UCR;CS60;MS6;CEF	AC=6;AF=0.4;MQ=111.68;BQ=36.23;GC=0|1:3,2;GP=0.40	RG:AC	0|1:2,1	0:1	0|1:7,5	.:.	.:.	.:.	.:.	.:.	.:.	.:.	.:.	.:.	.:.	.:.	.:.	.:.	.:.	.:.	.:.	.:.	.:.	.:.	.:.	.:.	.:.	.:.	.:.	.:.	.:.	.:.	.:.	.:.	.:.	.:.	.:.	.:.	.:.	.:.	.:.	.:.	.:.	.:.	.:.	.:.	.:.	.:.	.:.	.:.	.:.	.:.	.:.	.:.	.:.	.:.	.:.	.:.	.:.	.:.	.:.	.:.	.:.	.:.	.:.	.:.	.:.	.:.	.:.	.:.	.:.	.:.	.:.	.:.	.:.	.:.	.:.	.:.	.:.	.:.	.:.	.:.	.:.	.:.	.:.	.:.	.:.	.:.	.:.	.:.	.:.	.:.	.:.	.:.	.:.	.:.	.:.	.:.	.:.	.:.	.:.	.:.	.:.	.:.	.:.	.:.	.:.	.:.	.:.	.:.
SGN-U562978	1088	.	A	C	49	UCR;CS60;MS6;CEF	AC=4;AF=0.2;MQ=112.09;BQ=36.45;GC=0|1:3,2;GP=0.40	RG:AC	0|1:3,1	0:1	0|1:9,3	.:.	.:.	.:.	.:.	.:.	.:.	.:.	.:.	.:.	.:.	.:.	.:.	.:.	.:.	.:.	.:.	.:.	.:.	.:.	.:.	.:.	.:.	.:.	.:.	.:.	.:.	.:.	.:.	.:.	.:.	.:.	.:.	.:.	.:.	.:.	.:.	.:.	.:.	.:.	.:.	.:.	.:.	.:.	.:.	.:.	.:.	.:.	.:.	.:.	.:.	.:.	.:.	.:.	.:.	.:.	.:.	.:.	.:.	.:.	.:.	.:.	.:.	.:.	.:.	.:.	.:.	.:.	.:.	.:.	.:.	.:.	.:.	.:.	.:.	.:.	.:.	.:.	.:.	.:.	.:.	.:.	.:.	.:.	.:.	.:.	.:.	.:.	.:.	.:.	.:.	.:.	.:.	.:.	.:.	.:.	.:.	.:.	.:.	.:.	.:.	.:.	.:.	.:.	.:.	.:.
SGN-U562978	1114	.	C	T	50	UCR;CS60;MS6;CEF	AC=7;AF=0.3;MQ=102.13;BQ=37.29;GC=0|1:3,2;GP=0.40	RG:AC	0|1:3,1	0:1	0|1:10,6	.:.	.:.	.:.	.:.	.:.	.:.	.:.	.:.	.:.	.:.	.:.	.:.	.:.	.:.	.:.	.:.	.:.	.:.	.:.	.:.	.:.	.:.	.:.	.:.	.:.	.:.	.:.	.:.	.:.	.:.	.:.	.:.	.:.	.:.	.:.	.:.	.:.	.:.	.:.	.:.	.:.	.:.	.:.	.:.	.:.	.:.	.:.	.:.	.:.	.:.	.:.	.:.	.:.	.:.	.:.	.:.	.:.	.:.	.:.	.:.	.:.	.:.	.:.	.:.	.:.	.:.	.:.	.:.	.:.	.:.	.:.	.:.	.:.	.:.	.:.	.:.	.:.	.:.	.:.	.:.	.:.	.:.	.:.	.:.	.:.	.:.	.:.	.:.	.:.	.:.	.:.	.:.	.:.	.:.	.:.	.:.	.:.	.:.	.:.	.:.	.:.	.:.	.:.	.:.	.:.
SGN-U562978	1129	.	T	A	51	UCR;CS60;MS6;CEF	AC=10;AF=0.4;MQ=94.61;BQ=35.28;GC=0|1:3,2;GP=0.40	RG:AC	0|1:3,1	0:1	0|1:11,9	.:.	.:.	.:.	.:.	.:.	.:.	.:.	.:.	.:.	.:.	.:.	.:.	.:.	.:.	.:.	.:.	.:.	.:.	.:.	.:.	.:.	.:.	.:.	.:.	.:.	.:.	.:.	.:.	.:.	.:.	.:.	.:.	.:.	.:.	.:.	.:.	.:.	.:.	.:.	.:.	.:.	.:.	.:.	.:.	.:.	.:.	.:.	.:.	.:.	.:.	.:.	.:.	.:.	.:.	.:.	.:.	.:.	.:.	.:.	.:.	.:.	.:.	.:.	.:.	.:.	.:.	.:.	.:.	.:.	.:.	.:.	.:.	.:.	.:.	.:.	.:.	.:.	.:.	.:.	.:.	.:.	.:.	.:.	.:.	.:.	.:.	.:.	.:.	.:.	.:.	.:.	.:.	.:.	.:.	.:.	.:.	.:.	.:.	.:.	.:.	.:.	.:.	.:.	.:.	.:.
SGN-U562978	1184	.	T	C	47	UCR;CS60;MS6;CEF	AC=3;AF=0.3;MQ=149.49;BQ=46.14;GC=0|1:3,2;GP=0.40	RG:AC	0|1:3,1	0:1	0|1:2,2	.:.	.:.	.:.	.:.	.:.	.:.	.:.	.:.	.:.	.:.	.:.	.:.	.:.	.:.	.:.	.:.	.:.	.:.	.:.	.:.	.:.	.:.	.:.	.:.	.:.	.:.	.:.	.:.	.:.	.:.	.:.	.:.	.:.	.:.	.:.	.:.	.:.	.:.	.:.	.:.	.:.	.:.	.:.	.:.	.:.	.:.	.:.	.:.	.:.	.:.	.:.	.:.	.:.	.:.	.:.	.:.	.:.	.:.	.:.	.:.	.:.	.:.	.:.	.:.	.:.	.:.	.:.	.:.	.:.	.:.	.:.	.:.	.:.	.:.	.:.	.:.	.:.	.:.	.:.	.:.	.:.	.:.	.:.	.:.	.:.	.:.	.:.	.:.	.:.	.:.	.:.	.:.	.:.	.:.	.:.	.:.	.:.	.:.	.:.	.:.	.:.	.:.	.:.	.:.	.:.
SGN-U562978	1273	.	T	A	46	UCR;CS60;MAF0.80;MS6;CEF	AC=3;AF=0.2;MQ=111.69;BQ=36.95;GC=0|1:3,2;GP=0.40	RG:AC	0|1:3,1	0:1	0|1:10,2	.:.	.:.	.:.	.:.	.:.	.:.	.:.	.:.	.:.	.:.	.:.	.:.	.:.	.:.	.:.	.:.	.:.	.:.	.:.	.:.	.:.	.:.	.:.	.:.	.:.	.:.	.:.	.:.	.:.	.:.	.:.	.:.	.:.	.:.	.:.	.:.	.:.	.:.	.:.	.:.	.:.	.:.	.:.	.:.	.:.	.:.	.:.	.:.	.:.	.:.	.:.	.:.	.:.	.:.	.:.	.:.	.:.	.:.	.:.	.:.	.:.	.:.	.:.	.:.	.:.	.:.	.:.	.:.	.:.	.:.	.:.	.:.	.:.	.:.	.:.	.:.	.:.	.:.	.:.	.:.	.:.	.:.	.:.	.:.	.:.	.:.	.:.	.:.	.:.	.:.	.:.	.:.	.:.	.:.	.:.	.:.	.:.	.:.	.:.	.:.	.:.	.:.	.:.	.:.	.:.
SGN-U562978	1282	.	G	A	47	UCR;CS60;MS6;CEF	AC=4;AF=0.2;MQ=106.33;BQ=33.26;GC=0|1:3,2;GP=0.40	RG:AC	0|1:3,1	0:1	0|1:11,3	.:.	.:.	.:.	.:.	.:.	.:.	.:.	.:.	.:.	.:.	.:.	.:.	.:.	.:.	.:.	.:.	.:.	.:.	.:.	.:.	.:.	.:.	.:.	.:.	.:.	.:.	.:.	.:.	.:.	.:.	.:.	.:.	.:.	.:.	.:.	.:.	.:.	.:.	.:.	.:.	.:.	.:.	.:.	.:.	.:.	.:.	.:.	.:.	.:.	.:.	.:.	.:.	.:.	.:.	.:.	.:.	.:.	.:.	.:.	.:.	.:.	.:.	.:.	.:.	.:.	.:.	.:.	.:.	.:.	.:.	.:.	.:.	.:.	.:.	.:.	.:.	.:.	.:.	.:.	.:.	.:.	.:.	.:.	.:.	.:.	.:.	.:.	.:.	.:.	.:.	.:.	.:.	.:.	.:.	.:.	.:.	.:.	.:.	.:.	.:.	.:.	.:.	.:.	.:.	.:.
SGN-U562978	1297	.	C	T	48	UCR;CS60;MS6;CEF	AC=4;AF=0.2;MQ=114.76;BQ=34.27;GC=0|1:3,2;GP=0.40	RG:AC	0|1:3,1	0:1	0|1:8,3	.:.	.:.	.:.	.:.	.:.	.:.	.:.	.:.	.:.	.:.	.:.	.:.	.:.	.:.	.:.	.:.	.:.	.:.	.:.	.:.	.:.	.:.	.:.	.:.	.:.	.:.	.:.	.:.	.:.	.:.	.:.	.:.	.:.	.:.	.:.	.:.	.:.	.:.	.:.	.:.	.:.	.:.	.:.	.:.	.:.	.:.	.:.	.:.	.:.	.:.	.:.	.:.	.:.	.:.	.:.	.:.	.:.	.:.	.:.	.:.	.:.	.:.	.:.	.:.	.:.	.:.	.:.	.:.	.:.	.:.	.:.	.:.	.:.	.:.	.:.	.:.	.:.	.:.	.:.	.:.	.:.	.:.	.:.	.:.	.:.	.:.	.:.	.:.	.:.	.:.	.:.	.:.	.:.	.:.	.:.	.:.	.:.	.:.	.:.	.:.	.:.	.:.	.:.	.:.	.:.
SGN-U562978	1420	.	T	A	47	UCR;MAF0.80;MS6;CEF	AC=3;AF=0.1;MQ=98.20;BQ=32.18;GC=0|1:3,2;GP=0.40	RG:AC	0|1:3,1	0:1	0|1:16,2	.:.	.:.	.:.	.:.	.:.	.:.	.:.	.:.	.:.	.:.	.:.	.:.	.:.	.:.	.:.	.:.	.:.	.:.	.:.	.:.	.:.	.:.	.:.	.:.	.:.	.:.	.:.	.:.	.:.	.:.	.:.	.:.	.:.	.:.	.:.	.:.	.:.	.:.	.:.	.:.	.:.	.:.	.:.	.:.	.:.	.:.	.:.	.:.	.:.	.:.	.:.	.:.	.:.	.:.	.:.	.:.	.:.	.:.	.:.	.:.	.:.	.:.	.:.	.:.	.:.	.:.	.:.	.:.	.:.	.:.	.:.	.:.	.:.	.:.	.:.	.:.	.:.	.:.	.:.	.:.	.:.	.:.	.:.	.:.	.:.	.:.	.:.	.:.	.:.	.:.	.:.	.:.	.:.	.:.	.:.	.:.	.:.	.:.	.:.	.:.	.:.	.:.	.:.	.:.	.:.
SGN-U562978	1546	.	A	IT	50	UCR;CS60;VKS;MS6;CEF	AC=6;AF=0.4;MQ=78.99;BQ=33.57;GC=0|1:2,2;GP=0.50	RG:AC	0|1:3,1	.:.	0|1:5,5	.:.	.:.	.:.	.:.	.:.	.:.	.:.	.:.	.:.	.:.	.:.	.:.	.:.	.:.	.:.	.:.	.:.	.:.	.:.	.:.	.:.	.:.	.:.	.:.	.:.	.:.	.:.	.:.	.:.	.:.	.:.	.:.	.:.	.:.	.:.	.:.	.:.	.:.	.:.	.:.	.:.	.:.	.:.	.:.	.:.	.:.	.:.	.:.	.:.	.:.	.:.	.:.	.:.	.:.	.:.	.:.	.:.	.:.	.:.	.:.	.:.	.:.	.:.	.:.	.:.	.:.	.:.	.:.	.:.	.:.	.:.	.:.	.:.	.:.	.:.	.:.	.:.	.:.	.:.	.:.	.:.	.:.	.:.	.:.	.:.	.:.	.:.	.:.	.:.	.:.	.:.	.:.	.:.	.:.	.:.	.:.	.:.	.:.	.:.	.:.	.:.	.:.	.:.	.:.	.:.
SGN-U562978	1556	.	C	G	51	UCR;CS60;MAF0.80;MS6;VSM1;CEF	AC=13;AF=0.9;MQ=76.52;BQ=32.92;GC=1|0:2,1;GP=0.33	RG:AC	0|1:2,1	.:.	1:12	.:.	.:.	.:.	.:.	.:.	.:.	.:.	.:.	.:.	.:.	.:.	.:.	.:.	.:.	.:.	.:.	.:.	.:.	.:.	.:.	.:.	.:.	.:.	.:.	.:.	.:.	.:.	.:.	.:.	.:.	.:.	.:.	.:.	.:.	.:.	.:.	.:.	.:.	.:.	.:.	.:.	.:.	.:.	.:.	.:.	.:.	.:.	.:.	.:.	.:.	.:.	.:.	.:.	.:.	.:.	.:.	.:.	.:.	.:.	.:.	.:.	.:.	.:.	.:.	.:.	.:.	.:.	.:.	.:.	.:.	.:.	.:.	.:.	.:.	.:.	.:.	.:.	.:.	.:.	.:.	.:.	.:.	.:.	.:.	.:.	.:.	.:.	.:.	.:.	.:.	.:.	.:.	.:.	.:.	.:.	.:.	.:.	.:.	.:.	.:.	.:.	.:.	.:.	.:.	.:.
SGN-U562980	125	.	G	T	68	MAF0.80;MS6;VSM1;CEF	AC=1;AF=0.5;MQ=163.90;BQ=68.00;GC=0|1:1,1;GP=0.50	RG:AC	0|1:1,1	.:.	.:.	.:.	.:.	.:.	.:.	.:.	.:.	.:.	.:.	.:.	.:.	.:.	.:.	.:.	.:.	.:.	.:.	.:.	.:.	.:.	.:.	.:.	.:.	.:.	.:.	.:.	.:.	.:.	.:.	.:.	.:.	.:.	.:.	.:.	.:.	.:.	.:.	.:.	.:.	.:.	.:.	.:.	.:.	.:.	.:.	.:.	.:.	.:.	.:.	.:.	.:.	.:.	.:.	.:.	.:.	.:.	.:.	.:.	.:.	.:.	.:.	.:.	.:.	.:.	.:.	.:.	.:.	.:.	.:.	.:.	.:.	.:.	.:.	.:.	.:.	.:.	.:.	.:.	.:.	.:.	.:.	.:.	.:.	.:.	.:.	.:.	.:.	.:.	.:.	.:.	.:.	.:.	.:.	.:.	.:.	.:.	.:.	.:.	.:.	.:.	.:.	.:.	.:.	.:.	.:.	.:.
SGN-U562980	1429	.	G	C	50	MS6;VSM2;CEF	AC=9;AF=0.5;MQ=91.78;BQ=31.12;GC=0|1:3,1;GP=0.25	RG:AC	.:.	.:.	0|1:7,9	.:.	0:1	0:2	.:.	.:.	.:.	.:.	.:.	.:.	.:.	.:.	.:.	.:.	.:.	.:.	.:.	.:.	.:.	.:.	.:.	.:.	.:.	.:.	.:.	.:.	.:.	.:.	.:.	.:.	.:.	.:.	.:.	.:.	.:.	.:.	.:.	.:.	.:.	.:.	.:.	.:.	.:.	.:.	.:.	.:.	.:.	.:.	.:.	.:.	.:.	.:.	.:.	.:.	.:.	.:.	.:.	.:.	.:.	.:.	.:.	.:.	.:.	.:.	.:.	.:.	.:.	.:.	.:.	.:.	.:.	.:.	.:.	.:.	.:.	.:.	.:.	.:.	.:.	.:.	.:.	.:.	.:.	.:.	.:.	.:.	.:.	.:.	.:.	.:.	.:.	.:.	.:.	.:.	.:.	.:.	.:.	.:.	.:.	.:.	.:.	.:.	.:.	.:.	.:.	.:.
SGN-U562981	80	.	A	IT	68	VKS;MAF0.80;MS6;VSM1;CEF	AC=1;AF=0.1;MQ=172.37;BQ=49.67;GC=0|1:3,1;GP=0.25	RG:AC	0|1:1,1	0:6	0:2	.:.	.:.	.:.	.:.	.:.	.:.	.:.	.:.	.:.	.:.	.:.	.:.	.:.	.:.	.:.	.:.	.:.	.:.	.:.	.:.	.:.	.:.	.:.	.:.	.:.	.:.	.:.	.:.	.:.	.:.	.:.	.:.	.:.	.:.	.:.	.:.	.:.	.:.	.:.	.:.	.:.	.:.	.:.	.:.	.:.	.:.	.:.	.:.	.:.	.:.	.:.	.:.	.:.	.:.	.:.	.:.	.:.	.:.	.:.	.:.	.:.	.:.	.:.	.:.	.:.	.:.	.:.	.:.	.:.	.:.	.:.	.:.	.:.	.:.	.:.	.:.	.:.	.:.	.:.	.:.	.:.	.:.	.:.	.:.	.:.	.:.	.:.	.:.	.:.	.:.	.:.	.:.	.:.	.:.	.:.	.:.	.:.	.:.	.:.	.:.	.:.	.:.	.:.	.:.	.:.
SGN-U562981	380	.	C	D16	62	UCR;VKS;MAF0.80;MS6;VSM1;CEF	AC=1;AF=0.1;MQ=148.99;BQ=36.11;GC=0|1:4,1;GP=0.20	RG:AC	1:1	0:6	0:5	0:1	.:.	.:.	.:.	.:.	.:.	.:.	.:.	.:.	.:.	.:.	.:.	.:.	.:.	.:.	.:.	.:.	.:.	.:.	0:1	.:.	.:.	.:.	.:.	.:.	.:.	.:.	.:.	.:.	.:.	.:.	.:.	.:.	.:.	.:.	.:.	.:.	.:.	.:.	.:.	.:.	.:.	.:.	.:.	.:.	.:.	.:.	.:.	.:.	.:.	.:.	.:.	.:.	.:.	.:.	.:.	.:.	.:.	.:.	.:.	.:.	.:.	.:.	.:.	.:.	.:.	.:.	.:.	.:.	.:.	.:.	.:.	.:.	.:.	.:.	.:.	.:.	.:.	.:.	.:.	.:.	.:.	.:.	.:.	.:.	.:.	.:.	.:.	.:.	.:.	.:.	.:.	.:.	.:.	.:.	.:.	.:.	.:.	.:.	.:.	.:.	.:.	.:.	.:.	.:.
SGN-U562982	1101	.	C	ITT	49	CS60;VKS;MAF0.80;MS6;VSM1;CEF	AC=2;AF=0.2;MQ=210.04;BQ=41.60;GC=0|1:2,1;GP=0.33	RG:AC	.:.	.:.	0:2	.:.	0|1:4,2	.:.	.:.	.:.	.:.	.:.	.:.	.:.	.:.	.:.	.:.	.:.	.:.	.:.	.:.	.:.	.:.	.:.	.:.	.:.	.:.	.:.	.:.	.:.	.:.	.:.	.:.	.:.	.:.	.:.	.:.	.:.	.:.	.:.	.:.	.:.	.:.	.:.	.:.	.:.	.:.	.:.	.:.	.:.	.:.	.:.	.:.	.:.	.:.	.:.	.:.	.:.	.:.	.:.	.:.	.:.	.:.	.:.	.:.	.:.	.:.	.:.	.:.	.:.	.:.	.:.	.:.	.:.	.:.	.:.	.:.	.:.	.:.	.:.	.:.	.:.	.:.	.:.	.:.	.:.	.:.	.:.	.:.	.:.	.:.	.:.	.:.	.:.	.:.	.:.	.:.	.:.	.:.	.:.	.:.	.:.	.:.	.:.	.:.	.:.	.:.	.:.	.:.	.:.
SGN-U562982	1102	.	T	D1	59	CS60;VKS;MAF0.80;MS6;VSM1;CEF	AC=1;AF=0.2;MQ=199.06;BQ=49.71;GC=0|1:2,1;GP=0.33	RG:AC	.:.	.:.	0:2	.:.	0|1:3,1	.:.	.:.	.:.	.:.	.:.	.:.	.:.	.:.	.:.	.:.	.:.	.:.	.:.	.:.	.:.	.:.	.:.	.:.	.:.	.:.	.:.	.:.	.:.	.:.	.:.	.:.	.:.	.:.	.:.	.:.	.:.	.:.	.:.	.:.	.:.	.:.	.:.	.:.	.:.	.:.	.:.	.:.	.:.	.:.	.:.	.:.	.:.	.:.	.:.	.:.	.:.	.:.	.:.	.:.	.:.	.:.	.:.	.:.	.:.	.:.	.:.	.:.	.:.	.:.	.:.	.:.	.:.	.:.	.:.	.:.	.:.	.:.	.:.	.:.	.:.	.:.	.:.	.:.	.:.	.:.	.:.	.:.	.:.	.:.	.:.	.:.	.:.	.:.	.:.	.:.	.:.	.:.	.:.	.:.	.:.	.:.	.:.	.:.	.:.	.:.	.:.	.:.	.:.
SGN-U562983	265	.	A	ITT	48	VKS;MS6;VSM2;CEF	AC=5;AF=0.4;MQ=37.00;BQ=30.54;GC=0|1:1,1;GP=0.50	RG:AC	.:.	.:.	0|1:7,5	.:.	.:.	.:.	.:.	.:.	.:.	.:.	.:.	.:.	.:.	.:.	.:.	.:.	.:.	.:.	.:.	.:.	.:.	.:.	.:.	.:.	.:.	.:.	.:.	.:.	.:.	.:.	.:.	.:.	.:.	.:.	.:.	.:.	.:.	.:.	.:.	.:.	.:.	.:.	.:.	.:.	.:.	.:.	.:.	.:.	.:.	.:.	.:.	.:.	.:.	.:.	.:.	.:.	.:.	.:.	.:.	.:.	.:.	.:.	.:.	.:.	.:.	.:.	.:.	.:.	.:.	.:.	.:.	.:.	.:.	.:.	.:.	.:.	.:.	.:.	.:.	.:.	.:.	.:.	.:.	.:.	.:.	.:.	.:.	.:.	.:.	.:.	.:.	.:.	.:.	.:.	.:.	.:.	.:.	.:.	.:.	.:.	.:.	.:.	.:.	.:.	.:.	.:.	.:.	.:.
SGN-U562983	514	.	G	A	89	MAF0.80;MS6;CEF	AC=15;AF=0.2;MQ=66.20;BQ=32.79;GC=0|1:3,2;GP=0.40	RG:AC	0:1	1:2	0|1:63,13	.:.	.:.	.:.	.:.	.:.	.:.	.:.	.:.	0:1	.:.	.:.	.:.	.:.	.:.	.:.	.:.	.:.	.:.	.:.	.:.	.:.	.:.	.:.	.:.	.:.	.:.	.:.	.:.	.:.	.:.	.:.	.:.	.:.	.:.	.:.	.:.	.:.	.:.	.:.	.:.	.:.	.:.	.:.	.:.	.:.	.:.	.:.	.:.	.:.	.:.	.:.	.:.	.:.	.:.	.:.	.:.	.:.	.:.	.:.	.:.	.:.	.:.	.:.	.:.	.:.	.:.	.:.	.:.	.:.	.:.	.:.	.:.	.:.	.:.	.:.	.:.	.:.	.:.	.:.	.:.	.:.	.:.	.:.	.:.	.:.	.:.	.:.	.:.	.:.	.:.	.:.	.:.	.:.	.:.	.:.	.:.	.:.	.:.	.:.	.:.	.:.	.:.	.:.	.:.	.:.
SGN-U562984	291	.	G	A	68	MAF0.80;MS6;VSM1;CEF	AC=1;AF=0.0;MQ=111.91;BQ=36.16;GC=0|1:4,1;GP=0.20	RG:AC	0|1:28,1	0:13	0:24	.:.	.:.	.:.	.:.	.:.	.:.	.:.	.:.	0:1	.:.	.:.	.:.	.:.	.:.	.:.	.:.	.:.	.:.	.:.	.:.	.:.	.:.	.:.	.:.	.:.	.:.	.:.	.:.	.:.	.:.	.:.	.:.	.:.	.:.	.:.	.:.	.:.	.:.	.:.	.:.	.:.	.:.	.:.	.:.	.:.	.:.	.:.	.:.	.:.	.:.	.:.	.:.	.:.	.:.	.:.	.:.	.:.	.:.	.:.	.:.	.:.	.:.	.:.	.:.	.:.	.:.	.:.	.:.	.:.	.:.	.:.	.:.	.:.	.:.	.:.	.:.	.:.	.:.	.:.	.:.	.:.	.:.	.:.	.:.	.:.	.:.	.:.	.:.	.:.	.:.	.:.	.:.	.:.	.:.	.:.	.:.	.:.	.:.	.:.	.:.	.:.	.:.	.:.	.:.	.:.
SGN-U562984	547	.	T	C	68	UCR;MAF0.80;MS6;VSM1;CEF	AC=1;AF=0.0;MQ=137.94;BQ=36.96;GC=0|1:2,1;GP=0.33	RG:AC	0|1:26,1	0:9	.:.	.:.	.:.	.:.	.:.	.:.	.:.	.:.	.:.	.:.	.:.	.:.	.:.	.:.	.:.	.:.	.:.	.:.	.:.	.:.	.:.	.:.	.:.	.:.	.:.	.:.	.:.	.:.	.:.	.:.	.:.	.:.	.:.	.:.	.:.	.:.	.:.	.:.	.:.	.:.	.:.	.:.	.:.	.:.	.:.	.:.	.:.	.:.	.:.	.:.	.:.	.:.	.:.	.:.	.:.	.:.	.:.	.:.	.:.	.:.	.:.	.:.	.:.	.:.	.:.	.:.	.:.	.:.	.:.	.:.	.:.	.:.	.:.	.:.	.:.	.:.	.:.	.:.	.:.	.:.	.:.	.:.	.:.	.:.	.:.	.:.	.:.	.:.	.:.	.:.	.:.	.:.	.:.	.:.	.:.	.:.	.:.	.:.	.:.	.:.	.:.	.:.	.:.	.:.	.:.	.:.
SGN-U562984	1080	.	C	T	50	UCR;MS6;VSM2;CEF	AC=13;AF=0.3;MQ=83.61;BQ=31.61;GC=0|1:4,1;GP=0.20	RG:AC	0:3	0:2	0|1:18,13	.:.	.:.	0:6	.:.	.:.	.:.	.:.	.:.	.:.	.:.	.:.	.:.	.:.	.:.	.:.	.:.	.:.	.:.	.:.	.:.	.:.	.:.	.:.	.:.	.:.	.:.	.:.	.:.	.:.	.:.	.:.	.:.	.:.	.:.	.:.	.:.	.:.	.:.	.:.	.:.	.:.	.:.	.:.	.:.	.:.	.:.	.:.	.:.	.:.	.:.	.:.	.:.	.:.	.:.	.:.	.:.	.:.	.:.	.:.	.:.	.:.	.:.	.:.	.:.	.:.	.:.	.:.	.:.	.:.	.:.	.:.	.:.	.:.	.:.	.:.	.:.	.:.	.:.	.:.	.:.	.:.	.:.	.:.	.:.	.:.	.:.	.:.	.:.	.:.	.:.	.:.	.:.	.:.	.:.	.:.	.:.	.:.	.:.	.:.	.:.	.:.	.:.	.:.	.:.	.:.
SGN-U562985	478	.	G	C	62	MAF0.80;MS6;VSM1	AC=1;AF=0.0;MQ=217.58;BQ=25.90;GC=0|1:3,1;GP=0.25;EZ=PvuII	RG:AC	0|1:29,1	0:1	0:5	.:.	.:.	.:.	.:.	.:.	.:.	.:.	.:.	.:.	.:.	.:.	.:.	.:.	.:.	.:.	.:.	.:.	.:.	.:.	.:.	.:.	.:.	.:.	.:.	.:.	.:.	.:.	.:.	.:.	.:.	.:.	.:.	.:.	.:.	.:.	.:.	.:.	.:.	.:.	.:.	.:.	.:.	.:.	.:.	.:.	.:.	.:.	.:.	.:.	.:.	.:.	.:.	.:.	.:.	.:.	.:.	.:.	.:.	.:.	.:.	.:.	.:.	.:.	.:.	.:.	.:.	.:.	.:.	.:.	.:.	.:.	.:.	.:.	.:.	.:.	.:.	.:.	.:.	.:.	.:.	.:.	.:.	.:.	.:.	.:.	.:.	.:.	.:.	.:.	.:.	.:.	.:.	.:.	.:.	.:.	.:.	.:.	.:.	.:.	.:.	.:.	.:.	.:.	.:.	.:.
SGN-U562986	106	.	C	T	64	CS60;MAF0.80;MS6;VSM1;CEF	AC=2;AF=0.5;MQ=194.57;BQ=42.44;GC=0|1:2,1;GP=0.33	RG:AC	0|1:1,2	0:1	.:.	.:.	.:.	.:.	.:.	.:.	.:.	.:.	.:.	.:.	.:.	.:.	.:.	.:.	.:.	.:.	.:.	.:.	.:.	.:.	.:.	.:.	.:.	.:.	.:.	.:.	.:.	.:.	.:.	.:.	.:.	.:.	.:.	.:.	.:.	.:.	.:.	.:.	.:.	.:.	.:.	.:.	.:.	.:.	.:.	.:.	.:.	.:.	.:.	.:.	.:.	.:.	.:.	.:.	.:.	.:.	.:.	.:.	.:.	.:.	.:.	.:.	.:.	.:.	.:.	.:.	.:.	.:.	.:.	.:.	.:.	.:.	.:.	.:.	.:.	.:.	.:.	.:.	.:.	.:.	.:.	.:.	.:.	.:.	.:.	.:.	.:.	.:.	.:.	.:.	.:.	.:.	.:.	.:.	.:.	.:.	.:.	.:.	.:.	.:.	.:.	.:.	.:.	.:.	.:.	.:.
SGN-U562986	109	.	A	C	71	CS60;MAF0.80;MS6;VSM1;CEF	AC=2;AF=0.5;MQ=194.57;BQ=46.53;GC=0|1:2,1;GP=0.33	RG:AC	0|1:1,2	0:1	.:.	.:.	.:.	.:.	.:.	.:.	.:.	.:.	.:.	.:.	.:.	.:.	.:.	.:.	.:.	.:.	.:.	.:.	.:.	.:.	.:.	.:.	.:.	.:.	.:.	.:.	.:.	.:.	.:.	.:.	.:.	.:.	.:.	.:.	.:.	.:.	.:.	.:.	.:.	.:.	.:.	.:.	.:.	.:.	.:.	.:.	.:.	.:.	.:.	.:.	.:.	.:.	.:.	.:.	.:.	.:.	.:.	.:.	.:.	.:.	.:.	.:.	.:.	.:.	.:.	.:.	.:.	.:.	.:.	.:.	.:.	.:.	.:.	.:.	.:.	.:.	.:.	.:.	.:.	.:.	.:.	.:.	.:.	.:.	.:.	.:.	.:.	.:.	.:.	.:.	.:.	.:.	.:.	.:.	.:.	.:.	.:.	.:.	.:.	.:.	.:.	.:.	.:.	.:.	.:.	.:.
SGN-U562986	110	.	T	C	71	CS60;MAF0.80;MS6;VSM1;CEF	AC=2;AF=0.5;MQ=194.57;BQ=46.53;GC=0|1:2,1;GP=0.33	RG:AC	0|1:1,2	0:1	.:.	.:.	.:.	.:.	.:.	.:.	.:.	.:.	.:.	.:.	.:.	.:.	.:.	.:.	.:.	.:.	.:.	.:.	.:.	.:.	.:.	.:.	.:.	.:.	.:.	.:.	.:.	.:.	.:.	.:.	.:.	.:.	.:.	.:.	.:.	.:.	.:.	.:.	.:.	.:.	.:.	.:.	.:.	.:.	.:.	.:.	.:.	.:.	.:.	.:.	.:.	.:.	.:.	.:.	.:.	.:.	.:.	.:.	.:.	.:.	.:.	.:.	.:.	.:.	.:.	.:.	.:.	.:.	.:.	.:.	.:.	.:.	.:.	.:.	.:.	.:.	.:.	.:.	.:.	.:.	.:.	.:.	.:.	.:.	.:.	.:.	.:.	.:.	.:.	.:.	.:.	.:.	.:.	.:.	.:.	.:.	.:.	.:.	.:.	.:.	.:.	.:.	.:.	.:.	.:.	.:.
SGN-U562991	170	.	A	G	48	MS6;VSM2;CEF	AC=3;AF=0.3;MQ=139.59;BQ=31.99;GC=0|1:3,1;GP=0.25	RG:AC	0:1	.:.	0|1:3,3	.:.	.:.	0:2	.:.	.:.	.:.	.:.	.:.	.:.	.:.	.:.	.:.	.:.	.:.	.:.	.:.	.:.	.:.	.:.	.:.	.:.	.:.	.:.	.:.	.:.	.:.	.:.	.:.	.:.	.:.	.:.	.:.	.:.	.:.	.:.	.:.	.:.	.:.	.:.	.:.	.:.	.:.	.:.	.:.	.:.	.:.	.:.	.:.	.:.	.:.	.:.	.:.	.:.	.:.	.:.	.:.	.:.	.:.	.:.	.:.	.:.	.:.	.:.	.:.	.:.	.:.	.:.	.:.	.:.	.:.	.:.	.:.	.:.	.:.	.:.	.:.	.:.	.:.	.:.	.:.	.:.	.:.	.:.	.:.	.:.	.:.	.:.	.:.	.:.	.:.	.:.	.:.	.:.	.:.	.:.	.:.	.:.	.:.	.:.	.:.	.:.	.:.	.:.	.:.	.:.
SGN-U562991	257	.	A	IT	49	VKS;MS6;VSM2;CEF	AC=4;AF=0.3;MQ=117.95;BQ=32.03;GC=0|1:3,1;GP=0.25	RG:AC	0:1	.:.	0|1:6,4	.:.	.:.	0:2	.:.	.:.	.:.	.:.	.:.	.:.	.:.	.:.	.:.	.:.	.:.	.:.	.:.	.:.	.:.	.:.	.:.	.:.	.:.	.:.	.:.	.:.	.:.	.:.	.:.	.:.	.:.	.:.	.:.	.:.	.:.	.:.	.:.	.:.	.:.	.:.	.:.	.:.	.:.	.:.	.:.	.:.	.:.	.:.	.:.	.:.	.:.	.:.	.:.	.:.	.:.	.:.	.:.	.:.	.:.	.:.	.:.	.:.	.:.	.:.	.:.	.:.	.:.	.:.	.:.	.:.	.:.	.:.	.:.	.:.	.:.	.:.	.:.	.:.	.:.	.:.	.:.	.:.	.:.	.:.	.:.	.:.	.:.	.:.	.:.	.:.	.:.	.:.	.:.	.:.	.:.	.:.	.:.	.:.	.:.	.:.	.:.	.:.	.:.	.:.	.:.	.:.
SGN-U562991	362	.	G	A	50	MS6;VSM2;CEF	AC=6;AF=0.4;MQ=93.56;BQ=29.46;GC=0|1:3,1;GP=0.25	RG:AC	0:1	.:.	0|1:7,6	.:.	.:.	0:1	.:.	.:.	.:.	.:.	.:.	.:.	.:.	.:.	.:.	.:.	.:.	.:.	.:.	.:.	.:.	.:.	.:.	.:.	.:.	.:.	.:.	.:.	.:.	.:.	.:.	.:.	.:.	.:.	.:.	.:.	.:.	.:.	.:.	.:.	.:.	.:.	.:.	.:.	.:.	.:.	.:.	.:.	.:.	.:.	.:.	.:.	.:.	.:.	.:.	.:.	.:.	.:.	.:.	.:.	.:.	.:.	.:.	.:.	.:.	.:.	.:.	.:.	.:.	.:.	.:.	.:.	.:.	.:.	.:.	.:.	.:.	.:.	.:.	.:.	.:.	.:.	.:.	.:.	.:.	.:.	.:.	.:.	.:.	.:.	.:.	.:.	.:.	.:.	.:.	.:.	.:.	.:.	.:.	.:.	.:.	.:.	.:.	.:.	.:.	.:.	.:.	.:.
SGN-U562999	849	.	C	T	45	MAF0.80;MS6;VSM2;VSM1;CEF	AC=3;AF=0.8;MQ=129.04;BQ=42.38;GC=0|1:1,1;GP=0.50	RG:AC	0:1	.:.	1:3	.:.	.:.	.:.	.:.	.:.	.:.	.:.	.:.	.:.	.:.	.:.	.:.	.:.	.:.	.:.	.:.	.:.	.:.	.:.	.:.	.:.	.:.	.:.	.:.	.:.	.:.	.:.	.:.	.:.	.:.	.:.	.:.	.:.	.:.	.:.	.:.	.:.	.:.	.:.	.:.	.:.	.:.	.:.	.:.	.:.	.:.	.:.	.:.	.:.	.:.	.:.	.:.	.:.	.:.	.:.	.:.	.:.	.:.	.:.	.:.	.:.	.:.	.:.	.:.	.:.	.:.	.:.	.:.	.:.	.:.	.:.	.:.	.:.	.:.	.:.	.:.	.:.	.:.	.:.	.:.	.:.	.:.	.:.	.:.	.:.	.:.	.:.	.:.	.:.	.:.	.:.	.:.	.:.	.:.	.:.	.:.	.:.	.:.	.:.	.:.	.:.	.:.	.:.	.:.	.:.
SGN-U562999	947	.	G	A	68	MAF0.80;MS6;VSM1;CEF	AC=1;AF=0.1;MQ=109.12;BQ=36.72;GC=0|1:2,1;GP=0.33	RG:AC	0|1:1,1	.:.	0:9	.:.	.:.	.:.	.:.	.:.	.:.	.:.	.:.	.:.	.:.	.:.	.:.	.:.	.:.	.:.	.:.	.:.	.:.	.:.	.:.	.:.	.:.	.:.	.:.	.:.	.:.	.:.	.:.	.:.	.:.	.:.	.:.	.:.	.:.	.:.	.:.	.:.	.:.	.:.	.:.	.:.	.:.	.:.	.:.	.:.	.:.	.:.	.:.	.:.	.:.	.:.	.:.	.:.	.:.	.:.	.:.	.:.	.:.	.:.	.:.	.:.	.:.	.:.	.:.	.:.	.:.	.:.	.:.	.:.	.:.	.:.	.:.	.:.	.:.	.:.	.:.	.:.	.:.	.:.	.:.	.:.	.:.	.:.	.:.	.:.	.:.	.:.	.:.	.:.	.:.	.:.	.:.	.:.	.:.	.:.	.:.	.:.	.:.	.:.	.:.	.:.	.:.	.:.	.:.	.:.
SGN-U562999	1116	.	G	A	50	MS6;VSM2;CEF	AC=5;AF=0.4;MQ=101.42;BQ=35.87;GC=0|1:2,1;GP=0.33	RG:AC	0:2	.:.	0|1:6,5	.:.	.:.	.:.	.:.	.:.	.:.	.:.	.:.	.:.	.:.	.:.	.:.	.:.	.:.	.:.	.:.	.:.	.:.	.:.	.:.	.:.	.:.	.:.	.:.	.:.	.:.	.:.	.:.	.:.	.:.	.:.	.:.	.:.	.:.	.:.	.:.	.:.	.:.	.:.	.:.	.:.	.:.	.:.	.:.	.:.	.:.	.:.	.:.	.:.	.:.	.:.	.:.	.:.	.:.	.:.	.:.	.:.	.:.	.:.	.:.	.:.	.:.	.:.	.:.	.:.	.:.	.:.	.:.	.:.	.:.	.:.	.:.	.:.	.:.	.:.	.:.	.:.	.:.	.:.	.:.	.:.	.:.	.:.	.:.	.:.	.:.	.:.	.:.	.:.	.:.	.:.	.:.	.:.	.:.	.:.	.:.	.:.	.:.	.:.	.:.	.:.	.:.	.:.	.:.	.:.
SGN-U563008	1429	.	T	C	49	CS60;MAF0.80;MS6;VSM2;CEF	AC=3;AF=0.1;MQ=89.44;BQ=35.23;GC=0|1:3,1;GP=0.25	RG:AC	0:2	0:2	0|1:19,3	.:.	.:.	.:.	.:.	.:.	.:.	.:.	.:.	.:.	.:.	.:.	.:.	.:.	.:.	.:.	.:.	.:.	.:.	.:.	.:.	.:.	.:.	.:.	.:.	.:.	.:.	.:.	.:.	.:.	.:.	.:.	.:.	.:.	.:.	.:.	.:.	.:.	.:.	.:.	.:.	.:.	.:.	.:.	.:.	.:.	.:.	.:.	.:.	.:.	.:.	.:.	.:.	.:.	.:.	.:.	.:.	.:.	.:.	.:.	.:.	.:.	.:.	.:.	.:.	.:.	.:.	.:.	.:.	.:.	.:.	.:.	.:.	.:.	.:.	.:.	.:.	.:.	.:.	.:.	.:.	.:.	.:.	.:.	.:.	.:.	.:.	.:.	.:.	.:.	.:.	.:.	.:.	.:.	.:.	.:.	.:.	.:.	.:.	.:.	.:.	.:.	.:.	.:.	.:.	.:.
SGN-U563008	1432	.	T	G	48	CS60;MAF0.80;MS6;VSM2;CEF	AC=3;AF=0.1;MQ=86.75;BQ=33.99;GC=0|1:3,1;GP=0.25	RG:AC	0:2	0:2	0|1:21,3	.:.	.:.	.:.	.:.	.:.	.:.	.:.	.:.	.:.	.:.	.:.	.:.	.:.	.:.	.:.	.:.	.:.	.:.	.:.	.:.	.:.	.:.	.:.	.:.	.:.	.:.	.:.	.:.	.:.	.:.	.:.	.:.	.:.	.:.	.:.	.:.	.:.	.:.	.:.	.:.	.:.	.:.	.:.	.:.	.:.	.:.	.:.	.:.	.:.	.:.	.:.	.:.	.:.	.:.	.:.	.:.	.:.	.:.	.:.	.:.	.:.	.:.	.:.	.:.	.:.	.:.	.:.	.:.	.:.	.:.	.:.	.:.	.:.	.:.	.:.	.:.	.:.	.:.	.:.	.:.	.:.	.:.	.:.	.:.	.:.	.:.	.:.	.:.	.:.	.:.	.:.	.:.	.:.	.:.	.:.	.:.	.:.	.:.	.:.	.:.	.:.	.:.	.:.	.:.	.:.
SGN-U563008	1651	.	G	A	48	UCR;MAF0.80;MS6;VSM2;CEF	AC=3;AF=0.1;MQ=85.96;BQ=32.02;GC=0|1:4,1;GP=0.20	RG:AC	0:1	0:2	0|1:35,3	.:.	0:2	.:.	.:.	.:.	.:.	.:.	.:.	.:.	.:.	.:.	.:.	.:.	.:.	.:.	.:.	.:.	.:.	.:.	.:.	.:.	.:.	.:.	.:.	.:.	.:.	.:.	.:.	.:.	.:.	.:.	.:.	.:.	.:.	.:.	.:.	.:.	.:.	.:.	.:.	.:.	.:.	.:.	.:.	.:.	.:.	.:.	.:.	.:.	.:.	.:.	.:.	.:.	.:.	.:.	.:.	.:.	.:.	.:.	.:.	.:.	.:.	.:.	.:.	.:.	.:.	.:.	.:.	.:.	.:.	.:.	.:.	.:.	.:.	.:.	.:.	.:.	.:.	.:.	.:.	.:.	.:.	.:.	.:.	.:.	.:.	.:.	.:.	.:.	.:.	.:.	.:.	.:.	.:.	.:.	.:.	.:.	.:.	.:.	.:.	.:.	.:.	.:.	.:.	.:.
SGN-U563008	1752	.	A	G	80	MAF0.80;MS6;VSM1;CEF	AC=3;AF=0.1;MQ=73.63;BQ=30.09;GC=0|1:2,2;GP=0.50	RG:AC	0:1	1:1	0:47	.:.	1:2	.:.	.:.	.:.	.:.	.:.	.:.	.:.	.:.	.:.	.:.	.:.	.:.	.:.	.:.	.:.	.:.	.:.	.:.	.:.	.:.	.:.	.:.	.:.	.:.	.:.	.:.	.:.	.:.	.:.	.:.	.:.	.:.	.:.	.:.	.:.	.:.	.:.	.:.	.:.	.:.	.:.	.:.	.:.	.:.	.:.	.:.	.:.	.:.	.:.	.:.	.:.	.:.	.:.	.:.	.:.	.:.	.:.	.:.	.:.	.:.	.:.	.:.	.:.	.:.	.:.	.:.	.:.	.:.	.:.	.:.	.:.	.:.	.:.	.:.	.:.	.:.	.:.	.:.	.:.	.:.	.:.	.:.	.:.	.:.	.:.	.:.	.:.	.:.	.:.	.:.	.:.	.:.	.:.	.:.	.:.	.:.	.:.	.:.	.:.	.:.	.:.	.:.	.:.
SGN-U563008	2090	.	A	ITG	49	CL30;VKS;MS6;VSM2;CEF	AC=5;AF=0.3;MQ=68.55;BQ=31.61;GC=0|1:2,1;GP=0.33	RG:AC	.:.	.:.	0|1:10,5	.:.	0:1	.:.	.:.	.:.	.:.	.:.	.:.	.:.	.:.	.:.	.:.	.:.	.:.	.:.	.:.	.:.	.:.	.:.	.:.	.:.	.:.	.:.	.:.	.:.	.:.	.:.	.:.	.:.	.:.	.:.	.:.	.:.	.:.	.:.	.:.	.:.	.:.	.:.	.:.	.:.	.:.	.:.	.:.	.:.	.:.	.:.	.:.	.:.	.:.	.:.	.:.	.:.	.:.	.:.	.:.	.:.	.:.	.:.	.:.	.:.	.:.	.:.	.:.	.:.	.:.	.:.	.:.	.:.	.:.	.:.	.:.	.:.	.:.	.:.	.:.	.:.	.:.	.:.	.:.	.:.	.:.	.:.	.:.	.:.	.:.	.:.	.:.	.:.	.:.	.:.	.:.	.:.	.:.	.:.	.:.	.:.	.:.	.:.	.:.	.:.	.:.	.:.	.:.	.:.
SGN-U563018	540	.	A	G	49	UCR;MAF0.80;MS6;VSM2;CEF	AC=4;AF=0.0;MQ=60.45;BQ=30.72;GC=0|1:4,1;GP=0.20	RG:AC	0:2	0:1	0|1:99,4	0:1	.:.	.:.	.:.	.:.	.:.	.:.	.:.	.:.	.:.	.:.	.:.	.:.	.:.	.:.	.:.	.:.	.:.	.:.	.:.	.:.	.:.	.:.	.:.	.:.	.:.	.:.	.:.	.:.	.:.	.:.	.:.	.:.	.:.	.:.	.:.	.:.	.:.	.:.	.:.	.:.	.:.	.:.	.:.	.:.	.:.	.:.	.:.	.:.	.:.	.:.	.:.	.:.	.:.	.:.	.:.	.:.	.:.	.:.	.:.	.:.	.:.	.:.	.:.	.:.	.:.	.:.	.:.	.:.	.:.	.:.	.:.	.:.	.:.	.:.	.:.	.:.	.:.	.:.	.:.	.:.	.:.	.:.	.:.	.:.	.:.	.:.	.:.	.:.	.:.	.:.	.:.	.:.	.:.	.:.	.:.	.:.	.:.	.:.	.:.	.:.	.:.	.:.	.:.	.:.
SGN-U563019	237	.	C	A	51	CS60;MS6;CEF	AC=18;AF=0.2;MQ=58.97;BQ=31.75;GC=0|1:2,2;GP=0.50	RG:AC	1:1	.:.	0|1:59,17	.:.	.:.	0:3	.:.	.:.	.:.	.:.	.:.	.:.	.:.	.:.	.:.	.:.	.:.	.:.	.:.	.:.	.:.	.:.	.:.	.:.	.:.	.:.	.:.	.:.	.:.	.:.	.:.	.:.	.:.	.:.	.:.	.:.	.:.	.:.	.:.	.:.	.:.	.:.	.:.	.:.	.:.	.:.	.:.	.:.	.:.	.:.	.:.	.:.	.:.	.:.	.:.	.:.	.:.	.:.	.:.	.:.	.:.	.:.	.:.	.:.	.:.	.:.	.:.	.:.	.:.	.:.	.:.	.:.	.:.	.:.	.:.	.:.	.:.	.:.	.:.	.:.	.:.	.:.	.:.	.:.	.:.	.:.	.:.	.:.	.:.	.:.	.:.	.:.	.:.	.:.	.:.	.:.	.:.	.:.	.:.	.:.	.:.	.:.	.:.	.:.	.:.	.:.	.:.	.:.
SGN-U563019	283	.	A	C	52	CS60;MAF0.80;MS6;CEF	AC=58;AF=0.8;MQ=59.90;BQ=31.20;GC=0|1:2,2;GP=0.50	RG:AC	0:1	.:.	0|1:11,55	.:.	.:.	1:3	.:.	.:.	.:.	.:.	.:.	.:.	.:.	.:.	.:.	.:.	.:.	.:.	.:.	.:.	.:.	.:.	.:.	.:.	.:.	.:.	.:.	.:.	.:.	.:.	.:.	.:.	.:.	.:.	.:.	.:.	.:.	.:.	.:.	.:.	.:.	.:.	.:.	.:.	.:.	.:.	.:.	.:.	.:.	.:.	.:.	.:.	.:.	.:.	.:.	.:.	.:.	.:.	.:.	.:.	.:.	.:.	.:.	.:.	.:.	.:.	.:.	.:.	.:.	.:.	.:.	.:.	.:.	.:.	.:.	.:.	.:.	.:.	.:.	.:.	.:.	.:.	.:.	.:.	.:.	.:.	.:.	.:.	.:.	.:.	.:.	.:.	.:.	.:.	.:.	.:.	.:.	.:.	.:.	.:.	.:.	.:.	.:.	.:.	.:.	.:.	.:.	.:.
SGN-U563019	309	.	T	C	51	CS60;MAF0.80;MS6;CEF	AC=44;AF=0.8;MQ=66.43;BQ=31.18;GC=0|1:2,2;GP=0.50	RG:AC	0:1	.:.	0|1:7,41	.:.	.:.	1:3	.:.	.:.	.:.	.:.	.:.	.:.	.:.	.:.	.:.	.:.	.:.	.:.	.:.	.:.	.:.	.:.	.:.	.:.	.:.	.:.	.:.	.:.	.:.	.:.	.:.	.:.	.:.	.:.	.:.	.:.	.:.	.:.	.:.	.:.	.:.	.:.	.:.	.:.	.:.	.:.	.:.	.:.	.:.	.:.	.:.	.:.	.:.	.:.	.:.	.:.	.:.	.:.	.:.	.:.	.:.	.:.	.:.	.:.	.:.	.:.	.:.	.:.	.:.	.:.	.:.	.:.	.:.	.:.	.:.	.:.	.:.	.:.	.:.	.:.	.:.	.:.	.:.	.:.	.:.	.:.	.:.	.:.	.:.	.:.	.:.	.:.	.:.	.:.	.:.	.:.	.:.	.:.	.:.	.:.	.:.	.:.	.:.	.:.	.:.	.:.	.:.	.:.
SGN-U563019	805	.	G	A	51	MS6;VSM2;CEF	AC=11;AF=0.6;MQ=64.64;BQ=31.39;GC=0|1:2,1;GP=0.33	RG:AC	0:1	.:.	0|1:7,11	.:.	.:.	.:.	.:.	.:.	.:.	.:.	.:.	.:.	.:.	.:.	.:.	.:.	.:.	.:.	.:.	.:.	.:.	.:.	.:.	.:.	.:.	.:.	.:.	.:.	.:.	.:.	.:.	.:.	.:.	.:.	.:.	.:.	.:.	.:.	.:.	.:.	.:.	.:.	.:.	.:.	.:.	.:.	.:.	.:.	.:.	.:.	.:.	.:.	.:.	.:.	.:.	.:.	.:.	.:.	.:.	.:.	.:.	.:.	.:.	.:.	.:.	.:.	.:.	.:.	.:.	.:.	.:.	.:.	.:.	.:.	.:.	.:.	.:.	.:.	.:.	.:.	.:.	.:.	.:.	.:.	.:.	.:.	.:.	.:.	.:.	.:.	.:.	.:.	.:.	.:.	.:.	.:.	.:.	.:.	.:.	.:.	.:.	.:.	.:.	.:.	.:.	.:.	.:.	.:.
SGN-U563020	74	.	C	G	50	UCR;CS60;MAF0.80;MS6;VSM2;CEF	AC=5;AF=0.1;MQ=60.96;BQ=31.56;GC=0|1:5,1;GP=0.17	RG:AC	0:16	0:5	0|1:67,5	0:1	.:.	.:.	.:.	.:.	0:1	.:.	.:.	.:.	.:.	.:.	.:.	.:.	.:.	.:.	.:.	.:.	.:.	.:.	.:.	.:.	.:.	.:.	.:.	.:.	.:.	.:.	.:.	.:.	.:.	.:.	.:.	.:.	.:.	.:.	.:.	.:.	.:.	.:.	.:.	.:.	.:.	.:.	.:.	.:.	.:.	.:.	.:.	.:.	.:.	.:.	.:.	.:.	.:.	.:.	.:.	.:.	.:.	.:.	.:.	.:.	.:.	.:.	.:.	.:.	.:.	.:.	.:.	.:.	.:.	.:.	.:.	.:.	.:.	.:.	.:.	.:.	.:.	.:.	.:.	.:.	.:.	.:.	.:.	.:.	.:.	.:.	.:.	.:.	.:.	.:.	.:.	.:.	.:.	.:.	.:.	.:.	.:.	.:.	.:.	.:.	.:.	.:.	.:.	.:.
SGN-U563020	75	.	A	C	49	UCR;CS60;MAF0.80;MS6;VSM2;CEF	AC=7;AF=0.1;MQ=61.16;BQ=31.51;GC=0|1:5,1;GP=0.17	RG:AC	0:16	0:5	0|1:64,7	0:1	.:.	.:.	.:.	.:.	0:1	.:.	.:.	.:.	.:.	.:.	.:.	.:.	.:.	.:.	.:.	.:.	.:.	.:.	.:.	.:.	.:.	.:.	.:.	.:.	.:.	.:.	.:.	.:.	.:.	.:.	.:.	.:.	.:.	.:.	.:.	.:.	.:.	.:.	.:.	.:.	.:.	.:.	.:.	.:.	.:.	.:.	.:.	.:.	.:.	.:.	.:.	.:.	.:.	.:.	.:.	.:.	.:.	.:.	.:.	.:.	.:.	.:.	.:.	.:.	.:.	.:.	.:.	.:.	.:.	.:.	.:.	.:.	.:.	.:.	.:.	.:.	.:.	.:.	.:.	.:.	.:.	.:.	.:.	.:.	.:.	.:.	.:.	.:.	.:.	.:.	.:.	.:.	.:.	.:.	.:.	.:.	.:.	.:.	.:.	.:.	.:.	.:.	.:.	.:.
SGN-U563020	76	.	G	IAGCA,A	119	UCR;CS60;VKS;MAF0.80;MS6;CEF	AC=8,10;AF=0.1,0.1;MQ=64.95;BQ=31.40;GC=0|1|2:5,2,1;GP=0.38	RG:AC	0|1:16,7	0|1:5,1	0|2:65,10	0:1	.:.	.:.	.:.	.:.	0:1	.:.	.:.	.:.	.:.	.:.	.:.	.:.	.:.	.:.	.:.	.:.	.:.	.:.	.:.	.:.	.:.	.:.	.:.	.:.	.:.	.:.	.:.	.:.	.:.	.:.	.:.	.:.	.:.	.:.	.:.	.:.	.:.	.:.	.:.	.:.	.:.	.:.	.:.	.:.	.:.	.:.	.:.	.:.	.:.	.:.	.:.	.:.	.:.	.:.	.:.	.:.	.:.	.:.	.:.	.:.	.:.	.:.	.:.	.:.	.:.	.:.	.:.	.:.	.:.	.:.	.:.	.:.	.:.	.:.	.:.	.:.	.:.	.:.	.:.	.:.	.:.	.:.	.:.	.:.	.:.	.:.	.:.	.:.	.:.	.:.	.:.	.:.	.:.	.:.	.:.	.:.	.:.	.:.	.:.	.:.	.:.	.:.	.:.	.:.
SGN-U563020	184	.	T	C	48	CS60;MAF0.80;VSM2;CEF	AC=3;AF=0.0;MQ=64.45;BQ=37.12;GC=0|1:7,1;GP=0.12	RG:AC	0:21	0:5	0|1:67,3	0:1	0:2	.:.	.:.	.:.	0:1	.:.	.:.	.:.	.:.	.:.	.:.	.:.	.:.	.:.	.:.	.:.	.:.	.:.	.:.	0:2	.:.	.:.	.:.	.:.	.:.	.:.	.:.	.:.	.:.	.:.	.:.	.:.	.:.	.:.	.:.	.:.	.:.	.:.	.:.	.:.	.:.	.:.	.:.	.:.	.:.	.:.	.:.	.:.	.:.	.:.	.:.	.:.	.:.	.:.	.:.	.:.	.:.	.:.	.:.	.:.	.:.	.:.	.:.	.:.	.:.	.:.	.:.	.:.	.:.	.:.	.:.	.:.	.:.	.:.	.:.	.:.	.:.	.:.	.:.	.:.	.:.	.:.	.:.	.:.	.:.	.:.	.:.	.:.	.:.	.:.	.:.	.:.	.:.	.:.	.:.	.:.	.:.	.:.	.:.	.:.	.:.	.:.	.:.	.:.
SGN-U563020	201	.	C	T	67	UCR;CS60;MAF0.80;VSM1;CEF	AC=2;AF=0.0;MQ=75.42;BQ=39.33;GC=0|1:7,1;GP=0.12	RG:AC	0|1:19,2	0:5	0:31	0:1	0:2	.:.	.:.	.:.	0:1	.:.	.:.	.:.	.:.	.:.	.:.	.:.	.:.	.:.	.:.	.:.	.:.	.:.	.:.	0:2	.:.	.:.	.:.	.:.	.:.	.:.	.:.	.:.	.:.	.:.	.:.	.:.	.:.	.:.	.:.	.:.	.:.	.:.	.:.	.:.	.:.	.:.	.:.	.:.	.:.	.:.	.:.	.:.	.:.	.:.	.:.	.:.	.:.	.:.	.:.	.:.	.:.	.:.	.:.	.:.	.:.	.:.	.:.	.:.	.:.	.:.	.:.	.:.	.:.	.:.	.:.	.:.	.:.	.:.	.:.	.:.	.:.	.:.	.:.	.:.	.:.	.:.	.:.	.:.	.:.	.:.	.:.	.:.	.:.	.:.	.:.	.:.	.:.	.:.	.:.	.:.	.:.	.:.	.:.	.:.	.:.	.:.	.:.	.:.
SGN-U563022	311	.	T	IA	76	CS60;VKS;MAF0.80;CEF	AC=2;AF=0.1;MQ=174.61;BQ=37.33;GC=0|1:6,2;GP=0.25	RG:AC	0:17	0|1:10,1	0|1:7,1	0:1	.:.	.:.	.:.	.:.	.:.	.:.	.:.	0:1	.:.	.:.	.:.	.:.	.:.	.:.	.:.	.:.	.:.	.:.	.:.	.:.	0:1	.:.	.:.	.:.	.:.	.:.	.:.	.:.	.:.	.:.	.:.	.:.	.:.	.:.	.:.	.:.	.:.	.:.	.:.	.:.	.:.	.:.	.:.	.:.	.:.	.:.	.:.	.:.	.:.	.:.	.:.	.:.	.:.	.:.	.:.	.:.	.:.	.:.	.:.	.:.	.:.	.:.	.:.	.:.	.:.	.:.	.:.	.:.	.:.	.:.	.:.	.:.	.:.	.:.	.:.	.:.	.:.	.:.	.:.	.:.	.:.	.:.	.:.	.:.	.:.	.:.	.:.	.:.	.:.	.:.	.:.	.:.	.:.	.:.	.:.	.:.	.:.	.:.	.:.	.:.	.:.	.:.	.:.	.:.
SGN-U563022	332	.	G	A	46	CS60;MAF0.80;VSM1;CEF	AC=3;AF=0.1;MQ=177.02;BQ=36.34;GC=0|1:6,1;GP=0.14	RG:AC	0|1:12,3	0:10	0:5	0:1	.:.	.:.	.:.	.:.	.:.	.:.	.:.	0:1	.:.	.:.	.:.	.:.	.:.	.:.	.:.	.:.	.:.	.:.	.:.	.:.	0:1	.:.	.:.	.:.	.:.	.:.	.:.	.:.	.:.	.:.	.:.	.:.	.:.	.:.	.:.	.:.	.:.	.:.	.:.	.:.	.:.	.:.	.:.	.:.	.:.	.:.	.:.	.:.	.:.	.:.	.:.	.:.	.:.	.:.	.:.	.:.	.:.	.:.	.:.	.:.	.:.	.:.	.:.	.:.	.:.	.:.	.:.	.:.	.:.	.:.	.:.	.:.	.:.	.:.	.:.	.:.	.:.	.:.	.:.	.:.	.:.	.:.	.:.	.:.	.:.	.:.	.:.	.:.	.:.	.:.	.:.	.:.	.:.	.:.	.:.	.:.	.:.	.:.	.:.	.:.	.:.	.:.	.:.	.:.
SGN-U563023	1095	.	A	D1	51	VKS;MAF0.80;MS6;VSM2;CEF	AC=96;AF=1.0;MQ=121.40;BQ=30.90;GC=0|1:1,1;GP=0.50	RG:AC	.:.	.:.	0|1:4,96	.:.	.:.	.:.	.:.	.:.	.:.	.:.	.:.	.:.	.:.	.:.	.:.	.:.	.:.	.:.	.:.	.:.	.:.	.:.	.:.	.:.	.:.	.:.	.:.	.:.	.:.	.:.	.:.	.:.	.:.	.:.	.:.	.:.	.:.	.:.	.:.	.:.	.:.	.:.	.:.	.:.	.:.	.:.	.:.	.:.	.:.	.:.	.:.	.:.	.:.	.:.	.:.	.:.	.:.	.:.	.:.	.:.	.:.	.:.	.:.	.:.	.:.	.:.	.:.	.:.	.:.	.:.	.:.	.:.	.:.	.:.	.:.	.:.	.:.	.:.	.:.	.:.	.:.	.:.	.:.	.:.	.:.	.:.	.:.	.:.	.:.	.:.	.:.	.:.	.:.	.:.	.:.	.:.	.:.	.:.	.:.	.:.	.:.	.:.	.:.	.:.	.:.	.:.	.:.	.:.
SGN-U563030	36	.	T	D1	50	CS60;VKS;MAF0.80;MS6;VSM2;CEF	AC=9;AF=0.1;MQ=41.76;BQ=30.34;GC=0|1:2,1;GP=0.33	RG:AC	0:1	.:.	0|1:145,9	.:.	.:.	.:.	.:.	.:.	.:.	.:.	.:.	.:.	.:.	.:.	.:.	.:.	.:.	.:.	.:.	.:.	.:.	.:.	.:.	.:.	.:.	.:.	.:.	.:.	.:.	.:.	.:.	.:.	.:.	.:.	.:.	.:.	.:.	.:.	.:.	.:.	.:.	.:.	.:.	.:.	.:.	.:.	.:.	.:.	.:.	.:.	.:.	.:.	.:.	.:.	.:.	.:.	.:.	.:.	.:.	.:.	.:.	.:.	.:.	.:.	.:.	.:.	.:.	.:.	.:.	.:.	.:.	.:.	.:.	.:.	.:.	.:.	.:.	.:.	.:.	.:.	.:.	.:.	.:.	.:.	.:.	.:.	.:.	.:.	.:.	.:.	.:.	.:.	.:.	.:.	.:.	.:.	.:.	.:.	.:.	.:.	.:.	.:.	.:.	.:.	.:.	.:.	.:.	.:.
SGN-U563030	79	.	A	G	50	UCR;CS60;MAF0.80;MS6;VSM2;CEF	AC=3;AF=0.0;MQ=40.26;BQ=31.70;GC=0|1:3,1;GP=0.25	RG:AC	0:1	.:.	0|1:429,3	.:.	.:.	.:.	.:.	.:.	0:1	.:.	.:.	.:.	.:.	.:.	.:.	.:.	.:.	.:.	.:.	.:.	.:.	.:.	.:.	.:.	.:.	.:.	.:.	.:.	.:.	.:.	.:.	.:.	.:.	.:.	.:.	.:.	.:.	.:.	.:.	.:.	.:.	.:.	.:.	.:.	.:.	.:.	.:.	.:.	.:.	.:.	.:.	.:.	.:.	.:.	.:.	.:.	.:.	.:.	.:.	.:.	.:.	.:.	.:.	.:.	.:.	.:.	.:.	.:.	.:.	.:.	.:.	.:.	.:.	.:.	.:.	.:.	.:.	.:.	.:.	.:.	.:.	.:.	.:.	.:.	.:.	.:.	.:.	.:.	.:.	.:.	.:.	.:.	.:.	.:.	.:.	.:.	.:.	.:.	.:.	.:.	.:.	.:.	.:.	.:.	.:.	.:.	.:.	.:.
SGN-U563030	121	.	T	C	50	CS60;MAF0.80;MS6;VSM2;CEF	AC=3;AF=0.0;MQ=42.46;BQ=32.11;GC=0|1:3,1;GP=0.25	RG:AC	0:1	.:.	0|1:249,3	.:.	.:.	.:.	.:.	.:.	0:1	.:.	.:.	.:.	.:.	.:.	.:.	.:.	.:.	.:.	.:.	.:.	.:.	.:.	.:.	.:.	.:.	.:.	.:.	.:.	.:.	.:.	.:.	.:.	.:.	.:.	.:.	.:.	.:.	.:.	.:.	.:.	.:.	.:.	.:.	.:.	.:.	.:.	.:.	.:.	.:.	.:.	.:.	.:.	.:.	.:.	.:.	.:.	.:.	.:.	.:.	.:.	.:.	.:.	.:.	.:.	.:.	.:.	.:.	.:.	.:.	.:.	.:.	.:.	.:.	.:.	.:.	.:.	.:.	.:.	.:.	.:.	.:.	.:.	.:.	.:.	.:.	.:.	.:.	.:.	.:.	.:.	.:.	.:.	.:.	.:.	.:.	.:.	.:.	.:.	.:.	.:.	.:.	.:.	.:.	.:.	.:.	.:.	.:.	.:.
SGN-U563030	229	.	T	C	50	MAF0.80;MS6;VSM2	AC=3;AF=0.0;MQ=43.85;BQ=31.22;GC=0|1:3,1;GP=0.25;EZ=AluI	RG:AC	0:1	.:.	0|1:194,3	.:.	.:.	.:.	.:.	.:.	0:1	.:.	.:.	.:.	.:.	.:.	.:.	.:.	.:.	.:.	.:.	.:.	.:.	.:.	.:.	.:.	.:.	.:.	.:.	.:.	.:.	.:.	.:.	.:.	.:.	.:.	.:.	.:.	.:.	.:.	.:.	.:.	.:.	.:.	.:.	.:.	.:.	.:.	.:.	.:.	.:.	.:.	.:.	.:.	.:.	.:.	.:.	.:.	.:.	.:.	.:.	.:.	.:.	.:.	.:.	.:.	.:.	.:.	.:.	.:.	.:.	.:.	.:.	.:.	.:.	.:.	.:.	.:.	.:.	.:.	.:.	.:.	.:.	.:.	.:.	.:.	.:.	.:.	.:.	.:.	.:.	.:.	.:.	.:.	.:.	.:.	.:.	.:.	.:.	.:.	.:.	.:.	.:.	.:.	.:.	.:.	.:.	.:.	.:.	.:.
SGN-U563030	307	.	T	C	48	CS60;MAF0.80;MS6;VSM2;CEF	AC=3;AF=0.0;MQ=54.59;BQ=31.62;GC=0|1:3,1;GP=0.25	RG:AC	0:1	.:.	0|1:62,3	.:.	.:.	.:.	.:.	.:.	0:1	.:.	.:.	.:.	.:.	.:.	.:.	.:.	.:.	.:.	.:.	.:.	.:.	.:.	.:.	.:.	.:.	.:.	.:.	.:.	.:.	.:.	.:.	.:.	.:.	.:.	.:.	.:.	.:.	.:.	.:.	.:.	.:.	.:.	.:.	.:.	.:.	.:.	.:.	.:.	.:.	.:.	.:.	.:.	.:.	.:.	.:.	.:.	.:.	.:.	.:.	.:.	.:.	.:.	.:.	.:.	.:.	.:.	.:.	.:.	.:.	.:.	.:.	.:.	.:.	.:.	.:.	.:.	.:.	.:.	.:.	.:.	.:.	.:.	.:.	.:.	.:.	.:.	.:.	.:.	.:.	.:.	.:.	.:.	.:.	.:.	.:.	.:.	.:.	.:.	.:.	.:.	.:.	.:.	.:.	.:.	.:.	.:.	.:.	.:.
SGN-U563030	310	.	G	A	49	CS60;MAF0.80;MS6;VSM2;CEF	AC=3;AF=0.1;MQ=57.53;BQ=31.65;GC=0|1:3,1;GP=0.25	RG:AC	0:1	.:.	0|1:51,3	.:.	.:.	.:.	.:.	.:.	0:1	.:.	.:.	.:.	.:.	.:.	.:.	.:.	.:.	.:.	.:.	.:.	.:.	.:.	.:.	.:.	.:.	.:.	.:.	.:.	.:.	.:.	.:.	.:.	.:.	.:.	.:.	.:.	.:.	.:.	.:.	.:.	.:.	.:.	.:.	.:.	.:.	.:.	.:.	.:.	.:.	.:.	.:.	.:.	.:.	.:.	.:.	.:.	.:.	.:.	.:.	.:.	.:.	.:.	.:.	.:.	.:.	.:.	.:.	.:.	.:.	.:.	.:.	.:.	.:.	.:.	.:.	.:.	.:.	.:.	.:.	.:.	.:.	.:.	.:.	.:.	.:.	.:.	.:.	.:.	.:.	.:.	.:.	.:.	.:.	.:.	.:.	.:.	.:.	.:.	.:.	.:.	.:.	.:.	.:.	.:.	.:.	.:.	.:.	.:.
SGN-U563032	1279	.	C	T	68	MAF0.80;MS6;VSM1;CEF	AC=1;AF=0.1;MQ=168.93;BQ=41.57;GC=0|1:2,1;GP=0.33	RG:AC	0:3	1:1	0:5	.:.	.:.	.:.	.:.	.:.	.:.	.:.	.:.	.:.	.:.	.:.	.:.	.:.	.:.	.:.	.:.	.:.	.:.	.:.	.:.	.:.	.:.	.:.	.:.	.:.	.:.	.:.	.:.	.:.	.:.	.:.	.:.	.:.	.:.	.:.	.:.	.:.	.:.	.:.	.:.	.:.	.:.	.:.	.:.	.:.	.:.	.:.	.:.	.:.	.:.	.:.	.:.	.:.	.:.	.:.	.:.	.:.	.:.	.:.	.:.	.:.	.:.	.:.	.:.	.:.	.:.	.:.	.:.	.:.	.:.	.:.	.:.	.:.	.:.	.:.	.:.	.:.	.:.	.:.	.:.	.:.	.:.	.:.	.:.	.:.	.:.	.:.	.:.	.:.	.:.	.:.	.:.	.:.	.:.	.:.	.:.	.:.	.:.	.:.	.:.	.:.	.:.	.:.	.:.	.:.
SGN-U563037	92	.	T	C	56	MAF0.80;MS6;VSM1;CEF	AC=1;AF=0.2;MQ=68.28;BQ=53.94;GC=0|1:3,1;GP=0.25	RG:AC	0:1	0|1:2,1	.:.	.:.	0:1	.:.	.:.	.:.	.:.	.:.	.:.	.:.	.:.	.:.	.:.	.:.	.:.	.:.	.:.	.:.	.:.	.:.	.:.	.:.	.:.	.:.	.:.	.:.	.:.	.:.	.:.	.:.	.:.	.:.	.:.	.:.	.:.	.:.	.:.	.:.	.:.	.:.	.:.	.:.	.:.	.:.	.:.	.:.	.:.	.:.	.:.	.:.	.:.	.:.	.:.	.:.	.:.	.:.	.:.	.:.	.:.	.:.	.:.	.:.	.:.	.:.	.:.	.:.	.:.	.:.	.:.	.:.	.:.	.:.	.:.	.:.	.:.	.:.	.:.	.:.	.:.	.:.	.:.	.:.	.:.	.:.	.:.	.:.	.:.	.:.	.:.	.:.	.:.	.:.	.:.	.:.	.:.	.:.	.:.	.:.	.:.	.:.	.:.	.:.	.:.	.:.	.:.	.:.
SGN-U563040	118	.	C	T	50	MAF0.80;MS6;VSM2;VSM1;CEF	AC=4;AF=0.6;MQ=152.21;BQ=33.37;GC=0|1:1,1;GP=0.50	RG:AC	.:.	0:3	1:4	.:.	.:.	.:.	.:.	.:.	.:.	.:.	.:.	.:.	.:.	.:.	.:.	.:.	.:.	.:.	.:.	.:.	.:.	.:.	.:.	.:.	.:.	.:.	.:.	.:.	.:.	.:.	.:.	.:.	.:.	.:.	.:.	.:.	.:.	.:.	.:.	.:.	.:.	.:.	.:.	.:.	.:.	.:.	.:.	.:.	.:.	.:.	.:.	.:.	.:.	.:.	.:.	.:.	.:.	.:.	.:.	.:.	.:.	.:.	.:.	.:.	.:.	.:.	.:.	.:.	.:.	.:.	.:.	.:.	.:.	.:.	.:.	.:.	.:.	.:.	.:.	.:.	.:.	.:.	.:.	.:.	.:.	.:.	.:.	.:.	.:.	.:.	.:.	.:.	.:.	.:.	.:.	.:.	.:.	.:.	.:.	.:.	.:.	.:.	.:.	.:.	.:.	.:.	.:.	.:.
SGN-U563040	273	.	G	T	49	MAF0.80;MS6;VSM2;VSM1;CEF	AC=5;AF=0.7;MQ=133.91;BQ=31.64;GC=0|1:1,1;GP=0.50	RG:AC	.:.	0:2	1:5	.:.	.:.	.:.	.:.	.:.	.:.	.:.	.:.	.:.	.:.	.:.	.:.	.:.	.:.	.:.	.:.	.:.	.:.	.:.	.:.	.:.	.:.	.:.	.:.	.:.	.:.	.:.	.:.	.:.	.:.	.:.	.:.	.:.	.:.	.:.	.:.	.:.	.:.	.:.	.:.	.:.	.:.	.:.	.:.	.:.	.:.	.:.	.:.	.:.	.:.	.:.	.:.	.:.	.:.	.:.	.:.	.:.	.:.	.:.	.:.	.:.	.:.	.:.	.:.	.:.	.:.	.:.	.:.	.:.	.:.	.:.	.:.	.:.	.:.	.:.	.:.	.:.	.:.	.:.	.:.	.:.	.:.	.:.	.:.	.:.	.:.	.:.	.:.	.:.	.:.	.:.	.:.	.:.	.:.	.:.	.:.	.:.	.:.	.:.	.:.	.:.	.:.	.:.	.:.	.:.
SGN-U563044	300	.	G	T	52	MAF0.80;MS6;VSM1;CEF	AC=1;AF=0.1;MQ=131.60;BQ=38.59;GC=0|1:4,1;GP=0.20	RG:AC	0|1:3,1	0:1	.:.	0:1	.:.	.:.	.:.	.:.	.:.	.:.	.:.	0:1	.:.	.:.	.:.	.:.	.:.	.:.	.:.	.:.	.:.	.:.	.:.	.:.	.:.	.:.	.:.	.:.	.:.	.:.	.:.	.:.	.:.	.:.	.:.	.:.	.:.	.:.	.:.	.:.	.:.	.:.	.:.	.:.	.:.	.:.	.:.	.:.	.:.	.:.	.:.	.:.	.:.	.:.	.:.	.:.	.:.	.:.	.:.	.:.	.:.	.:.	.:.	.:.	.:.	.:.	.:.	.:.	.:.	.:.	.:.	.:.	.:.	.:.	.:.	.:.	.:.	.:.	.:.	.:.	.:.	.:.	.:.	.:.	.:.	.:.	.:.	.:.	.:.	.:.	.:.	.:.	.:.	.:.	.:.	.:.	.:.	.:.	.:.	.:.	.:.	.:.	.:.	.:.	.:.	.:.	.:.	.:.
SGN-U563047	315	.	G	A	68	UCR;MAF0.80;MS6;VSM1;CEF	AC=1;AF=0.0;MQ=98.70;BQ=31.14;GC=0|1:4,1;GP=0.20	RG:AC	0:8	1:1	0:67	0:1	.:.	.:.	.:.	.:.	.:.	.:.	.:.	.:.	.:.	.:.	.:.	0:1	.:.	.:.	.:.	.:.	.:.	.:.	.:.	.:.	.:.	.:.	.:.	.:.	.:.	.:.	.:.	.:.	.:.	.:.	.:.	.:.	.:.	.:.	.:.	.:.	.:.	.:.	.:.	.:.	.:.	.:.	.:.	.:.	.:.	.:.	.:.	.:.	.:.	.:.	.:.	.:.	.:.	.:.	.:.	.:.	.:.	.:.	.:.	.:.	.:.	.:.	.:.	.:.	.:.	.:.	.:.	.:.	.:.	.:.	.:.	.:.	.:.	.:.	.:.	.:.	.:.	.:.	.:.	.:.	.:.	.:.	.:.	.:.	.:.	.:.	.:.	.:.	.:.	.:.	.:.	.:.	.:.	.:.	.:.	.:.	.:.	.:.	.:.	.:.	.:.	.:.	.:.	.:.
SGN-U563050	1595	.	G	T	50	MS6;VSM2;CEF	AC=4;AF=0.4;MQ=142.02;BQ=28.50;GC=0|1:2,1;GP=0.33	RG:AC	.:.	.:.	0|1:2,4	.:.	.:.	.:.	.:.	.:.	.:.	.:.	.:.	0:3	.:.	.:.	.:.	.:.	.:.	.:.	.:.	.:.	.:.	.:.	.:.	.:.	.:.	.:.	.:.	.:.	.:.	.:.	.:.	.:.	.:.	.:.	.:.	.:.	.:.	.:.	.:.	.:.	.:.	.:.	.:.	.:.	.:.	.:.	.:.	.:.	.:.	.:.	.:.	.:.	.:.	.:.	.:.	.:.	.:.	.:.	.:.	.:.	.:.	.:.	.:.	.:.	.:.	.:.	.:.	.:.	.:.	.:.	.:.	.:.	.:.	.:.	.:.	.:.	.:.	.:.	.:.	.:.	.:.	.:.	.:.	.:.	.:.	.:.	.:.	.:.	.:.	.:.	.:.	.:.	.:.	.:.	.:.	.:.	.:.	.:.	.:.	.:.	.:.	.:.	.:.	.:.	.:.	.:.	.:.	.:.
SGN-U563052	594	.	A	G	50	UCR;MAF0.80;MS6;VSM2;VSM1	AC=20;AF=1.0;MQ=65.42;BQ=32.52;GC=0|1:1,1;GP=0.50;EZ=TaqI,ClaI	RG:AC	0:1	.:.	1:20	.:.	.:.	.:.	.:.	.:.	.:.	.:.	.:.	.:.	.:.	.:.	.:.	.:.	.:.	.:.	.:.	.:.	.:.	.:.	.:.	.:.	.:.	.:.	.:.	.:.	.:.	.:.	.:.	.:.	.:.	.:.	.:.	.:.	.:.	.:.	.:.	.:.	.:.	.:.	.:.	.:.	.:.	.:.	.:.	.:.	.:.	.:.	.:.	.:.	.:.	.:.	.:.	.:.	.:.	.:.	.:.	.:.	.:.	.:.	.:.	.:.	.:.	.:.	.:.	.:.	.:.	.:.	.:.	.:.	.:.	.:.	.:.	.:.	.:.	.:.	.:.	.:.	.:.	.:.	.:.	.:.	.:.	.:.	.:.	.:.	.:.	.:.	.:.	.:.	.:.	.:.	.:.	.:.	.:.	.:.	.:.	.:.	.:.	.:.	.:.	.:.	.:.	.:.	.:.	.:.
SGN-U563063	640	.	T	C	76	MAF0.80;VSM1;CEF	AC=2;AF=0.0;MQ=78.02;BQ=35.81;GC=0|1:6,1;GP=0.14	RG:AC	0|1:6,2	0:2	0:25	.:.	0:4	0:2	.:.	.:.	.:.	.:.	.:.	.:.	.:.	.:.	.:.	0:1	.:.	.:.	.:.	.:.	.:.	.:.	.:.	.:.	.:.	.:.	.:.	.:.	.:.	.:.	.:.	.:.	.:.	.:.	.:.	.:.	.:.	.:.	.:.	.:.	.:.	.:.	.:.	.:.	.:.	.:.	.:.	.:.	.:.	.:.	.:.	.:.	.:.	.:.	.:.	.:.	.:.	.:.	.:.	.:.	.:.	.:.	.:.	.:.	.:.	.:.	.:.	.:.	.:.	.:.	.:.	.:.	.:.	.:.	.:.	.:.	.:.	.:.	.:.	.:.	.:.	.:.	.:.	.:.	.:.	.:.	.:.	.:.	.:.	.:.	.:.	.:.	.:.	.:.	.:.	.:.	.:.	.:.	.:.	.:.	.:.	.:.	.:.	.:.	.:.	.:.	.:.	.:.
SGN-U563063	720	.	T	D1	62	VKS;MAF0.80;CEF	AC=5;AF=0.1;MQ=77.50;BQ=35.84;GC=0|1:6,3;GP=0.33	RG:AC	0|1:7,1	0|1:1,1	0|1:24,3	.:.	0:4	0:2	.:.	.:.	.:.	.:.	.:.	.:.	.:.	.:.	.:.	0:1	.:.	.:.	.:.	.:.	.:.	.:.	.:.	.:.	.:.	.:.	.:.	.:.	.:.	.:.	.:.	.:.	.:.	.:.	.:.	.:.	.:.	.:.	.:.	.:.	.:.	.:.	.:.	.:.	.:.	.:.	.:.	.:.	.:.	.:.	.:.	.:.	.:.	.:.	.:.	.:.	.:.	.:.	.:.	.:.	.:.	.:.	.:.	.:.	.:.	.:.	.:.	.:.	.:.	.:.	.:.	.:.	.:.	.:.	.:.	.:.	.:.	.:.	.:.	.:.	.:.	.:.	.:.	.:.	.:.	.:.	.:.	.:.	.:.	.:.	.:.	.:.	.:.	.:.	.:.	.:.	.:.	.:.	.:.	.:.	.:.	.:.	.:.	.:.	.:.	.:.	.:.	.:.
SGN-U563065	60	.	C	IA	58	CS60;VKS;MS6;CEF	AC=3;AF=0.1;MQ=221.37;BQ=32.66;GC=0|1:3,2;GP=0.40	RG:AC	0:14	.:.	0|1:2,2	.:.	.:.	.:.	.:.	.:.	0|1:1,1	.:.	.:.	.:.	.:.	.:.	.:.	.:.	.:.	.:.	.:.	.:.	.:.	.:.	.:.	.:.	.:.	.:.	.:.	.:.	.:.	.:.	.:.	.:.	.:.	.:.	.:.	.:.	.:.	.:.	.:.	.:.	.:.	.:.	.:.	.:.	.:.	.:.	.:.	.:.	.:.	.:.	.:.	.:.	.:.	.:.	.:.	.:.	.:.	.:.	.:.	.:.	.:.	.:.	.:.	.:.	.:.	.:.	.:.	.:.	.:.	.:.	.:.	.:.	.:.	.:.	.:.	.:.	.:.	.:.	.:.	.:.	.:.	.:.	.:.	.:.	.:.	.:.	.:.	.:.	.:.	.:.	.:.	.:.	.:.	.:.	.:.	.:.	.:.	.:.	.:.	.:.	.:.	.:.	.:.	.:.	.:.	.:.	.:.	.:.
SGN-U563065	61	.	A	D1	48	CS60;VKS;MAF0.80;MS6;VSM1;CEF	AC=1;AF=0.1;MQ=225.83;BQ=36.66;GC=0|1:3,1;GP=0.25	RG:AC	0|1:13,1	.:.	0:3	.:.	.:.	.:.	.:.	.:.	0:1	.:.	.:.	.:.	.:.	.:.	.:.	.:.	.:.	.:.	.:.	.:.	.:.	.:.	.:.	.:.	.:.	.:.	.:.	.:.	.:.	.:.	.:.	.:.	.:.	.:.	.:.	.:.	.:.	.:.	.:.	.:.	.:.	.:.	.:.	.:.	.:.	.:.	.:.	.:.	.:.	.:.	.:.	.:.	.:.	.:.	.:.	.:.	.:.	.:.	.:.	.:.	.:.	.:.	.:.	.:.	.:.	.:.	.:.	.:.	.:.	.:.	.:.	.:.	.:.	.:.	.:.	.:.	.:.	.:.	.:.	.:.	.:.	.:.	.:.	.:.	.:.	.:.	.:.	.:.	.:.	.:.	.:.	.:.	.:.	.:.	.:.	.:.	.:.	.:.	.:.	.:.	.:.	.:.	.:.	.:.	.:.	.:.	.:.	.:.
SGN-U563065	187	.	C	T	75	MAF0.80;MS6;VSM1;CEF	AC=10;AF=0.4;MQ=202.50;BQ=35.27;GC=1|0:3,1;GP=0.25	RG:AC	0:14	1:1	1:8	.:.	.:.	.:.	.:.	.:.	1:1	.:.	.:.	.:.	.:.	.:.	.:.	.:.	.:.	.:.	.:.	.:.	.:.	.:.	.:.	.:.	.:.	.:.	.:.	.:.	.:.	.:.	.:.	.:.	.:.	.:.	.:.	.:.	.:.	.:.	.:.	.:.	.:.	.:.	.:.	.:.	.:.	.:.	.:.	.:.	.:.	.:.	.:.	.:.	.:.	.:.	.:.	.:.	.:.	.:.	.:.	.:.	.:.	.:.	.:.	.:.	.:.	.:.	.:.	.:.	.:.	.:.	.:.	.:.	.:.	.:.	.:.	.:.	.:.	.:.	.:.	.:.	.:.	.:.	.:.	.:.	.:.	.:.	.:.	.:.	.:.	.:.	.:.	.:.	.:.	.:.	.:.	.:.	.:.	.:.	.:.	.:.	.:.	.:.	.:.	.:.	.:.	.:.	.:.	.:.
SGN-U563065	644	.	C	T	55	CS60;MAF0.80;MS6;VSM1;CEF	AC=17;AF=0.7;MQ=154.61;BQ=30.35;GC=1|0:3,1;GP=0.25	RG:AC	0:7	1:1	1:15	1:1	.:.	.:.	.:.	.:.	.:.	.:.	.:.	.:.	.:.	.:.	.:.	.:.	.:.	.:.	.:.	.:.	.:.	.:.	.:.	.:.	.:.	.:.	.:.	.:.	.:.	.:.	.:.	.:.	.:.	.:.	.:.	.:.	.:.	.:.	.:.	.:.	.:.	.:.	.:.	.:.	.:.	.:.	.:.	.:.	.:.	.:.	.:.	.:.	.:.	.:.	.:.	.:.	.:.	.:.	.:.	.:.	.:.	.:.	.:.	.:.	.:.	.:.	.:.	.:.	.:.	.:.	.:.	.:.	.:.	.:.	.:.	.:.	.:.	.:.	.:.	.:.	.:.	.:.	.:.	.:.	.:.	.:.	.:.	.:.	.:.	.:.	.:.	.:.	.:.	.:.	.:.	.:.	.:.	.:.	.:.	.:.	.:.	.:.	.:.	.:.	.:.	.:.	.:.	.:.
SGN-U563065	692	.	G	A	62	CS60;MAF0.80;MS6;VSM1;CEF	AC=19;AF=0.8;MQ=137.38;BQ=31.08;GC=1|0:3,1;GP=0.25	RG:AC	0:5	1:1	1:17	1:1	.:.	.:.	.:.	.:.	.:.	.:.	.:.	.:.	.:.	.:.	.:.	.:.	.:.	.:.	.:.	.:.	.:.	.:.	.:.	.:.	.:.	.:.	.:.	.:.	.:.	.:.	.:.	.:.	.:.	.:.	.:.	.:.	.:.	.:.	.:.	.:.	.:.	.:.	.:.	.:.	.:.	.:.	.:.	.:.	.:.	.:.	.:.	.:.	.:.	.:.	.:.	.:.	.:.	.:.	.:.	.:.	.:.	.:.	.:.	.:.	.:.	.:.	.:.	.:.	.:.	.:.	.:.	.:.	.:.	.:.	.:.	.:.	.:.	.:.	.:.	.:.	.:.	.:.	.:.	.:.	.:.	.:.	.:.	.:.	.:.	.:.	.:.	.:.	.:.	.:.	.:.	.:.	.:.	.:.	.:.	.:.	.:.	.:.	.:.	.:.	.:.	.:.	.:.	.:.
SGN-U563071	406	.	G	T	55	MAF0.80;MS6;VSM1;CEF	AC=2;AF=0.2;MQ=210.38;BQ=34.28;GC=0|1:3,1;GP=0.25	RG:AC	0:2	0|1:2,2	0:2	.:.	.:.	.:.	.:.	.:.	.:.	.:.	.:.	.:.	.:.	.:.	.:.	.:.	.:.	.:.	.:.	.:.	.:.	.:.	.:.	.:.	.:.	.:.	.:.	.:.	.:.	.:.	.:.	.:.	.:.	.:.	.:.	.:.	.:.	.:.	.:.	.:.	.:.	.:.	.:.	.:.	.:.	.:.	.:.	.:.	.:.	.:.	.:.	.:.	.:.	.:.	.:.	.:.	.:.	.:.	.:.	.:.	.:.	.:.	.:.	.:.	.:.	.:.	.:.	.:.	.:.	.:.	.:.	.:.	.:.	.:.	.:.	.:.	.:.	.:.	.:.	.:.	.:.	.:.	.:.	.:.	.:.	.:.	.:.	.:.	.:.	.:.	.:.	.:.	.:.	.:.	.:.	.:.	.:.	.:.	.:.	.:.	.:.	.:.	.:.	.:.	.:.	.:.	.:.	.:.
SGN-U563074	2352	.	C	T	57	MAF0.80;MS6;VSM1;CEF	AC=1;AF=0.0;MQ=69.96;BQ=42.29;GC=0|1:4,1;GP=0.20	RG:AC	0|1:27,1	0:19	.:.	.:.	.:.	.:.	0:1	.:.	.:.	.:.	.:.	.:.	.:.	.:.	.:.	.:.	.:.	.:.	.:.	.:.	.:.	.:.	.:.	.:.	0:2	.:.	.:.	.:.	.:.	.:.	.:.	.:.	.:.	.:.	.:.	.:.	.:.	.:.	.:.	.:.	.:.	.:.	.:.	.:.	.:.	.:.	.:.	.:.	.:.	.:.	.:.	.:.	.:.	.:.	.:.	.:.	.:.	.:.	.:.	.:.	.:.	.:.	.:.	.:.	.:.	.:.	.:.	.:.	.:.	.:.	.:.	.:.	.:.	.:.	.:.	.:.	.:.	.:.	.:.	.:.	.:.	.:.	.:.	.:.	.:.	.:.	.:.	.:.	.:.	.:.	.:.	.:.	.:.	.:.	.:.	.:.	.:.	.:.	.:.	.:.	.:.	.:.	.:.	.:.	.:.	.:.	.:.	.:.
SGN-U563074	2708	.	G	C	68	UCR;MAF0.80;MS6;VSM1;CEF	AC=1;AF=0.0;MQ=46.48;BQ=50.03;GC=0|1:4,1;GP=0.20	RG:AC	0|1:18,1	0:26	.:.	.:.	.:.	.:.	0:1	.:.	.:.	.:.	.:.	.:.	.:.	.:.	.:.	.:.	.:.	.:.	.:.	.:.	.:.	.:.	.:.	.:.	0:2	.:.	.:.	.:.	.:.	.:.	.:.	.:.	.:.	.:.	.:.	.:.	.:.	.:.	.:.	.:.	.:.	.:.	.:.	.:.	.:.	.:.	.:.	.:.	.:.	.:.	.:.	.:.	.:.	.:.	.:.	.:.	.:.	.:.	.:.	.:.	.:.	.:.	.:.	.:.	.:.	.:.	.:.	.:.	.:.	.:.	.:.	.:.	.:.	.:.	.:.	.:.	.:.	.:.	.:.	.:.	.:.	.:.	.:.	.:.	.:.	.:.	.:.	.:.	.:.	.:.	.:.	.:.	.:.	.:.	.:.	.:.	.:.	.:.	.:.	.:.	.:.	.:.	.:.	.:.	.:.	.:.	.:.	.:.
SGN-U563074	2885	.	A	D2	77	UCR;VKS;MAF0.80;MS6;VSM1;CEF	AC=2;AF=0.1;MQ=43.81;BQ=46.27;GC=0|1:4,1;GP=0.20	RG:AC	0|1:16,2	0:17	.:.	.:.	.:.	.:.	0:1	.:.	.:.	.:.	.:.	.:.	.:.	.:.	.:.	.:.	.:.	.:.	.:.	.:.	.:.	.:.	.:.	.:.	0:2	.:.	.:.	.:.	.:.	.:.	.:.	.:.	.:.	.:.	.:.	.:.	.:.	.:.	.:.	.:.	.:.	.:.	.:.	.:.	.:.	.:.	.:.	.:.	.:.	.:.	.:.	.:.	.:.	.:.	.:.	.:.	.:.	.:.	.:.	.:.	.:.	.:.	.:.	.:.	.:.	.:.	.:.	.:.	.:.	.:.	.:.	.:.	.:.	.:.	.:.	.:.	.:.	.:.	.:.	.:.	.:.	.:.	.:.	.:.	.:.	.:.	.:.	.:.	.:.	.:.	.:.	.:.	.:.	.:.	.:.	.:.	.:.	.:.	.:.	.:.	.:.	.:.	.:.	.:.	.:.	.:.	.:.	.:.
SGN-U563074	2945	.	A	D1	68	VKS;MAF0.80;MS6;VSM1;CEF	AC=1;AF=0.0;MQ=43.92;BQ=43.04;GC=0|1:4,1;GP=0.20	RG:AC	0|1:15,1	0:15	.:.	.:.	.:.	.:.	0:1	.:.	.:.	.:.	.:.	.:.	.:.	.:.	.:.	.:.	.:.	.:.	.:.	.:.	.:.	.:.	.:.	.:.	0:2	.:.	.:.	.:.	.:.	.:.	.:.	.:.	.:.	.:.	.:.	.:.	.:.	.:.	.:.	.:.	.:.	.:.	.:.	.:.	.:.	.:.	.:.	.:.	.:.	.:.	.:.	.:.	.:.	.:.	.:.	.:.	.:.	.:.	.:.	.:.	.:.	.:.	.:.	.:.	.:.	.:.	.:.	.:.	.:.	.:.	.:.	.:.	.:.	.:.	.:.	.:.	.:.	.:.	.:.	.:.	.:.	.:.	.:.	.:.	.:.	.:.	.:.	.:.	.:.	.:.	.:.	.:.	.:.	.:.	.:.	.:.	.:.	.:.	.:.	.:.	.:.	.:.	.:.	.:.	.:.	.:.	.:.	.:.
SGN-U563075	1722	.	C	G	49	MS6;VSM2;CEF	AC=4;AF=0.3;MQ=121.84;BQ=34.06;GC=0|1:3,1;GP=0.25	RG:AC	0:2	0:3	0|1:6,4	.:.	.:.	.:.	.:.	.:.	.:.	.:.	.:.	.:.	.:.	.:.	.:.	.:.	.:.	.:.	.:.	.:.	.:.	.:.	.:.	.:.	.:.	.:.	.:.	.:.	.:.	.:.	.:.	.:.	.:.	.:.	.:.	.:.	.:.	.:.	.:.	.:.	.:.	.:.	.:.	.:.	.:.	.:.	.:.	.:.	.:.	.:.	.:.	.:.	.:.	.:.	.:.	.:.	.:.	.:.	.:.	.:.	.:.	.:.	.:.	.:.	.:.	.:.	.:.	.:.	.:.	.:.	.:.	.:.	.:.	.:.	.:.	.:.	.:.	.:.	.:.	.:.	.:.	.:.	.:.	.:.	.:.	.:.	.:.	.:.	.:.	.:.	.:.	.:.	.:.	.:.	.:.	.:.	.:.	.:.	.:.	.:.	.:.	.:.	.:.	.:.	.:.	.:.	.:.	.:.
SGN-U563076	73	.	G	C	84	MAF0.80;MS6;VSM1;CEF	AC=3;AF=0.6;MQ=195.06;BQ=54.72;GC=1|0:2,1;GP=0.33	RG:AC	0:2	1:1	1:2	.:.	.:.	.:.	.:.	.:.	.:.	.:.	.:.	.:.	.:.	.:.	.:.	.:.	.:.	.:.	.:.	.:.	.:.	.:.	.:.	.:.	.:.	.:.	.:.	.:.	.:.	.:.	.:.	.:.	.:.	.:.	.:.	.:.	.:.	.:.	.:.	.:.	.:.	.:.	.:.	.:.	.:.	.:.	.:.	.:.	.:.	.:.	.:.	.:.	.:.	.:.	.:.	.:.	.:.	.:.	.:.	.:.	.:.	.:.	.:.	.:.	.:.	.:.	.:.	.:.	.:.	.:.	.:.	.:.	.:.	.:.	.:.	.:.	.:.	.:.	.:.	.:.	.:.	.:.	.:.	.:.	.:.	.:.	.:.	.:.	.:.	.:.	.:.	.:.	.:.	.:.	.:.	.:.	.:.	.:.	.:.	.:.	.:.	.:.	.:.	.:.	.:.	.:.	.:.	.:.
SGN-U563076	467	.	A	T	83	CS60;MAF0.80;MS6;VSM1;CEF	AC=4;AF=0.7;MQ=178.70;BQ=52.09;GC=1|0:2,1;GP=0.33	RG:AC	0:2	1:1	1:3	.:.	.:.	.:.	.:.	.:.	.:.	.:.	.:.	.:.	.:.	.:.	.:.	.:.	.:.	.:.	.:.	.:.	.:.	.:.	.:.	.:.	.:.	.:.	.:.	.:.	.:.	.:.	.:.	.:.	.:.	.:.	.:.	.:.	.:.	.:.	.:.	.:.	.:.	.:.	.:.	.:.	.:.	.:.	.:.	.:.	.:.	.:.	.:.	.:.	.:.	.:.	.:.	.:.	.:.	.:.	.:.	.:.	.:.	.:.	.:.	.:.	.:.	.:.	.:.	.:.	.:.	.:.	.:.	.:.	.:.	.:.	.:.	.:.	.:.	.:.	.:.	.:.	.:.	.:.	.:.	.:.	.:.	.:.	.:.	.:.	.:.	.:.	.:.	.:.	.:.	.:.	.:.	.:.	.:.	.:.	.:.	.:.	.:.	.:.	.:.	.:.	.:.	.:.	.:.	.:.
SGN-U563076	518	.	A	T	81	CS60;MAF0.80;MS6;VSM1;CEF	AC=3;AF=0.6;MQ=195.06;BQ=52.01;GC=1|0:2,1;GP=0.33	RG:AC	0:2	1:1	1:2	.:.	.:.	.:.	.:.	.:.	.:.	.:.	.:.	.:.	.:.	.:.	.:.	.:.	.:.	.:.	.:.	.:.	.:.	.:.	.:.	.:.	.:.	.:.	.:.	.:.	.:.	.:.	.:.	.:.	.:.	.:.	.:.	.:.	.:.	.:.	.:.	.:.	.:.	.:.	.:.	.:.	.:.	.:.	.:.	.:.	.:.	.:.	.:.	.:.	.:.	.:.	.:.	.:.	.:.	.:.	.:.	.:.	.:.	.:.	.:.	.:.	.:.	.:.	.:.	.:.	.:.	.:.	.:.	.:.	.:.	.:.	.:.	.:.	.:.	.:.	.:.	.:.	.:.	.:.	.:.	.:.	.:.	.:.	.:.	.:.	.:.	.:.	.:.	.:.	.:.	.:.	.:.	.:.	.:.	.:.	.:.	.:.	.:.	.:.	.:.	.:.	.:.	.:.	.:.	.:.
SGN-U563077	26	.	T	A	49	CS60;CL30;MAF0.80;MS6;VSM2;CEF	AC=3;AF=0.0;MQ=36.64;BQ=29.76;GC=0|1:1,1;GP=0.50	RG:AC	.:.	.:.	0|1:81,3	.:.	.:.	.:.	.:.	.:.	.:.	.:.	.:.	.:.	.:.	.:.	.:.	.:.	.:.	.:.	.:.	.:.	.:.	.:.	.:.	.:.	.:.	.:.	.:.	.:.	.:.	.:.	.:.	.:.	.:.	.:.	.:.	.:.	.:.	.:.	.:.	.:.	.:.	.:.	.:.	.:.	.:.	.:.	.:.	.:.	.:.	.:.	.:.	.:.	.:.	.:.	.:.	.:.	.:.	.:.	.:.	.:.	.:.	.:.	.:.	.:.	.:.	.:.	.:.	.:.	.:.	.:.	.:.	.:.	.:.	.:.	.:.	.:.	.:.	.:.	.:.	.:.	.:.	.:.	.:.	.:.	.:.	.:.	.:.	.:.	.:.	.:.	.:.	.:.	.:.	.:.	.:.	.:.	.:.	.:.	.:.	.:.	.:.	.:.	.:.	.:.	.:.	.:.	.:.	.:.
SGN-U563077	50	.	A	G	47	CS60;MAF0.80;MS6;VSM2;CEF	AC=4;AF=0.0;MQ=36.90;BQ=31.53;GC=0|1:1,1;GP=0.50	RG:AC	.:.	.:.	0|1:285,4	.:.	.:.	.:.	.:.	.:.	.:.	.:.	.:.	.:.	.:.	.:.	.:.	.:.	.:.	.:.	.:.	.:.	.:.	.:.	.:.	.:.	.:.	.:.	.:.	.:.	.:.	.:.	.:.	.:.	.:.	.:.	.:.	.:.	.:.	.:.	.:.	.:.	.:.	.:.	.:.	.:.	.:.	.:.	.:.	.:.	.:.	.:.	.:.	.:.	.:.	.:.	.:.	.:.	.:.	.:.	.:.	.:.	.:.	.:.	.:.	.:.	.:.	.:.	.:.	.:.	.:.	.:.	.:.	.:.	.:.	.:.	.:.	.:.	.:.	.:.	.:.	.:.	.:.	.:.	.:.	.:.	.:.	.:.	.:.	.:.	.:.	.:.	.:.	.:.	.:.	.:.	.:.	.:.	.:.	.:.	.:.	.:.	.:.	.:.	.:.	.:.	.:.	.:.	.:.	.:.
SGN-U563077	51	.	T	C	50	CS60;MAF0.80;MS6;VSM2;CEF	AC=3;AF=0.0;MQ=36.90;BQ=26.60;GC=0|1:1,1;GP=0.50	RG:AC	.:.	.:.	0|1:287,3	.:.	.:.	.:.	.:.	.:.	.:.	.:.	.:.	.:.	.:.	.:.	.:.	.:.	.:.	.:.	.:.	.:.	.:.	.:.	.:.	.:.	.:.	.:.	.:.	.:.	.:.	.:.	.:.	.:.	.:.	.:.	.:.	.:.	.:.	.:.	.:.	.:.	.:.	.:.	.:.	.:.	.:.	.:.	.:.	.:.	.:.	.:.	.:.	.:.	.:.	.:.	.:.	.:.	.:.	.:.	.:.	.:.	.:.	.:.	.:.	.:.	.:.	.:.	.:.	.:.	.:.	.:.	.:.	.:.	.:.	.:.	.:.	.:.	.:.	.:.	.:.	.:.	.:.	.:.	.:.	.:.	.:.	.:.	.:.	.:.	.:.	.:.	.:.	.:.	.:.	.:.	.:.	.:.	.:.	.:.	.:.	.:.	.:.	.:.	.:.	.:.	.:.	.:.	.:.	.:.
SGN-U563077	64	.	A	G	46	CS60;MAF0.80;MS6;VSM2;CEF	AC=4;AF=0.0;MQ=36.97;BQ=31.00;GC=0|1:1,1;GP=0.50	RG:AC	.:.	.:.	0|1:390,4	.:.	.:.	.:.	.:.	.:.	.:.	.:.	.:.	.:.	.:.	.:.	.:.	.:.	.:.	.:.	.:.	.:.	.:.	.:.	.:.	.:.	.:.	.:.	.:.	.:.	.:.	.:.	.:.	.:.	.:.	.:.	.:.	.:.	.:.	.:.	.:.	.:.	.:.	.:.	.:.	.:.	.:.	.:.	.:.	.:.	.:.	.:.	.:.	.:.	.:.	.:.	.:.	.:.	.:.	.:.	.:.	.:.	.:.	.:.	.:.	.:.	.:.	.:.	.:.	.:.	.:.	.:.	.:.	.:.	.:.	.:.	.:.	.:.	.:.	.:.	.:.	.:.	.:.	.:.	.:.	.:.	.:.	.:.	.:.	.:.	.:.	.:.	.:.	.:.	.:.	.:.	.:.	.:.	.:.	.:.	.:.	.:.	.:.	.:.	.:.	.:.	.:.	.:.	.:.	.:.
SGN-U563077	81	.	T	C	48	CS60;MAF0.80;MS6;VSM2;CEF	AC=3;AF=0.0;MQ=36.98;BQ=31.42;GC=0|1:1,1;GP=0.50	RG:AC	.:.	.:.	0|1:411,3	.:.	.:.	.:.	.:.	.:.	.:.	.:.	.:.	.:.	.:.	.:.	.:.	.:.	.:.	.:.	.:.	.:.	.:.	.:.	.:.	.:.	.:.	.:.	.:.	.:.	.:.	.:.	.:.	.:.	.:.	.:.	.:.	.:.	.:.	.:.	.:.	.:.	.:.	.:.	.:.	.:.	.:.	.:.	.:.	.:.	.:.	.:.	.:.	.:.	.:.	.:.	.:.	.:.	.:.	.:.	.:.	.:.	.:.	.:.	.:.	.:.	.:.	.:.	.:.	.:.	.:.	.:.	.:.	.:.	.:.	.:.	.:.	.:.	.:.	.:.	.:.	.:.	.:.	.:.	.:.	.:.	.:.	.:.	.:.	.:.	.:.	.:.	.:.	.:.	.:.	.:.	.:.	.:.	.:.	.:.	.:.	.:.	.:.	.:.	.:.	.:.	.:.	.:.	.:.	.:.
SGN-U563077	120	.	C	A	51	UCR;CS60;MAF0.80;MS6;VSM2;CEF	AC=199;AF=1.0;MQ=35.07;BQ=30.67;GC=0|1:1,1;GP=0.50	RG:AC	.:.	.:.	0|1:4,199	.:.	.:.	.:.	.:.	.:.	.:.	.:.	.:.	.:.	.:.	.:.	.:.	.:.	.:.	.:.	.:.	.:.	.:.	.:.	.:.	.:.	.:.	.:.	.:.	.:.	.:.	.:.	.:.	.:.	.:.	.:.	.:.	.:.	.:.	.:.	.:.	.:.	.:.	.:.	.:.	.:.	.:.	.:.	.:.	.:.	.:.	.:.	.:.	.:.	.:.	.:.	.:.	.:.	.:.	.:.	.:.	.:.	.:.	.:.	.:.	.:.	.:.	.:.	.:.	.:.	.:.	.:.	.:.	.:.	.:.	.:.	.:.	.:.	.:.	.:.	.:.	.:.	.:.	.:.	.:.	.:.	.:.	.:.	.:.	.:.	.:.	.:.	.:.	.:.	.:.	.:.	.:.	.:.	.:.	.:.	.:.	.:.	.:.	.:.	.:.	.:.	.:.	.:.	.:.	.:.
SGN-U563077	194	.	A	G	50	CS60;MAF0.80;MS6;VSM2;CEF	AC=4;AF=0.0;MQ=36.92;BQ=31.10;GC=0|1:1,1;GP=0.50	RG:AC	.:.	.:.	0|1:361,4	.:.	.:.	.:.	.:.	.:.	.:.	.:.	.:.	.:.	.:.	.:.	.:.	.:.	.:.	.:.	.:.	.:.	.:.	.:.	.:.	.:.	.:.	.:.	.:.	.:.	.:.	.:.	.:.	.:.	.:.	.:.	.:.	.:.	.:.	.:.	.:.	.:.	.:.	.:.	.:.	.:.	.:.	.:.	.:.	.:.	.:.	.:.	.:.	.:.	.:.	.:.	.:.	.:.	.:.	.:.	.:.	.:.	.:.	.:.	.:.	.:.	.:.	.:.	.:.	.:.	.:.	.:.	.:.	.:.	.:.	.:.	.:.	.:.	.:.	.:.	.:.	.:.	.:.	.:.	.:.	.:.	.:.	.:.	.:.	.:.	.:.	.:.	.:.	.:.	.:.	.:.	.:.	.:.	.:.	.:.	.:.	.:.	.:.	.:.	.:.	.:.	.:.	.:.	.:.	.:.
SGN-U563077	228	.	A	G	45	CS60;MAF0.80;MS6;VSM2;CEF	AC=3;AF=0.0;MQ=36.45;BQ=29.24;GC=0|1:1,1;GP=0.50	RG:AC	.:.	.:.	0|1:514,3	.:.	.:.	.:.	.:.	.:.	.:.	.:.	.:.	.:.	.:.	.:.	.:.	.:.	.:.	.:.	.:.	.:.	.:.	.:.	.:.	.:.	.:.	.:.	.:.	.:.	.:.	.:.	.:.	.:.	.:.	.:.	.:.	.:.	.:.	.:.	.:.	.:.	.:.	.:.	.:.	.:.	.:.	.:.	.:.	.:.	.:.	.:.	.:.	.:.	.:.	.:.	.:.	.:.	.:.	.:.	.:.	.:.	.:.	.:.	.:.	.:.	.:.	.:.	.:.	.:.	.:.	.:.	.:.	.:.	.:.	.:.	.:.	.:.	.:.	.:.	.:.	.:.	.:.	.:.	.:.	.:.	.:.	.:.	.:.	.:.	.:.	.:.	.:.	.:.	.:.	.:.	.:.	.:.	.:.	.:.	.:.	.:.	.:.	.:.	.:.	.:.	.:.	.:.	.:.	.:.
SGN-U563077	231	.	T	C	49	CS60;MAF0.80;MS6;VSM2	AC=5;AF=0.0;MQ=36.31;BQ=30.94;GC=0|1:1,1;GP=0.50;EZ=HinfI	RG:AC	.:.	.:.	0|1:509,5	.:.	.:.	.:.	.:.	.:.	.:.	.:.	.:.	.:.	.:.	.:.	.:.	.:.	.:.	.:.	.:.	.:.	.:.	.:.	.:.	.:.	.:.	.:.	.:.	.:.	.:.	.:.	.:.	.:.	.:.	.:.	.:.	.:.	.:.	.:.	.:.	.:.	.:.	.:.	.:.	.:.	.:.	.:.	.:.	.:.	.:.	.:.	.:.	.:.	.:.	.:.	.:.	.:.	.:.	.:.	.:.	.:.	.:.	.:.	.:.	.:.	.:.	.:.	.:.	.:.	.:.	.:.	.:.	.:.	.:.	.:.	.:.	.:.	.:.	.:.	.:.	.:.	.:.	.:.	.:.	.:.	.:.	.:.	.:.	.:.	.:.	.:.	.:.	.:.	.:.	.:.	.:.	.:.	.:.	.:.	.:.	.:.	.:.	.:.	.:.	.:.	.:.	.:.	.:.	.:.
SGN-U563077	244	.	A	G	46	CS60;MAF0.80;MS6;VSM2;CEF	AC=3;AF=0.0;MQ=36.01;BQ=31.59;GC=0|1:1,1;GP=0.50	RG:AC	.:.	.:.	0|1:461,3	.:.	.:.	.:.	.:.	.:.	.:.	.:.	.:.	.:.	.:.	.:.	.:.	.:.	.:.	.:.	.:.	.:.	.:.	.:.	.:.	.:.	.:.	.:.	.:.	.:.	.:.	.:.	.:.	.:.	.:.	.:.	.:.	.:.	.:.	.:.	.:.	.:.	.:.	.:.	.:.	.:.	.:.	.:.	.:.	.:.	.:.	.:.	.:.	.:.	.:.	.:.	.:.	.:.	.:.	.:.	.:.	.:.	.:.	.:.	.:.	.:.	.:.	.:.	.:.	.:.	.:.	.:.	.:.	.:.	.:.	.:.	.:.	.:.	.:.	.:.	.:.	.:.	.:.	.:.	.:.	.:.	.:.	.:.	.:.	.:.	.:.	.:.	.:.	.:.	.:.	.:.	.:.	.:.	.:.	.:.	.:.	.:.	.:.	.:.	.:.	.:.	.:.	.:.	.:.	.:.
SGN-U563077	502	.	T	IG	51	VKS;MS6;VSM2;CEF	AC=39;AF=0.5;MQ=152.60;BQ=31.37;GC=0|1:1,1;GP=0.50	RG:AC	.:.	.:.	0|1:40,39	.:.	.:.	.:.	.:.	.:.	.:.	.:.	.:.	.:.	.:.	.:.	.:.	.:.	.:.	.:.	.:.	.:.	.:.	.:.	.:.	.:.	.:.	.:.	.:.	.:.	.:.	.:.	.:.	.:.	.:.	.:.	.:.	.:.	.:.	.:.	.:.	.:.	.:.	.:.	.:.	.:.	.:.	.:.	.:.	.:.	.:.	.:.	.:.	.:.	.:.	.:.	.:.	.:.	.:.	.:.	.:.	.:.	.:.	.:.	.:.	.:.	.:.	.:.	.:.	.:.	.:.	.:.	.:.	.:.	.:.	.:.	.:.	.:.	.:.	.:.	.:.	.:.	.:.	.:.	.:.	.:.	.:.	.:.	.:.	.:.	.:.	.:.	.:.	.:.	.:.	.:.	.:.	.:.	.:.	.:.	.:.	.:.	.:.	.:.	.:.	.:.	.:.	.:.	.:.	.:.
SGN-U563078	202	.	T	IA	49	CS60;VKS;MAF0.80;MS6;VSM2	AC=8;AF=0.0;MQ=37.25;BQ=31.74;GC=0|1:2,1;GP=0.33;EZ=DraI	RG:AC	.:.	.:.	0|1:307,8	.:.	.:.	0:2	.:.	.:.	.:.	.:.	.:.	.:.	.:.	.:.	.:.	.:.	.:.	.:.	.:.	.:.	.:.	.:.	.:.	.:.	.:.	.:.	.:.	.:.	.:.	.:.	.:.	.:.	.:.	.:.	.:.	.:.	.:.	.:.	.:.	.:.	.:.	.:.	.:.	.:.	.:.	.:.	.:.	.:.	.:.	.:.	.:.	.:.	.:.	.:.	.:.	.:.	.:.	.:.	.:.	.:.	.:.	.:.	.:.	.:.	.:.	.:.	.:.	.:.	.:.	.:.	.:.	.:.	.:.	.:.	.:.	.:.	.:.	.:.	.:.	.:.	.:.	.:.	.:.	.:.	.:.	.:.	.:.	.:.	.:.	.:.	.:.	.:.	.:.	.:.	.:.	.:.	.:.	.:.	.:.	.:.	.:.	.:.	.:.	.:.	.:.	.:.	.:.	.:.
SGN-U563078	203	.	A	D1	49	CS60;VKS;MAF0.80;MS6;VSM2;CEF	AC=5;AF=0.0;MQ=37.31;BQ=31.98;GC=0|1:2,1;GP=0.33	RG:AC	.:.	.:.	0|1:313,5	.:.	.:.	0:2	.:.	.:.	.:.	.:.	.:.	.:.	.:.	.:.	.:.	.:.	.:.	.:.	.:.	.:.	.:.	.:.	.:.	.:.	.:.	.:.	.:.	.:.	.:.	.:.	.:.	.:.	.:.	.:.	.:.	.:.	.:.	.:.	.:.	.:.	.:.	.:.	.:.	.:.	.:.	.:.	.:.	.:.	.:.	.:.	.:.	.:.	.:.	.:.	.:.	.:.	.:.	.:.	.:.	.:.	.:.	.:.	.:.	.:.	.:.	.:.	.:.	.:.	.:.	.:.	.:.	.:.	.:.	.:.	.:.	.:.	.:.	.:.	.:.	.:.	.:.	.:.	.:.	.:.	.:.	.:.	.:.	.:.	.:.	.:.	.:.	.:.	.:.	.:.	.:.	.:.	.:.	.:.	.:.	.:.	.:.	.:.	.:.	.:.	.:.	.:.	.:.	.:.
SGN-U563078	210	.	C	A	46	CS60;MAF0.80;MS6;VSM2;CEF	AC=3;AF=0.0;MQ=37.39;BQ=31.74;GC=0|1:2,1;GP=0.33	RG:AC	.:.	.:.	0|1:326,3	.:.	.:.	0:2	.:.	.:.	.:.	.:.	.:.	.:.	.:.	.:.	.:.	.:.	.:.	.:.	.:.	.:.	.:.	.:.	.:.	.:.	.:.	.:.	.:.	.:.	.:.	.:.	.:.	.:.	.:.	.:.	.:.	.:.	.:.	.:.	.:.	.:.	.:.	.:.	.:.	.:.	.:.	.:.	.:.	.:.	.:.	.:.	.:.	.:.	.:.	.:.	.:.	.:.	.:.	.:.	.:.	.:.	.:.	.:.	.:.	.:.	.:.	.:.	.:.	.:.	.:.	.:.	.:.	.:.	.:.	.:.	.:.	.:.	.:.	.:.	.:.	.:.	.:.	.:.	.:.	.:.	.:.	.:.	.:.	.:.	.:.	.:.	.:.	.:.	.:.	.:.	.:.	.:.	.:.	.:.	.:.	.:.	.:.	.:.	.:.	.:.	.:.	.:.	.:.	.:.
SGN-U563078	220	.	T	C	49	CS60;MAF0.80;MS6;VSM2;CEF	AC=3;AF=0.0;MQ=37.40;BQ=31.71;GC=0|1:2,1;GP=0.33	RG:AC	.:.	.:.	0|1:390,3	.:.	.:.	0:2	.:.	.:.	.:.	.:.	.:.	.:.	.:.	.:.	.:.	.:.	.:.	.:.	.:.	.:.	.:.	.:.	.:.	.:.	.:.	.:.	.:.	.:.	.:.	.:.	.:.	.:.	.:.	.:.	.:.	.:.	.:.	.:.	.:.	.:.	.:.	.:.	.:.	.:.	.:.	.:.	.:.	.:.	.:.	.:.	.:.	.:.	.:.	.:.	.:.	.:.	.:.	.:.	.:.	.:.	.:.	.:.	.:.	.:.	.:.	.:.	.:.	.:.	.:.	.:.	.:.	.:.	.:.	.:.	.:.	.:.	.:.	.:.	.:.	.:.	.:.	.:.	.:.	.:.	.:.	.:.	.:.	.:.	.:.	.:.	.:.	.:.	.:.	.:.	.:.	.:.	.:.	.:.	.:.	.:.	.:.	.:.	.:.	.:.	.:.	.:.	.:.	.:.
SGN-U563078	272	.	T	C	46	CS60;MAF0.80;MS6;VSM2;CEF	AC=3;AF=0.0;MQ=36.53;BQ=31.04;GC=0|1:2,1;GP=0.33	RG:AC	.:.	.:.	0|1:435,3	.:.	.:.	0:2	.:.	.:.	.:.	.:.	.:.	.:.	.:.	.:.	.:.	.:.	.:.	.:.	.:.	.:.	.:.	.:.	.:.	.:.	.:.	.:.	.:.	.:.	.:.	.:.	.:.	.:.	.:.	.:.	.:.	.:.	.:.	.:.	.:.	.:.	.:.	.:.	.:.	.:.	.:.	.:.	.:.	.:.	.:.	.:.	.:.	.:.	.:.	.:.	.:.	.:.	.:.	.:.	.:.	.:.	.:.	.:.	.:.	.:.	.:.	.:.	.:.	.:.	.:.	.:.	.:.	.:.	.:.	.:.	.:.	.:.	.:.	.:.	.:.	.:.	.:.	.:.	.:.	.:.	.:.	.:.	.:.	.:.	.:.	.:.	.:.	.:.	.:.	.:.	.:.	.:.	.:.	.:.	.:.	.:.	.:.	.:.	.:.	.:.	.:.	.:.	.:.	.:.
SGN-U563078	279	.	C	T	49	CS60;MAF0.80;MS6;VSM2;CEF	AC=5;AF=0.0;MQ=36.33;BQ=31.77;GC=0|1:2,1;GP=0.33	RG:AC	.:.	.:.	0|1:455,5	.:.	.:.	0:2	.:.	.:.	.:.	.:.	.:.	.:.	.:.	.:.	.:.	.:.	.:.	.:.	.:.	.:.	.:.	.:.	.:.	.:.	.:.	.:.	.:.	.:.	.:.	.:.	.:.	.:.	.:.	.:.	.:.	.:.	.:.	.:.	.:.	.:.	.:.	.:.	.:.	.:.	.:.	.:.	.:.	.:.	.:.	.:.	.:.	.:.	.:.	.:.	.:.	.:.	.:.	.:.	.:.	.:.	.:.	.:.	.:.	.:.	.:.	.:.	.:.	.:.	.:.	.:.	.:.	.:.	.:.	.:.	.:.	.:.	.:.	.:.	.:.	.:.	.:.	.:.	.:.	.:.	.:.	.:.	.:.	.:.	.:.	.:.	.:.	.:.	.:.	.:.	.:.	.:.	.:.	.:.	.:.	.:.	.:.	.:.	.:.	.:.	.:.	.:.	.:.	.:.
SGN-U563078	287	.	T	C	50	CS60;MAF0.80;MS6;VSM2;CEF	AC=3;AF=0.0;MQ=33.42;BQ=29.70;GC=0|1:2,1;GP=0.33	RG:AC	.:.	.:.	0|1:481,3	.:.	.:.	0:2	.:.	.:.	.:.	.:.	.:.	.:.	.:.	.:.	.:.	.:.	.:.	.:.	.:.	.:.	.:.	.:.	.:.	.:.	.:.	.:.	.:.	.:.	.:.	.:.	.:.	.:.	.:.	.:.	.:.	.:.	.:.	.:.	.:.	.:.	.:.	.:.	.:.	.:.	.:.	.:.	.:.	.:.	.:.	.:.	.:.	.:.	.:.	.:.	.:.	.:.	.:.	.:.	.:.	.:.	.:.	.:.	.:.	.:.	.:.	.:.	.:.	.:.	.:.	.:.	.:.	.:.	.:.	.:.	.:.	.:.	.:.	.:.	.:.	.:.	.:.	.:.	.:.	.:.	.:.	.:.	.:.	.:.	.:.	.:.	.:.	.:.	.:.	.:.	.:.	.:.	.:.	.:.	.:.	.:.	.:.	.:.	.:.	.:.	.:.	.:.	.:.	.:.
SGN-U563078	308	.	A	G	50	CS60;MAF0.80;MS6;VSM2;CEF	AC=3;AF=0.0;MQ=31.83;BQ=30.45;GC=0|1:2,1;GP=0.33	RG:AC	.:.	.:.	0|1:533,3	.:.	.:.	0:2	.:.	.:.	.:.	.:.	.:.	.:.	.:.	.:.	.:.	.:.	.:.	.:.	.:.	.:.	.:.	.:.	.:.	.:.	.:.	.:.	.:.	.:.	.:.	.:.	.:.	.:.	.:.	.:.	.:.	.:.	.:.	.:.	.:.	.:.	.:.	.:.	.:.	.:.	.:.	.:.	.:.	.:.	.:.	.:.	.:.	.:.	.:.	.:.	.:.	.:.	.:.	.:.	.:.	.:.	.:.	.:.	.:.	.:.	.:.	.:.	.:.	.:.	.:.	.:.	.:.	.:.	.:.	.:.	.:.	.:.	.:.	.:.	.:.	.:.	.:.	.:.	.:.	.:.	.:.	.:.	.:.	.:.	.:.	.:.	.:.	.:.	.:.	.:.	.:.	.:.	.:.	.:.	.:.	.:.	.:.	.:.	.:.	.:.	.:.	.:.	.:.	.:.
SGN-U563078	324	.	A	G	47	CS60;MAF0.80;MS6;VSM2;CEF	AC=3;AF=0.0;MQ=33.88;BQ=31.59;GC=0|1:2,1;GP=0.33	RG:AC	.:.	.:.	0|1:564,3	.:.	.:.	0:2	.:.	.:.	.:.	.:.	.:.	.:.	.:.	.:.	.:.	.:.	.:.	.:.	.:.	.:.	.:.	.:.	.:.	.:.	.:.	.:.	.:.	.:.	.:.	.:.	.:.	.:.	.:.	.:.	.:.	.:.	.:.	.:.	.:.	.:.	.:.	.:.	.:.	.:.	.:.	.:.	.:.	.:.	.:.	.:.	.:.	.:.	.:.	.:.	.:.	.:.	.:.	.:.	.:.	.:.	.:.	.:.	.:.	.:.	.:.	.:.	.:.	.:.	.:.	.:.	.:.	.:.	.:.	.:.	.:.	.:.	.:.	.:.	.:.	.:.	.:.	.:.	.:.	.:.	.:.	.:.	.:.	.:.	.:.	.:.	.:.	.:.	.:.	.:.	.:.	.:.	.:.	.:.	.:.	.:.	.:.	.:.	.:.	.:.	.:.	.:.	.:.	.:.
SGN-U563078	343	.	T	C	50	CS60;MAF0.80;MS6;VSM2	AC=3;AF=0.0;MQ=37.31;BQ=30.68;GC=0|1:2,1;GP=0.33;EZ=PvuII	RG:AC	.:.	.:.	0|1:538,3	.:.	.:.	0:2	.:.	.:.	.:.	.:.	.:.	.:.	.:.	.:.	.:.	.:.	.:.	.:.	.:.	.:.	.:.	.:.	.:.	.:.	.:.	.:.	.:.	.:.	.:.	.:.	.:.	.:.	.:.	.:.	.:.	.:.	.:.	.:.	.:.	.:.	.:.	.:.	.:.	.:.	.:.	.:.	.:.	.:.	.:.	.:.	.:.	.:.	.:.	.:.	.:.	.:.	.:.	.:.	.:.	.:.	.:.	.:.	.:.	.:.	.:.	.:.	.:.	.:.	.:.	.:.	.:.	.:.	.:.	.:.	.:.	.:.	.:.	.:.	.:.	.:.	.:.	.:.	.:.	.:.	.:.	.:.	.:.	.:.	.:.	.:.	.:.	.:.	.:.	.:.	.:.	.:.	.:.	.:.	.:.	.:.	.:.	.:.	.:.	.:.	.:.	.:.	.:.	.:.
SGN-U563078	346	.	A	G	48	CS60;MAF0.80;MS6;VSM2;CEF	AC=3;AF=0.0;MQ=37.31;BQ=31.24;GC=0|1:2,1;GP=0.33	RG:AC	.:.	.:.	0|1:546,3	.:.	.:.	0:2	.:.	.:.	.:.	.:.	.:.	.:.	.:.	.:.	.:.	.:.	.:.	.:.	.:.	.:.	.:.	.:.	.:.	.:.	.:.	.:.	.:.	.:.	.:.	.:.	.:.	.:.	.:.	.:.	.:.	.:.	.:.	.:.	.:.	.:.	.:.	.:.	.:.	.:.	.:.	.:.	.:.	.:.	.:.	.:.	.:.	.:.	.:.	.:.	.:.	.:.	.:.	.:.	.:.	.:.	.:.	.:.	.:.	.:.	.:.	.:.	.:.	.:.	.:.	.:.	.:.	.:.	.:.	.:.	.:.	.:.	.:.	.:.	.:.	.:.	.:.	.:.	.:.	.:.	.:.	.:.	.:.	.:.	.:.	.:.	.:.	.:.	.:.	.:.	.:.	.:.	.:.	.:.	.:.	.:.	.:.	.:.	.:.	.:.	.:.	.:.	.:.	.:.
SGN-U563078	375	.	T	C	46	CS60;MAF0.80;MS6;VSM2;CEF	AC=4;AF=0.0;MQ=37.23;BQ=30.62;GC=0|1:2,1;GP=0.33	RG:AC	.:.	.:.	0|1:622,4	.:.	.:.	0:2	.:.	.:.	.:.	.:.	.:.	.:.	.:.	.:.	.:.	.:.	.:.	.:.	.:.	.:.	.:.	.:.	.:.	.:.	.:.	.:.	.:.	.:.	.:.	.:.	.:.	.:.	.:.	.:.	.:.	.:.	.:.	.:.	.:.	.:.	.:.	.:.	.:.	.:.	.:.	.:.	.:.	.:.	.:.	.:.	.:.	.:.	.:.	.:.	.:.	.:.	.:.	.:.	.:.	.:.	.:.	.:.	.:.	.:.	.:.	.:.	.:.	.:.	.:.	.:.	.:.	.:.	.:.	.:.	.:.	.:.	.:.	.:.	.:.	.:.	.:.	.:.	.:.	.:.	.:.	.:.	.:.	.:.	.:.	.:.	.:.	.:.	.:.	.:.	.:.	.:.	.:.	.:.	.:.	.:.	.:.	.:.	.:.	.:.	.:.	.:.	.:.	.:.
SGN-U563078	384	.	T	C	50	CS60;MAF0.80;MS6;VSM2;CEF	AC=5;AF=0.0;MQ=36.47;BQ=31.08;GC=0|1:2,1;GP=0.33	RG:AC	.:.	.:.	0|1:661,5	.:.	.:.	0:2	.:.	.:.	.:.	.:.	.:.	.:.	.:.	.:.	.:.	.:.	.:.	.:.	.:.	.:.	.:.	.:.	.:.	.:.	.:.	.:.	.:.	.:.	.:.	.:.	.:.	.:.	.:.	.:.	.:.	.:.	.:.	.:.	.:.	.:.	.:.	.:.	.:.	.:.	.:.	.:.	.:.	.:.	.:.	.:.	.:.	.:.	.:.	.:.	.:.	.:.	.:.	.:.	.:.	.:.	.:.	.:.	.:.	.:.	.:.	.:.	.:.	.:.	.:.	.:.	.:.	.:.	.:.	.:.	.:.	.:.	.:.	.:.	.:.	.:.	.:.	.:.	.:.	.:.	.:.	.:.	.:.	.:.	.:.	.:.	.:.	.:.	.:.	.:.	.:.	.:.	.:.	.:.	.:.	.:.	.:.	.:.	.:.	.:.	.:.	.:.	.:.	.:.
SGN-U563078	393	.	A	G	50	CS60;MAF0.80;MS6;VSM2;CEF	AC=4;AF=0.0;MQ=35.80;BQ=30.59;GC=0|1:2,1;GP=0.33	RG:AC	.:.	.:.	0|1:603,4	.:.	.:.	0:2	.:.	.:.	.:.	.:.	.:.	.:.	.:.	.:.	.:.	.:.	.:.	.:.	.:.	.:.	.:.	.:.	.:.	.:.	.:.	.:.	.:.	.:.	.:.	.:.	.:.	.:.	.:.	.:.	.:.	.:.	.:.	.:.	.:.	.:.	.:.	.:.	.:.	.:.	.:.	.:.	.:.	.:.	.:.	.:.	.:.	.:.	.:.	.:.	.:.	.:.	.:.	.:.	.:.	.:.	.:.	.:.	.:.	.:.	.:.	.:.	.:.	.:.	.:.	.:.	.:.	.:.	.:.	.:.	.:.	.:.	.:.	.:.	.:.	.:.	.:.	.:.	.:.	.:.	.:.	.:.	.:.	.:.	.:.	.:.	.:.	.:.	.:.	.:.	.:.	.:.	.:.	.:.	.:.	.:.	.:.	.:.	.:.	.:.	.:.	.:.	.:.	.:.
SGN-U563079	2130	.	C	G	49	UCR;CS60;MAF0.80;MS6;CEF	AC=2;AF=0.2;MQ=113.90;BQ=34.34;GC=0|1:2,2;GP=0.50	RG:AC	.:.	0|1:2,1	0|1:9,1	.:.	.:.	.:.	.:.	.:.	.:.	.:.	.:.	.:.	.:.	.:.	.:.	.:.	.:.	.:.	.:.	.:.	.:.	.:.	.:.	.:.	.:.	.:.	.:.	.:.	.:.	.:.	.:.	.:.	.:.	.:.	.:.	.:.	.:.	.:.	.:.	.:.	.:.	.:.	.:.	.:.	.:.	.:.	.:.	.:.	.:.	.:.	.:.	.:.	.:.	.:.	.:.	.:.	.:.	.:.	.:.	.:.	.:.	.:.	.:.	.:.	.:.	.:.	.:.	.:.	.:.	.:.	.:.	.:.	.:.	.:.	.:.	.:.	.:.	.:.	.:.	.:.	.:.	.:.	.:.	.:.	.:.	.:.	.:.	.:.	.:.	.:.	.:.	.:.	.:.	.:.	.:.	.:.	.:.	.:.	.:.	.:.	.:.	.:.	.:.	.:.	.:.	.:.	.:.	.:.
SGN-U563079	2148	.	C	G	55	CS60;MAF0.80;MS6;CEF	AC=2;AF=0.1;MQ=106.89;BQ=32.14;GC=0|1:2,2;GP=0.50	RG:AC	.:.	0|1:2,1	0|1:11,1	.:.	.:.	.:.	.:.	.:.	.:.	.:.	.:.	.:.	.:.	.:.	.:.	.:.	.:.	.:.	.:.	.:.	.:.	.:.	.:.	.:.	.:.	.:.	.:.	.:.	.:.	.:.	.:.	.:.	.:.	.:.	.:.	.:.	.:.	.:.	.:.	.:.	.:.	.:.	.:.	.:.	.:.	.:.	.:.	.:.	.:.	.:.	.:.	.:.	.:.	.:.	.:.	.:.	.:.	.:.	.:.	.:.	.:.	.:.	.:.	.:.	.:.	.:.	.:.	.:.	.:.	.:.	.:.	.:.	.:.	.:.	.:.	.:.	.:.	.:.	.:.	.:.	.:.	.:.	.:.	.:.	.:.	.:.	.:.	.:.	.:.	.:.	.:.	.:.	.:.	.:.	.:.	.:.	.:.	.:.	.:.	.:.	.:.	.:.	.:.	.:.	.:.	.:.	.:.	.:.
SGN-U563079	2224	.	T	D2	66	CS60;VKS;MAF0.80;MS6;VSM1;CEF	AC=2;AF=0.2;MQ=136.27;BQ=34.46;GC=0|1:2,2;GP=0.50	RG:AC	.:.	0|1:2,1	0:8	.:.	.:.	1:1	.:.	.:.	.:.	.:.	.:.	.:.	.:.	.:.	.:.	.:.	.:.	.:.	.:.	.:.	.:.	.:.	.:.	.:.	.:.	.:.	.:.	.:.	.:.	.:.	.:.	.:.	.:.	.:.	.:.	.:.	.:.	.:.	.:.	.:.	.:.	.:.	.:.	.:.	.:.	.:.	.:.	.:.	.:.	.:.	.:.	.:.	.:.	.:.	.:.	.:.	.:.	.:.	.:.	.:.	.:.	.:.	.:.	.:.	.:.	.:.	.:.	.:.	.:.	.:.	.:.	.:.	.:.	.:.	.:.	.:.	.:.	.:.	.:.	.:.	.:.	.:.	.:.	.:.	.:.	.:.	.:.	.:.	.:.	.:.	.:.	.:.	.:.	.:.	.:.	.:.	.:.	.:.	.:.	.:.	.:.	.:.	.:.	.:.	.:.	.:.	.:.	.:.
SGN-U563079	2228	.	A	T	70	CS60;MAF0.80;MS6;VSM1;CEF	AC=2;AF=0.2;MQ=141.89;BQ=38.61;GC=0|1:2,2;GP=0.50	RG:AC	.:.	0|1:2,1	0:7	.:.	.:.	1:1	.:.	.:.	.:.	.:.	.:.	.:.	.:.	.:.	.:.	.:.	.:.	.:.	.:.	.:.	.:.	.:.	.:.	.:.	.:.	.:.	.:.	.:.	.:.	.:.	.:.	.:.	.:.	.:.	.:.	.:.	.:.	.:.	.:.	.:.	.:.	.:.	.:.	.:.	.:.	.:.	.:.	.:.	.:.	.:.	.:.	.:.	.:.	.:.	.:.	.:.	.:.	.:.	.:.	.:.	.:.	.:.	.:.	.:.	.:.	.:.	.:.	.:.	.:.	.:.	.:.	.:.	.:.	.:.	.:.	.:.	.:.	.:.	.:.	.:.	.:.	.:.	.:.	.:.	.:.	.:.	.:.	.:.	.:.	.:.	.:.	.:.	.:.	.:.	.:.	.:.	.:.	.:.	.:.	.:.	.:.	.:.	.:.	.:.	.:.	.:.	.:.	.:.
SGN-U563079	2243	.	T	A	50	CS60;MS6;CEF	AC=4;AF=0.5;MQ=183.87;BQ=29.66;GC=1|0:3,2;GP=0.40	RG:AC	.:.	0|1:2,1	0|1:2,1	.:.	.:.	1:2	.:.	.:.	.:.	.:.	.:.	.:.	.:.	.:.	.:.	.:.	.:.	.:.	.:.	.:.	.:.	.:.	.:.	.:.	.:.	.:.	.:.	.:.	.:.	.:.	.:.	.:.	.:.	.:.	.:.	.:.	.:.	.:.	.:.	.:.	.:.	.:.	.:.	.:.	.:.	.:.	.:.	.:.	.:.	.:.	.:.	.:.	.:.	.:.	.:.	.:.	.:.	.:.	.:.	.:.	.:.	.:.	.:.	.:.	.:.	.:.	.:.	.:.	.:.	.:.	.:.	.:.	.:.	.:.	.:.	.:.	.:.	.:.	.:.	.:.	.:.	.:.	.:.	.:.	.:.	.:.	.:.	.:.	.:.	.:.	.:.	.:.	.:.	.:.	.:.	.:.	.:.	.:.	.:.	.:.	.:.	.:.	.:.	.:.	.:.	.:.	.:.	.:.
SGN-U563079	2246	.	C	T	50	CS60;MS6;CEF	AC=4;AF=0.6;MQ=196.07;BQ=29.05;GC=1|0:3,2;GP=0.40	RG:AC	.:.	0|1:2,1	0|1:1,1	.:.	.:.	1:2	.:.	.:.	.:.	.:.	.:.	.:.	.:.	.:.	.:.	.:.	.:.	.:.	.:.	.:.	.:.	.:.	.:.	.:.	.:.	.:.	.:.	.:.	.:.	.:.	.:.	.:.	.:.	.:.	.:.	.:.	.:.	.:.	.:.	.:.	.:.	.:.	.:.	.:.	.:.	.:.	.:.	.:.	.:.	.:.	.:.	.:.	.:.	.:.	.:.	.:.	.:.	.:.	.:.	.:.	.:.	.:.	.:.	.:.	.:.	.:.	.:.	.:.	.:.	.:.	.:.	.:.	.:.	.:.	.:.	.:.	.:.	.:.	.:.	.:.	.:.	.:.	.:.	.:.	.:.	.:.	.:.	.:.	.:.	.:.	.:.	.:.	.:.	.:.	.:.	.:.	.:.	.:.	.:.	.:.	.:.	.:.	.:.	.:.	.:.	.:.	.:.	.:.
SGN-U563079	2288	.	T	A	50	CS60;MAF0.80;MS6;VSM1;CEF	AC=3;AF=0.6;MQ=231.13;BQ=31.69;GC=1|0:2,1;GP=0.33	RG:AC	.:.	0|1:2,1	.:.	.:.	.:.	1:2	.:.	.:.	.:.	.:.	.:.	.:.	.:.	.:.	.:.	.:.	.:.	.:.	.:.	.:.	.:.	.:.	.:.	.:.	.:.	.:.	.:.	.:.	.:.	.:.	.:.	.:.	.:.	.:.	.:.	.:.	.:.	.:.	.:.	.:.	.:.	.:.	.:.	.:.	.:.	.:.	.:.	.:.	.:.	.:.	.:.	.:.	.:.	.:.	.:.	.:.	.:.	.:.	.:.	.:.	.:.	.:.	.:.	.:.	.:.	.:.	.:.	.:.	.:.	.:.	.:.	.:.	.:.	.:.	.:.	.:.	.:.	.:.	.:.	.:.	.:.	.:.	.:.	.:.	.:.	.:.	.:.	.:.	.:.	.:.	.:.	.:.	.:.	.:.	.:.	.:.	.:.	.:.	.:.	.:.	.:.	.:.	.:.	.:.	.:.	.:.	.:.	.:.
SGN-U563081	162	.	A	D1	45	CS60;VKS;MS6;CEF	AC=3;AF=0.3;MQ=159.92;BQ=33.83;GC=0|1:3,2;GP=0.40	RG:AC	0|1:2,1	0:1	0|1:4,2	.:.	.:.	.:.	.:.	.:.	.:.	.:.	.:.	.:.	.:.	.:.	.:.	.:.	.:.	.:.	.:.	.:.	.:.	.:.	.:.	.:.	.:.	.:.	.:.	.:.	.:.	.:.	.:.	.:.	.:.	.:.	.:.	.:.	.:.	.:.	.:.	.:.	.:.	.:.	.:.	.:.	.:.	.:.	.:.	.:.	.:.	.:.	.:.	.:.	.:.	.:.	.:.	.:.	.:.	.:.	.:.	.:.	.:.	.:.	.:.	.:.	.:.	.:.	.:.	.:.	.:.	.:.	.:.	.:.	.:.	.:.	.:.	.:.	.:.	.:.	.:.	.:.	.:.	.:.	.:.	.:.	.:.	.:.	.:.	.:.	.:.	.:.	.:.	.:.	.:.	.:.	.:.	.:.	.:.	.:.	.:.	.:.	.:.	.:.	.:.	.:.	.:.	.:.	.:.	.:.
SGN-U563081	168	.	A	G	64	CS60;MAF0.80;MS6;VSM1;CEF	AC=2;AF=0.2;MQ=159.92;BQ=34.70;GC=0|1:3,1;GP=0.25	RG:AC	0|1:1,2	0:1	0:6	.:.	.:.	.:.	.:.	.:.	.:.	.:.	.:.	.:.	.:.	.:.	.:.	.:.	.:.	.:.	.:.	.:.	.:.	.:.	.:.	.:.	.:.	.:.	.:.	.:.	.:.	.:.	.:.	.:.	.:.	.:.	.:.	.:.	.:.	.:.	.:.	.:.	.:.	.:.	.:.	.:.	.:.	.:.	.:.	.:.	.:.	.:.	.:.	.:.	.:.	.:.	.:.	.:.	.:.	.:.	.:.	.:.	.:.	.:.	.:.	.:.	.:.	.:.	.:.	.:.	.:.	.:.	.:.	.:.	.:.	.:.	.:.	.:.	.:.	.:.	.:.	.:.	.:.	.:.	.:.	.:.	.:.	.:.	.:.	.:.	.:.	.:.	.:.	.:.	.:.	.:.	.:.	.:.	.:.	.:.	.:.	.:.	.:.	.:.	.:.	.:.	.:.	.:.	.:.	.:.
SGN-U563081	222	.	T	D2	68	CS60;VKS;MAF0.80;MS6;VSM1;CEF	AC=1;AF=0.1;MQ=146.76;BQ=33.91;GC=0|1:3,1;GP=0.25	RG:AC	0|1:2,1	0:1	0:8	.:.	.:.	.:.	.:.	.:.	.:.	.:.	.:.	.:.	.:.	.:.	.:.	.:.	.:.	.:.	.:.	.:.	.:.	.:.	.:.	.:.	.:.	.:.	.:.	.:.	.:.	.:.	.:.	.:.	.:.	.:.	.:.	.:.	.:.	.:.	.:.	.:.	.:.	.:.	.:.	.:.	.:.	.:.	.:.	.:.	.:.	.:.	.:.	.:.	.:.	.:.	.:.	.:.	.:.	.:.	.:.	.:.	.:.	.:.	.:.	.:.	.:.	.:.	.:.	.:.	.:.	.:.	.:.	.:.	.:.	.:.	.:.	.:.	.:.	.:.	.:.	.:.	.:.	.:.	.:.	.:.	.:.	.:.	.:.	.:.	.:.	.:.	.:.	.:.	.:.	.:.	.:.	.:.	.:.	.:.	.:.	.:.	.:.	.:.	.:.	.:.	.:.	.:.	.:.	.:.
SGN-U563081	306	.	C	T	48	MAF0.80;MS6;VSM1;CEF	AC=6;AF=0.7;MQ=168.12;BQ=35.00;GC=1|0:2,1;GP=0.33	RG:AC	0:3	1:1	1:5	.:.	.:.	.:.	.:.	.:.	.:.	.:.	.:.	.:.	.:.	.:.	.:.	.:.	.:.	.:.	.:.	.:.	.:.	.:.	.:.	.:.	.:.	.:.	.:.	.:.	.:.	.:.	.:.	.:.	.:.	.:.	.:.	.:.	.:.	.:.	.:.	.:.	.:.	.:.	.:.	.:.	.:.	.:.	.:.	.:.	.:.	.:.	.:.	.:.	.:.	.:.	.:.	.:.	.:.	.:.	.:.	.:.	.:.	.:.	.:.	.:.	.:.	.:.	.:.	.:.	.:.	.:.	.:.	.:.	.:.	.:.	.:.	.:.	.:.	.:.	.:.	.:.	.:.	.:.	.:.	.:.	.:.	.:.	.:.	.:.	.:.	.:.	.:.	.:.	.:.	.:.	.:.	.:.	.:.	.:.	.:.	.:.	.:.	.:.	.:.	.:.	.:.	.:.	.:.	.:.
SGN-U563086	593	.	G	A	63	MAF0.80;MS6;CEF	AC=2;AF=0.1;MQ=101.04;BQ=31.93;GC=0|1:2,2;GP=0.50	RG:AC	0:3	.:.	0|1:14,1	.:.	.:.	.:.	.:.	.:.	1:1	.:.	.:.	.:.	.:.	.:.	.:.	.:.	.:.	.:.	.:.	.:.	.:.	.:.	.:.	.:.	.:.	.:.	.:.	.:.	.:.	.:.	.:.	.:.	.:.	.:.	.:.	.:.	.:.	.:.	.:.	.:.	.:.	.:.	.:.	.:.	.:.	.:.	.:.	.:.	.:.	.:.	.:.	.:.	.:.	.:.	.:.	.:.	.:.	.:.	.:.	.:.	.:.	.:.	.:.	.:.	.:.	.:.	.:.	.:.	.:.	.:.	.:.	.:.	.:.	.:.	.:.	.:.	.:.	.:.	.:.	.:.	.:.	.:.	.:.	.:.	.:.	.:.	.:.	.:.	.:.	.:.	.:.	.:.	.:.	.:.	.:.	.:.	.:.	.:.	.:.	.:.	.:.	.:.	.:.	.:.	.:.	.:.	.:.	.:.
SGN-U563087	366	.	A	C	48	UCR;MAF0.80;MS6;VSM2;CEF	AC=4;AF=0.0;MQ=64.14;BQ=31.86;GC=0|1:4,1;GP=0.20	RG:AC	0:5	0:2	0|1:154,4	.:.	.:.	0:1	.:.	.:.	.:.	.:.	.:.	.:.	.:.	.:.	.:.	.:.	.:.	.:.	.:.	.:.	.:.	.:.	.:.	.:.	.:.	.:.	.:.	.:.	.:.	.:.	.:.	.:.	.:.	.:.	.:.	.:.	.:.	.:.	.:.	.:.	.:.	.:.	.:.	.:.	.:.	.:.	.:.	.:.	.:.	.:.	.:.	.:.	.:.	.:.	.:.	.:.	.:.	.:.	.:.	.:.	.:.	.:.	.:.	.:.	.:.	.:.	.:.	.:.	.:.	.:.	.:.	.:.	.:.	.:.	.:.	.:.	.:.	.:.	.:.	.:.	.:.	.:.	.:.	.:.	.:.	.:.	.:.	.:.	.:.	.:.	.:.	.:.	.:.	.:.	.:.	.:.	.:.	.:.	.:.	.:.	.:.	.:.	.:.	.:.	.:.	.:.	.:.	.:.
SGN-U563091	217	.	C	T	88	CS60;MAF0.80;MS6;VSM1;CEF	AC=6;AF=0.6;MQ=220.19;BQ=38.96;GC=0|1:3,1;GP=0.25	RG:AC	1:6	0:1	0:2	.:.	.:.	.:.	.:.	.:.	.:.	.:.	.:.	.:.	.:.	.:.	.:.	.:.	.:.	.:.	.:.	.:.	.:.	.:.	.:.	.:.	.:.	0:1	.:.	.:.	.:.	.:.	.:.	.:.	.:.	.:.	.:.	.:.	.:.	.:.	.:.	.:.	.:.	.:.	.:.	.:.	.:.	.:.	.:.	.:.	.:.	.:.	.:.	.:.	.:.	.:.	.:.	.:.	.:.	.:.	.:.	.:.	.:.	.:.	.:.	.:.	.:.	.:.	.:.	.:.	.:.	.:.	.:.	.:.	.:.	.:.	.:.	.:.	.:.	.:.	.:.	.:.	.:.	.:.	.:.	.:.	.:.	.:.	.:.	.:.	.:.	.:.	.:.	.:.	.:.	.:.	.:.	.:.	.:.	.:.	.:.	.:.	.:.	.:.	.:.	.:.	.:.	.:.	.:.	.:.
SGN-U563091	229	.	C	T	52	CS60;MAF0.80;MS6;VSM1;CEF	AC=4;AF=0.4;MQ=220.02;BQ=37.10;GC=1|0:3,1;GP=0.25	RG:AC	0:6	1:1	1:2	.:.	.:.	.:.	.:.	.:.	.:.	.:.	.:.	.:.	.:.	.:.	.:.	.:.	.:.	.:.	.:.	.:.	.:.	.:.	.:.	.:.	.:.	1:1	.:.	.:.	.:.	.:.	.:.	.:.	.:.	.:.	.:.	.:.	.:.	.:.	.:.	.:.	.:.	.:.	.:.	.:.	.:.	.:.	.:.	.:.	.:.	.:.	.:.	.:.	.:.	.:.	.:.	.:.	.:.	.:.	.:.	.:.	.:.	.:.	.:.	.:.	.:.	.:.	.:.	.:.	.:.	.:.	.:.	.:.	.:.	.:.	.:.	.:.	.:.	.:.	.:.	.:.	.:.	.:.	.:.	.:.	.:.	.:.	.:.	.:.	.:.	.:.	.:.	.:.	.:.	.:.	.:.	.:.	.:.	.:.	.:.	.:.	.:.	.:.	.:.	.:.	.:.	.:.	.:.	.:.
SGN-U563091	249	.	A	C	88	CS60;MAF0.80;MS6;VSM1;CEF	AC=6;AF=0.7;MQ=231.59;BQ=38.85;GC=0|1:3,1;GP=0.25	RG:AC	1:6	0:1	0:1	.:.	.:.	.:.	.:.	.:.	.:.	.:.	.:.	.:.	.:.	.:.	.:.	.:.	.:.	.:.	.:.	.:.	.:.	.:.	.:.	.:.	.:.	0:1	.:.	.:.	.:.	.:.	.:.	.:.	.:.	.:.	.:.	.:.	.:.	.:.	.:.	.:.	.:.	.:.	.:.	.:.	.:.	.:.	.:.	.:.	.:.	.:.	.:.	.:.	.:.	.:.	.:.	.:.	.:.	.:.	.:.	.:.	.:.	.:.	.:.	.:.	.:.	.:.	.:.	.:.	.:.	.:.	.:.	.:.	.:.	.:.	.:.	.:.	.:.	.:.	.:.	.:.	.:.	.:.	.:.	.:.	.:.	.:.	.:.	.:.	.:.	.:.	.:.	.:.	.:.	.:.	.:.	.:.	.:.	.:.	.:.	.:.	.:.	.:.	.:.	.:.	.:.	.:.	.:.	.:.
SGN-U563091	255	.	A	T	51	CS60;MAF0.80;MS6;VSM1;CEF	AC=4;AF=0.4;MQ=220.02;BQ=36.29;GC=1|0:3,1;GP=0.25	RG:AC	0:6	1:1	1:2	.:.	.:.	.:.	.:.	.:.	.:.	.:.	.:.	.:.	.:.	.:.	.:.	.:.	.:.	.:.	.:.	.:.	.:.	.:.	.:.	.:.	.:.	1:1	.:.	.:.	.:.	.:.	.:.	.:.	.:.	.:.	.:.	.:.	.:.	.:.	.:.	.:.	.:.	.:.	.:.	.:.	.:.	.:.	.:.	.:.	.:.	.:.	.:.	.:.	.:.	.:.	.:.	.:.	.:.	.:.	.:.	.:.	.:.	.:.	.:.	.:.	.:.	.:.	.:.	.:.	.:.	.:.	.:.	.:.	.:.	.:.	.:.	.:.	.:.	.:.	.:.	.:.	.:.	.:.	.:.	.:.	.:.	.:.	.:.	.:.	.:.	.:.	.:.	.:.	.:.	.:.	.:.	.:.	.:.	.:.	.:.	.:.	.:.	.:.	.:.	.:.	.:.	.:.	.:.	.:.
SGN-U563091	256	.	C	T	53	CS60;MAF0.80;MS6;VSM1;CEF	AC=4;AF=0.4;MQ=220.02;BQ=36.82;GC=1|0:3,1;GP=0.25	RG:AC	0:6	1:1	1:2	.:.	.:.	.:.	.:.	.:.	.:.	.:.	.:.	.:.	.:.	.:.	.:.	.:.	.:.	.:.	.:.	.:.	.:.	.:.	.:.	.:.	.:.	1:1	.:.	.:.	.:.	.:.	.:.	.:.	.:.	.:.	.:.	.:.	.:.	.:.	.:.	.:.	.:.	.:.	.:.	.:.	.:.	.:.	.:.	.:.	.:.	.:.	.:.	.:.	.:.	.:.	.:.	.:.	.:.	.:.	.:.	.:.	.:.	.:.	.:.	.:.	.:.	.:.	.:.	.:.	.:.	.:.	.:.	.:.	.:.	.:.	.:.	.:.	.:.	.:.	.:.	.:.	.:.	.:.	.:.	.:.	.:.	.:.	.:.	.:.	.:.	.:.	.:.	.:.	.:.	.:.	.:.	.:.	.:.	.:.	.:.	.:.	.:.	.:.	.:.	.:.	.:.	.:.	.:.	.:.
SGN-U563091	304	.	A	G	88	CS60;MAF0.80;MS6;VSM1;CEF	AC=6;AF=0.5;MQ=210.24;BQ=36.81;GC=0|1:3,1;GP=0.25	RG:AC	1:6	0:1	0:3	.:.	.:.	.:.	.:.	.:.	.:.	.:.	.:.	.:.	.:.	.:.	.:.	.:.	.:.	.:.	.:.	.:.	.:.	.:.	.:.	.:.	.:.	0:1	.:.	.:.	.:.	.:.	.:.	.:.	.:.	.:.	.:.	.:.	.:.	.:.	.:.	.:.	.:.	.:.	.:.	.:.	.:.	.:.	.:.	.:.	.:.	.:.	.:.	.:.	.:.	.:.	.:.	.:.	.:.	.:.	.:.	.:.	.:.	.:.	.:.	.:.	.:.	.:.	.:.	.:.	.:.	.:.	.:.	.:.	.:.	.:.	.:.	.:.	.:.	.:.	.:.	.:.	.:.	.:.	.:.	.:.	.:.	.:.	.:.	.:.	.:.	.:.	.:.	.:.	.:.	.:.	.:.	.:.	.:.	.:.	.:.	.:.	.:.	.:.	.:.	.:.	.:.	.:.	.:.	.:.
SGN-U563091	583	.	A	G	49	UCR;MAF0.80;MS6;VSM2;VSM1;CEF	AC=4;AF=0.5;MQ=178.53;BQ=33.33;GC=0|1:1,1;GP=0.50	RG:AC	0:4	.:.	1:4	.:.	.:.	.:.	.:.	.:.	.:.	.:.	.:.	.:.	.:.	.:.	.:.	.:.	.:.	.:.	.:.	.:.	.:.	.:.	.:.	.:.	.:.	.:.	.:.	.:.	.:.	.:.	.:.	.:.	.:.	.:.	.:.	.:.	.:.	.:.	.:.	.:.	.:.	.:.	.:.	.:.	.:.	.:.	.:.	.:.	.:.	.:.	.:.	.:.	.:.	.:.	.:.	.:.	.:.	.:.	.:.	.:.	.:.	.:.	.:.	.:.	.:.	.:.	.:.	.:.	.:.	.:.	.:.	.:.	.:.	.:.	.:.	.:.	.:.	.:.	.:.	.:.	.:.	.:.	.:.	.:.	.:.	.:.	.:.	.:.	.:.	.:.	.:.	.:.	.:.	.:.	.:.	.:.	.:.	.:.	.:.	.:.	.:.	.:.	.:.	.:.	.:.	.:.	.:.	.:.
SGN-U563091	727	.	T	C	49	MAF0.80;MS6;VSM2;VSM1;CEF	AC=3;AF=0.4;MQ=188.48;BQ=31.99;GC=0|1:1,1;GP=0.50	RG:AC	0:4	.:.	1:3	.:.	.:.	.:.	.:.	.:.	.:.	.:.	.:.	.:.	.:.	.:.	.:.	.:.	.:.	.:.	.:.	.:.	.:.	.:.	.:.	.:.	.:.	.:.	.:.	.:.	.:.	.:.	.:.	.:.	.:.	.:.	.:.	.:.	.:.	.:.	.:.	.:.	.:.	.:.	.:.	.:.	.:.	.:.	.:.	.:.	.:.	.:.	.:.	.:.	.:.	.:.	.:.	.:.	.:.	.:.	.:.	.:.	.:.	.:.	.:.	.:.	.:.	.:.	.:.	.:.	.:.	.:.	.:.	.:.	.:.	.:.	.:.	.:.	.:.	.:.	.:.	.:.	.:.	.:.	.:.	.:.	.:.	.:.	.:.	.:.	.:.	.:.	.:.	.:.	.:.	.:.	.:.	.:.	.:.	.:.	.:.	.:.	.:.	.:.	.:.	.:.	.:.	.:.	.:.	.:.
SGN-U563091	1049	.	T	ITG	50	VKS;MS6;VSM2;CEF	AC=4;AF=0.4;MQ=109.50;BQ=30.44;GC=0|1:2,1;GP=0.33	RG:AC	0:2	.:.	0|1:5,4	.:.	.:.	.:.	.:.	.:.	.:.	.:.	.:.	.:.	.:.	.:.	.:.	.:.	.:.	.:.	.:.	.:.	.:.	.:.	.:.	.:.	.:.	.:.	.:.	.:.	.:.	.:.	.:.	.:.	.:.	.:.	.:.	.:.	.:.	.:.	.:.	.:.	.:.	.:.	.:.	.:.	.:.	.:.	.:.	.:.	.:.	.:.	.:.	.:.	.:.	.:.	.:.	.:.	.:.	.:.	.:.	.:.	.:.	.:.	.:.	.:.	.:.	.:.	.:.	.:.	.:.	.:.	.:.	.:.	.:.	.:.	.:.	.:.	.:.	.:.	.:.	.:.	.:.	.:.	.:.	.:.	.:.	.:.	.:.	.:.	.:.	.:.	.:.	.:.	.:.	.:.	.:.	.:.	.:.	.:.	.:.	.:.	.:.	.:.	.:.	.:.	.:.	.:.	.:.	.:.
SGN-U563093	633	.	C	T	49	MAF0.80;MS6;VSM2;CEF	AC=3;AF=0.1;MQ=52.52;BQ=32.86;GC=0|1:2,1;GP=0.33	RG:AC	.:.	0:1	0|1:40,3	.:.	.:.	.:.	.:.	.:.	.:.	.:.	.:.	.:.	.:.	.:.	.:.	.:.	.:.	.:.	.:.	.:.	.:.	.:.	.:.	.:.	.:.	.:.	.:.	.:.	.:.	.:.	.:.	.:.	.:.	.:.	.:.	.:.	.:.	.:.	.:.	.:.	.:.	.:.	.:.	.:.	.:.	.:.	.:.	.:.	.:.	.:.	.:.	.:.	.:.	.:.	.:.	.:.	.:.	.:.	.:.	.:.	.:.	.:.	.:.	.:.	.:.	.:.	.:.	.:.	.:.	.:.	.:.	.:.	.:.	.:.	.:.	.:.	.:.	.:.	.:.	.:.	.:.	.:.	.:.	.:.	.:.	.:.	.:.	.:.	.:.	.:.	.:.	.:.	.:.	.:.	.:.	.:.	.:.	.:.	.:.	.:.	.:.	.:.	.:.	.:.	.:.	.:.	.:.	.:.
SGN-U563097	208	.	A	G	50	MS6;VSM2;CEF	AC=18;AF=0.7;MQ=61.76;BQ=33.20;GC=0|1:2,1;GP=0.33	RG:AC	.:.	0:1	0|1:6,18	.:.	.:.	.:.	.:.	.:.	.:.	.:.	.:.	.:.	.:.	.:.	.:.	.:.	.:.	.:.	.:.	.:.	.:.	.:.	.:.	.:.	.:.	.:.	.:.	.:.	.:.	.:.	.:.	.:.	.:.	.:.	.:.	.:.	.:.	.:.	.:.	.:.	.:.	.:.	.:.	.:.	.:.	.:.	.:.	.:.	.:.	.:.	.:.	.:.	.:.	.:.	.:.	.:.	.:.	.:.	.:.	.:.	.:.	.:.	.:.	.:.	.:.	.:.	.:.	.:.	.:.	.:.	.:.	.:.	.:.	.:.	.:.	.:.	.:.	.:.	.:.	.:.	.:.	.:.	.:.	.:.	.:.	.:.	.:.	.:.	.:.	.:.	.:.	.:.	.:.	.:.	.:.	.:.	.:.	.:.	.:.	.:.	.:.	.:.	.:.	.:.	.:.	.:.	.:.	.:.
SGN-U563097	552	.	A	D1	49	UCR;CS60;VKS;MS6;VSM2;CEF	AC=12;AF=0.7;MQ=71.32;BQ=30.66;GC=0|1:2,1;GP=0.33	RG:AC	.:.	0:1	0|1:5,12	.:.	.:.	.:.	.:.	.:.	.:.	.:.	.:.	.:.	.:.	.:.	.:.	.:.	.:.	.:.	.:.	.:.	.:.	.:.	.:.	.:.	.:.	.:.	.:.	.:.	.:.	.:.	.:.	.:.	.:.	.:.	.:.	.:.	.:.	.:.	.:.	.:.	.:.	.:.	.:.	.:.	.:.	.:.	.:.	.:.	.:.	.:.	.:.	.:.	.:.	.:.	.:.	.:.	.:.	.:.	.:.	.:.	.:.	.:.	.:.	.:.	.:.	.:.	.:.	.:.	.:.	.:.	.:.	.:.	.:.	.:.	.:.	.:.	.:.	.:.	.:.	.:.	.:.	.:.	.:.	.:.	.:.	.:.	.:.	.:.	.:.	.:.	.:.	.:.	.:.	.:.	.:.	.:.	.:.	.:.	.:.	.:.	.:.	.:.	.:.	.:.	.:.	.:.	.:.	.:.
SGN-U563097	592	.	C	T	50	UCR;CS60;MAF0.80;MS6;VSM2;CEF	AC=5;AF=0.2;MQ=59.35;BQ=29.91;GC=0|1:2,1;GP=0.33	RG:AC	.:.	0:1	0|1:21,5	.:.	.:.	.:.	.:.	.:.	.:.	.:.	.:.	.:.	.:.	.:.	.:.	.:.	.:.	.:.	.:.	.:.	.:.	.:.	.:.	.:.	.:.	.:.	.:.	.:.	.:.	.:.	.:.	.:.	.:.	.:.	.:.	.:.	.:.	.:.	.:.	.:.	.:.	.:.	.:.	.:.	.:.	.:.	.:.	.:.	.:.	.:.	.:.	.:.	.:.	.:.	.:.	.:.	.:.	.:.	.:.	.:.	.:.	.:.	.:.	.:.	.:.	.:.	.:.	.:.	.:.	.:.	.:.	.:.	.:.	.:.	.:.	.:.	.:.	.:.	.:.	.:.	.:.	.:.	.:.	.:.	.:.	.:.	.:.	.:.	.:.	.:.	.:.	.:.	.:.	.:.	.:.	.:.	.:.	.:.	.:.	.:.	.:.	.:.	.:.	.:.	.:.	.:.	.:.	.:.
SGN-U563097	616	.	C	T	50	CS60;MS6;VSM2;CEF	AC=6;AF=0.2;MQ=60.05;BQ=28.80;GC=0|1:2,1;GP=0.33	RG:AC	.:.	0:1	0|1:19,6	.:.	.:.	.:.	.:.	.:.	.:.	.:.	.:.	.:.	.:.	.:.	.:.	.:.	.:.	.:.	.:.	.:.	.:.	.:.	.:.	.:.	.:.	.:.	.:.	.:.	.:.	.:.	.:.	.:.	.:.	.:.	.:.	.:.	.:.	.:.	.:.	.:.	.:.	.:.	.:.	.:.	.:.	.:.	.:.	.:.	.:.	.:.	.:.	.:.	.:.	.:.	.:.	.:.	.:.	.:.	.:.	.:.	.:.	.:.	.:.	.:.	.:.	.:.	.:.	.:.	.:.	.:.	.:.	.:.	.:.	.:.	.:.	.:.	.:.	.:.	.:.	.:.	.:.	.:.	.:.	.:.	.:.	.:.	.:.	.:.	.:.	.:.	.:.	.:.	.:.	.:.	.:.	.:.	.:.	.:.	.:.	.:.	.:.	.:.	.:.	.:.	.:.	.:.	.:.	.:.
SGN-U563097	625	.	C	A	50	CS60;MS6;VSM2;CEF	AC=5;AF=0.2;MQ=35.35;BQ=30.36;GC=0|1:1,1;GP=0.50	RG:AC	.:.	.:.	0|1:20,5	.:.	.:.	.:.	.:.	.:.	.:.	.:.	.:.	.:.	.:.	.:.	.:.	.:.	.:.	.:.	.:.	.:.	.:.	.:.	.:.	.:.	.:.	.:.	.:.	.:.	.:.	.:.	.:.	.:.	.:.	.:.	.:.	.:.	.:.	.:.	.:.	.:.	.:.	.:.	.:.	.:.	.:.	.:.	.:.	.:.	.:.	.:.	.:.	.:.	.:.	.:.	.:.	.:.	.:.	.:.	.:.	.:.	.:.	.:.	.:.	.:.	.:.	.:.	.:.	.:.	.:.	.:.	.:.	.:.	.:.	.:.	.:.	.:.	.:.	.:.	.:.	.:.	.:.	.:.	.:.	.:.	.:.	.:.	.:.	.:.	.:.	.:.	.:.	.:.	.:.	.:.	.:.	.:.	.:.	.:.	.:.	.:.	.:.	.:.	.:.	.:.	.:.	.:.	.:.	.:.
SGN-U563097	634	.	A	T	50	CS60;MS6;VSM2;CEF	AC=9;AF=0.5;MQ=37.00;BQ=31.50;GC=0|1:1,1;GP=0.50	RG:AC	.:.	.:.	0|1:9,9	.:.	.:.	.:.	.:.	.:.	.:.	.:.	.:.	.:.	.:.	.:.	.:.	.:.	.:.	.:.	.:.	.:.	.:.	.:.	.:.	.:.	.:.	.:.	.:.	.:.	.:.	.:.	.:.	.:.	.:.	.:.	.:.	.:.	.:.	.:.	.:.	.:.	.:.	.:.	.:.	.:.	.:.	.:.	.:.	.:.	.:.	.:.	.:.	.:.	.:.	.:.	.:.	.:.	.:.	.:.	.:.	.:.	.:.	.:.	.:.	.:.	.:.	.:.	.:.	.:.	.:.	.:.	.:.	.:.	.:.	.:.	.:.	.:.	.:.	.:.	.:.	.:.	.:.	.:.	.:.	.:.	.:.	.:.	.:.	.:.	.:.	.:.	.:.	.:.	.:.	.:.	.:.	.:.	.:.	.:.	.:.	.:.	.:.	.:.	.:.	.:.	.:.	.:.	.:.	.:.
SGN-U563097	685	.	T	A	48	UCR;CS60;MAF0.80;MS6;VSM2;CEF	AC=4;AF=0.1;MQ=36.27;BQ=31.76;GC=0|1:1,1;GP=0.50	RG:AC	.:.	.:.	0|1:24,4	.:.	.:.	.:.	.:.	.:.	.:.	.:.	.:.	.:.	.:.	.:.	.:.	.:.	.:.	.:.	.:.	.:.	.:.	.:.	.:.	.:.	.:.	.:.	.:.	.:.	.:.	.:.	.:.	.:.	.:.	.:.	.:.	.:.	.:.	.:.	.:.	.:.	.:.	.:.	.:.	.:.	.:.	.:.	.:.	.:.	.:.	.:.	.:.	.:.	.:.	.:.	.:.	.:.	.:.	.:.	.:.	.:.	.:.	.:.	.:.	.:.	.:.	.:.	.:.	.:.	.:.	.:.	.:.	.:.	.:.	.:.	.:.	.:.	.:.	.:.	.:.	.:.	.:.	.:.	.:.	.:.	.:.	.:.	.:.	.:.	.:.	.:.	.:.	.:.	.:.	.:.	.:.	.:.	.:.	.:.	.:.	.:.	.:.	.:.	.:.	.:.	.:.	.:.	.:.	.:.
SGN-U563097	769	.	G	IA	50	CS60;VKS;MS6;VSM2;CEF	AC=5;AF=0.2;MQ=37.00;BQ=30.96;GC=0|1:1,1;GP=0.50	RG:AC	.:.	.:.	0|1:15,5	.:.	.:.	.:.	.:.	.:.	.:.	.:.	.:.	.:.	.:.	.:.	.:.	.:.	.:.	.:.	.:.	.:.	.:.	.:.	.:.	.:.	.:.	.:.	.:.	.:.	.:.	.:.	.:.	.:.	.:.	.:.	.:.	.:.	.:.	.:.	.:.	.:.	.:.	.:.	.:.	.:.	.:.	.:.	.:.	.:.	.:.	.:.	.:.	.:.	.:.	.:.	.:.	.:.	.:.	.:.	.:.	.:.	.:.	.:.	.:.	.:.	.:.	.:.	.:.	.:.	.:.	.:.	.:.	.:.	.:.	.:.	.:.	.:.	.:.	.:.	.:.	.:.	.:.	.:.	.:.	.:.	.:.	.:.	.:.	.:.	.:.	.:.	.:.	.:.	.:.	.:.	.:.	.:.	.:.	.:.	.:.	.:.	.:.	.:.	.:.	.:.	.:.	.:.	.:.	.:.
SGN-U563097	773	.	A	IG,G	100	CS60;VKS;MS6;VSM2;CEF	AC=8,3;AF=0.3,0.1;MQ=36.61;BQ=31.73;GC=0|1|2:1,1,1;GP=0.67	RG:AC	.:.	.:.	0|1|2:15,8,3	.:.	.:.	.:.	.:.	.:.	.:.	.:.	.:.	.:.	.:.	.:.	.:.	.:.	.:.	.:.	.:.	.:.	.:.	.:.	.:.	.:.	.:.	.:.	.:.	.:.	.:.	.:.	.:.	.:.	.:.	.:.	.:.	.:.	.:.	.:.	.:.	.:.	.:.	.:.	.:.	.:.	.:.	.:.	.:.	.:.	.:.	.:.	.:.	.:.	.:.	.:.	.:.	.:.	.:.	.:.	.:.	.:.	.:.	.:.	.:.	.:.	.:.	.:.	.:.	.:.	.:.	.:.	.:.	.:.	.:.	.:.	.:.	.:.	.:.	.:.	.:.	.:.	.:.	.:.	.:.	.:.	.:.	.:.	.:.	.:.	.:.	.:.	.:.	.:.	.:.	.:.	.:.	.:.	.:.	.:.	.:.	.:.	.:.	.:.	.:.	.:.	.:.	.:.	.:.	.:.
SGN-U563105	379	.	C	IT	50	CS60;VKS;MAF0.80;MS6;VSM2;CEF	AC=7;AF=0.1;MQ=72.70;BQ=31.27;GC=0|1:3,1;GP=0.25	RG:AC	0:5	.:.	0|1:91,7	0:2	.:.	.:.	.:.	.:.	.:.	.:.	.:.	.:.	.:.	.:.	.:.	.:.	.:.	.:.	.:.	.:.	.:.	.:.	.:.	.:.	.:.	.:.	.:.	.:.	.:.	.:.	.:.	.:.	.:.	.:.	.:.	.:.	.:.	.:.	.:.	.:.	.:.	.:.	.:.	.:.	.:.	.:.	.:.	.:.	.:.	.:.	.:.	.:.	.:.	.:.	.:.	.:.	.:.	.:.	.:.	.:.	.:.	.:.	.:.	.:.	.:.	.:.	.:.	.:.	.:.	.:.	.:.	.:.	.:.	.:.	.:.	.:.	.:.	.:.	.:.	.:.	.:.	.:.	.:.	.:.	.:.	.:.	.:.	.:.	.:.	.:.	.:.	.:.	.:.	.:.	.:.	.:.	.:.	.:.	.:.	.:.	.:.	.:.	.:.	.:.	.:.	.:.	.:.	.:.
SGN-U563105	380	.	T	D1	49	CS60;VKS;MAF0.80;MS6;VSM2;CEF	AC=4;AF=0.0;MQ=75.19;BQ=31.53;GC=0|1:3,1;GP=0.25	RG:AC	0:5	.:.	0|1:85,4	0:2	.:.	.:.	.:.	.:.	.:.	.:.	.:.	.:.	.:.	.:.	.:.	.:.	.:.	.:.	.:.	.:.	.:.	.:.	.:.	.:.	.:.	.:.	.:.	.:.	.:.	.:.	.:.	.:.	.:.	.:.	.:.	.:.	.:.	.:.	.:.	.:.	.:.	.:.	.:.	.:.	.:.	.:.	.:.	.:.	.:.	.:.	.:.	.:.	.:.	.:.	.:.	.:.	.:.	.:.	.:.	.:.	.:.	.:.	.:.	.:.	.:.	.:.	.:.	.:.	.:.	.:.	.:.	.:.	.:.	.:.	.:.	.:.	.:.	.:.	.:.	.:.	.:.	.:.	.:.	.:.	.:.	.:.	.:.	.:.	.:.	.:.	.:.	.:.	.:.	.:.	.:.	.:.	.:.	.:.	.:.	.:.	.:.	.:.	.:.	.:.	.:.	.:.	.:.	.:.
SGN-U563105	588	.	A	G	47	CS60;MAF0.80;MS6;VSM2;CEF	AC=3;AF=0.0;MQ=74.50;BQ=31.33;GC=0|1:3,1;GP=0.25	RG:AC	0:5	.:.	0|1:88,3	0:2	.:.	.:.	.:.	.:.	.:.	.:.	.:.	.:.	.:.	.:.	.:.	.:.	.:.	.:.	.:.	.:.	.:.	.:.	.:.	.:.	.:.	.:.	.:.	.:.	.:.	.:.	.:.	.:.	.:.	.:.	.:.	.:.	.:.	.:.	.:.	.:.	.:.	.:.	.:.	.:.	.:.	.:.	.:.	.:.	.:.	.:.	.:.	.:.	.:.	.:.	.:.	.:.	.:.	.:.	.:.	.:.	.:.	.:.	.:.	.:.	.:.	.:.	.:.	.:.	.:.	.:.	.:.	.:.	.:.	.:.	.:.	.:.	.:.	.:.	.:.	.:.	.:.	.:.	.:.	.:.	.:.	.:.	.:.	.:.	.:.	.:.	.:.	.:.	.:.	.:.	.:.	.:.	.:.	.:.	.:.	.:.	.:.	.:.	.:.	.:.	.:.	.:.	.:.	.:.
SGN-U563105	589	.	G	IA,A	100	CS60;VKS;MAF0.80;MS6;VSM2;CEF	AC=10,7;AF=0.1,0.1;MQ=71.37;BQ=30.76;GC=0|1|2:3,1,1;GP=0.40	RG:AC	0:5	.:.	0|1|2:86,10,7	0:2	.:.	.:.	.:.	.:.	.:.	.:.	.:.	.:.	.:.	.:.	.:.	.:.	.:.	.:.	.:.	.:.	.:.	.:.	.:.	.:.	.:.	.:.	.:.	.:.	.:.	.:.	.:.	.:.	.:.	.:.	.:.	.:.	.:.	.:.	.:.	.:.	.:.	.:.	.:.	.:.	.:.	.:.	.:.	.:.	.:.	.:.	.:.	.:.	.:.	.:.	.:.	.:.	.:.	.:.	.:.	.:.	.:.	.:.	.:.	.:.	.:.	.:.	.:.	.:.	.:.	.:.	.:.	.:.	.:.	.:.	.:.	.:.	.:.	.:.	.:.	.:.	.:.	.:.	.:.	.:.	.:.	.:.	.:.	.:.	.:.	.:.	.:.	.:.	.:.	.:.	.:.	.:.	.:.	.:.	.:.	.:.	.:.	.:.	.:.	.:.	.:.	.:.	.:.	.:.
SGN-U563105	590	.	A	D1,G	99	CS60;VKS;MAF0.80;MS6;VSM2;CEF	AC=7,3;AF=0.1,0.0;MQ=75.08;BQ=31.48;GC=0|1|2:3,1,1;GP=0.40	RG:AC	0:5	.:.	0|1|2:79,7,3	0:2	.:.	.:.	.:.	.:.	.:.	.:.	.:.	.:.	.:.	.:.	.:.	.:.	.:.	.:.	.:.	.:.	.:.	.:.	.:.	.:.	.:.	.:.	.:.	.:.	.:.	.:.	.:.	.:.	.:.	.:.	.:.	.:.	.:.	.:.	.:.	.:.	.:.	.:.	.:.	.:.	.:.	.:.	.:.	.:.	.:.	.:.	.:.	.:.	.:.	.:.	.:.	.:.	.:.	.:.	.:.	.:.	.:.	.:.	.:.	.:.	.:.	.:.	.:.	.:.	.:.	.:.	.:.	.:.	.:.	.:.	.:.	.:.	.:.	.:.	.:.	.:.	.:.	.:.	.:.	.:.	.:.	.:.	.:.	.:.	.:.	.:.	.:.	.:.	.:.	.:.	.:.	.:.	.:.	.:.	.:.	.:.	.:.	.:.	.:.	.:.	.:.	.:.	.:.	.:.
SGN-U563105	600	.	T	A	50	CS60;MAF0.80;MS6;VSM2;CEF	AC=3;AF=0.0;MQ=63.49;BQ=29.82;GC=0|1:3,1;GP=0.25	RG:AC	0:3	.:.	0|1:83,3	0:1	.:.	.:.	.:.	.:.	.:.	.:.	.:.	.:.	.:.	.:.	.:.	.:.	.:.	.:.	.:.	.:.	.:.	.:.	.:.	.:.	.:.	.:.	.:.	.:.	.:.	.:.	.:.	.:.	.:.	.:.	.:.	.:.	.:.	.:.	.:.	.:.	.:.	.:.	.:.	.:.	.:.	.:.	.:.	.:.	.:.	.:.	.:.	.:.	.:.	.:.	.:.	.:.	.:.	.:.	.:.	.:.	.:.	.:.	.:.	.:.	.:.	.:.	.:.	.:.	.:.	.:.	.:.	.:.	.:.	.:.	.:.	.:.	.:.	.:.	.:.	.:.	.:.	.:.	.:.	.:.	.:.	.:.	.:.	.:.	.:.	.:.	.:.	.:.	.:.	.:.	.:.	.:.	.:.	.:.	.:.	.:.	.:.	.:.	.:.	.:.	.:.	.:.	.:.	.:.
SGN-U563105	716	.	T	C	48	CL30;MAF0.80;MS6;VSM2	AC=5;AF=0.2;MQ=71.55;BQ=31.55;GC=0|1:2,1;GP=0.33;EZ=DraI	RG:AC	0:2	.:.	0|1:25,5	.:.	.:.	.:.	.:.	.:.	.:.	.:.	.:.	.:.	.:.	.:.	.:.	.:.	.:.	.:.	.:.	.:.	.:.	.:.	.:.	.:.	.:.	.:.	.:.	.:.	.:.	.:.	.:.	.:.	.:.	.:.	.:.	.:.	.:.	.:.	.:.	.:.	.:.	.:.	.:.	.:.	.:.	.:.	.:.	.:.	.:.	.:.	.:.	.:.	.:.	.:.	.:.	.:.	.:.	.:.	.:.	.:.	.:.	.:.	.:.	.:.	.:.	.:.	.:.	.:.	.:.	.:.	.:.	.:.	.:.	.:.	.:.	.:.	.:.	.:.	.:.	.:.	.:.	.:.	.:.	.:.	.:.	.:.	.:.	.:.	.:.	.:.	.:.	.:.	.:.	.:.	.:.	.:.	.:.	.:.	.:.	.:.	.:.	.:.	.:.	.:.	.:.	.:.	.:.	.:.
SGN-U563106	920	.	C	T	51	MS6;VSM2;CEF	AC=14;AF=0.6;MQ=70.22;BQ=33.23;GC=0|1:4,1;GP=0.20	RG:AC	0:1	0:1	0|1:6,14	.:.	.:.	.:.	.:.	.:.	.:.	.:.	.:.	0:1	.:.	.:.	.:.	.:.	.:.	.:.	.:.	.:.	.:.	.:.	.:.	.:.	.:.	.:.	.:.	.:.	.:.	.:.	.:.	.:.	.:.	.:.	.:.	.:.	.:.	.:.	.:.	.:.	.:.	.:.	.:.	.:.	.:.	.:.	.:.	.:.	.:.	.:.	.:.	.:.	.:.	.:.	.:.	.:.	.:.	.:.	.:.	.:.	.:.	.:.	.:.	.:.	.:.	.:.	.:.	.:.	.:.	.:.	.:.	.:.	.:.	.:.	.:.	.:.	.:.	.:.	.:.	.:.	.:.	.:.	.:.	.:.	.:.	.:.	.:.	.:.	.:.	.:.	.:.	.:.	.:.	.:.	.:.	.:.	.:.	.:.	.:.	.:.	.:.	.:.	.:.	.:.	.:.	.:.	.:.	.:.
SGN-U563106	1292	.	C	D1	72	CS60;VKS;MS6;CEF	AC=9;AF=0.8;MQ=75.73;BQ=30.74;GC=0|1:2,2;GP=0.50	RG:AC	0:1	.:.	0|1:2,8	.:.	.:.	.:.	.:.	.:.	1:1	.:.	.:.	.:.	.:.	.:.	.:.	.:.	.:.	.:.	.:.	.:.	.:.	.:.	.:.	.:.	.:.	.:.	.:.	.:.	.:.	.:.	.:.	.:.	.:.	.:.	.:.	.:.	.:.	.:.	.:.	.:.	.:.	.:.	.:.	.:.	.:.	.:.	.:.	.:.	.:.	.:.	.:.	.:.	.:.	.:.	.:.	.:.	.:.	.:.	.:.	.:.	.:.	.:.	.:.	.:.	.:.	.:.	.:.	.:.	.:.	.:.	.:.	.:.	.:.	.:.	.:.	.:.	.:.	.:.	.:.	.:.	.:.	.:.	.:.	.:.	.:.	.:.	.:.	.:.	.:.	.:.	.:.	.:.	.:.	.:.	.:.	.:.	.:.	.:.	.:.	.:.	.:.	.:.	.:.	.:.	.:.	.:.	.:.	.:.
SGN-U563106	1304	.	C	T	49	CS60;MS6;VSM2;CEF	AC=3;AF=0.5;MQ=100.50;BQ=34.21;GC=0|1:3,1;GP=0.25	RG:AC	0:1	.:.	0|1:1,3	.:.	.:.	.:.	.:.	.:.	0:1	.:.	.:.	.:.	.:.	.:.	.:.	.:.	.:.	.:.	.:.	.:.	.:.	.:.	.:.	.:.	.:.	.:.	.:.	.:.	.:.	.:.	.:.	.:.	.:.	.:.	.:.	.:.	.:.	.:.	.:.	.:.	.:.	.:.	.:.	.:.	.:.	.:.	.:.	.:.	.:.	.:.	.:.	.:.	.:.	.:.	.:.	.:.	.:.	.:.	.:.	.:.	.:.	.:.	.:.	.:.	.:.	.:.	.:.	.:.	.:.	.:.	.:.	.:.	.:.	.:.	.:.	.:.	.:.	.:.	.:.	.:.	.:.	.:.	.:.	.:.	.:.	.:.	.:.	.:.	.:.	.:.	.:.	.:.	.:.	.:.	.:.	.:.	.:.	.:.	.:.	.:.	.:.	.:.	.:.	.:.	.:.	.:.	.:.	.:.
SGN-U563109	1126	.	T	C	50	MS6;VSM2;CEF	AC=5;AF=0.2;MQ=91.77;BQ=29.40;GC=0|1:3,1;GP=0.25	RG:AC	0:2	.:.	0|1:18,5	.:.	.:.	.:.	.:.	.:.	.:.	.:.	.:.	.:.	.:.	.:.	.:.	0:1	.:.	.:.	.:.	.:.	.:.	.:.	.:.	.:.	.:.	.:.	.:.	.:.	.:.	.:.	.:.	.:.	.:.	.:.	.:.	.:.	.:.	.:.	.:.	.:.	.:.	.:.	.:.	.:.	.:.	.:.	.:.	.:.	.:.	.:.	.:.	.:.	.:.	.:.	.:.	.:.	.:.	.:.	.:.	.:.	.:.	.:.	.:.	.:.	.:.	.:.	.:.	.:.	.:.	.:.	.:.	.:.	.:.	.:.	.:.	.:.	.:.	.:.	.:.	.:.	.:.	.:.	.:.	.:.	.:.	.:.	.:.	.:.	.:.	.:.	.:.	.:.	.:.	.:.	.:.	.:.	.:.	.:.	.:.	.:.	.:.	.:.	.:.	.:.	.:.	.:.	.:.	.:.
SGN-U563114	283	.	C	G	56	MAF0.80;MS6;VSM1;CEF	AC=1;AF=0.0;MQ=217.48;BQ=33.44;GC=0|1:4,1;GP=0.20	RG:AC	0:19	0|1:4,1	0:8	0:1	.:.	.:.	.:.	.:.	.:.	.:.	.:.	.:.	.:.	.:.	.:.	.:.	.:.	.:.	.:.	.:.	.:.	.:.	.:.	.:.	.:.	.:.	.:.	.:.	.:.	.:.	.:.	.:.	.:.	.:.	.:.	.:.	.:.	.:.	.:.	.:.	.:.	.:.	.:.	.:.	.:.	.:.	.:.	.:.	.:.	.:.	.:.	.:.	.:.	.:.	.:.	.:.	.:.	.:.	.:.	.:.	.:.	.:.	.:.	.:.	.:.	.:.	.:.	.:.	.:.	.:.	.:.	.:.	.:.	.:.	.:.	.:.	.:.	.:.	.:.	.:.	.:.	.:.	.:.	.:.	.:.	.:.	.:.	.:.	.:.	.:.	.:.	.:.	.:.	.:.	.:.	.:.	.:.	.:.	.:.	.:.	.:.	.:.	.:.	.:.	.:.	.:.	.:.	.:.
SGN-U563114	1108	.	A	G	73	MS6;CEF	AC=8;AF=0.6;MQ=141.92;BQ=40.88;GC=0|1:2,2;GP=0.50	RG:AC	1:2	0:2	0|1:3,6	.:.	.:.	.:.	.:.	.:.	.:.	.:.	.:.	.:.	.:.	.:.	.:.	.:.	.:.	.:.	.:.	.:.	.:.	.:.	.:.	.:.	.:.	.:.	.:.	.:.	.:.	.:.	.:.	.:.	.:.	.:.	.:.	.:.	.:.	.:.	.:.	.:.	.:.	.:.	.:.	.:.	.:.	.:.	.:.	.:.	.:.	.:.	.:.	.:.	.:.	.:.	.:.	.:.	.:.	.:.	.:.	.:.	.:.	.:.	.:.	.:.	.:.	.:.	.:.	.:.	.:.	.:.	.:.	.:.	.:.	.:.	.:.	.:.	.:.	.:.	.:.	.:.	.:.	.:.	.:.	.:.	.:.	.:.	.:.	.:.	.:.	.:.	.:.	.:.	.:.	.:.	.:.	.:.	.:.	.:.	.:.	.:.	.:.	.:.	.:.	.:.	.:.	.:.	.:.	.:.
SGN-U563114	1679	.	C	D1	49	UCR;VKS;MS6;VSM2;CEF	AC=4;AF=0.4;MQ=90.34;BQ=29.68;GC=1|0:2,1;GP=0.33	RG:AC	1:1	.:.	0|1:5,3	.:.	.:.	.:.	.:.	.:.	.:.	.:.	.:.	.:.	.:.	.:.	.:.	.:.	.:.	.:.	.:.	.:.	.:.	.:.	.:.	.:.	.:.	.:.	.:.	.:.	.:.	.:.	.:.	.:.	.:.	.:.	.:.	.:.	.:.	.:.	.:.	.:.	.:.	.:.	.:.	.:.	.:.	.:.	.:.	.:.	.:.	.:.	.:.	.:.	.:.	.:.	.:.	.:.	.:.	.:.	.:.	.:.	.:.	.:.	.:.	.:.	.:.	.:.	.:.	.:.	.:.	.:.	.:.	.:.	.:.	.:.	.:.	.:.	.:.	.:.	.:.	.:.	.:.	.:.	.:.	.:.	.:.	.:.	.:.	.:.	.:.	.:.	.:.	.:.	.:.	.:.	.:.	.:.	.:.	.:.	.:.	.:.	.:.	.:.	.:.	.:.	.:.	.:.	.:.	.:.
SGN-U563115	1059	.	T	C	49	MS6;VSM2;CEF	AC=9;AF=0.4;MQ=62.58;BQ=31.48;GC=1|0:2,1;GP=0.33	RG:AC	1:1	.:.	0|1:15,8	.:.	.:.	.:.	.:.	.:.	.:.	.:.	.:.	.:.	.:.	.:.	.:.	.:.	.:.	.:.	.:.	.:.	.:.	.:.	.:.	.:.	.:.	.:.	.:.	.:.	.:.	.:.	.:.	.:.	.:.	.:.	.:.	.:.	.:.	.:.	.:.	.:.	.:.	.:.	.:.	.:.	.:.	.:.	.:.	.:.	.:.	.:.	.:.	.:.	.:.	.:.	.:.	.:.	.:.	.:.	.:.	.:.	.:.	.:.	.:.	.:.	.:.	.:.	.:.	.:.	.:.	.:.	.:.	.:.	.:.	.:.	.:.	.:.	.:.	.:.	.:.	.:.	.:.	.:.	.:.	.:.	.:.	.:.	.:.	.:.	.:.	.:.	.:.	.:.	.:.	.:.	.:.	.:.	.:.	.:.	.:.	.:.	.:.	.:.	.:.	.:.	.:.	.:.	.:.	.:.
SGN-U563122	595	.	G	T	50	MS6;VSM2;CEF	AC=8;AF=0.5;MQ=37.00;BQ=31.44;GC=0|1:1,1;GP=0.50	RG:AC	.:.	.:.	0|1:8,8	.:.	.:.	.:.	.:.	.:.	.:.	.:.	.:.	.:.	.:.	.:.	.:.	.:.	.:.	.:.	.:.	.:.	.:.	.:.	.:.	.:.	.:.	.:.	.:.	.:.	.:.	.:.	.:.	.:.	.:.	.:.	.:.	.:.	.:.	.:.	.:.	.:.	.:.	.:.	.:.	.:.	.:.	.:.	.:.	.:.	.:.	.:.	.:.	.:.	.:.	.:.	.:.	.:.	.:.	.:.	.:.	.:.	.:.	.:.	.:.	.:.	.:.	.:.	.:.	.:.	.:.	.:.	.:.	.:.	.:.	.:.	.:.	.:.	.:.	.:.	.:.	.:.	.:.	.:.	.:.	.:.	.:.	.:.	.:.	.:.	.:.	.:.	.:.	.:.	.:.	.:.	.:.	.:.	.:.	.:.	.:.	.:.	.:.	.:.	.:.	.:.	.:.	.:.	.:.	.:.
SGN-U563125	2767	.	T	C	48	MAF0.80;MS6;VSM2;VSM1;CEF	AC=3;AF=0.8;MQ=128.32;BQ=35.91;GC=0|1:1,1;GP=0.50	RG:AC	.:.	0:1	1:3	.:.	.:.	.:.	.:.	.:.	.:.	.:.	.:.	.:.	.:.	.:.	.:.	.:.	.:.	.:.	.:.	.:.	.:.	.:.	.:.	.:.	.:.	.:.	.:.	.:.	.:.	.:.	.:.	.:.	.:.	.:.	.:.	.:.	.:.	.:.	.:.	.:.	.:.	.:.	.:.	.:.	.:.	.:.	.:.	.:.	.:.	.:.	.:.	.:.	.:.	.:.	.:.	.:.	.:.	.:.	.:.	.:.	.:.	.:.	.:.	.:.	.:.	.:.	.:.	.:.	.:.	.:.	.:.	.:.	.:.	.:.	.:.	.:.	.:.	.:.	.:.	.:.	.:.	.:.	.:.	.:.	.:.	.:.	.:.	.:.	.:.	.:.	.:.	.:.	.:.	.:.	.:.	.:.	.:.	.:.	.:.	.:.	.:.	.:.	.:.	.:.	.:.	.:.	.:.	.:.
SGN-U563125	2961	.	C	A	50	MAF0.80;MS6;VSM2;CEF	AC=9;AF=0.7;MQ=96.11;BQ=30.11;GC=0|1:3,1;GP=0.25	RG:AC	0:1	0:1	0|1:2,9	.:.	.:.	.:.	.:.	.:.	.:.	.:.	.:.	.:.	.:.	.:.	.:.	.:.	.:.	.:.	.:.	.:.	.:.	.:.	.:.	.:.	.:.	.:.	.:.	.:.	.:.	.:.	.:.	.:.	.:.	.:.	.:.	.:.	.:.	.:.	.:.	.:.	.:.	.:.	.:.	.:.	.:.	.:.	.:.	.:.	.:.	.:.	.:.	.:.	.:.	.:.	.:.	.:.	.:.	.:.	.:.	.:.	.:.	.:.	.:.	.:.	.:.	.:.	.:.	.:.	.:.	.:.	.:.	.:.	.:.	.:.	.:.	.:.	.:.	.:.	.:.	.:.	.:.	.:.	.:.	.:.	.:.	.:.	.:.	.:.	.:.	.:.	.:.	.:.	.:.	.:.	.:.	.:.	.:.	.:.	.:.	.:.	.:.	.:.	.:.	.:.	.:.	.:.	.:.	.:.
SGN-U563127	645	.	T	A	47	UCR;CS60;MS6;VSM2;CEF	AC=3;AF=0.3;MQ=146.90;BQ=34.53;GC=0|1:3,1;GP=0.25	RG:AC	0:2	0:1	0|1:3,3	.:.	.:.	.:.	.:.	.:.	.:.	.:.	.:.	.:.	.:.	.:.	.:.	.:.	.:.	.:.	.:.	.:.	.:.	.:.	.:.	.:.	.:.	.:.	.:.	.:.	.:.	.:.	.:.	.:.	.:.	.:.	.:.	.:.	.:.	.:.	.:.	.:.	.:.	.:.	.:.	.:.	.:.	.:.	.:.	.:.	.:.	.:.	.:.	.:.	.:.	.:.	.:.	.:.	.:.	.:.	.:.	.:.	.:.	.:.	.:.	.:.	.:.	.:.	.:.	.:.	.:.	.:.	.:.	.:.	.:.	.:.	.:.	.:.	.:.	.:.	.:.	.:.	.:.	.:.	.:.	.:.	.:.	.:.	.:.	.:.	.:.	.:.	.:.	.:.	.:.	.:.	.:.	.:.	.:.	.:.	.:.	.:.	.:.	.:.	.:.	.:.	.:.	.:.	.:.	.:.
SGN-U563127	697	.	C	T	50	CS60;MAF0.80;MS6;VSM2;VSM1;CEF	AC=3;AF=0.5;MQ=178.01;BQ=33.51;GC=0|1:2,1;GP=0.33	RG:AC	0:2	0:1	1:3	.:.	.:.	.:.	.:.	.:.	.:.	.:.	.:.	.:.	.:.	.:.	.:.	.:.	.:.	.:.	.:.	.:.	.:.	.:.	.:.	.:.	.:.	.:.	.:.	.:.	.:.	.:.	.:.	.:.	.:.	.:.	.:.	.:.	.:.	.:.	.:.	.:.	.:.	.:.	.:.	.:.	.:.	.:.	.:.	.:.	.:.	.:.	.:.	.:.	.:.	.:.	.:.	.:.	.:.	.:.	.:.	.:.	.:.	.:.	.:.	.:.	.:.	.:.	.:.	.:.	.:.	.:.	.:.	.:.	.:.	.:.	.:.	.:.	.:.	.:.	.:.	.:.	.:.	.:.	.:.	.:.	.:.	.:.	.:.	.:.	.:.	.:.	.:.	.:.	.:.	.:.	.:.	.:.	.:.	.:.	.:.	.:.	.:.	.:.	.:.	.:.	.:.	.:.	.:.	.:.
SGN-U563127	715	.	G	A	49	CS60;MAF0.80;MS6;VSM2;CEF	AC=6;AF=0.6;MQ=139.85;BQ=34.37;GC=0|1:3,1;GP=0.25	RG:AC	0:2	0:1	0|1:1,6	.:.	.:.	.:.	.:.	.:.	.:.	.:.	.:.	.:.	.:.	.:.	.:.	.:.	.:.	.:.	.:.	.:.	.:.	.:.	.:.	.:.	.:.	.:.	.:.	.:.	.:.	.:.	.:.	.:.	.:.	.:.	.:.	.:.	.:.	.:.	.:.	.:.	.:.	.:.	.:.	.:.	.:.	.:.	.:.	.:.	.:.	.:.	.:.	.:.	.:.	.:.	.:.	.:.	.:.	.:.	.:.	.:.	.:.	.:.	.:.	.:.	.:.	.:.	.:.	.:.	.:.	.:.	.:.	.:.	.:.	.:.	.:.	.:.	.:.	.:.	.:.	.:.	.:.	.:.	.:.	.:.	.:.	.:.	.:.	.:.	.:.	.:.	.:.	.:.	.:.	.:.	.:.	.:.	.:.	.:.	.:.	.:.	.:.	.:.	.:.	.:.	.:.	.:.	.:.	.:.
SGN-U563129	295	.	A	C	83	CS60;MAF0.80;MS6;VSM1;CEF	AC=2;AF=0.3;MQ=248.68;BQ=43.49;GC=0|1:1,1;GP=0.50	RG:AC	0|1:4,2	.:.	.:.	.:.	.:.	.:.	.:.	.:.	.:.	.:.	.:.	.:.	.:.	.:.	.:.	.:.	.:.	.:.	.:.	.:.	.:.	.:.	.:.	.:.	.:.	.:.	.:.	.:.	.:.	.:.	.:.	.:.	.:.	.:.	.:.	.:.	.:.	.:.	.:.	.:.	.:.	.:.	.:.	.:.	.:.	.:.	.:.	.:.	.:.	.:.	.:.	.:.	.:.	.:.	.:.	.:.	.:.	.:.	.:.	.:.	.:.	.:.	.:.	.:.	.:.	.:.	.:.	.:.	.:.	.:.	.:.	.:.	.:.	.:.	.:.	.:.	.:.	.:.	.:.	.:.	.:.	.:.	.:.	.:.	.:.	.:.	.:.	.:.	.:.	.:.	.:.	.:.	.:.	.:.	.:.	.:.	.:.	.:.	.:.	.:.	.:.	.:.	.:.	.:.	.:.	.:.	.:.	.:.
SGN-U563129	330	.	A	C	72	CS60;MAF0.80;MS6;VSM1;CEF	AC=4;AF=0.7;MQ=248.68;BQ=43.95;GC=0|1:1,1;GP=0.50	RG:AC	0|1:2,4	.:.	.:.	.:.	.:.	.:.	.:.	.:.	.:.	.:.	.:.	.:.	.:.	.:.	.:.	.:.	.:.	.:.	.:.	.:.	.:.	.:.	.:.	.:.	.:.	.:.	.:.	.:.	.:.	.:.	.:.	.:.	.:.	.:.	.:.	.:.	.:.	.:.	.:.	.:.	.:.	.:.	.:.	.:.	.:.	.:.	.:.	.:.	.:.	.:.	.:.	.:.	.:.	.:.	.:.	.:.	.:.	.:.	.:.	.:.	.:.	.:.	.:.	.:.	.:.	.:.	.:.	.:.	.:.	.:.	.:.	.:.	.:.	.:.	.:.	.:.	.:.	.:.	.:.	.:.	.:.	.:.	.:.	.:.	.:.	.:.	.:.	.:.	.:.	.:.	.:.	.:.	.:.	.:.	.:.	.:.	.:.	.:.	.:.	.:.	.:.	.:.	.:.	.:.	.:.	.:.	.:.	.:.
SGN-U563130	1293	.	G	A	47	MS6;VSM2;CEF	AC=3;AF=0.3;MQ=121.55;BQ=28.84;GC=0|1:3,1;GP=0.25	RG:AC	0:2	0:1	0|1:5,3	.:.	.:.	.:.	.:.	.:.	.:.	.:.	.:.	.:.	.:.	.:.	.:.	.:.	.:.	.:.	.:.	.:.	.:.	.:.	.:.	.:.	.:.	.:.	.:.	.:.	.:.	.:.	.:.	.:.	.:.	.:.	.:.	.:.	.:.	.:.	.:.	.:.	.:.	.:.	.:.	.:.	.:.	.:.	.:.	.:.	.:.	.:.	.:.	.:.	.:.	.:.	.:.	.:.	.:.	.:.	.:.	.:.	.:.	.:.	.:.	.:.	.:.	.:.	.:.	.:.	.:.	.:.	.:.	.:.	.:.	.:.	.:.	.:.	.:.	.:.	.:.	.:.	.:.	.:.	.:.	.:.	.:.	.:.	.:.	.:.	.:.	.:.	.:.	.:.	.:.	.:.	.:.	.:.	.:.	.:.	.:.	.:.	.:.	.:.	.:.	.:.	.:.	.:.	.:.	.:.
SGN-U563132	214	.	C	T	50	MS6;VSM2;CEF	AC=3;AF=0.2;MQ=92.66;BQ=30.79;GC=0|1:3,1;GP=0.25	RG:AC	0:1	0:1	0|1:10,3	.:.	.:.	.:.	.:.	.:.	.:.	.:.	.:.	.:.	.:.	.:.	.:.	.:.	.:.	.:.	.:.	.:.	.:.	.:.	.:.	.:.	.:.	.:.	.:.	.:.	.:.	.:.	.:.	.:.	.:.	.:.	.:.	.:.	.:.	.:.	.:.	.:.	.:.	.:.	.:.	.:.	.:.	.:.	.:.	.:.	.:.	.:.	.:.	.:.	.:.	.:.	.:.	.:.	.:.	.:.	.:.	.:.	.:.	.:.	.:.	.:.	.:.	.:.	.:.	.:.	.:.	.:.	.:.	.:.	.:.	.:.	.:.	.:.	.:.	.:.	.:.	.:.	.:.	.:.	.:.	.:.	.:.	.:.	.:.	.:.	.:.	.:.	.:.	.:.	.:.	.:.	.:.	.:.	.:.	.:.	.:.	.:.	.:.	.:.	.:.	.:.	.:.	.:.	.:.	.:.
SGN-U563137	376	.	T	A	45	UCR;CS60;MS6;CEF	AC=3;AF=0.3;MQ=160.12;BQ=43.54;GC=0|1:2,2;GP=0.50	RG:AC	1:1	0:4	0|1:3,2	.:.	.:.	.:.	.:.	.:.	.:.	.:.	.:.	.:.	.:.	.:.	.:.	.:.	.:.	.:.	.:.	.:.	.:.	.:.	.:.	.:.	.:.	.:.	.:.	.:.	.:.	.:.	.:.	.:.	.:.	.:.	.:.	.:.	.:.	.:.	.:.	.:.	.:.	.:.	.:.	.:.	.:.	.:.	.:.	.:.	.:.	.:.	.:.	.:.	.:.	.:.	.:.	.:.	.:.	.:.	.:.	.:.	.:.	.:.	.:.	.:.	.:.	.:.	.:.	.:.	.:.	.:.	.:.	.:.	.:.	.:.	.:.	.:.	.:.	.:.	.:.	.:.	.:.	.:.	.:.	.:.	.:.	.:.	.:.	.:.	.:.	.:.	.:.	.:.	.:.	.:.	.:.	.:.	.:.	.:.	.:.	.:.	.:.	.:.	.:.	.:.	.:.	.:.	.:.	.:.
SGN-U563137	379	.	A	T	45	UCR;CS60;MS6;CEF	AC=3;AF=0.3;MQ=160.12;BQ=43.68;GC=0|1:2,2;GP=0.50	RG:AC	1:1	0:4	0|1:3,2	.:.	.:.	.:.	.:.	.:.	.:.	.:.	.:.	.:.	.:.	.:.	.:.	.:.	.:.	.:.	.:.	.:.	.:.	.:.	.:.	.:.	.:.	.:.	.:.	.:.	.:.	.:.	.:.	.:.	.:.	.:.	.:.	.:.	.:.	.:.	.:.	.:.	.:.	.:.	.:.	.:.	.:.	.:.	.:.	.:.	.:.	.:.	.:.	.:.	.:.	.:.	.:.	.:.	.:.	.:.	.:.	.:.	.:.	.:.	.:.	.:.	.:.	.:.	.:.	.:.	.:.	.:.	.:.	.:.	.:.	.:.	.:.	.:.	.:.	.:.	.:.	.:.	.:.	.:.	.:.	.:.	.:.	.:.	.:.	.:.	.:.	.:.	.:.	.:.	.:.	.:.	.:.	.:.	.:.	.:.	.:.	.:.	.:.	.:.	.:.	.:.	.:.	.:.	.:.	.:.
SGN-U563144	1488	.	T	D2	48	VKS;MAF0.80;MS6;VSM1;CEF	AC=1;AF=0.2;MQ=143.84;BQ=31.53;GC=0|1:2,1;GP=0.33	RG:AC	.:.	1:1	0:4	.:.	.:.	0:1	.:.	.:.	.:.	.:.	.:.	.:.	.:.	.:.	.:.	.:.	.:.	.:.	.:.	.:.	.:.	.:.	.:.	.:.	.:.	.:.	.:.	.:.	.:.	.:.	.:.	.:.	.:.	.:.	.:.	.:.	.:.	.:.	.:.	.:.	.:.	.:.	.:.	.:.	.:.	.:.	.:.	.:.	.:.	.:.	.:.	.:.	.:.	.:.	.:.	.:.	.:.	.:.	.:.	.:.	.:.	.:.	.:.	.:.	.:.	.:.	.:.	.:.	.:.	.:.	.:.	.:.	.:.	.:.	.:.	.:.	.:.	.:.	.:.	.:.	.:.	.:.	.:.	.:.	.:.	.:.	.:.	.:.	.:.	.:.	.:.	.:.	.:.	.:.	.:.	.:.	.:.	.:.	.:.	.:.	.:.	.:.	.:.	.:.	.:.	.:.	.:.	.:.
SGN-U563146	229	.	A	T	63	CS60;MAF0.80;MS6;VSM1;CEF	AC=2;AF=0.3;MQ=248.29;BQ=37.89;GC=0|1:2,1;GP=0.33	RG:AC	0:4	0|1:1,2	.:.	.:.	.:.	.:.	.:.	.:.	.:.	.:.	.:.	.:.	.:.	.:.	.:.	.:.	.:.	.:.	.:.	.:.	.:.	.:.	.:.	.:.	.:.	.:.	.:.	.:.	.:.	.:.	.:.	.:.	.:.	.:.	.:.	.:.	.:.	.:.	.:.	.:.	.:.	.:.	.:.	.:.	.:.	.:.	.:.	.:.	.:.	.:.	.:.	.:.	.:.	.:.	.:.	.:.	.:.	.:.	.:.	.:.	.:.	.:.	.:.	.:.	.:.	.:.	.:.	.:.	.:.	.:.	.:.	.:.	.:.	.:.	.:.	.:.	.:.	.:.	.:.	.:.	.:.	.:.	.:.	.:.	.:.	.:.	.:.	.:.	.:.	.:.	.:.	.:.	.:.	.:.	.:.	.:.	.:.	.:.	.:.	.:.	.:.	.:.	.:.	.:.	.:.	.:.	.:.	.:.
SGN-U563146	230	.	G	T	63	CS60;MAF0.80;MS6;VSM1;CEF	AC=2;AF=0.3;MQ=248.29;BQ=37.26;GC=0|1:2,1;GP=0.33	RG:AC	0:4	0|1:1,2	.:.	.:.	.:.	.:.	.:.	.:.	.:.	.:.	.:.	.:.	.:.	.:.	.:.	.:.	.:.	.:.	.:.	.:.	.:.	.:.	.:.	.:.	.:.	.:.	.:.	.:.	.:.	.:.	.:.	.:.	.:.	.:.	.:.	.:.	.:.	.:.	.:.	.:.	.:.	.:.	.:.	.:.	.:.	.:.	.:.	.:.	.:.	.:.	.:.	.:.	.:.	.:.	.:.	.:.	.:.	.:.	.:.	.:.	.:.	.:.	.:.	.:.	.:.	.:.	.:.	.:.	.:.	.:.	.:.	.:.	.:.	.:.	.:.	.:.	.:.	.:.	.:.	.:.	.:.	.:.	.:.	.:.	.:.	.:.	.:.	.:.	.:.	.:.	.:.	.:.	.:.	.:.	.:.	.:.	.:.	.:.	.:.	.:.	.:.	.:.	.:.	.:.	.:.	.:.	.:.	.:.
SGN-U563146	232	.	A	T	66	CS60;MAF0.80;MS6;VSM1;CEF	AC=2;AF=0.3;MQ=248.29;BQ=36.68;GC=0|1:2,1;GP=0.33	RG:AC	0:4	0|1:1,2	.:.	.:.	.:.	.:.	.:.	.:.	.:.	.:.	.:.	.:.	.:.	.:.	.:.	.:.	.:.	.:.	.:.	.:.	.:.	.:.	.:.	.:.	.:.	.:.	.:.	.:.	.:.	.:.	.:.	.:.	.:.	.:.	.:.	.:.	.:.	.:.	.:.	.:.	.:.	.:.	.:.	.:.	.:.	.:.	.:.	.:.	.:.	.:.	.:.	.:.	.:.	.:.	.:.	.:.	.:.	.:.	.:.	.:.	.:.	.:.	.:.	.:.	.:.	.:.	.:.	.:.	.:.	.:.	.:.	.:.	.:.	.:.	.:.	.:.	.:.	.:.	.:.	.:.	.:.	.:.	.:.	.:.	.:.	.:.	.:.	.:.	.:.	.:.	.:.	.:.	.:.	.:.	.:.	.:.	.:.	.:.	.:.	.:.	.:.	.:.	.:.	.:.	.:.	.:.	.:.	.:.
SGN-U563146	234	.	C	D5	68	CS60;VKS;MAF0.80;MS6;VSM1;CEF	AC=2;AF=0.2;MQ=248.51;BQ=36.49;GC=0|1:2,1;GP=0.33	RG:AC	0:5	0|1:1,2	.:.	.:.	.:.	.:.	.:.	.:.	.:.	.:.	.:.	.:.	.:.	.:.	.:.	.:.	.:.	.:.	.:.	.:.	.:.	.:.	.:.	.:.	.:.	.:.	.:.	.:.	.:.	.:.	.:.	.:.	.:.	.:.	.:.	.:.	.:.	.:.	.:.	.:.	.:.	.:.	.:.	.:.	.:.	.:.	.:.	.:.	.:.	.:.	.:.	.:.	.:.	.:.	.:.	.:.	.:.	.:.	.:.	.:.	.:.	.:.	.:.	.:.	.:.	.:.	.:.	.:.	.:.	.:.	.:.	.:.	.:.	.:.	.:.	.:.	.:.	.:.	.:.	.:.	.:.	.:.	.:.	.:.	.:.	.:.	.:.	.:.	.:.	.:.	.:.	.:.	.:.	.:.	.:.	.:.	.:.	.:.	.:.	.:.	.:.	.:.	.:.	.:.	.:.	.:.	.:.	.:.
SGN-U563146	240	.	A	G	70	CS60;MAF0.80;MS6;VSM1;CEF	AC=2;AF=0.2;MQ=248.81;BQ=42.06;GC=0|1:2,1;GP=0.33	RG:AC	0:6	0|1:2,2	.:.	.:.	.:.	.:.	.:.	.:.	.:.	.:.	.:.	.:.	.:.	.:.	.:.	.:.	.:.	.:.	.:.	.:.	.:.	.:.	.:.	.:.	.:.	.:.	.:.	.:.	.:.	.:.	.:.	.:.	.:.	.:.	.:.	.:.	.:.	.:.	.:.	.:.	.:.	.:.	.:.	.:.	.:.	.:.	.:.	.:.	.:.	.:.	.:.	.:.	.:.	.:.	.:.	.:.	.:.	.:.	.:.	.:.	.:.	.:.	.:.	.:.	.:.	.:.	.:.	.:.	.:.	.:.	.:.	.:.	.:.	.:.	.:.	.:.	.:.	.:.	.:.	.:.	.:.	.:.	.:.	.:.	.:.	.:.	.:.	.:.	.:.	.:.	.:.	.:.	.:.	.:.	.:.	.:.	.:.	.:.	.:.	.:.	.:.	.:.	.:.	.:.	.:.	.:.	.:.	.:.
SGN-U563146	241	.	C	A	56	CS60;MAF0.80;MS6;VSM1;CEF	AC=2;AF=0.2;MQ=248.81;BQ=40.40;GC=0|1:2,1;GP=0.33	RG:AC	0:6	0|1:2,2	.:.	.:.	.:.	.:.	.:.	.:.	.:.	.:.	.:.	.:.	.:.	.:.	.:.	.:.	.:.	.:.	.:.	.:.	.:.	.:.	.:.	.:.	.:.	.:.	.:.	.:.	.:.	.:.	.:.	.:.	.:.	.:.	.:.	.:.	.:.	.:.	.:.	.:.	.:.	.:.	.:.	.:.	.:.	.:.	.:.	.:.	.:.	.:.	.:.	.:.	.:.	.:.	.:.	.:.	.:.	.:.	.:.	.:.	.:.	.:.	.:.	.:.	.:.	.:.	.:.	.:.	.:.	.:.	.:.	.:.	.:.	.:.	.:.	.:.	.:.	.:.	.:.	.:.	.:.	.:.	.:.	.:.	.:.	.:.	.:.	.:.	.:.	.:.	.:.	.:.	.:.	.:.	.:.	.:.	.:.	.:.	.:.	.:.	.:.	.:.	.:.	.:.	.:.	.:.	.:.	.:.
SGN-U563146	242	.	A	T	55	CS60;MAF0.80;MS6;VSM1;CEF	AC=2;AF=0.2;MQ=237.49;BQ=39.05;GC=0|1:3,1;GP=0.25	RG:AC	0:6	0|1:2,2	0:1	.:.	.:.	.:.	.:.	.:.	.:.	.:.	.:.	.:.	.:.	.:.	.:.	.:.	.:.	.:.	.:.	.:.	.:.	.:.	.:.	.:.	.:.	.:.	.:.	.:.	.:.	.:.	.:.	.:.	.:.	.:.	.:.	.:.	.:.	.:.	.:.	.:.	.:.	.:.	.:.	.:.	.:.	.:.	.:.	.:.	.:.	.:.	.:.	.:.	.:.	.:.	.:.	.:.	.:.	.:.	.:.	.:.	.:.	.:.	.:.	.:.	.:.	.:.	.:.	.:.	.:.	.:.	.:.	.:.	.:.	.:.	.:.	.:.	.:.	.:.	.:.	.:.	.:.	.:.	.:.	.:.	.:.	.:.	.:.	.:.	.:.	.:.	.:.	.:.	.:.	.:.	.:.	.:.	.:.	.:.	.:.	.:.	.:.	.:.	.:.	.:.	.:.	.:.	.:.	.:.
SGN-U563146	243	.	G	T	55	CS60;MAF0.80;MS6;VSM1;CEF	AC=2;AF=0.2;MQ=238.56;BQ=39.84;GC=0|1:3,1;GP=0.25	RG:AC	0:7	0|1:2,2	0:1	.:.	.:.	.:.	.:.	.:.	.:.	.:.	.:.	.:.	.:.	.:.	.:.	.:.	.:.	.:.	.:.	.:.	.:.	.:.	.:.	.:.	.:.	.:.	.:.	.:.	.:.	.:.	.:.	.:.	.:.	.:.	.:.	.:.	.:.	.:.	.:.	.:.	.:.	.:.	.:.	.:.	.:.	.:.	.:.	.:.	.:.	.:.	.:.	.:.	.:.	.:.	.:.	.:.	.:.	.:.	.:.	.:.	.:.	.:.	.:.	.:.	.:.	.:.	.:.	.:.	.:.	.:.	.:.	.:.	.:.	.:.	.:.	.:.	.:.	.:.	.:.	.:.	.:.	.:.	.:.	.:.	.:.	.:.	.:.	.:.	.:.	.:.	.:.	.:.	.:.	.:.	.:.	.:.	.:.	.:.	.:.	.:.	.:.	.:.	.:.	.:.	.:.	.:.	.:.	.:.
SGN-U563148	110	.	T	C	49	MS6;VSM2;CEF	AC=6;AF=0.7;MQ=90.34;BQ=31.82;GC=0|1:2,1;GP=0.33	RG:AC	0:1	.:.	0|1:2,6	.:.	.:.	.:.	.:.	.:.	.:.	.:.	.:.	.:.	.:.	.:.	.:.	.:.	.:.	.:.	.:.	.:.	.:.	.:.	.:.	.:.	.:.	.:.	.:.	.:.	.:.	.:.	.:.	.:.	.:.	.:.	.:.	.:.	.:.	.:.	.:.	.:.	.:.	.:.	.:.	.:.	.:.	.:.	.:.	.:.	.:.	.:.	.:.	.:.	.:.	.:.	.:.	.:.	.:.	.:.	.:.	.:.	.:.	.:.	.:.	.:.	.:.	.:.	.:.	.:.	.:.	.:.	.:.	.:.	.:.	.:.	.:.	.:.	.:.	.:.	.:.	.:.	.:.	.:.	.:.	.:.	.:.	.:.	.:.	.:.	.:.	.:.	.:.	.:.	.:.	.:.	.:.	.:.	.:.	.:.	.:.	.:.	.:.	.:.	.:.	.:.	.:.	.:.	.:.	.:.
SGN-U563148	738	.	C	T	49	UCR;CS60;MS6;CEF	AC=5;AF=0.3;MQ=113.47;BQ=30.01;GC=0|1:2,2;GP=0.50	RG:AC	0:2	.:.	0|1:8,4	.:.	.:.	1:1	.:.	.:.	.:.	.:.	.:.	.:.	.:.	.:.	.:.	.:.	.:.	.:.	.:.	.:.	.:.	.:.	.:.	.:.	.:.	.:.	.:.	.:.	.:.	.:.	.:.	.:.	.:.	.:.	.:.	.:.	.:.	.:.	.:.	.:.	.:.	.:.	.:.	.:.	.:.	.:.	.:.	.:.	.:.	.:.	.:.	.:.	.:.	.:.	.:.	.:.	.:.	.:.	.:.	.:.	.:.	.:.	.:.	.:.	.:.	.:.	.:.	.:.	.:.	.:.	.:.	.:.	.:.	.:.	.:.	.:.	.:.	.:.	.:.	.:.	.:.	.:.	.:.	.:.	.:.	.:.	.:.	.:.	.:.	.:.	.:.	.:.	.:.	.:.	.:.	.:.	.:.	.:.	.:.	.:.	.:.	.:.	.:.	.:.	.:.	.:.	.:.	.:.
SGN-U563148	791	.	A	G	50	CS60;MS6;CEF	AC=8;AF=0.6;MQ=136.37;BQ=30.23;GC=0|1:2,2;GP=0.50	RG:AC	1:2	.:.	0|1:3,6	.:.	.:.	0:2	.:.	.:.	.:.	.:.	.:.	.:.	.:.	.:.	.:.	.:.	.:.	.:.	.:.	.:.	.:.	.:.	.:.	.:.	.:.	.:.	.:.	.:.	.:.	.:.	.:.	.:.	.:.	.:.	.:.	.:.	.:.	.:.	.:.	.:.	.:.	.:.	.:.	.:.	.:.	.:.	.:.	.:.	.:.	.:.	.:.	.:.	.:.	.:.	.:.	.:.	.:.	.:.	.:.	.:.	.:.	.:.	.:.	.:.	.:.	.:.	.:.	.:.	.:.	.:.	.:.	.:.	.:.	.:.	.:.	.:.	.:.	.:.	.:.	.:.	.:.	.:.	.:.	.:.	.:.	.:.	.:.	.:.	.:.	.:.	.:.	.:.	.:.	.:.	.:.	.:.	.:.	.:.	.:.	.:.	.:.	.:.	.:.	.:.	.:.	.:.	.:.	.:.
SGN-U563149	1239	.	G	A	48	MS6;VSM2;CEF	AC=3;AF=0.2;MQ=194.06;BQ=39.05;GC=0|1:5,1;GP=0.17	RG:AC	0:2	.:.	0|1:2,3	.:.	0:1	0:5	.:.	.:.	0:1	.:.	.:.	.:.	.:.	.:.	.:.	.:.	.:.	.:.	.:.	.:.	.:.	.:.	.:.	.:.	.:.	.:.	.:.	.:.	.:.	.:.	.:.	.:.	.:.	.:.	.:.	.:.	.:.	.:.	.:.	.:.	.:.	.:.	.:.	.:.	.:.	.:.	.:.	.:.	.:.	.:.	.:.	.:.	.:.	.:.	.:.	.:.	.:.	.:.	.:.	.:.	.:.	.:.	.:.	.:.	.:.	.:.	.:.	.:.	.:.	.:.	.:.	.:.	.:.	.:.	.:.	.:.	.:.	.:.	.:.	.:.	.:.	.:.	.:.	.:.	.:.	.:.	.:.	.:.	.:.	.:.	.:.	.:.	.:.	.:.	.:.	.:.	.:.	.:.	.:.	.:.	.:.	.:.	.:.	.:.	.:.	.:.	.:.	.:.
SGN-U563152	873	.	C	A	46	UCR;MS6;VSM2;CEF	AC=3;AF=0.2;MQ=102.97;BQ=29.96;GC=0|1:2,1;GP=0.33	RG:AC	0:2	.:.	0|1:8,3	.:.	.:.	.:.	.:.	.:.	.:.	.:.	.:.	.:.	.:.	.:.	.:.	.:.	.:.	.:.	.:.	.:.	.:.	.:.	.:.	.:.	.:.	.:.	.:.	.:.	.:.	.:.	.:.	.:.	.:.	.:.	.:.	.:.	.:.	.:.	.:.	.:.	.:.	.:.	.:.	.:.	.:.	.:.	.:.	.:.	.:.	.:.	.:.	.:.	.:.	.:.	.:.	.:.	.:.	.:.	.:.	.:.	.:.	.:.	.:.	.:.	.:.	.:.	.:.	.:.	.:.	.:.	.:.	.:.	.:.	.:.	.:.	.:.	.:.	.:.	.:.	.:.	.:.	.:.	.:.	.:.	.:.	.:.	.:.	.:.	.:.	.:.	.:.	.:.	.:.	.:.	.:.	.:.	.:.	.:.	.:.	.:.	.:.	.:.	.:.	.:.	.:.	.:.	.:.	.:.
SGN-U563158	33	.	G	T	49	MS6;VSM2;CEF	AC=4;AF=0.4;MQ=157.33;BQ=27.32;GC=0|1:3,1;GP=0.25	RG:AC	0:3	0:1	0|1:2,4	.:.	.:.	.:.	.:.	.:.	.:.	.:.	.:.	.:.	.:.	.:.	.:.	.:.	.:.	.:.	.:.	.:.	.:.	.:.	.:.	.:.	.:.	.:.	.:.	.:.	.:.	.:.	.:.	.:.	.:.	.:.	.:.	.:.	.:.	.:.	.:.	.:.	.:.	.:.	.:.	.:.	.:.	.:.	.:.	.:.	.:.	.:.	.:.	.:.	.:.	.:.	.:.	.:.	.:.	.:.	.:.	.:.	.:.	.:.	.:.	.:.	.:.	.:.	.:.	.:.	.:.	.:.	.:.	.:.	.:.	.:.	.:.	.:.	.:.	.:.	.:.	.:.	.:.	.:.	.:.	.:.	.:.	.:.	.:.	.:.	.:.	.:.	.:.	.:.	.:.	.:.	.:.	.:.	.:.	.:.	.:.	.:.	.:.	.:.	.:.	.:.	.:.	.:.	.:.	.:.
SGN-U563158	407	.	G	A	51	UCR;MAF0.80;MS6;VSM2;CEF	AC=13;AF=0.7;MQ=127.79;BQ=32.91;GC=0|1:2,1;GP=0.33	RG:AC	0:5	.:.	0|1:2,13	.:.	.:.	.:.	.:.	.:.	.:.	.:.	.:.	.:.	.:.	.:.	.:.	.:.	.:.	.:.	.:.	.:.	.:.	.:.	.:.	.:.	.:.	.:.	.:.	.:.	.:.	.:.	.:.	.:.	.:.	.:.	.:.	.:.	.:.	.:.	.:.	.:.	.:.	.:.	.:.	.:.	.:.	.:.	.:.	.:.	.:.	.:.	.:.	.:.	.:.	.:.	.:.	.:.	.:.	.:.	.:.	.:.	.:.	.:.	.:.	.:.	.:.	.:.	.:.	.:.	.:.	.:.	.:.	.:.	.:.	.:.	.:.	.:.	.:.	.:.	.:.	.:.	.:.	.:.	.:.	.:.	.:.	.:.	.:.	.:.	.:.	.:.	.:.	.:.	.:.	.:.	.:.	.:.	.:.	.:.	.:.	.:.	.:.	.:.	.:.	.:.	.:.	.:.	.:.	.:.
SGN-U563158	724	.	T	C	51	UCR;CS60;MS6;VSM2	AC=11;AF=0.3;MQ=68.03;BQ=29.78;GC=0|1:2,1;GP=0.33;EZ=BglII	RG:AC	0:2	.:.	0|1:22,11	.:.	.:.	.:.	.:.	.:.	.:.	.:.	.:.	.:.	.:.	.:.	.:.	.:.	.:.	.:.	.:.	.:.	.:.	.:.	.:.	.:.	.:.	.:.	.:.	.:.	.:.	.:.	.:.	.:.	.:.	.:.	.:.	.:.	.:.	.:.	.:.	.:.	.:.	.:.	.:.	.:.	.:.	.:.	.:.	.:.	.:.	.:.	.:.	.:.	.:.	.:.	.:.	.:.	.:.	.:.	.:.	.:.	.:.	.:.	.:.	.:.	.:.	.:.	.:.	.:.	.:.	.:.	.:.	.:.	.:.	.:.	.:.	.:.	.:.	.:.	.:.	.:.	.:.	.:.	.:.	.:.	.:.	.:.	.:.	.:.	.:.	.:.	.:.	.:.	.:.	.:.	.:.	.:.	.:.	.:.	.:.	.:.	.:.	.:.	.:.	.:.	.:.	.:.	.:.	.:.
SGN-U563158	736	.	A	T	49	UCR;CS60;MS6;VSM2;CEF	AC=13;AF=0.3;MQ=65.20;BQ=30.49;GC=0|1:2,1;GP=0.33	RG:AC	0:2	.:.	0|1:24,13	.:.	.:.	.:.	.:.	.:.	.:.	.:.	.:.	.:.	.:.	.:.	.:.	.:.	.:.	.:.	.:.	.:.	.:.	.:.	.:.	.:.	.:.	.:.	.:.	.:.	.:.	.:.	.:.	.:.	.:.	.:.	.:.	.:.	.:.	.:.	.:.	.:.	.:.	.:.	.:.	.:.	.:.	.:.	.:.	.:.	.:.	.:.	.:.	.:.	.:.	.:.	.:.	.:.	.:.	.:.	.:.	.:.	.:.	.:.	.:.	.:.	.:.	.:.	.:.	.:.	.:.	.:.	.:.	.:.	.:.	.:.	.:.	.:.	.:.	.:.	.:.	.:.	.:.	.:.	.:.	.:.	.:.	.:.	.:.	.:.	.:.	.:.	.:.	.:.	.:.	.:.	.:.	.:.	.:.	.:.	.:.	.:.	.:.	.:.	.:.	.:.	.:.	.:.	.:.	.:.
SGN-U563158	757	.	C	A	49	UCR;CS60;MS6;VSM2;CEF	AC=9;AF=0.3;MQ=68.34;BQ=30.65;GC=0|1:2,1;GP=0.33	RG:AC	0:2	.:.	0|1:24,9	.:.	.:.	.:.	.:.	.:.	.:.	.:.	.:.	.:.	.:.	.:.	.:.	.:.	.:.	.:.	.:.	.:.	.:.	.:.	.:.	.:.	.:.	.:.	.:.	.:.	.:.	.:.	.:.	.:.	.:.	.:.	.:.	.:.	.:.	.:.	.:.	.:.	.:.	.:.	.:.	.:.	.:.	.:.	.:.	.:.	.:.	.:.	.:.	.:.	.:.	.:.	.:.	.:.	.:.	.:.	.:.	.:.	.:.	.:.	.:.	.:.	.:.	.:.	.:.	.:.	.:.	.:.	.:.	.:.	.:.	.:.	.:.	.:.	.:.	.:.	.:.	.:.	.:.	.:.	.:.	.:.	.:.	.:.	.:.	.:.	.:.	.:.	.:.	.:.	.:.	.:.	.:.	.:.	.:.	.:.	.:.	.:.	.:.	.:.	.:.	.:.	.:.	.:.	.:.	.:.
SGN-U563161	188	.	C	T	57	MAF0.80;MS6;VSM1;CEF	AC=1;AF=0.0;MQ=196.52;BQ=36.31;GC=0|1:4,1;GP=0.20	RG:AC	0|1:11,1	0:4	0:10	.:.	.:.	.:.	.:.	.:.	0:1	.:.	.:.	.:.	.:.	.:.	.:.	.:.	.:.	.:.	.:.	.:.	.:.	.:.	.:.	.:.	.:.	.:.	.:.	.:.	.:.	.:.	.:.	.:.	.:.	.:.	.:.	.:.	.:.	.:.	.:.	.:.	.:.	.:.	.:.	.:.	.:.	.:.	.:.	.:.	.:.	.:.	.:.	.:.	.:.	.:.	.:.	.:.	.:.	.:.	.:.	.:.	.:.	.:.	.:.	.:.	.:.	.:.	.:.	.:.	.:.	.:.	.:.	.:.	.:.	.:.	.:.	.:.	.:.	.:.	.:.	.:.	.:.	.:.	.:.	.:.	.:.	.:.	.:.	.:.	.:.	.:.	.:.	.:.	.:.	.:.	.:.	.:.	.:.	.:.	.:.	.:.	.:.	.:.	.:.	.:.	.:.	.:.	.:.	.:.
SGN-U563165	407	.	A	D8	68	UCR;VKS;MAF0.80;VSM1;CEF	AC=1;AF=0.0;MQ=186.41;BQ=39.67;GC=0|1:6,1;GP=0.14	RG:AC	0:32	0|1:31,1	0:8	.:.	.:.	.:.	.:.	.:.	.:.	.:.	.:.	0:1	.:.	.:.	.:.	0:1	.:.	.:.	.:.	.:.	.:.	.:.	.:.	.:.	.:.	.:.	0:1	.:.	.:.	.:.	.:.	.:.	.:.	.:.	.:.	.:.	.:.	.:.	.:.	.:.	.:.	.:.	.:.	.:.	.:.	.:.	.:.	.:.	.:.	.:.	.:.	.:.	.:.	.:.	.:.	.:.	.:.	.:.	.:.	.:.	.:.	.:.	.:.	.:.	.:.	.:.	.:.	.:.	.:.	.:.	.:.	.:.	.:.	.:.	.:.	.:.	.:.	.:.	.:.	.:.	.:.	.:.	.:.	.:.	.:.	.:.	.:.	.:.	.:.	.:.	.:.	.:.	.:.	.:.	.:.	.:.	.:.	.:.	.:.	.:.	.:.	.:.	.:.	.:.	.:.	.:.	.:.	.:.
SGN-U563165	498	.	G	C	85	MAF0.80;VSM1;CEF	AC=2;AF=0.0;MQ=191.53;BQ=41.22;GC=0|1:6,1;GP=0.14	RG:AC	0|1:33,2	0:34	0:6	.:.	.:.	.:.	.:.	.:.	.:.	.:.	.:.	0:1	.:.	.:.	.:.	0:1	.:.	.:.	.:.	.:.	.:.	.:.	.:.	.:.	.:.	.:.	0:1	.:.	.:.	.:.	.:.	.:.	.:.	.:.	.:.	.:.	.:.	.:.	.:.	.:.	.:.	.:.	.:.	.:.	.:.	.:.	.:.	.:.	.:.	.:.	.:.	.:.	.:.	.:.	.:.	.:.	.:.	.:.	.:.	.:.	.:.	.:.	.:.	.:.	.:.	.:.	.:.	.:.	.:.	.:.	.:.	.:.	.:.	.:.	.:.	.:.	.:.	.:.	.:.	.:.	.:.	.:.	.:.	.:.	.:.	.:.	.:.	.:.	.:.	.:.	.:.	.:.	.:.	.:.	.:.	.:.	.:.	.:.	.:.	.:.	.:.	.:.	.:.	.:.	.:.	.:.	.:.	.:.
SGN-U563165	1754	.	A	G	51	MAF0.80;CEF	AC=59;AF=0.9;MQ=75.10;BQ=31.41;GC=0|1:5,2;GP=0.29	RG:AC	0:1	0:1	0|1:1,58	.:.	.:.	0:3	.:.	.:.	0:1	.:.	.:.	.:.	.:.	.:.	.:.	.:.	.:.	.:.	.:.	.:.	.:.	.:.	.:.	.:.	.:.	.:.	1:1	.:.	.:.	.:.	.:.	.:.	.:.	.:.	.:.	.:.	.:.	.:.	.:.	.:.	.:.	.:.	.:.	.:.	.:.	.:.	.:.	.:.	.:.	.:.	.:.	.:.	.:.	.:.	.:.	.:.	.:.	.:.	.:.	.:.	.:.	.:.	.:.	.:.	.:.	.:.	.:.	.:.	.:.	.:.	.:.	.:.	.:.	.:.	.:.	.:.	.:.	.:.	.:.	.:.	.:.	.:.	.:.	.:.	.:.	.:.	.:.	.:.	.:.	.:.	.:.	.:.	.:.	.:.	.:.	.:.	.:.	.:.	.:.	.:.	.:.	.:.	.:.	.:.	.:.	.:.	.:.	.:.
SGN-U563165	1866	.	G	T	51	MAF0.80;MS6;VSM1;CEF	AC=39;AF=0.9;MQ=86.38;BQ=31.22;GC=0|1:3,2;GP=0.40	RG:AC	0:1	.:.	1:38	.:.	.:.	0:3	.:.	.:.	0:1	.:.	.:.	.:.	.:.	.:.	.:.	.:.	.:.	.:.	.:.	.:.	.:.	.:.	.:.	.:.	.:.	.:.	1:1	.:.	.:.	.:.	.:.	.:.	.:.	.:.	.:.	.:.	.:.	.:.	.:.	.:.	.:.	.:.	.:.	.:.	.:.	.:.	.:.	.:.	.:.	.:.	.:.	.:.	.:.	.:.	.:.	.:.	.:.	.:.	.:.	.:.	.:.	.:.	.:.	.:.	.:.	.:.	.:.	.:.	.:.	.:.	.:.	.:.	.:.	.:.	.:.	.:.	.:.	.:.	.:.	.:.	.:.	.:.	.:.	.:.	.:.	.:.	.:.	.:.	.:.	.:.	.:.	.:.	.:.	.:.	.:.	.:.	.:.	.:.	.:.	.:.	.:.	.:.	.:.	.:.	.:.	.:.	.:.	.:.
SGN-U563169	71	.	T	C	47	CS60;MAF0.80;MS6;VSM2;CEF	AC=3;AF=0.1;MQ=113.08;BQ=32.25;GC=0|1:4,1;GP=0.20	RG:AC	0:3	0:3	0|1:17,3	.:.	.:.	.:.	.:.	.:.	.:.	.:.	.:.	.:.	.:.	.:.	.:.	0:1	.:.	.:.	.:.	.:.	.:.	.:.	.:.	.:.	.:.	.:.	.:.	.:.	.:.	.:.	.:.	.:.	.:.	.:.	.:.	.:.	.:.	.:.	.:.	.:.	.:.	.:.	.:.	.:.	.:.	.:.	.:.	.:.	.:.	.:.	.:.	.:.	.:.	.:.	.:.	.:.	.:.	.:.	.:.	.:.	.:.	.:.	.:.	.:.	.:.	.:.	.:.	.:.	.:.	.:.	.:.	.:.	.:.	.:.	.:.	.:.	.:.	.:.	.:.	.:.	.:.	.:.	.:.	.:.	.:.	.:.	.:.	.:.	.:.	.:.	.:.	.:.	.:.	.:.	.:.	.:.	.:.	.:.	.:.	.:.	.:.	.:.	.:.	.:.	.:.	.:.	.:.	.:.
SGN-U563169	73	.	C	T	49	CS60;MS6;VSM2;CEF	AC=5;AF=0.2;MQ=113.08;BQ=32.14;GC=0|1:4,1;GP=0.20	RG:AC	0:3	0:3	0|1:15,5	.:.	.:.	.:.	.:.	.:.	.:.	.:.	.:.	.:.	.:.	.:.	.:.	0:1	.:.	.:.	.:.	.:.	.:.	.:.	.:.	.:.	.:.	.:.	.:.	.:.	.:.	.:.	.:.	.:.	.:.	.:.	.:.	.:.	.:.	.:.	.:.	.:.	.:.	.:.	.:.	.:.	.:.	.:.	.:.	.:.	.:.	.:.	.:.	.:.	.:.	.:.	.:.	.:.	.:.	.:.	.:.	.:.	.:.	.:.	.:.	.:.	.:.	.:.	.:.	.:.	.:.	.:.	.:.	.:.	.:.	.:.	.:.	.:.	.:.	.:.	.:.	.:.	.:.	.:.	.:.	.:.	.:.	.:.	.:.	.:.	.:.	.:.	.:.	.:.	.:.	.:.	.:.	.:.	.:.	.:.	.:.	.:.	.:.	.:.	.:.	.:.	.:.	.:.	.:.	.:.
SGN-U563169	185	.	A	G	50	UCR;MAF0.80;MS6;VSM2;CEF	AC=3;AF=0.0;MQ=78.47;BQ=32.06;GC=0|1:5,1;GP=0.17	RG:AC	0:7	0:3	0|1:95,3	.:.	.:.	.:.	.:.	.:.	.:.	.:.	.:.	.:.	.:.	.:.	.:.	0:2	.:.	0:1	.:.	.:.	.:.	.:.	.:.	.:.	.:.	.:.	.:.	.:.	.:.	.:.	.:.	.:.	.:.	.:.	.:.	.:.	.:.	.:.	.:.	.:.	.:.	.:.	.:.	.:.	.:.	.:.	.:.	.:.	.:.	.:.	.:.	.:.	.:.	.:.	.:.	.:.	.:.	.:.	.:.	.:.	.:.	.:.	.:.	.:.	.:.	.:.	.:.	.:.	.:.	.:.	.:.	.:.	.:.	.:.	.:.	.:.	.:.	.:.	.:.	.:.	.:.	.:.	.:.	.:.	.:.	.:.	.:.	.:.	.:.	.:.	.:.	.:.	.:.	.:.	.:.	.:.	.:.	.:.	.:.	.:.	.:.	.:.	.:.	.:.	.:.	.:.	.:.	.:.
SGN-U563169	330	.	A	G	47	CS60;MAF0.80;VSM2	AC=3;AF=0.0;MQ=61.79;BQ=31.47;GC=0|1:7,1;GP=0.12;EZ=BamHI	RG:AC	0:7	0:3	0|1:224,3	.:.	.:.	0:1	.:.	.:.	.:.	.:.	.:.	0:1	.:.	.:.	.:.	0:2	.:.	0:1	.:.	.:.	.:.	.:.	.:.	.:.	.:.	.:.	.:.	.:.	.:.	.:.	.:.	.:.	.:.	.:.	.:.	.:.	.:.	.:.	.:.	.:.	.:.	.:.	.:.	.:.	.:.	.:.	.:.	.:.	.:.	.:.	.:.	.:.	.:.	.:.	.:.	.:.	.:.	.:.	.:.	.:.	.:.	.:.	.:.	.:.	.:.	.:.	.:.	.:.	.:.	.:.	.:.	.:.	.:.	.:.	.:.	.:.	.:.	.:.	.:.	.:.	.:.	.:.	.:.	.:.	.:.	.:.	.:.	.:.	.:.	.:.	.:.	.:.	.:.	.:.	.:.	.:.	.:.	.:.	.:.	.:.	.:.	.:.	.:.	.:.	.:.	.:.	.:.	.:.
SGN-U563169	375	.	G	A	49	CS60;MAF0.80;VSM1;CEF	AC=3;AF=0.0;MQ=59.49;BQ=31.54;GC=0|1:6,3;GP=0.33	RG:AC	0|1:6,1	0:3	0:250	.:.	.:.	1:1	.:.	.:.	.:.	.:.	.:.	0:1	.:.	.:.	.:.	0|1:1,1	.:.	0:1	.:.	.:.	.:.	.:.	.:.	.:.	.:.	.:.	.:.	.:.	.:.	.:.	.:.	.:.	.:.	.:.	.:.	.:.	.:.	.:.	.:.	.:.	.:.	.:.	.:.	.:.	.:.	.:.	.:.	.:.	.:.	.:.	.:.	.:.	.:.	.:.	.:.	.:.	.:.	.:.	.:.	.:.	.:.	.:.	.:.	.:.	.:.	.:.	.:.	.:.	.:.	.:.	.:.	.:.	.:.	.:.	.:.	.:.	.:.	.:.	.:.	.:.	.:.	.:.	.:.	.:.	.:.	.:.	.:.	.:.	.:.	.:.	.:.	.:.	.:.	.:.	.:.	.:.	.:.	.:.	.:.	.:.	.:.	.:.	.:.	.:.	.:.	.:.	.:.	.:.
SGN-U563169	391	.	C	T	49	CS60;MAF0.80;VSM2	AC=5;AF=0.0;MQ=57.93;BQ=30.62;GC=0|1:7,1;GP=0.12;EZ=HaeIII	RG:AC	0:7	0:3	0|1:269,5	.:.	.:.	0:1	.:.	.:.	.:.	.:.	.:.	0:1	.:.	.:.	.:.	0:2	.:.	0:1	.:.	.:.	.:.	.:.	.:.	.:.	.:.	.:.	.:.	.:.	.:.	.:.	.:.	.:.	.:.	.:.	.:.	.:.	.:.	.:.	.:.	.:.	.:.	.:.	.:.	.:.	.:.	.:.	.:.	.:.	.:.	.:.	.:.	.:.	.:.	.:.	.:.	.:.	.:.	.:.	.:.	.:.	.:.	.:.	.:.	.:.	.:.	.:.	.:.	.:.	.:.	.:.	.:.	.:.	.:.	.:.	.:.	.:.	.:.	.:.	.:.	.:.	.:.	.:.	.:.	.:.	.:.	.:.	.:.	.:.	.:.	.:.	.:.	.:.	.:.	.:.	.:.	.:.	.:.	.:.	.:.	.:.	.:.	.:.	.:.	.:.	.:.	.:.	.:.	.:.
SGN-U563169	451	.	G	A	45	CS60;MAF0.80;VSM2;CEF	AC=3;AF=0.0;MQ=58.04;BQ=30.77;GC=0|1:7,1;GP=0.12	RG:AC	0:7	0:3	0|1:270,3	.:.	.:.	0:1	.:.	.:.	.:.	.:.	.:.	0:1	.:.	.:.	.:.	0:2	.:.	0:1	.:.	.:.	.:.	.:.	.:.	.:.	.:.	.:.	.:.	.:.	.:.	.:.	.:.	.:.	.:.	.:.	.:.	.:.	.:.	.:.	.:.	.:.	.:.	.:.	.:.	.:.	.:.	.:.	.:.	.:.	.:.	.:.	.:.	.:.	.:.	.:.	.:.	.:.	.:.	.:.	.:.	.:.	.:.	.:.	.:.	.:.	.:.	.:.	.:.	.:.	.:.	.:.	.:.	.:.	.:.	.:.	.:.	.:.	.:.	.:.	.:.	.:.	.:.	.:.	.:.	.:.	.:.	.:.	.:.	.:.	.:.	.:.	.:.	.:.	.:.	.:.	.:.	.:.	.:.	.:.	.:.	.:.	.:.	.:.	.:.	.:.	.:.	.:.	.:.	.:.
SGN-U563169	508	.	A	G	46	CS60;MAF0.80;VSM2;CEF	AC=4;AF=0.0;MQ=59.40;BQ=30.53;GC=0|1:6,1;GP=0.14	RG:AC	0:7	0:3	0|1:241,4	.:.	.:.	0:1	.:.	.:.	.:.	.:.	.:.	0:1	.:.	.:.	.:.	0:2	.:.	.:.	.:.	.:.	.:.	.:.	.:.	.:.	.:.	.:.	.:.	.:.	.:.	.:.	.:.	.:.	.:.	.:.	.:.	.:.	.:.	.:.	.:.	.:.	.:.	.:.	.:.	.:.	.:.	.:.	.:.	.:.	.:.	.:.	.:.	.:.	.:.	.:.	.:.	.:.	.:.	.:.	.:.	.:.	.:.	.:.	.:.	.:.	.:.	.:.	.:.	.:.	.:.	.:.	.:.	.:.	.:.	.:.	.:.	.:.	.:.	.:.	.:.	.:.	.:.	.:.	.:.	.:.	.:.	.:.	.:.	.:.	.:.	.:.	.:.	.:.	.:.	.:.	.:.	.:.	.:.	.:.	.:.	.:.	.:.	.:.	.:.	.:.	.:.	.:.	.:.	.:.
SGN-U563169	703	.	G	A	49	MAF0.80;MS6;CEF	AC=4;AF=0.0;MQ=68.34;BQ=31.84;GC=0|1:5,2;GP=0.29	RG:AC	0|1:5,1	.:.	0|1:87,3	.:.	.:.	0:1	.:.	.:.	.:.	.:.	.:.	0:1	.:.	.:.	.:.	0:1	.:.	.:.	.:.	.:.	.:.	.:.	.:.	.:.	.:.	.:.	.:.	.:.	.:.	.:.	.:.	.:.	.:.	.:.	.:.	.:.	.:.	.:.	.:.	.:.	.:.	.:.	.:.	.:.	.:.	.:.	.:.	.:.	.:.	.:.	.:.	.:.	.:.	.:.	.:.	.:.	.:.	.:.	.:.	.:.	.:.	.:.	.:.	.:.	.:.	.:.	.:.	.:.	.:.	.:.	.:.	.:.	.:.	.:.	.:.	.:.	.:.	.:.	.:.	.:.	.:.	.:.	.:.	.:.	.:.	.:.	.:.	.:.	.:.	.:.	.:.	.:.	.:.	.:.	.:.	.:.	.:.	.:.	.:.	.:.	.:.	.:.	.:.	.:.	.:.	.:.	.:.	.:.
SGN-U563171	114	.	C	ITTTT	49	VKS;MAF0.80;MS6;VSM1;CEF	AC=1;AF=0.3;MQ=244.02;BQ=49.88;GC=0|1:2,1;GP=0.33	RG:AC	.:.	0:1	.:.	0|1:1,1	.:.	.:.	.:.	.:.	.:.	.:.	.:.	.:.	.:.	.:.	.:.	.:.	.:.	.:.	.:.	.:.	.:.	.:.	.:.	.:.	.:.	.:.	.:.	.:.	.:.	.:.	.:.	.:.	.:.	.:.	.:.	.:.	.:.	.:.	.:.	.:.	.:.	.:.	.:.	.:.	.:.	.:.	.:.	.:.	.:.	.:.	.:.	.:.	.:.	.:.	.:.	.:.	.:.	.:.	.:.	.:.	.:.	.:.	.:.	.:.	.:.	.:.	.:.	.:.	.:.	.:.	.:.	.:.	.:.	.:.	.:.	.:.	.:.	.:.	.:.	.:.	.:.	.:.	.:.	.:.	.:.	.:.	.:.	.:.	.:.	.:.	.:.	.:.	.:.	.:.	.:.	.:.	.:.	.:.	.:.	.:.	.:.	.:.	.:.	.:.	.:.	.:.	.:.	.:.
SGN-U563172	415	.	C	D8	51	UCR;VKS;MAF0.80;MS6;VSM1;CEF	AC=3;AF=0.4;MQ=247.65;BQ=33.60;GC=0|1:2,2;GP=0.50	RG:AC	0|1:4,2	0|1:1,1	.:.	.:.	.:.	.:.	.:.	.:.	.:.	.:.	.:.	.:.	.:.	.:.	.:.	.:.	.:.	.:.	.:.	.:.	.:.	.:.	.:.	.:.	.:.	.:.	.:.	.:.	.:.	.:.	.:.	.:.	.:.	.:.	.:.	.:.	.:.	.:.	.:.	.:.	.:.	.:.	.:.	.:.	.:.	.:.	.:.	.:.	.:.	.:.	.:.	.:.	.:.	.:.	.:.	.:.	.:.	.:.	.:.	.:.	.:.	.:.	.:.	.:.	.:.	.:.	.:.	.:.	.:.	.:.	.:.	.:.	.:.	.:.	.:.	.:.	.:.	.:.	.:.	.:.	.:.	.:.	.:.	.:.	.:.	.:.	.:.	.:.	.:.	.:.	.:.	.:.	.:.	.:.	.:.	.:.	.:.	.:.	.:.	.:.	.:.	.:.	.:.	.:.	.:.	.:.	.:.	.:.
SGN-U563174	26	.	T	G	47	CL30;MAF0.80;MS6;VSM1;CEF	AC=1;AF=0.2;MQ=103.81;BQ=34.60;GC=0|1:3,1;GP=0.25	RG:AC	0|1:1,1	.:.	0:1	0:1	.:.	.:.	.:.	.:.	.:.	.:.	.:.	.:.	.:.	.:.	.:.	.:.	.:.	.:.	.:.	.:.	.:.	.:.	.:.	.:.	.:.	.:.	.:.	.:.	.:.	.:.	.:.	.:.	.:.	.:.	.:.	.:.	.:.	.:.	.:.	.:.	.:.	.:.	.:.	.:.	.:.	.:.	.:.	.:.	.:.	.:.	.:.	.:.	.:.	.:.	.:.	.:.	.:.	.:.	.:.	.:.	.:.	.:.	.:.	.:.	.:.	.:.	.:.	.:.	.:.	.:.	.:.	.:.	.:.	.:.	.:.	.:.	.:.	.:.	.:.	.:.	.:.	.:.	.:.	.:.	.:.	.:.	.:.	.:.	.:.	.:.	.:.	.:.	.:.	.:.	.:.	.:.	.:.	.:.	.:.	.:.	.:.	.:.	.:.	.:.	.:.	.:.	.:.	.:.
SGN-U563174	360	.	G	C	68	UCR;MAF0.80;VSM1;CEF	AC=1;AF=0.0;MQ=99.11;BQ=36.54;GC=0|1:6,1;GP=0.14	RG:AC	0|1:24,1	0:6	0:55	0:1	.:.	.:.	.:.	.:.	0:1	.:.	.:.	0:2	.:.	.:.	.:.	.:.	.:.	.:.	.:.	.:.	.:.	.:.	.:.	.:.	.:.	.:.	.:.	.:.	.:.	.:.	.:.	.:.	.:.	.:.	.:.	.:.	.:.	.:.	.:.	.:.	.:.	.:.	.:.	.:.	.:.	.:.	.:.	.:.	.:.	.:.	.:.	.:.	.:.	.:.	.:.	.:.	.:.	.:.	.:.	.:.	.:.	.:.	.:.	.:.	.:.	.:.	.:.	.:.	.:.	.:.	.:.	.:.	.:.	.:.	.:.	.:.	.:.	.:.	.:.	.:.	.:.	.:.	.:.	.:.	.:.	.:.	.:.	.:.	.:.	.:.	.:.	.:.	.:.	.:.	.:.	.:.	.:.	.:.	.:.	.:.	.:.	.:.	.:.	.:.	.:.	.:.	.:.	.:.
SGN-U563174	644	.	C	IA	55	VKS;MAF0.80;MS6;CEF	AC=5;AF=0.1;MQ=98.39;BQ=34.08;GC=0|1:4,2;GP=0.33	RG:AC	0|1:15,2	0:4	0|1:52,3	.:.	0:1	.:.	.:.	.:.	.:.	.:.	.:.	.:.	.:.	.:.	.:.	.:.	.:.	.:.	.:.	.:.	.:.	.:.	.:.	.:.	.:.	.:.	.:.	.:.	.:.	.:.	.:.	.:.	.:.	.:.	.:.	.:.	.:.	.:.	.:.	.:.	.:.	.:.	.:.	.:.	.:.	.:.	.:.	.:.	.:.	.:.	.:.	.:.	.:.	.:.	.:.	.:.	.:.	.:.	.:.	.:.	.:.	.:.	.:.	.:.	.:.	.:.	.:.	.:.	.:.	.:.	.:.	.:.	.:.	.:.	.:.	.:.	.:.	.:.	.:.	.:.	.:.	.:.	.:.	.:.	.:.	.:.	.:.	.:.	.:.	.:.	.:.	.:.	.:.	.:.	.:.	.:.	.:.	.:.	.:.	.:.	.:.	.:.	.:.	.:.	.:.	.:.	.:.	.:.
SGN-U563179	1114	.	G	C	62	MAF0.80;MS6;VSM1;CEF	AC=1;AF=0.2;MQ=217.01;BQ=48.86;GC=0|1:3,1;GP=0.25	RG:AC	0|1:1,1	0:1	0:1	.:.	.:.	.:.	.:.	.:.	.:.	.:.	.:.	.:.	.:.	.:.	.:.	.:.	.:.	.:.	.:.	.:.	.:.	.:.	.:.	.:.	.:.	.:.	.:.	.:.	.:.	.:.	.:.	.:.	.:.	.:.	.:.	.:.	.:.	.:.	.:.	.:.	.:.	.:.	.:.	.:.	.:.	.:.	.:.	.:.	.:.	.:.	.:.	.:.	.:.	.:.	.:.	.:.	.:.	.:.	.:.	.:.	.:.	.:.	.:.	.:.	.:.	.:.	.:.	.:.	.:.	.:.	.:.	.:.	.:.	.:.	.:.	.:.	.:.	.:.	.:.	.:.	.:.	.:.	.:.	.:.	.:.	.:.	.:.	.:.	.:.	.:.	.:.	.:.	.:.	.:.	.:.	.:.	.:.	.:.	.:.	.:.	.:.	.:.	.:.	.:.	.:.	.:.	.:.	.:.
SGN-U563184	437	.	G	A	48	UCR;MS6;VSM2;CEF	AC=3;AF=0.4;MQ=136.07;BQ=36.13;GC=0|1:2,1;GP=0.33	RG:AC	0:2	.:.	0|1:2,3	.:.	.:.	.:.	.:.	.:.	.:.	.:.	.:.	.:.	.:.	.:.	.:.	.:.	.:.	.:.	.:.	.:.	.:.	.:.	.:.	.:.	.:.	.:.	.:.	.:.	.:.	.:.	.:.	.:.	.:.	.:.	.:.	.:.	.:.	.:.	.:.	.:.	.:.	.:.	.:.	.:.	.:.	.:.	.:.	.:.	.:.	.:.	.:.	.:.	.:.	.:.	.:.	.:.	.:.	.:.	.:.	.:.	.:.	.:.	.:.	.:.	.:.	.:.	.:.	.:.	.:.	.:.	.:.	.:.	.:.	.:.	.:.	.:.	.:.	.:.	.:.	.:.	.:.	.:.	.:.	.:.	.:.	.:.	.:.	.:.	.:.	.:.	.:.	.:.	.:.	.:.	.:.	.:.	.:.	.:.	.:.	.:.	.:.	.:.	.:.	.:.	.:.	.:.	.:.	.:.
SGN-U563184	809	.	G	A	50	UCR;MS6;VSM2;CEF	AC=4;AF=0.4;MQ=185.22;BQ=33.95;GC=0|1:2,1;GP=0.33	RG:AC	.:.	0:6	0|1:1,4	.:.	.:.	.:.	.:.	.:.	.:.	.:.	.:.	.:.	.:.	.:.	.:.	.:.	.:.	.:.	.:.	.:.	.:.	.:.	.:.	.:.	.:.	.:.	.:.	.:.	.:.	.:.	.:.	.:.	.:.	.:.	.:.	.:.	.:.	.:.	.:.	.:.	.:.	.:.	.:.	.:.	.:.	.:.	.:.	.:.	.:.	.:.	.:.	.:.	.:.	.:.	.:.	.:.	.:.	.:.	.:.	.:.	.:.	.:.	.:.	.:.	.:.	.:.	.:.	.:.	.:.	.:.	.:.	.:.	.:.	.:.	.:.	.:.	.:.	.:.	.:.	.:.	.:.	.:.	.:.	.:.	.:.	.:.	.:.	.:.	.:.	.:.	.:.	.:.	.:.	.:.	.:.	.:.	.:.	.:.	.:.	.:.	.:.	.:.	.:.	.:.	.:.	.:.	.:.	.:.
SGN-U563184	881	.	T	C	50	CS60;MS6;VSM2;CEF	AC=3;AF=0.2;MQ=165.07;BQ=34.00;GC=0|1:2,1;GP=0.33	RG:AC	.:.	0:6	0|1:5,3	.:.	.:.	.:.	.:.	.:.	.:.	.:.	.:.	.:.	.:.	.:.	.:.	.:.	.:.	.:.	.:.	.:.	.:.	.:.	.:.	.:.	.:.	.:.	.:.	.:.	.:.	.:.	.:.	.:.	.:.	.:.	.:.	.:.	.:.	.:.	.:.	.:.	.:.	.:.	.:.	.:.	.:.	.:.	.:.	.:.	.:.	.:.	.:.	.:.	.:.	.:.	.:.	.:.	.:.	.:.	.:.	.:.	.:.	.:.	.:.	.:.	.:.	.:.	.:.	.:.	.:.	.:.	.:.	.:.	.:.	.:.	.:.	.:.	.:.	.:.	.:.	.:.	.:.	.:.	.:.	.:.	.:.	.:.	.:.	.:.	.:.	.:.	.:.	.:.	.:.	.:.	.:.	.:.	.:.	.:.	.:.	.:.	.:.	.:.	.:.	.:.	.:.	.:.	.:.	.:.
SGN-U563184	936	.	A	G	49	CS60;MS6;VSM2;CEF	AC=7;AF=0.5;MQ=151.85;BQ=29.33;GC=0|1:2,1;GP=0.33	RG:AC	.:.	0:5	0|1:2,7	.:.	.:.	.:.	.:.	.:.	.:.	.:.	.:.	.:.	.:.	.:.	.:.	.:.	.:.	.:.	.:.	.:.	.:.	.:.	.:.	.:.	.:.	.:.	.:.	.:.	.:.	.:.	.:.	.:.	.:.	.:.	.:.	.:.	.:.	.:.	.:.	.:.	.:.	.:.	.:.	.:.	.:.	.:.	.:.	.:.	.:.	.:.	.:.	.:.	.:.	.:.	.:.	.:.	.:.	.:.	.:.	.:.	.:.	.:.	.:.	.:.	.:.	.:.	.:.	.:.	.:.	.:.	.:.	.:.	.:.	.:.	.:.	.:.	.:.	.:.	.:.	.:.	.:.	.:.	.:.	.:.	.:.	.:.	.:.	.:.	.:.	.:.	.:.	.:.	.:.	.:.	.:.	.:.	.:.	.:.	.:.	.:.	.:.	.:.	.:.	.:.	.:.	.:.	.:.	.:.
SGN-U563189	1351	.	T	C	50	MS6;VSM2;CEF	AC=3;AF=0.4;MQ=166.04;BQ=37.77;GC=0|1:2,1;GP=0.33	RG:AC	0:3	.:.	0|1:1,3	.:.	.:.	.:.	.:.	.:.	.:.	.:.	.:.	.:.	.:.	.:.	.:.	.:.	.:.	.:.	.:.	.:.	.:.	.:.	.:.	.:.	.:.	.:.	.:.	.:.	.:.	.:.	.:.	.:.	.:.	.:.	.:.	.:.	.:.	.:.	.:.	.:.	.:.	.:.	.:.	.:.	.:.	.:.	.:.	.:.	.:.	.:.	.:.	.:.	.:.	.:.	.:.	.:.	.:.	.:.	.:.	.:.	.:.	.:.	.:.	.:.	.:.	.:.	.:.	.:.	.:.	.:.	.:.	.:.	.:.	.:.	.:.	.:.	.:.	.:.	.:.	.:.	.:.	.:.	.:.	.:.	.:.	.:.	.:.	.:.	.:.	.:.	.:.	.:.	.:.	.:.	.:.	.:.	.:.	.:.	.:.	.:.	.:.	.:.	.:.	.:.	.:.	.:.	.:.	.:.
SGN-U563190	769	.	T	A	48	MAF0.80;MS6;VSM2;CEF	AC=3;AF=0.1;MQ=85.33;BQ=32.10;GC=0|1:3,1;GP=0.25	RG:AC	0:2	.:.	0|1:23,3	.:.	.:.	0:1	.:.	.:.	.:.	.:.	.:.	.:.	.:.	.:.	.:.	.:.	.:.	.:.	.:.	.:.	.:.	.:.	.:.	.:.	.:.	.:.	.:.	.:.	.:.	.:.	.:.	.:.	.:.	.:.	.:.	.:.	.:.	.:.	.:.	.:.	.:.	.:.	.:.	.:.	.:.	.:.	.:.	.:.	.:.	.:.	.:.	.:.	.:.	.:.	.:.	.:.	.:.	.:.	.:.	.:.	.:.	.:.	.:.	.:.	.:.	.:.	.:.	.:.	.:.	.:.	.:.	.:.	.:.	.:.	.:.	.:.	.:.	.:.	.:.	.:.	.:.	.:.	.:.	.:.	.:.	.:.	.:.	.:.	.:.	.:.	.:.	.:.	.:.	.:.	.:.	.:.	.:.	.:.	.:.	.:.	.:.	.:.	.:.	.:.	.:.	.:.	.:.	.:.
SGN-U563192	349	.	T	C	49	UCR;MS6;VSM2;CEF	AC=4;AF=0.4;MQ=84.04;BQ=30.70;GC=0|1:2,1;GP=0.33	RG:AC	.:.	.:.	0|1:5,4	.:.	.:.	.:.	.:.	.:.	.:.	.:.	.:.	0:1	.:.	.:.	.:.	.:.	.:.	.:.	.:.	.:.	.:.	.:.	.:.	.:.	.:.	.:.	.:.	.:.	.:.	.:.	.:.	.:.	.:.	.:.	.:.	.:.	.:.	.:.	.:.	.:.	.:.	.:.	.:.	.:.	.:.	.:.	.:.	.:.	.:.	.:.	.:.	.:.	.:.	.:.	.:.	.:.	.:.	.:.	.:.	.:.	.:.	.:.	.:.	.:.	.:.	.:.	.:.	.:.	.:.	.:.	.:.	.:.	.:.	.:.	.:.	.:.	.:.	.:.	.:.	.:.	.:.	.:.	.:.	.:.	.:.	.:.	.:.	.:.	.:.	.:.	.:.	.:.	.:.	.:.	.:.	.:.	.:.	.:.	.:.	.:.	.:.	.:.	.:.	.:.	.:.	.:.	.:.	.:.
SGN-U563192	525	.	G	A	49	CS60;MS6;VSM2;CEF	AC=3;AF=0.3;MQ=34.69;BQ=33.23;GC=0|1:1,1;GP=0.50	RG:AC	.:.	.:.	0|1:6,3	.:.	.:.	.:.	.:.	.:.	.:.	.:.	.:.	.:.	.:.	.:.	.:.	.:.	.:.	.:.	.:.	.:.	.:.	.:.	.:.	.:.	.:.	.:.	.:.	.:.	.:.	.:.	.:.	.:.	.:.	.:.	.:.	.:.	.:.	.:.	.:.	.:.	.:.	.:.	.:.	.:.	.:.	.:.	.:.	.:.	.:.	.:.	.:.	.:.	.:.	.:.	.:.	.:.	.:.	.:.	.:.	.:.	.:.	.:.	.:.	.:.	.:.	.:.	.:.	.:.	.:.	.:.	.:.	.:.	.:.	.:.	.:.	.:.	.:.	.:.	.:.	.:.	.:.	.:.	.:.	.:.	.:.	.:.	.:.	.:.	.:.	.:.	.:.	.:.	.:.	.:.	.:.	.:.	.:.	.:.	.:.	.:.	.:.	.:.	.:.	.:.	.:.	.:.	.:.	.:.
SGN-U563192	543	.	C	T	50	CS60;MS6;VSM2;CEF	AC=4;AF=0.4;MQ=33.48;BQ=31.06;GC=0|1:1,1;GP=0.50	RG:AC	.:.	.:.	0|1:5,4	.:.	.:.	.:.	.:.	.:.	.:.	.:.	.:.	.:.	.:.	.:.	.:.	.:.	.:.	.:.	.:.	.:.	.:.	.:.	.:.	.:.	.:.	.:.	.:.	.:.	.:.	.:.	.:.	.:.	.:.	.:.	.:.	.:.	.:.	.:.	.:.	.:.	.:.	.:.	.:.	.:.	.:.	.:.	.:.	.:.	.:.	.:.	.:.	.:.	.:.	.:.	.:.	.:.	.:.	.:.	.:.	.:.	.:.	.:.	.:.	.:.	.:.	.:.	.:.	.:.	.:.	.:.	.:.	.:.	.:.	.:.	.:.	.:.	.:.	.:.	.:.	.:.	.:.	.:.	.:.	.:.	.:.	.:.	.:.	.:.	.:.	.:.	.:.	.:.	.:.	.:.	.:.	.:.	.:.	.:.	.:.	.:.	.:.	.:.	.:.	.:.	.:.	.:.	.:.	.:.
SGN-U563192	547	.	C	A	49	CS60;MS6;VSM2;CEF	AC=3;AF=0.4;MQ=32.41;BQ=32.86;GC=0|1:1,1;GP=0.50	RG:AC	.:.	.:.	0|1:4,3	.:.	.:.	.:.	.:.	.:.	.:.	.:.	.:.	.:.	.:.	.:.	.:.	.:.	.:.	.:.	.:.	.:.	.:.	.:.	.:.	.:.	.:.	.:.	.:.	.:.	.:.	.:.	.:.	.:.	.:.	.:.	.:.	.:.	.:.	.:.	.:.	.:.	.:.	.:.	.:.	.:.	.:.	.:.	.:.	.:.	.:.	.:.	.:.	.:.	.:.	.:.	.:.	.:.	.:.	.:.	.:.	.:.	.:.	.:.	.:.	.:.	.:.	.:.	.:.	.:.	.:.	.:.	.:.	.:.	.:.	.:.	.:.	.:.	.:.	.:.	.:.	.:.	.:.	.:.	.:.	.:.	.:.	.:.	.:.	.:.	.:.	.:.	.:.	.:.	.:.	.:.	.:.	.:.	.:.	.:.	.:.	.:.	.:.	.:.	.:.	.:.	.:.	.:.	.:.	.:.
SGN-U563192	673	.	C	T	50	CS60;MS6;VSM2;CEF	AC=4;AF=0.3;MQ=34.01;BQ=32.46;GC=0|1:1,1;GP=0.50	RG:AC	.:.	.:.	0|1:10,4	.:.	.:.	.:.	.:.	.:.	.:.	.:.	.:.	.:.	.:.	.:.	.:.	.:.	.:.	.:.	.:.	.:.	.:.	.:.	.:.	.:.	.:.	.:.	.:.	.:.	.:.	.:.	.:.	.:.	.:.	.:.	.:.	.:.	.:.	.:.	.:.	.:.	.:.	.:.	.:.	.:.	.:.	.:.	.:.	.:.	.:.	.:.	.:.	.:.	.:.	.:.	.:.	.:.	.:.	.:.	.:.	.:.	.:.	.:.	.:.	.:.	.:.	.:.	.:.	.:.	.:.	.:.	.:.	.:.	.:.	.:.	.:.	.:.	.:.	.:.	.:.	.:.	.:.	.:.	.:.	.:.	.:.	.:.	.:.	.:.	.:.	.:.	.:.	.:.	.:.	.:.	.:.	.:.	.:.	.:.	.:.	.:.	.:.	.:.	.:.	.:.	.:.	.:.	.:.	.:.
SGN-U563192	677	.	G	A	51	CS60;MS6;VSM2;CEF	AC=8;AF=0.6;MQ=33.77;BQ=31.94;GC=0|1:1,1;GP=0.50	RG:AC	.:.	.:.	0|1:5,8	.:.	.:.	.:.	.:.	.:.	.:.	.:.	.:.	.:.	.:.	.:.	.:.	.:.	.:.	.:.	.:.	.:.	.:.	.:.	.:.	.:.	.:.	.:.	.:.	.:.	.:.	.:.	.:.	.:.	.:.	.:.	.:.	.:.	.:.	.:.	.:.	.:.	.:.	.:.	.:.	.:.	.:.	.:.	.:.	.:.	.:.	.:.	.:.	.:.	.:.	.:.	.:.	.:.	.:.	.:.	.:.	.:.	.:.	.:.	.:.	.:.	.:.	.:.	.:.	.:.	.:.	.:.	.:.	.:.	.:.	.:.	.:.	.:.	.:.	.:.	.:.	.:.	.:.	.:.	.:.	.:.	.:.	.:.	.:.	.:.	.:.	.:.	.:.	.:.	.:.	.:.	.:.	.:.	.:.	.:.	.:.	.:.	.:.	.:.	.:.	.:.	.:.	.:.	.:.	.:.
SGN-U563192	686	.	T	C	50	CS60;MS6;VSM2;CEF	AC=7;AF=0.5;MQ=34.93;BQ=30.05;GC=0|1:1,1;GP=0.50	RG:AC	.:.	.:.	0|1:8,7	.:.	.:.	.:.	.:.	.:.	.:.	.:.	.:.	.:.	.:.	.:.	.:.	.:.	.:.	.:.	.:.	.:.	.:.	.:.	.:.	.:.	.:.	.:.	.:.	.:.	.:.	.:.	.:.	.:.	.:.	.:.	.:.	.:.	.:.	.:.	.:.	.:.	.:.	.:.	.:.	.:.	.:.	.:.	.:.	.:.	.:.	.:.	.:.	.:.	.:.	.:.	.:.	.:.	.:.	.:.	.:.	.:.	.:.	.:.	.:.	.:.	.:.	.:.	.:.	.:.	.:.	.:.	.:.	.:.	.:.	.:.	.:.	.:.	.:.	.:.	.:.	.:.	.:.	.:.	.:.	.:.	.:.	.:.	.:.	.:.	.:.	.:.	.:.	.:.	.:.	.:.	.:.	.:.	.:.	.:.	.:.	.:.	.:.	.:.	.:.	.:.	.:.	.:.	.:.	.:.
SGN-U563192	698	.	G	A	48	CS60;MS6;VSM2;CEF	AC=3;AF=0.2;MQ=34.39;BQ=29.63;GC=0|1:1,1;GP=0.50	RG:AC	.:.	.:.	0|1:9,3	.:.	.:.	.:.	.:.	.:.	.:.	.:.	.:.	.:.	.:.	.:.	.:.	.:.	.:.	.:.	.:.	.:.	.:.	.:.	.:.	.:.	.:.	.:.	.:.	.:.	.:.	.:.	.:.	.:.	.:.	.:.	.:.	.:.	.:.	.:.	.:.	.:.	.:.	.:.	.:.	.:.	.:.	.:.	.:.	.:.	.:.	.:.	.:.	.:.	.:.	.:.	.:.	.:.	.:.	.:.	.:.	.:.	.:.	.:.	.:.	.:.	.:.	.:.	.:.	.:.	.:.	.:.	.:.	.:.	.:.	.:.	.:.	.:.	.:.	.:.	.:.	.:.	.:.	.:.	.:.	.:.	.:.	.:.	.:.	.:.	.:.	.:.	.:.	.:.	.:.	.:.	.:.	.:.	.:.	.:.	.:.	.:.	.:.	.:.	.:.	.:.	.:.	.:.	.:.	.:.
SGN-U563194	770	.	A	G	49	MS6;VSM2;CEF	AC=4;AF=0.4;MQ=131.99;BQ=31.40;GC=0|1:3,1;GP=0.25	RG:AC	0:2	0:1	0|1:4,4	.:.	.:.	.:.	.:.	.:.	.:.	.:.	.:.	.:.	.:.	.:.	.:.	.:.	.:.	.:.	.:.	.:.	.:.	.:.	.:.	.:.	.:.	.:.	.:.	.:.	.:.	.:.	.:.	.:.	.:.	.:.	.:.	.:.	.:.	.:.	.:.	.:.	.:.	.:.	.:.	.:.	.:.	.:.	.:.	.:.	.:.	.:.	.:.	.:.	.:.	.:.	.:.	.:.	.:.	.:.	.:.	.:.	.:.	.:.	.:.	.:.	.:.	.:.	.:.	.:.	.:.	.:.	.:.	.:.	.:.	.:.	.:.	.:.	.:.	.:.	.:.	.:.	.:.	.:.	.:.	.:.	.:.	.:.	.:.	.:.	.:.	.:.	.:.	.:.	.:.	.:.	.:.	.:.	.:.	.:.	.:.	.:.	.:.	.:.	.:.	.:.	.:.	.:.	.:.	.:.
SGN-U563200	363	.	A	G	46	CS60;MS6;VSM2;CEF	AC=3;AF=0.2;MQ=110.00;BQ=32.26;GC=0|1:2,1;GP=0.33	RG:AC	0:5	.:.	0|1:10,3	.:.	.:.	.:.	.:.	.:.	.:.	.:.	.:.	.:.	.:.	.:.	.:.	.:.	.:.	.:.	.:.	.:.	.:.	.:.	.:.	.:.	.:.	.:.	.:.	.:.	.:.	.:.	.:.	.:.	.:.	.:.	.:.	.:.	.:.	.:.	.:.	.:.	.:.	.:.	.:.	.:.	.:.	.:.	.:.	.:.	.:.	.:.	.:.	.:.	.:.	.:.	.:.	.:.	.:.	.:.	.:.	.:.	.:.	.:.	.:.	.:.	.:.	.:.	.:.	.:.	.:.	.:.	.:.	.:.	.:.	.:.	.:.	.:.	.:.	.:.	.:.	.:.	.:.	.:.	.:.	.:.	.:.	.:.	.:.	.:.	.:.	.:.	.:.	.:.	.:.	.:.	.:.	.:.	.:.	.:.	.:.	.:.	.:.	.:.	.:.	.:.	.:.	.:.	.:.	.:.
SGN-U563200	364	.	A	C	46	CS60;MS6;VSM2;CEF	AC=3;AF=0.2;MQ=110.00;BQ=31.87;GC=0|1:2,1;GP=0.33	RG:AC	0:5	.:.	0|1:10,3	.:.	.:.	.:.	.:.	.:.	.:.	.:.	.:.	.:.	.:.	.:.	.:.	.:.	.:.	.:.	.:.	.:.	.:.	.:.	.:.	.:.	.:.	.:.	.:.	.:.	.:.	.:.	.:.	.:.	.:.	.:.	.:.	.:.	.:.	.:.	.:.	.:.	.:.	.:.	.:.	.:.	.:.	.:.	.:.	.:.	.:.	.:.	.:.	.:.	.:.	.:.	.:.	.:.	.:.	.:.	.:.	.:.	.:.	.:.	.:.	.:.	.:.	.:.	.:.	.:.	.:.	.:.	.:.	.:.	.:.	.:.	.:.	.:.	.:.	.:.	.:.	.:.	.:.	.:.	.:.	.:.	.:.	.:.	.:.	.:.	.:.	.:.	.:.	.:.	.:.	.:.	.:.	.:.	.:.	.:.	.:.	.:.	.:.	.:.	.:.	.:.	.:.	.:.	.:.	.:.
SGN-U563200	367	.	T	A	48	UCR;CS60;MS6;VSM2;CEF	AC=3;AF=0.2;MQ=119.36;BQ=31.76;GC=0|1:2,1;GP=0.33	RG:AC	0:5	.:.	0|1:7,3	.:.	.:.	.:.	.:.	.:.	.:.	.:.	.:.	.:.	.:.	.:.	.:.	.:.	.:.	.:.	.:.	.:.	.:.	.:.	.:.	.:.	.:.	.:.	.:.	.:.	.:.	.:.	.:.	.:.	.:.	.:.	.:.	.:.	.:.	.:.	.:.	.:.	.:.	.:.	.:.	.:.	.:.	.:.	.:.	.:.	.:.	.:.	.:.	.:.	.:.	.:.	.:.	.:.	.:.	.:.	.:.	.:.	.:.	.:.	.:.	.:.	.:.	.:.	.:.	.:.	.:.	.:.	.:.	.:.	.:.	.:.	.:.	.:.	.:.	.:.	.:.	.:.	.:.	.:.	.:.	.:.	.:.	.:.	.:.	.:.	.:.	.:.	.:.	.:.	.:.	.:.	.:.	.:.	.:.	.:.	.:.	.:.	.:.	.:.	.:.	.:.	.:.	.:.	.:.	.:.
SGN-U563202	132	.	G	T	56	MAF0.80;MS6;VSM1;CEF	AC=1;AF=0.2;MQ=200.72;BQ=32.77;GC=0|1:3,1;GP=0.25	RG:AC	0:2	0|1:1,1	0:2	.:.	.:.	.:.	.:.	.:.	.:.	.:.	.:.	.:.	.:.	.:.	.:.	.:.	.:.	.:.	.:.	.:.	.:.	.:.	.:.	.:.	.:.	.:.	.:.	.:.	.:.	.:.	.:.	.:.	.:.	.:.	.:.	.:.	.:.	.:.	.:.	.:.	.:.	.:.	.:.	.:.	.:.	.:.	.:.	.:.	.:.	.:.	.:.	.:.	.:.	.:.	.:.	.:.	.:.	.:.	.:.	.:.	.:.	.:.	.:.	.:.	.:.	.:.	.:.	.:.	.:.	.:.	.:.	.:.	.:.	.:.	.:.	.:.	.:.	.:.	.:.	.:.	.:.	.:.	.:.	.:.	.:.	.:.	.:.	.:.	.:.	.:.	.:.	.:.	.:.	.:.	.:.	.:.	.:.	.:.	.:.	.:.	.:.	.:.	.:.	.:.	.:.	.:.	.:.	.:.
SGN-U563202	578	.	C	A	50	CS60;MAF0.80;MS6;VSM1;CEF	AC=12;AF=0.7;MQ=168.93;BQ=39.72;GC=1|0:2,1;GP=0.33	RG:AC	1:2	.:.	1:10	.:.	0:6	.:.	.:.	.:.	.:.	.:.	.:.	.:.	.:.	.:.	.:.	.:.	.:.	.:.	.:.	.:.	.:.	.:.	.:.	.:.	.:.	.:.	.:.	.:.	.:.	.:.	.:.	.:.	.:.	.:.	.:.	.:.	.:.	.:.	.:.	.:.	.:.	.:.	.:.	.:.	.:.	.:.	.:.	.:.	.:.	.:.	.:.	.:.	.:.	.:.	.:.	.:.	.:.	.:.	.:.	.:.	.:.	.:.	.:.	.:.	.:.	.:.	.:.	.:.	.:.	.:.	.:.	.:.	.:.	.:.	.:.	.:.	.:.	.:.	.:.	.:.	.:.	.:.	.:.	.:.	.:.	.:.	.:.	.:.	.:.	.:.	.:.	.:.	.:.	.:.	.:.	.:.	.:.	.:.	.:.	.:.	.:.	.:.	.:.	.:.	.:.	.:.	.:.	.:.
SGN-U563202	618	.	C	T	46	CS60;MAF0.80;MS6;VSM1;CEF	AC=5;AF=0.5;MQ=213.92;BQ=44.03;GC=1|0:2,1;GP=0.33	RG:AC	1:2	.:.	1:3	.:.	0:6	.:.	.:.	.:.	.:.	.:.	.:.	.:.	.:.	.:.	.:.	.:.	.:.	.:.	.:.	.:.	.:.	.:.	.:.	.:.	.:.	.:.	.:.	.:.	.:.	.:.	.:.	.:.	.:.	.:.	.:.	.:.	.:.	.:.	.:.	.:.	.:.	.:.	.:.	.:.	.:.	.:.	.:.	.:.	.:.	.:.	.:.	.:.	.:.	.:.	.:.	.:.	.:.	.:.	.:.	.:.	.:.	.:.	.:.	.:.	.:.	.:.	.:.	.:.	.:.	.:.	.:.	.:.	.:.	.:.	.:.	.:.	.:.	.:.	.:.	.:.	.:.	.:.	.:.	.:.	.:.	.:.	.:.	.:.	.:.	.:.	.:.	.:.	.:.	.:.	.:.	.:.	.:.	.:.	.:.	.:.	.:.	.:.	.:.	.:.	.:.	.:.	.:.	.:.
SGN-U563209	902	.	G	A	50	MS6;VSM2;CEF	AC=4;AF=0.4;MQ=130.21;BQ=32.98;GC=0|1:3,1;GP=0.25	RG:AC	0:1	0:2	0|1:2,4	.:.	.:.	.:.	.:.	.:.	.:.	.:.	.:.	.:.	.:.	.:.	.:.	.:.	.:.	.:.	.:.	.:.	.:.	.:.	.:.	.:.	.:.	.:.	.:.	.:.	.:.	.:.	.:.	.:.	.:.	.:.	.:.	.:.	.:.	.:.	.:.	.:.	.:.	.:.	.:.	.:.	.:.	.:.	.:.	.:.	.:.	.:.	.:.	.:.	.:.	.:.	.:.	.:.	.:.	.:.	.:.	.:.	.:.	.:.	.:.	.:.	.:.	.:.	.:.	.:.	.:.	.:.	.:.	.:.	.:.	.:.	.:.	.:.	.:.	.:.	.:.	.:.	.:.	.:.	.:.	.:.	.:.	.:.	.:.	.:.	.:.	.:.	.:.	.:.	.:.	.:.	.:.	.:.	.:.	.:.	.:.	.:.	.:.	.:.	.:.	.:.	.:.	.:.	.:.	.:.
SGN-U563222	1026	.	G	A	50	MS6;CEF	AC=4;AF=0.4;MQ=183.11;BQ=28.66;GC=0|1:3,2;GP=0.40	RG:AC	0:3	0:1	0|1:1,3	.:.	.:.	.:.	.:.	.:.	.:.	.:.	.:.	.:.	.:.	.:.	.:.	.:.	.:.	.:.	.:.	.:.	.:.	.:.	.:.	.:.	.:.	.:.	.:.	1:1	.:.	.:.	.:.	.:.	.:.	.:.	.:.	.:.	.:.	.:.	.:.	.:.	.:.	.:.	.:.	.:.	.:.	.:.	.:.	.:.	.:.	.:.	.:.	.:.	.:.	.:.	.:.	.:.	.:.	.:.	.:.	.:.	.:.	.:.	.:.	.:.	.:.	.:.	.:.	.:.	.:.	.:.	.:.	.:.	.:.	.:.	.:.	.:.	.:.	.:.	.:.	.:.	.:.	.:.	.:.	.:.	.:.	.:.	.:.	.:.	.:.	.:.	.:.	.:.	.:.	.:.	.:.	.:.	.:.	.:.	.:.	.:.	.:.	.:.	.:.	.:.	.:.	.:.	.:.	.:.
SGN-U563223	473	.	C	T	53	MAF0.80;MS6;VSM1;CEF	AC=9;AF=0.6;MQ=247.54;BQ=32.37;GC=0|1:2,1;GP=0.33	RG:AC	0|1:1,9	0:6	.:.	.:.	.:.	.:.	.:.	.:.	.:.	.:.	.:.	.:.	.:.	.:.	.:.	.:.	.:.	.:.	.:.	.:.	.:.	.:.	.:.	.:.	.:.	.:.	.:.	.:.	.:.	.:.	.:.	.:.	.:.	.:.	.:.	.:.	.:.	.:.	.:.	.:.	.:.	.:.	.:.	.:.	.:.	.:.	.:.	.:.	.:.	.:.	.:.	.:.	.:.	.:.	.:.	.:.	.:.	.:.	.:.	.:.	.:.	.:.	.:.	.:.	.:.	.:.	.:.	.:.	.:.	.:.	.:.	.:.	.:.	.:.	.:.	.:.	.:.	.:.	.:.	.:.	.:.	.:.	.:.	.:.	.:.	.:.	.:.	.:.	.:.	.:.	.:.	.:.	.:.	.:.	.:.	.:.	.:.	.:.	.:.	.:.	.:.	.:.	.:.	.:.	.:.	.:.	.:.	.:.
SGN-U563223	959	.	T	G	50	MAF0.80;MS6;VSM2;VSM1;CEF	AC=3;AF=0.6;MQ=160.69;BQ=40.89;GC=0|1:1,1;GP=0.50	RG:AC	0:2	.:.	1:3	.:.	.:.	.:.	.:.	.:.	.:.	.:.	.:.	.:.	.:.	.:.	.:.	.:.	.:.	.:.	.:.	.:.	.:.	.:.	.:.	.:.	.:.	.:.	.:.	.:.	.:.	.:.	.:.	.:.	.:.	.:.	.:.	.:.	.:.	.:.	.:.	.:.	.:.	.:.	.:.	.:.	.:.	.:.	.:.	.:.	.:.	.:.	.:.	.:.	.:.	.:.	.:.	.:.	.:.	.:.	.:.	.:.	.:.	.:.	.:.	.:.	.:.	.:.	.:.	.:.	.:.	.:.	.:.	.:.	.:.	.:.	.:.	.:.	.:.	.:.	.:.	.:.	.:.	.:.	.:.	.:.	.:.	.:.	.:.	.:.	.:.	.:.	.:.	.:.	.:.	.:.	.:.	.:.	.:.	.:.	.:.	.:.	.:.	.:.	.:.	.:.	.:.	.:.	.:.	.:.
SGN-U563223	1214	.	G	T	67	MAF0.80;MS6;VSM1;CEF	AC=2;AF=0.2;MQ=132.65;BQ=33.90;GC=0|1:2,1;GP=0.33	RG:AC	1:2	0:1	0:8	.:.	.:.	.:.	.:.	.:.	.:.	.:.	.:.	.:.	.:.	.:.	.:.	.:.	.:.	.:.	.:.	.:.	.:.	.:.	.:.	.:.	.:.	.:.	.:.	.:.	.:.	.:.	.:.	.:.	.:.	.:.	.:.	.:.	.:.	.:.	.:.	.:.	.:.	.:.	.:.	.:.	.:.	.:.	.:.	.:.	.:.	.:.	.:.	.:.	.:.	.:.	.:.	.:.	.:.	.:.	.:.	.:.	.:.	.:.	.:.	.:.	.:.	.:.	.:.	.:.	.:.	.:.	.:.	.:.	.:.	.:.	.:.	.:.	.:.	.:.	.:.	.:.	.:.	.:.	.:.	.:.	.:.	.:.	.:.	.:.	.:.	.:.	.:.	.:.	.:.	.:.	.:.	.:.	.:.	.:.	.:.	.:.	.:.	.:.	.:.	.:.	.:.	.:.	.:.	.:.
SGN-U563223	1356	.	A	C	45	CS60;MS6;VSM2;CEF	AC=6;AF=0.3;MQ=106.23;BQ=28.81;GC=0|1:3,1;GP=0.25	RG:AC	0:2	0:1	0|1:9,6	.:.	.:.	.:.	.:.	.:.	.:.	.:.	.:.	.:.	.:.	.:.	.:.	.:.	.:.	.:.	.:.	.:.	.:.	.:.	.:.	.:.	.:.	.:.	.:.	.:.	.:.	.:.	.:.	.:.	.:.	.:.	.:.	.:.	.:.	.:.	.:.	.:.	.:.	.:.	.:.	.:.	.:.	.:.	.:.	.:.	.:.	.:.	.:.	.:.	.:.	.:.	.:.	.:.	.:.	.:.	.:.	.:.	.:.	.:.	.:.	.:.	.:.	.:.	.:.	.:.	.:.	.:.	.:.	.:.	.:.	.:.	.:.	.:.	.:.	.:.	.:.	.:.	.:.	.:.	.:.	.:.	.:.	.:.	.:.	.:.	.:.	.:.	.:.	.:.	.:.	.:.	.:.	.:.	.:.	.:.	.:.	.:.	.:.	.:.	.:.	.:.	.:.	.:.	.:.	.:.
SGN-U563223	1400	.	T	D2	49	CS60;VKS;MS6;VSM2;CEF	AC=3;AF=0.3;MQ=132.65;BQ=36.93;GC=0|1:3,1;GP=0.25	RG:AC	0:2	0:1	0|1:5,3	.:.	.:.	.:.	.:.	.:.	.:.	.:.	.:.	.:.	.:.	.:.	.:.	.:.	.:.	.:.	.:.	.:.	.:.	.:.	.:.	.:.	.:.	.:.	.:.	.:.	.:.	.:.	.:.	.:.	.:.	.:.	.:.	.:.	.:.	.:.	.:.	.:.	.:.	.:.	.:.	.:.	.:.	.:.	.:.	.:.	.:.	.:.	.:.	.:.	.:.	.:.	.:.	.:.	.:.	.:.	.:.	.:.	.:.	.:.	.:.	.:.	.:.	.:.	.:.	.:.	.:.	.:.	.:.	.:.	.:.	.:.	.:.	.:.	.:.	.:.	.:.	.:.	.:.	.:.	.:.	.:.	.:.	.:.	.:.	.:.	.:.	.:.	.:.	.:.	.:.	.:.	.:.	.:.	.:.	.:.	.:.	.:.	.:.	.:.	.:.	.:.	.:.	.:.	.:.	.:.
SGN-U563225	800	.	T	IC	46	VKS;MS6;VSM2;CEF	AC=3;AF=0.4;MQ=100.51;BQ=27.45;GC=0|1:2,1;GP=0.33	RG:AC	.:.	0:1	0|1:3,3	.:.	.:.	.:.	.:.	.:.	.:.	.:.	.:.	.:.	.:.	.:.	.:.	.:.	.:.	.:.	.:.	.:.	.:.	.:.	.:.	.:.	.:.	.:.	.:.	.:.	.:.	.:.	.:.	.:.	.:.	.:.	.:.	.:.	.:.	.:.	.:.	.:.	.:.	.:.	.:.	.:.	.:.	.:.	.:.	.:.	.:.	.:.	.:.	.:.	.:.	.:.	.:.	.:.	.:.	.:.	.:.	.:.	.:.	.:.	.:.	.:.	.:.	.:.	.:.	.:.	.:.	.:.	.:.	.:.	.:.	.:.	.:.	.:.	.:.	.:.	.:.	.:.	.:.	.:.	.:.	.:.	.:.	.:.	.:.	.:.	.:.	.:.	.:.	.:.	.:.	.:.	.:.	.:.	.:.	.:.	.:.	.:.	.:.	.:.	.:.	.:.	.:.	.:.	.:.	.:.
SGN-U563227	1265	.	C	A	49	MAF0.80;MS6;VSM2;VSM1;CEF	AC=3;AF=0.6;MQ=160.07;BQ=32.46;GC=0|1:2,1;GP=0.33	RG:AC	0:1	.:.	1:3	.:.	.:.	.:.	.:.	.:.	0:1	.:.	.:.	.:.	.:.	.:.	.:.	.:.	.:.	.:.	.:.	.:.	.:.	.:.	.:.	.:.	.:.	.:.	.:.	.:.	.:.	.:.	.:.	.:.	.:.	.:.	.:.	.:.	.:.	.:.	.:.	.:.	.:.	.:.	.:.	.:.	.:.	.:.	.:.	.:.	.:.	.:.	.:.	.:.	.:.	.:.	.:.	.:.	.:.	.:.	.:.	.:.	.:.	.:.	.:.	.:.	.:.	.:.	.:.	.:.	.:.	.:.	.:.	.:.	.:.	.:.	.:.	.:.	.:.	.:.	.:.	.:.	.:.	.:.	.:.	.:.	.:.	.:.	.:.	.:.	.:.	.:.	.:.	.:.	.:.	.:.	.:.	.:.	.:.	.:.	.:.	.:.	.:.	.:.	.:.	.:.	.:.	.:.	.:.	.:.
SGN-U563230	738	.	T	IA	49	CL30;VKS;MS6;CEF	AC=19;AF=0.5;MQ=177.20;BQ=25.78;GC=0|1:3,3;GP=0.50	RG:AC	0|1:1,1	.:.	0|1:11,10	0|1:10,8	.:.	.:.	.:.	.:.	.:.	.:.	.:.	.:.	.:.	.:.	.:.	.:.	.:.	.:.	.:.	.:.	.:.	.:.	.:.	.:.	.:.	.:.	.:.	.:.	.:.	.:.	.:.	.:.	.:.	.:.	.:.	.:.	.:.	.:.	.:.	.:.	.:.	.:.	.:.	.:.	.:.	.:.	.:.	.:.	.:.	.:.	.:.	.:.	.:.	.:.	.:.	.:.	.:.	.:.	.:.	.:.	.:.	.:.	.:.	.:.	.:.	.:.	.:.	.:.	.:.	.:.	.:.	.:.	.:.	.:.	.:.	.:.	.:.	.:.	.:.	.:.	.:.	.:.	.:.	.:.	.:.	.:.	.:.	.:.	.:.	.:.	.:.	.:.	.:.	.:.	.:.	.:.	.:.	.:.	.:.	.:.	.:.	.:.	.:.	.:.	.:.	.:.	.:.	.:.
SGN-U563240	260	.	G	A	61	MAF0.80;MS6;VSM1;CEF	AC=4;AF=0.2;MQ=238.92;BQ=30.59;GC=1|0:3,1;GP=0.25	RG:AC	0:14	1:2	1:1	.:.	.:.	.:.	.:.	.:.	.:.	.:.	.:.	.:.	.:.	.:.	.:.	.:.	.:.	.:.	.:.	.:.	.:.	.:.	.:.	.:.	1:1	.:.	.:.	.:.	.:.	.:.	.:.	.:.	.:.	.:.	.:.	.:.	.:.	.:.	.:.	.:.	.:.	.:.	.:.	.:.	.:.	.:.	.:.	.:.	.:.	.:.	.:.	.:.	.:.	.:.	.:.	.:.	.:.	.:.	.:.	.:.	.:.	.:.	.:.	.:.	.:.	.:.	.:.	.:.	.:.	.:.	.:.	.:.	.:.	.:.	.:.	.:.	.:.	.:.	.:.	.:.	.:.	.:.	.:.	.:.	.:.	.:.	.:.	.:.	.:.	.:.	.:.	.:.	.:.	.:.	.:.	.:.	.:.	.:.	.:.	.:.	.:.	.:.	.:.	.:.	.:.	.:.	.:.	.:.
SGN-U563240	3417	.	G	T	45	CS60;MS6;VSM2;CEF	AC=4;AF=0.2;MQ=133.62;BQ=30.53;GC=0|1:4,1;GP=0.20	RG:AC	0:2	0:2	0|1:9,4	.:.	.:.	.:.	.:.	.:.	.:.	.:.	.:.	.:.	.:.	.:.	.:.	.:.	.:.	.:.	.:.	.:.	.:.	.:.	.:.	.:.	0:1	.:.	.:.	.:.	.:.	.:.	.:.	.:.	.:.	.:.	.:.	.:.	.:.	.:.	.:.	.:.	.:.	.:.	.:.	.:.	.:.	.:.	.:.	.:.	.:.	.:.	.:.	.:.	.:.	.:.	.:.	.:.	.:.	.:.	.:.	.:.	.:.	.:.	.:.	.:.	.:.	.:.	.:.	.:.	.:.	.:.	.:.	.:.	.:.	.:.	.:.	.:.	.:.	.:.	.:.	.:.	.:.	.:.	.:.	.:.	.:.	.:.	.:.	.:.	.:.	.:.	.:.	.:.	.:.	.:.	.:.	.:.	.:.	.:.	.:.	.:.	.:.	.:.	.:.	.:.	.:.	.:.	.:.	.:.
SGN-U563240	3418	.	T	D1	85	CS60;VKS;MS6;CEF	AC=5;AF=0.3;MQ=137.36;BQ=31.54;GC=0|1:3,2;GP=0.40	RG:AC	0:2	1:2	0|1:9,3	.:.	.:.	.:.	.:.	.:.	.:.	.:.	.:.	.:.	.:.	.:.	.:.	.:.	.:.	.:.	.:.	.:.	.:.	.:.	.:.	.:.	0:1	.:.	.:.	.:.	.:.	.:.	.:.	.:.	.:.	.:.	.:.	.:.	.:.	.:.	.:.	.:.	.:.	.:.	.:.	.:.	.:.	.:.	.:.	.:.	.:.	.:.	.:.	.:.	.:.	.:.	.:.	.:.	.:.	.:.	.:.	.:.	.:.	.:.	.:.	.:.	.:.	.:.	.:.	.:.	.:.	.:.	.:.	.:.	.:.	.:.	.:.	.:.	.:.	.:.	.:.	.:.	.:.	.:.	.:.	.:.	.:.	.:.	.:.	.:.	.:.	.:.	.:.	.:.	.:.	.:.	.:.	.:.	.:.	.:.	.:.	.:.	.:.	.:.	.:.	.:.	.:.	.:.	.:.	.:.
SGN-U563240	3533	.	A	C	49	CL30;MS6;VSM2;CEF	AC=4;AF=0.5;MQ=125.64;BQ=38.05;GC=0|1:2,1;GP=0.33	RG:AC	.:.	0:2	0|1:2,4	.:.	.:.	.:.	.:.	.:.	.:.	.:.	.:.	.:.	.:.	.:.	.:.	.:.	.:.	.:.	.:.	.:.	.:.	.:.	.:.	.:.	.:.	.:.	.:.	.:.	.:.	.:.	.:.	.:.	.:.	.:.	.:.	.:.	.:.	.:.	.:.	.:.	.:.	.:.	.:.	.:.	.:.	.:.	.:.	.:.	.:.	.:.	.:.	.:.	.:.	.:.	.:.	.:.	.:.	.:.	.:.	.:.	.:.	.:.	.:.	.:.	.:.	.:.	.:.	.:.	.:.	.:.	.:.	.:.	.:.	.:.	.:.	.:.	.:.	.:.	.:.	.:.	.:.	.:.	.:.	.:.	.:.	.:.	.:.	.:.	.:.	.:.	.:.	.:.	.:.	.:.	.:.	.:.	.:.	.:.	.:.	.:.	.:.	.:.	.:.	.:.	.:.	.:.	.:.	.:.
SGN-U563247	28	.	A	IT	51	CS60;CL30;VKS;MS6;CEF	AC=19;AF=0.5;MQ=74.64;BQ=31.49;GC=0|1:3,2;GP=0.40	RG:AC	0|1:1,1	.:.	0|1:18,18	.:.	.:.	.:.	.:.	.:.	.:.	.:.	.:.	.:.	.:.	.:.	.:.	.:.	.:.	.:.	.:.	.:.	.:.	0:1	.:.	.:.	.:.	.:.	.:.	.:.	.:.	.:.	.:.	.:.	.:.	.:.	.:.	.:.	.:.	.:.	.:.	.:.	.:.	.:.	.:.	.:.	.:.	.:.	.:.	.:.	.:.	.:.	.:.	.:.	.:.	.:.	.:.	.:.	.:.	.:.	.:.	.:.	.:.	.:.	.:.	.:.	.:.	.:.	.:.	.:.	.:.	.:.	.:.	.:.	.:.	.:.	.:.	.:.	.:.	.:.	.:.	.:.	.:.	.:.	.:.	.:.	.:.	.:.	.:.	.:.	.:.	.:.	.:.	.:.	.:.	.:.	.:.	.:.	.:.	.:.	.:.	.:.	.:.	.:.	.:.	.:.	.:.	.:.	.:.	.:.
SGN-U563247	55	.	T	D2	47	CS60;VKS;MAF0.80;MS6;VSM2;CEF	AC=3;AF=0.1;MQ=69.02;BQ=30.01;GC=0|1:3,1;GP=0.25	RG:AC	0:1	.:.	0|1:26,3	.:.	.:.	.:.	.:.	.:.	.:.	.:.	.:.	.:.	.:.	.:.	.:.	.:.	.:.	.:.	.:.	.:.	.:.	0:1	.:.	.:.	.:.	.:.	.:.	.:.	.:.	.:.	.:.	.:.	.:.	.:.	.:.	.:.	.:.	.:.	.:.	.:.	.:.	.:.	.:.	.:.	.:.	.:.	.:.	.:.	.:.	.:.	.:.	.:.	.:.	.:.	.:.	.:.	.:.	.:.	.:.	.:.	.:.	.:.	.:.	.:.	.:.	.:.	.:.	.:.	.:.	.:.	.:.	.:.	.:.	.:.	.:.	.:.	.:.	.:.	.:.	.:.	.:.	.:.	.:.	.:.	.:.	.:.	.:.	.:.	.:.	.:.	.:.	.:.	.:.	.:.	.:.	.:.	.:.	.:.	.:.	.:.	.:.	.:.	.:.	.:.	.:.	.:.	.:.	.:.
SGN-U563247	56	.	C	IA	51	CS60;VKS;MS6;CEF	AC=22;AF=0.4;MQ=68.66;BQ=30.32;GC=0|1:3,2;GP=0.40	RG:AC	0|1:1,1	.:.	0|1:25,21	.:.	.:.	.:.	.:.	.:.	.:.	.:.	.:.	.:.	.:.	.:.	.:.	.:.	.:.	.:.	.:.	.:.	.:.	0:1	.:.	.:.	.:.	.:.	.:.	.:.	.:.	.:.	.:.	.:.	.:.	.:.	.:.	.:.	.:.	.:.	.:.	.:.	.:.	.:.	.:.	.:.	.:.	.:.	.:.	.:.	.:.	.:.	.:.	.:.	.:.	.:.	.:.	.:.	.:.	.:.	.:.	.:.	.:.	.:.	.:.	.:.	.:.	.:.	.:.	.:.	.:.	.:.	.:.	.:.	.:.	.:.	.:.	.:.	.:.	.:.	.:.	.:.	.:.	.:.	.:.	.:.	.:.	.:.	.:.	.:.	.:.	.:.	.:.	.:.	.:.	.:.	.:.	.:.	.:.	.:.	.:.	.:.	.:.	.:.	.:.	.:.	.:.	.:.	.:.	.:.
SGN-U563247	86	.	A	G	49	UCR;CS60;MAF0.80;MS6;VSM2;CEF	AC=6;AF=0.1;MQ=60.76;BQ=31.06;GC=0|1:3,1;GP=0.25	RG:AC	0:1	.:.	0|1:37,6	.:.	.:.	.:.	.:.	.:.	.:.	.:.	.:.	.:.	.:.	.:.	.:.	.:.	.:.	.:.	.:.	.:.	.:.	0:1	.:.	.:.	.:.	.:.	.:.	.:.	.:.	.:.	.:.	.:.	.:.	.:.	.:.	.:.	.:.	.:.	.:.	.:.	.:.	.:.	.:.	.:.	.:.	.:.	.:.	.:.	.:.	.:.	.:.	.:.	.:.	.:.	.:.	.:.	.:.	.:.	.:.	.:.	.:.	.:.	.:.	.:.	.:.	.:.	.:.	.:.	.:.	.:.	.:.	.:.	.:.	.:.	.:.	.:.	.:.	.:.	.:.	.:.	.:.	.:.	.:.	.:.	.:.	.:.	.:.	.:.	.:.	.:.	.:.	.:.	.:.	.:.	.:.	.:.	.:.	.:.	.:.	.:.	.:.	.:.	.:.	.:.	.:.	.:.	.:.	.:.
SGN-U563247	87	.	G	IA,A	100	UCR;CS60;VKS;MS6;CEF	AC=37,4;AF=0.5,0.0;MQ=58.17;BQ=30.42;GC=0|1|2:3,2,1;GP=0.50	RG:AC	0|1:1,1	.:.	0|1|2:38,36,4	.:.	.:.	.:.	.:.	.:.	.:.	.:.	.:.	.:.	.:.	.:.	.:.	.:.	.:.	.:.	.:.	.:.	.:.	0:1	.:.	.:.	.:.	.:.	.:.	.:.	.:.	.:.	.:.	.:.	.:.	.:.	.:.	.:.	.:.	.:.	.:.	.:.	.:.	.:.	.:.	.:.	.:.	.:.	.:.	.:.	.:.	.:.	.:.	.:.	.:.	.:.	.:.	.:.	.:.	.:.	.:.	.:.	.:.	.:.	.:.	.:.	.:.	.:.	.:.	.:.	.:.	.:.	.:.	.:.	.:.	.:.	.:.	.:.	.:.	.:.	.:.	.:.	.:.	.:.	.:.	.:.	.:.	.:.	.:.	.:.	.:.	.:.	.:.	.:.	.:.	.:.	.:.	.:.	.:.	.:.	.:.	.:.	.:.	.:.	.:.	.:.	.:.	.:.	.:.	.:.
SGN-U563252	728	.	A	G	50	MS6;VSM2;CEF	AC=7;AF=0.5;MQ=138.55;BQ=35.48;GC=0|1:3,1;GP=0.25	RG:AC	.:.	0:3	0|1:2,7	.:.	.:.	.:.	.:.	.:.	.:.	.:.	.:.	.:.	.:.	.:.	.:.	0:1	.:.	.:.	.:.	.:.	.:.	.:.	.:.	.:.	.:.	.:.	.:.	.:.	.:.	.:.	.:.	.:.	.:.	.:.	.:.	.:.	.:.	.:.	.:.	.:.	.:.	.:.	.:.	.:.	.:.	.:.	.:.	.:.	.:.	.:.	.:.	.:.	.:.	.:.	.:.	.:.	.:.	.:.	.:.	.:.	.:.	.:.	.:.	.:.	.:.	.:.	.:.	.:.	.:.	.:.	.:.	.:.	.:.	.:.	.:.	.:.	.:.	.:.	.:.	.:.	.:.	.:.	.:.	.:.	.:.	.:.	.:.	.:.	.:.	.:.	.:.	.:.	.:.	.:.	.:.	.:.	.:.	.:.	.:.	.:.	.:.	.:.	.:.	.:.	.:.	.:.	.:.	.:.
SGN-U563252	1264	.	C	T	51	CS60;MS6;VSM2;CEF	AC=8;AF=0.2;MQ=73.79;BQ=30.39;GC=0|1:2,1;GP=0.33	RG:AC	.:.	0:3	0|1:29,8	.:.	.:.	.:.	.:.	.:.	.:.	.:.	.:.	.:.	.:.	.:.	.:.	.:.	.:.	.:.	.:.	.:.	.:.	.:.	.:.	.:.	.:.	.:.	.:.	.:.	.:.	.:.	.:.	.:.	.:.	.:.	.:.	.:.	.:.	.:.	.:.	.:.	.:.	.:.	.:.	.:.	.:.	.:.	.:.	.:.	.:.	.:.	.:.	.:.	.:.	.:.	.:.	.:.	.:.	.:.	.:.	.:.	.:.	.:.	.:.	.:.	.:.	.:.	.:.	.:.	.:.	.:.	.:.	.:.	.:.	.:.	.:.	.:.	.:.	.:.	.:.	.:.	.:.	.:.	.:.	.:.	.:.	.:.	.:.	.:.	.:.	.:.	.:.	.:.	.:.	.:.	.:.	.:.	.:.	.:.	.:.	.:.	.:.	.:.	.:.	.:.	.:.	.:.	.:.	.:.
SGN-U563252	1270	.	T	C	50	CS60;MS6;VSM2;CEF	AC=10;AF=0.3;MQ=74.37;BQ=29.51;GC=0|1:2,1;GP=0.33	RG:AC	.:.	0:3	0|1:26,10	.:.	.:.	.:.	.:.	.:.	.:.	.:.	.:.	.:.	.:.	.:.	.:.	.:.	.:.	.:.	.:.	.:.	.:.	.:.	.:.	.:.	.:.	.:.	.:.	.:.	.:.	.:.	.:.	.:.	.:.	.:.	.:.	.:.	.:.	.:.	.:.	.:.	.:.	.:.	.:.	.:.	.:.	.:.	.:.	.:.	.:.	.:.	.:.	.:.	.:.	.:.	.:.	.:.	.:.	.:.	.:.	.:.	.:.	.:.	.:.	.:.	.:.	.:.	.:.	.:.	.:.	.:.	.:.	.:.	.:.	.:.	.:.	.:.	.:.	.:.	.:.	.:.	.:.	.:.	.:.	.:.	.:.	.:.	.:.	.:.	.:.	.:.	.:.	.:.	.:.	.:.	.:.	.:.	.:.	.:.	.:.	.:.	.:.	.:.	.:.	.:.	.:.	.:.	.:.	.:.
SGN-U563252	1322	.	A	G	51	CS60;MS6;VSM2;CEF	AC=17;AF=0.3;MQ=63.84;BQ=31.75;GC=0|1:3,1;GP=0.25	RG:AC	.:.	0:2	0|1:40,17	.:.	.:.	.:.	.:.	.:.	.:.	.:.	.:.	.:.	.:.	.:.	.:.	0:1	.:.	.:.	.:.	.:.	.:.	.:.	.:.	.:.	.:.	.:.	.:.	.:.	.:.	.:.	.:.	.:.	.:.	.:.	.:.	.:.	.:.	.:.	.:.	.:.	.:.	.:.	.:.	.:.	.:.	.:.	.:.	.:.	.:.	.:.	.:.	.:.	.:.	.:.	.:.	.:.	.:.	.:.	.:.	.:.	.:.	.:.	.:.	.:.	.:.	.:.	.:.	.:.	.:.	.:.	.:.	.:.	.:.	.:.	.:.	.:.	.:.	.:.	.:.	.:.	.:.	.:.	.:.	.:.	.:.	.:.	.:.	.:.	.:.	.:.	.:.	.:.	.:.	.:.	.:.	.:.	.:.	.:.	.:.	.:.	.:.	.:.	.:.	.:.	.:.	.:.	.:.	.:.
SGN-U563252	1404	.	G	A	51	CS60;MS6;VSM2;CEF	AC=37;AF=0.6;MQ=63.59;BQ=31.38;GC=0|1:3,1;GP=0.25	RG:AC	.:.	0:2	0|1:21,37	.:.	.:.	.:.	.:.	.:.	.:.	.:.	.:.	.:.	.:.	.:.	.:.	0:1	.:.	.:.	.:.	.:.	.:.	.:.	.:.	.:.	.:.	.:.	.:.	.:.	.:.	.:.	.:.	.:.	.:.	.:.	.:.	.:.	.:.	.:.	.:.	.:.	.:.	.:.	.:.	.:.	.:.	.:.	.:.	.:.	.:.	.:.	.:.	.:.	.:.	.:.	.:.	.:.	.:.	.:.	.:.	.:.	.:.	.:.	.:.	.:.	.:.	.:.	.:.	.:.	.:.	.:.	.:.	.:.	.:.	.:.	.:.	.:.	.:.	.:.	.:.	.:.	.:.	.:.	.:.	.:.	.:.	.:.	.:.	.:.	.:.	.:.	.:.	.:.	.:.	.:.	.:.	.:.	.:.	.:.	.:.	.:.	.:.	.:.	.:.	.:.	.:.	.:.	.:.	.:.
SGN-U563252	1457	.	T	D2	48	CS60;VKS;MS6;VSM2;CEF	AC=11;AF=0.3;MQ=63.43;BQ=31.15;GC=0|1:3,1;GP=0.25	RG:AC	.:.	0:1	0|1:26,11	.:.	.:.	.:.	.:.	.:.	.:.	.:.	.:.	.:.	.:.	.:.	.:.	0:1	.:.	.:.	.:.	.:.	.:.	.:.	.:.	.:.	.:.	.:.	.:.	.:.	.:.	.:.	.:.	.:.	.:.	.:.	.:.	.:.	.:.	.:.	.:.	.:.	.:.	.:.	.:.	.:.	.:.	.:.	.:.	.:.	.:.	.:.	.:.	.:.	.:.	.:.	.:.	.:.	.:.	.:.	.:.	.:.	.:.	.:.	.:.	.:.	.:.	.:.	.:.	.:.	.:.	.:.	.:.	.:.	.:.	.:.	.:.	.:.	.:.	.:.	.:.	.:.	.:.	.:.	.:.	.:.	.:.	.:.	.:.	.:.	.:.	.:.	.:.	.:.	.:.	.:.	.:.	.:.	.:.	.:.	.:.	.:.	.:.	.:.	.:.	.:.	.:.	.:.	.:.	.:.
SGN-U563252	1458	.	C	A	49	CS60;MAF0.80;MS6;VSM2;CEF	AC=5;AF=0.2;MQ=67.13;BQ=32.27;GC=0|1:3,1;GP=0.25	RG:AC	.:.	0:1	0|1:26,5	.:.	.:.	.:.	.:.	.:.	.:.	.:.	.:.	.:.	.:.	.:.	.:.	0:1	.:.	.:.	.:.	.:.	.:.	.:.	.:.	.:.	.:.	.:.	.:.	.:.	.:.	.:.	.:.	.:.	.:.	.:.	.:.	.:.	.:.	.:.	.:.	.:.	.:.	.:.	.:.	.:.	.:.	.:.	.:.	.:.	.:.	.:.	.:.	.:.	.:.	.:.	.:.	.:.	.:.	.:.	.:.	.:.	.:.	.:.	.:.	.:.	.:.	.:.	.:.	.:.	.:.	.:.	.:.	.:.	.:.	.:.	.:.	.:.	.:.	.:.	.:.	.:.	.:.	.:.	.:.	.:.	.:.	.:.	.:.	.:.	.:.	.:.	.:.	.:.	.:.	.:.	.:.	.:.	.:.	.:.	.:.	.:.	.:.	.:.	.:.	.:.	.:.	.:.	.:.	.:.
SGN-U563255	330	.	A	C	47	MS6;VSM2;CEF	AC=3;AF=0.4;MQ=37.00;BQ=31.81;GC=0|1:1,1;GP=0.50	RG:AC	.:.	.:.	0|1:4,3	.:.	.:.	.:.	.:.	.:.	.:.	.:.	.:.	.:.	.:.	.:.	.:.	.:.	.:.	.:.	.:.	.:.	.:.	.:.	.:.	.:.	.:.	.:.	.:.	.:.	.:.	.:.	.:.	.:.	.:.	.:.	.:.	.:.	.:.	.:.	.:.	.:.	.:.	.:.	.:.	.:.	.:.	.:.	.:.	.:.	.:.	.:.	.:.	.:.	.:.	.:.	.:.	.:.	.:.	.:.	.:.	.:.	.:.	.:.	.:.	.:.	.:.	.:.	.:.	.:.	.:.	.:.	.:.	.:.	.:.	.:.	.:.	.:.	.:.	.:.	.:.	.:.	.:.	.:.	.:.	.:.	.:.	.:.	.:.	.:.	.:.	.:.	.:.	.:.	.:.	.:.	.:.	.:.	.:.	.:.	.:.	.:.	.:.	.:.	.:.	.:.	.:.	.:.	.:.	.:.
SGN-U563262	100	.	G	C	57	CS60;MAF0.80;MS6;VSM1;CEF	AC=1;AF=0.0;MQ=88.85;BQ=32.15;GC=0|1:4,1;GP=0.20	RG:AC	0|1:2,1	0:2	0:49	0:1	.:.	.:.	.:.	.:.	.:.	.:.	.:.	.:.	.:.	.:.	.:.	.:.	.:.	.:.	.:.	.:.	.:.	.:.	.:.	.:.	.:.	.:.	.:.	.:.	.:.	.:.	.:.	.:.	.:.	.:.	.:.	.:.	.:.	.:.	.:.	.:.	.:.	.:.	.:.	.:.	.:.	.:.	.:.	.:.	.:.	.:.	.:.	.:.	.:.	.:.	.:.	.:.	.:.	.:.	.:.	.:.	.:.	.:.	.:.	.:.	.:.	.:.	.:.	.:.	.:.	.:.	.:.	.:.	.:.	.:.	.:.	.:.	.:.	.:.	.:.	.:.	.:.	.:.	.:.	.:.	.:.	.:.	.:.	.:.	.:.	.:.	.:.	.:.	.:.	.:.	.:.	.:.	.:.	.:.	.:.	.:.	.:.	.:.	.:.	.:.	.:.	.:.	.:.	.:.
SGN-U563262	101	.	G	T	57	CS60;MAF0.80;MS6;VSM1;CEF	AC=1;AF=0.0;MQ=89.53;BQ=32.00;GC=0|1:4,1;GP=0.20	RG:AC	0|1:2,1	0:2	0:48	0:1	.:.	.:.	.:.	.:.	.:.	.:.	.:.	.:.	.:.	.:.	.:.	.:.	.:.	.:.	.:.	.:.	.:.	.:.	.:.	.:.	.:.	.:.	.:.	.:.	.:.	.:.	.:.	.:.	.:.	.:.	.:.	.:.	.:.	.:.	.:.	.:.	.:.	.:.	.:.	.:.	.:.	.:.	.:.	.:.	.:.	.:.	.:.	.:.	.:.	.:.	.:.	.:.	.:.	.:.	.:.	.:.	.:.	.:.	.:.	.:.	.:.	.:.	.:.	.:.	.:.	.:.	.:.	.:.	.:.	.:.	.:.	.:.	.:.	.:.	.:.	.:.	.:.	.:.	.:.	.:.	.:.	.:.	.:.	.:.	.:.	.:.	.:.	.:.	.:.	.:.	.:.	.:.	.:.	.:.	.:.	.:.	.:.	.:.	.:.	.:.	.:.	.:.	.:.	.:.
SGN-U563269	566	.	C	T	49	MAF0.80;MS6;VSM1;CEF	AC=8;AF=0.7;MQ=200.11;BQ=31.43;GC=1|0:2,1;GP=0.33	RG:AC	0|1:3,4	.:.	1:4	.:.	.:.	.:.	.:.	.:.	.:.	.:.	.:.	.:.	.:.	.:.	.:.	.:.	.:.	.:.	.:.	.:.	.:.	.:.	.:.	.:.	.:.	.:.	.:.	.:.	.:.	.:.	.:.	.:.	.:.	.:.	.:.	.:.	.:.	.:.	.:.	.:.	.:.	.:.	.:.	.:.	.:.	.:.	.:.	.:.	.:.	.:.	.:.	.:.	.:.	.:.	.:.	.:.	.:.	.:.	.:.	.:.	.:.	.:.	.:.	.:.	.:.	.:.	.:.	.:.	.:.	.:.	.:.	.:.	.:.	.:.	.:.	.:.	.:.	.:.	.:.	.:.	.:.	.:.	.:.	.:.	.:.	.:.	.:.	.:.	.:.	.:.	.:.	.:.	.:.	.:.	.:.	.:.	.:.	.:.	.:.	.:.	.:.	.:.	.:.	.:.	.:.	.:.	.:.	.:.
SGN-U563269	670	.	G	A	50	UCR;MAF0.80;MS6;VSM1;CEF	AC=4;AF=0.7;MQ=178.70;BQ=38.06;GC=1|0:2,1;GP=0.33	RG:AC	0|1:2,1	.:.	1:3	.:.	.:.	.:.	.:.	.:.	.:.	.:.	.:.	.:.	.:.	.:.	.:.	.:.	.:.	.:.	.:.	.:.	.:.	.:.	.:.	.:.	.:.	.:.	.:.	.:.	.:.	.:.	.:.	.:.	.:.	.:.	.:.	.:.	.:.	.:.	.:.	.:.	.:.	.:.	.:.	.:.	.:.	.:.	.:.	.:.	.:.	.:.	.:.	.:.	.:.	.:.	.:.	.:.	.:.	.:.	.:.	.:.	.:.	.:.	.:.	.:.	.:.	.:.	.:.	.:.	.:.	.:.	.:.	.:.	.:.	.:.	.:.	.:.	.:.	.:.	.:.	.:.	.:.	.:.	.:.	.:.	.:.	.:.	.:.	.:.	.:.	.:.	.:.	.:.	.:.	.:.	.:.	.:.	.:.	.:.	.:.	.:.	.:.	.:.	.:.	.:.	.:.	.:.	.:.	.:.
SGN-U563269	827	.	A	G	48	MS6;VSM2;CEF	AC=3;AF=0.3;MQ=166.68;BQ=35.70;GC=0|1:3,1;GP=0.25	RG:AC	0:3	.:.	0|1:2,3	0:1	.:.	.:.	.:.	.:.	.:.	.:.	.:.	.:.	.:.	.:.	.:.	.:.	.:.	.:.	.:.	.:.	.:.	.:.	.:.	.:.	.:.	.:.	.:.	.:.	.:.	.:.	.:.	.:.	.:.	.:.	.:.	.:.	.:.	.:.	.:.	.:.	.:.	.:.	.:.	.:.	.:.	.:.	.:.	.:.	.:.	.:.	.:.	.:.	.:.	.:.	.:.	.:.	.:.	.:.	.:.	.:.	.:.	.:.	.:.	.:.	.:.	.:.	.:.	.:.	.:.	.:.	.:.	.:.	.:.	.:.	.:.	.:.	.:.	.:.	.:.	.:.	.:.	.:.	.:.	.:.	.:.	.:.	.:.	.:.	.:.	.:.	.:.	.:.	.:.	.:.	.:.	.:.	.:.	.:.	.:.	.:.	.:.	.:.	.:.	.:.	.:.	.:.	.:.	.:.
SGN-U563269	1138	.	A	T	64	MAF0.80;MS6;VSM1;CEF	AC=2;AF=0.3;MQ=189.23;BQ=34.73;GC=0|1:3,1;GP=0.25	RG:AC	0|1:1,2	.:.	0:3	.:.	.:.	.:.	.:.	.:.	0:1	.:.	.:.	.:.	.:.	.:.	.:.	.:.	.:.	.:.	.:.	.:.	.:.	.:.	.:.	.:.	.:.	.:.	.:.	.:.	.:.	.:.	.:.	.:.	.:.	.:.	.:.	.:.	.:.	.:.	.:.	.:.	.:.	.:.	.:.	.:.	.:.	.:.	.:.	.:.	.:.	.:.	.:.	.:.	.:.	.:.	.:.	.:.	.:.	.:.	.:.	.:.	.:.	.:.	.:.	.:.	.:.	.:.	.:.	.:.	.:.	.:.	.:.	.:.	.:.	.:.	.:.	.:.	.:.	.:.	.:.	.:.	.:.	.:.	.:.	.:.	.:.	.:.	.:.	.:.	.:.	.:.	.:.	.:.	.:.	.:.	.:.	.:.	.:.	.:.	.:.	.:.	.:.	.:.	.:.	.:.	.:.	.:.	.:.	.:.
SGN-U563271	183	.	T	ITC	97	VKS;MAF0.80;MS6;VSM1;CEF	AC=7;AF=0.4;MQ=214.65;BQ=47.76;GC=0|1:3,2;GP=0.40	RG:AC	0|1:3,2	0|1:5,5	0:1	.:.	.:.	.:.	.:.	.:.	.:.	.:.	.:.	.:.	.:.	.:.	.:.	.:.	.:.	.:.	.:.	.:.	.:.	.:.	.:.	.:.	.:.	.:.	.:.	.:.	.:.	.:.	.:.	.:.	.:.	.:.	.:.	.:.	.:.	.:.	.:.	.:.	.:.	.:.	.:.	.:.	.:.	.:.	.:.	.:.	.:.	.:.	.:.	.:.	.:.	.:.	.:.	.:.	.:.	.:.	.:.	.:.	.:.	.:.	.:.	.:.	.:.	.:.	.:.	.:.	.:.	.:.	.:.	.:.	.:.	.:.	.:.	.:.	.:.	.:.	.:.	.:.	.:.	.:.	.:.	.:.	.:.	.:.	.:.	.:.	.:.	.:.	.:.	.:.	.:.	.:.	.:.	.:.	.:.	.:.	.:.	.:.	.:.	.:.	.:.	.:.	.:.	.:.	.:.	.:.
SGN-U563271	488	.	T	C	68	MAF0.80;MS6;VSM1;CEF	AC=1;AF=0.1;MQ=149.18;BQ=42.45;GC=0|1:2,1;GP=0.33	RG:AC	.:.	0|1:3,1	0:3	.:.	.:.	.:.	.:.	.:.	.:.	.:.	.:.	.:.	.:.	.:.	.:.	.:.	.:.	.:.	.:.	.:.	.:.	.:.	.:.	.:.	.:.	.:.	.:.	.:.	.:.	.:.	.:.	.:.	.:.	.:.	.:.	.:.	.:.	.:.	.:.	.:.	.:.	.:.	.:.	.:.	.:.	.:.	.:.	.:.	.:.	.:.	.:.	.:.	.:.	.:.	.:.	.:.	.:.	.:.	.:.	.:.	.:.	.:.	.:.	.:.	.:.	.:.	.:.	.:.	.:.	.:.	.:.	.:.	.:.	.:.	.:.	.:.	.:.	.:.	.:.	.:.	.:.	.:.	.:.	.:.	.:.	.:.	.:.	.:.	.:.	.:.	.:.	.:.	.:.	.:.	.:.	.:.	.:.	.:.	.:.	.:.	.:.	.:.	.:.	.:.	.:.	.:.	.:.	.:.
SGN-U563274	539	.	T	G	68	MAF0.80;MS6;VSM1;CEF	AC=1;AF=0.2;MQ=158.53;BQ=40.10;GC=0|1:2,1;GP=0.33	RG:AC	1:1	.:.	0:3	.:.	.:.	.:.	.:.	.:.	.:.	.:.	.:.	.:.	.:.	.:.	.:.	0:1	.:.	.:.	.:.	.:.	.:.	.:.	.:.	.:.	.:.	.:.	.:.	.:.	.:.	.:.	.:.	.:.	.:.	.:.	.:.	.:.	.:.	.:.	.:.	.:.	.:.	.:.	.:.	.:.	.:.	.:.	.:.	.:.	.:.	.:.	.:.	.:.	.:.	.:.	.:.	.:.	.:.	.:.	.:.	.:.	.:.	.:.	.:.	.:.	.:.	.:.	.:.	.:.	.:.	.:.	.:.	.:.	.:.	.:.	.:.	.:.	.:.	.:.	.:.	.:.	.:.	.:.	.:.	.:.	.:.	.:.	.:.	.:.	.:.	.:.	.:.	.:.	.:.	.:.	.:.	.:.	.:.	.:.	.:.	.:.	.:.	.:.	.:.	.:.	.:.	.:.	.:.	.:.
SGN-U563290	74	.	C	IT	47	VKS;MAF0.80;VSM1;CEF	AC=1;AF=0.0;MQ=97.17;BQ=30.43;GC=0|1:6,1;GP=0.14	RG:AC	0:7	0|1:2,1	0:46	0:5	.:.	.:.	.:.	0:1	.:.	.:.	.:.	.:.	.:.	.:.	.:.	.:.	.:.	.:.	.:.	.:.	.:.	.:.	.:.	.:.	.:.	.:.	.:.	.:.	0:1	.:.	.:.	.:.	.:.	.:.	.:.	.:.	.:.	.:.	.:.	.:.	.:.	.:.	.:.	.:.	.:.	.:.	.:.	.:.	.:.	.:.	.:.	.:.	.:.	.:.	.:.	.:.	.:.	.:.	.:.	.:.	.:.	.:.	.:.	.:.	.:.	.:.	.:.	.:.	.:.	.:.	.:.	.:.	.:.	.:.	.:.	.:.	.:.	.:.	.:.	.:.	.:.	.:.	.:.	.:.	.:.	.:.	.:.	.:.	.:.	.:.	.:.	.:.	.:.	.:.	.:.	.:.	.:.	.:.	.:.	.:.	.:.	.:.	.:.	.:.	.:.	.:.	.:.	.:.
SGN-U563290	164	.	G	T	68	MAF0.80;VSM1;CEF	AC=2;AF=0.0;MQ=88.47;BQ=32.27;GC=0|1:6,1;GP=0.14	RG:AC	0:8	0:2	0:67	0|1:4,2	.:.	.:.	.:.	0:1	.:.	.:.	.:.	.:.	.:.	.:.	.:.	.:.	.:.	.:.	.:.	.:.	.:.	.:.	.:.	.:.	.:.	.:.	.:.	.:.	0:1	.:.	.:.	.:.	.:.	.:.	.:.	.:.	.:.	.:.	.:.	.:.	.:.	.:.	.:.	.:.	.:.	.:.	.:.	.:.	.:.	.:.	.:.	.:.	.:.	.:.	.:.	.:.	.:.	.:.	.:.	.:.	.:.	.:.	.:.	.:.	.:.	.:.	.:.	.:.	.:.	.:.	.:.	.:.	.:.	.:.	.:.	.:.	.:.	.:.	.:.	.:.	.:.	.:.	.:.	.:.	.:.	.:.	.:.	.:.	.:.	.:.	.:.	.:.	.:.	.:.	.:.	.:.	.:.	.:.	.:.	.:.	.:.	.:.	.:.	.:.	.:.	.:.	.:.	.:.
SGN-U563293	46	.	G	A	49	CS60;MS6;VSM2;CEF	AC=3;AF=0.4;MQ=155.56;BQ=27.85;GC=0|1:2,1;GP=0.33	RG:AC	0:3	.:.	0|1:2,3	.:.	.:.	.:.	.:.	.:.	.:.	.:.	.:.	.:.	.:.	.:.	.:.	.:.	.:.	.:.	.:.	.:.	.:.	.:.	.:.	.:.	.:.	.:.	.:.	.:.	.:.	.:.	.:.	.:.	.:.	.:.	.:.	.:.	.:.	.:.	.:.	.:.	.:.	.:.	.:.	.:.	.:.	.:.	.:.	.:.	.:.	.:.	.:.	.:.	.:.	.:.	.:.	.:.	.:.	.:.	.:.	.:.	.:.	.:.	.:.	.:.	.:.	.:.	.:.	.:.	.:.	.:.	.:.	.:.	.:.	.:.	.:.	.:.	.:.	.:.	.:.	.:.	.:.	.:.	.:.	.:.	.:.	.:.	.:.	.:.	.:.	.:.	.:.	.:.	.:.	.:.	.:.	.:.	.:.	.:.	.:.	.:.	.:.	.:.	.:.	.:.	.:.	.:.	.:.	.:.
SGN-U563293	47	.	A	T	47	CS60;MS6;VSM2;CEF	AC=3;AF=0.3;MQ=147.18;BQ=27.06;GC=0|1:2,1;GP=0.33	RG:AC	0:3	.:.	0|1:3,3	.:.	.:.	.:.	.:.	.:.	.:.	.:.	.:.	.:.	.:.	.:.	.:.	.:.	.:.	.:.	.:.	.:.	.:.	.:.	.:.	.:.	.:.	.:.	.:.	.:.	.:.	.:.	.:.	.:.	.:.	.:.	.:.	.:.	.:.	.:.	.:.	.:.	.:.	.:.	.:.	.:.	.:.	.:.	.:.	.:.	.:.	.:.	.:.	.:.	.:.	.:.	.:.	.:.	.:.	.:.	.:.	.:.	.:.	.:.	.:.	.:.	.:.	.:.	.:.	.:.	.:.	.:.	.:.	.:.	.:.	.:.	.:.	.:.	.:.	.:.	.:.	.:.	.:.	.:.	.:.	.:.	.:.	.:.	.:.	.:.	.:.	.:.	.:.	.:.	.:.	.:.	.:.	.:.	.:.	.:.	.:.	.:.	.:.	.:.	.:.	.:.	.:.	.:.	.:.	.:.
SGN-U563293	245	.	T	C	50	CS60;MAF0.80;MS6;VSM2;CEF	AC=3;AF=0.1;MQ=100.51;BQ=32.80;GC=0|1:3,1;GP=0.25	RG:AC	0:3	0:1	0|1:21,3	.:.	.:.	.:.	.:.	.:.	.:.	.:.	.:.	.:.	.:.	.:.	.:.	.:.	.:.	.:.	.:.	.:.	.:.	.:.	.:.	.:.	.:.	.:.	.:.	.:.	.:.	.:.	.:.	.:.	.:.	.:.	.:.	.:.	.:.	.:.	.:.	.:.	.:.	.:.	.:.	.:.	.:.	.:.	.:.	.:.	.:.	.:.	.:.	.:.	.:.	.:.	.:.	.:.	.:.	.:.	.:.	.:.	.:.	.:.	.:.	.:.	.:.	.:.	.:.	.:.	.:.	.:.	.:.	.:.	.:.	.:.	.:.	.:.	.:.	.:.	.:.	.:.	.:.	.:.	.:.	.:.	.:.	.:.	.:.	.:.	.:.	.:.	.:.	.:.	.:.	.:.	.:.	.:.	.:.	.:.	.:.	.:.	.:.	.:.	.:.	.:.	.:.	.:.	.:.	.:.
SGN-U563293	247	.	G	A	85	CS60;MS6;CEF	AC=15;AF=0.6;MQ=102.11;BQ=33.35;GC=0|1:2,2;GP=0.50	RG:AC	0:3	1:1	0|1:9,14	.:.	.:.	.:.	.:.	.:.	.:.	.:.	.:.	.:.	.:.	.:.	.:.	.:.	.:.	.:.	.:.	.:.	.:.	.:.	.:.	.:.	.:.	.:.	.:.	.:.	.:.	.:.	.:.	.:.	.:.	.:.	.:.	.:.	.:.	.:.	.:.	.:.	.:.	.:.	.:.	.:.	.:.	.:.	.:.	.:.	.:.	.:.	.:.	.:.	.:.	.:.	.:.	.:.	.:.	.:.	.:.	.:.	.:.	.:.	.:.	.:.	.:.	.:.	.:.	.:.	.:.	.:.	.:.	.:.	.:.	.:.	.:.	.:.	.:.	.:.	.:.	.:.	.:.	.:.	.:.	.:.	.:.	.:.	.:.	.:.	.:.	.:.	.:.	.:.	.:.	.:.	.:.	.:.	.:.	.:.	.:.	.:.	.:.	.:.	.:.	.:.	.:.	.:.	.:.	.:.
SGN-U563299	23	.	C	IA	52	UCR;CL30;VKS;MS6;CEF	AC=10;AF=0.5;MQ=99.03;BQ=30.41;GC=0|1:2,2;GP=0.50	RG:AC	.:.	.:.	0|1:9,9	.:.	0|1:2,1	.:.	.:.	.:.	.:.	.:.	.:.	.:.	.:.	.:.	.:.	.:.	.:.	.:.	.:.	.:.	.:.	.:.	.:.	.:.	.:.	.:.	.:.	.:.	.:.	.:.	.:.	.:.	.:.	.:.	.:.	.:.	.:.	.:.	.:.	.:.	.:.	.:.	.:.	.:.	.:.	.:.	.:.	.:.	.:.	.:.	.:.	.:.	.:.	.:.	.:.	.:.	.:.	.:.	.:.	.:.	.:.	.:.	.:.	.:.	.:.	.:.	.:.	.:.	.:.	.:.	.:.	.:.	.:.	.:.	.:.	.:.	.:.	.:.	.:.	.:.	.:.	.:.	.:.	.:.	.:.	.:.	.:.	.:.	.:.	.:.	.:.	.:.	.:.	.:.	.:.	.:.	.:.	.:.	.:.	.:.	.:.	.:.	.:.	.:.	.:.	.:.	.:.	.:.
SGN-U563304	1018	.	C	D1	49	CS60;VKS;MAF0.80;MS6;VSM2;CEF	AC=5;AF=0.2;MQ=57.48;BQ=29.62;GC=0|1:2,1;GP=0.33	RG:AC	0:1	.:.	0|1:24,5	.:.	.:.	.:.	.:.	.:.	.:.	.:.	.:.	.:.	.:.	.:.	.:.	.:.	.:.	.:.	.:.	.:.	.:.	.:.	.:.	.:.	.:.	.:.	.:.	.:.	.:.	.:.	.:.	.:.	.:.	.:.	.:.	.:.	.:.	.:.	.:.	.:.	.:.	.:.	.:.	.:.	.:.	.:.	.:.	.:.	.:.	.:.	.:.	.:.	.:.	.:.	.:.	.:.	.:.	.:.	.:.	.:.	.:.	.:.	.:.	.:.	.:.	.:.	.:.	.:.	.:.	.:.	.:.	.:.	.:.	.:.	.:.	.:.	.:.	.:.	.:.	.:.	.:.	.:.	.:.	.:.	.:.	.:.	.:.	.:.	.:.	.:.	.:.	.:.	.:.	.:.	.:.	.:.	.:.	.:.	.:.	.:.	.:.	.:.	.:.	.:.	.:.	.:.	.:.	.:.
SGN-U563304	1019	.	C	T	51	CS60;MAF0.80;MS6;VSM2;CEF	AC=22;AF=0.8;MQ=59.32;BQ=31.47;GC=1|0:2,1;GP=0.33	RG:AC	1:1	.:.	0|1:5,21	.:.	.:.	.:.	.:.	.:.	.:.	.:.	.:.	.:.	.:.	.:.	.:.	.:.	.:.	.:.	.:.	.:.	.:.	.:.	.:.	.:.	.:.	.:.	.:.	.:.	.:.	.:.	.:.	.:.	.:.	.:.	.:.	.:.	.:.	.:.	.:.	.:.	.:.	.:.	.:.	.:.	.:.	.:.	.:.	.:.	.:.	.:.	.:.	.:.	.:.	.:.	.:.	.:.	.:.	.:.	.:.	.:.	.:.	.:.	.:.	.:.	.:.	.:.	.:.	.:.	.:.	.:.	.:.	.:.	.:.	.:.	.:.	.:.	.:.	.:.	.:.	.:.	.:.	.:.	.:.	.:.	.:.	.:.	.:.	.:.	.:.	.:.	.:.	.:.	.:.	.:.	.:.	.:.	.:.	.:.	.:.	.:.	.:.	.:.	.:.	.:.	.:.	.:.	.:.	.:.
SGN-U563306	879	.	C	T	92	MAF0.80;MS6;VSM1;CEF	AC=9;AF=0.5;MQ=183.36;BQ=35.30;GC=0|1:3,1;GP=0.25	RG:AC	1:9	0:4	0:5	.:.	.:.	.:.	.:.	.:.	.:.	.:.	.:.	.:.	.:.	.:.	.:.	.:.	.:.	.:.	.:.	.:.	.:.	.:.	.:.	.:.	.:.	.:.	.:.	.:.	.:.	0:1	.:.	.:.	.:.	.:.	.:.	.:.	.:.	.:.	.:.	.:.	.:.	.:.	.:.	.:.	.:.	.:.	.:.	.:.	.:.	.:.	.:.	.:.	.:.	.:.	.:.	.:.	.:.	.:.	.:.	.:.	.:.	.:.	.:.	.:.	.:.	.:.	.:.	.:.	.:.	.:.	.:.	.:.	.:.	.:.	.:.	.:.	.:.	.:.	.:.	.:.	.:.	.:.	.:.	.:.	.:.	.:.	.:.	.:.	.:.	.:.	.:.	.:.	.:.	.:.	.:.	.:.	.:.	.:.	.:.	.:.	.:.	.:.	.:.	.:.	.:.	.:.	.:.	.:.
SGN-U563306	1233	.	G	T	85	UCR;CS60;MAF0.80;MS6;VSM1;CEF	AC=4;AF=0.4;MQ=133.65;BQ=39.41;GC=0|1:3,1;GP=0.25	RG:AC	1:4	0:5	.:.	.:.	.:.	.:.	.:.	.:.	.:.	.:.	.:.	.:.	.:.	.:.	.:.	0:1	.:.	.:.	.:.	.:.	.:.	.:.	.:.	.:.	.:.	.:.	.:.	.:.	.:.	0:1	.:.	.:.	.:.	.:.	.:.	.:.	.:.	.:.	.:.	.:.	.:.	.:.	.:.	.:.	.:.	.:.	.:.	.:.	.:.	.:.	.:.	.:.	.:.	.:.	.:.	.:.	.:.	.:.	.:.	.:.	.:.	.:.	.:.	.:.	.:.	.:.	.:.	.:.	.:.	.:.	.:.	.:.	.:.	.:.	.:.	.:.	.:.	.:.	.:.	.:.	.:.	.:.	.:.	.:.	.:.	.:.	.:.	.:.	.:.	.:.	.:.	.:.	.:.	.:.	.:.	.:.	.:.	.:.	.:.	.:.	.:.	.:.	.:.	.:.	.:.	.:.	.:.	.:.
SGN-U563306	1255	.	T	C	88	CS60;MAF0.80;MS6;VSM1;CEF	AC=3;AF=0.3;MQ=127.82;BQ=44.38;GC=0|1:3,1;GP=0.25	RG:AC	1:3	0:5	.:.	.:.	.:.	.:.	.:.	.:.	.:.	.:.	.:.	.:.	.:.	.:.	.:.	0:1	.:.	.:.	.:.	.:.	.:.	.:.	.:.	.:.	.:.	.:.	.:.	.:.	.:.	0:1	.:.	.:.	.:.	.:.	.:.	.:.	.:.	.:.	.:.	.:.	.:.	.:.	.:.	.:.	.:.	.:.	.:.	.:.	.:.	.:.	.:.	.:.	.:.	.:.	.:.	.:.	.:.	.:.	.:.	.:.	.:.	.:.	.:.	.:.	.:.	.:.	.:.	.:.	.:.	.:.	.:.	.:.	.:.	.:.	.:.	.:.	.:.	.:.	.:.	.:.	.:.	.:.	.:.	.:.	.:.	.:.	.:.	.:.	.:.	.:.	.:.	.:.	.:.	.:.	.:.	.:.	.:.	.:.	.:.	.:.	.:.	.:.	.:.	.:.	.:.	.:.	.:.	.:.
SGN-U563309	1765	.	A	D1	48	CS60;VKS;MS6;VSM2;CEF	AC=3;AF=0.5;MQ=107.51;BQ=29.26;GC=0|1:2,1;GP=0.33	RG:AC	0:1	.:.	0|1:2,3	.:.	.:.	.:.	.:.	.:.	.:.	.:.	.:.	.:.	.:.	.:.	.:.	.:.	.:.	.:.	.:.	.:.	.:.	.:.	.:.	.:.	.:.	.:.	.:.	.:.	.:.	.:.	.:.	.:.	.:.	.:.	.:.	.:.	.:.	.:.	.:.	.:.	.:.	.:.	.:.	.:.	.:.	.:.	.:.	.:.	.:.	.:.	.:.	.:.	.:.	.:.	.:.	.:.	.:.	.:.	.:.	.:.	.:.	.:.	.:.	.:.	.:.	.:.	.:.	.:.	.:.	.:.	.:.	.:.	.:.	.:.	.:.	.:.	.:.	.:.	.:.	.:.	.:.	.:.	.:.	.:.	.:.	.:.	.:.	.:.	.:.	.:.	.:.	.:.	.:.	.:.	.:.	.:.	.:.	.:.	.:.	.:.	.:.	.:.	.:.	.:.	.:.	.:.	.:.	.:.
SGN-U563309	1775	.	A	D1	47	CS60;VKS;MS6;VSM2;CEF	AC=3;AF=0.5;MQ=107.51;BQ=31.25;GC=0|1:2,1;GP=0.33	RG:AC	0:1	.:.	0|1:2,3	.:.	.:.	.:.	.:.	.:.	.:.	.:.	.:.	.:.	.:.	.:.	.:.	.:.	.:.	.:.	.:.	.:.	.:.	.:.	.:.	.:.	.:.	.:.	.:.	.:.	.:.	.:.	.:.	.:.	.:.	.:.	.:.	.:.	.:.	.:.	.:.	.:.	.:.	.:.	.:.	.:.	.:.	.:.	.:.	.:.	.:.	.:.	.:.	.:.	.:.	.:.	.:.	.:.	.:.	.:.	.:.	.:.	.:.	.:.	.:.	.:.	.:.	.:.	.:.	.:.	.:.	.:.	.:.	.:.	.:.	.:.	.:.	.:.	.:.	.:.	.:.	.:.	.:.	.:.	.:.	.:.	.:.	.:.	.:.	.:.	.:.	.:.	.:.	.:.	.:.	.:.	.:.	.:.	.:.	.:.	.:.	.:.	.:.	.:.	.:.	.:.	.:.	.:.	.:.	.:.
SGN-U563310	266	.	G	A	78	MAF0.80;VSM1;CEF	AC=2;AF=0.0;MQ=107.43;BQ=46.49;GC=0|1:9,2;GP=0.18	RG:AC	0|1:66,1	0:19	0:12	0|1:24,1	.:.	.:.	.:.	0:1	0:4	.:.	.:.	0:3	.:.	.:.	.:.	0:5	.:.	.:.	.:.	.:.	.:.	.:.	.:.	.:.	.:.	.:.	.:.	.:.	.:.	.:.	0:1	.:.	.:.	.:.	.:.	.:.	.:.	.:.	.:.	.:.	.:.	.:.	.:.	.:.	.:.	.:.	.:.	.:.	.:.	.:.	.:.	.:.	.:.	.:.	.:.	.:.	.:.	.:.	.:.	.:.	.:.	.:.	.:.	.:.	.:.	.:.	.:.	.:.	.:.	.:.	.:.	.:.	.:.	.:.	.:.	.:.	.:.	.:.	.:.	.:.	.:.	.:.	.:.	.:.	.:.	.:.	.:.	.:.	.:.	.:.	.:.	.:.	.:.	.:.	.:.	.:.	.:.	.:.	.:.	.:.	.:.	.:.	.:.	.:.	.:.	.:.	.:.	.:.
SGN-U563310	892	.	T	A	48	CL30;MAF0.80;MS6;VSM2;CEF	AC=3;AF=0.1;MQ=66.09;BQ=34.46;GC=0|1:5,1;GP=0.17	RG:AC	0:11	0:1	0|1:28,3	0:1	.:.	.:.	.:.	.:.	.:.	.:.	.:.	0:1	.:.	.:.	.:.	.:.	.:.	.:.	.:.	.:.	.:.	.:.	.:.	.:.	.:.	.:.	.:.	.:.	.:.	.:.	.:.	.:.	.:.	.:.	.:.	.:.	.:.	.:.	.:.	.:.	.:.	.:.	.:.	.:.	.:.	.:.	.:.	.:.	.:.	.:.	.:.	.:.	.:.	.:.	.:.	.:.	.:.	.:.	.:.	.:.	.:.	.:.	.:.	.:.	.:.	.:.	.:.	.:.	.:.	.:.	.:.	.:.	.:.	.:.	.:.	.:.	.:.	.:.	.:.	.:.	.:.	.:.	.:.	.:.	.:.	.:.	.:.	.:.	.:.	.:.	.:.	.:.	.:.	.:.	.:.	.:.	.:.	.:.	.:.	.:.	.:.	.:.	.:.	.:.	.:.	.:.	.:.	.:.
SGN-U563321	65	.	G	T	63	MAF0.80;MS6;VSM1;CEF	AC=3;AF=0.1;MQ=134.05;BQ=39.32;GC=1|0:2,1;GP=0.33	RG:AC	0:19	1:2	1:1	.:.	.:.	.:.	.:.	.:.	.:.	.:.	.:.	.:.	.:.	.:.	.:.	.:.	.:.	.:.	.:.	.:.	.:.	.:.	.:.	.:.	.:.	.:.	.:.	.:.	.:.	.:.	.:.	.:.	.:.	.:.	.:.	.:.	.:.	.:.	.:.	.:.	.:.	.:.	.:.	.:.	.:.	.:.	.:.	.:.	.:.	.:.	.:.	.:.	.:.	.:.	.:.	.:.	.:.	.:.	.:.	.:.	.:.	.:.	.:.	.:.	.:.	.:.	.:.	.:.	.:.	.:.	.:.	.:.	.:.	.:.	.:.	.:.	.:.	.:.	.:.	.:.	.:.	.:.	.:.	.:.	.:.	.:.	.:.	.:.	.:.	.:.	.:.	.:.	.:.	.:.	.:.	.:.	.:.	.:.	.:.	.:.	.:.	.:.	.:.	.:.	.:.	.:.	.:.	.:.
SGN-U563321	133	.	T	IA	50	CS60;VKS;MAF0.80;MS6;VSM1;CEF	AC=1;AF=0.0;MQ=134.62;BQ=40.29;GC=0|1:2,1;GP=0.33	RG:AC	0|1:24,1	0:2	.:.	.:.	.:.	.:.	.:.	.:.	.:.	.:.	.:.	.:.	.:.	.:.	.:.	.:.	.:.	.:.	.:.	.:.	.:.	.:.	.:.	.:.	.:.	.:.	.:.	.:.	.:.	.:.	.:.	.:.	.:.	.:.	.:.	.:.	.:.	.:.	.:.	.:.	.:.	.:.	.:.	.:.	.:.	.:.	.:.	.:.	.:.	.:.	.:.	.:.	.:.	.:.	.:.	.:.	.:.	.:.	.:.	.:.	.:.	.:.	.:.	.:.	.:.	.:.	.:.	.:.	.:.	.:.	.:.	.:.	.:.	.:.	.:.	.:.	.:.	.:.	.:.	.:.	.:.	.:.	.:.	.:.	.:.	.:.	.:.	.:.	.:.	.:.	.:.	.:.	.:.	.:.	.:.	.:.	.:.	.:.	.:.	.:.	.:.	.:.	.:.	.:.	.:.	.:.	.:.	.:.
SGN-U563321	135	.	A	C	63	CS60;MAF0.80;MS6;VSM1;CEF	AC=2;AF=0.1;MQ=134.72;BQ=42.76;GC=0|1:1,1;GP=0.50	RG:AC	0:24	1:2	.:.	.:.	.:.	.:.	.:.	.:.	.:.	.:.	.:.	.:.	.:.	.:.	.:.	.:.	.:.	.:.	.:.	.:.	.:.	.:.	.:.	.:.	.:.	.:.	.:.	.:.	.:.	.:.	.:.	.:.	.:.	.:.	.:.	.:.	.:.	.:.	.:.	.:.	.:.	.:.	.:.	.:.	.:.	.:.	.:.	.:.	.:.	.:.	.:.	.:.	.:.	.:.	.:.	.:.	.:.	.:.	.:.	.:.	.:.	.:.	.:.	.:.	.:.	.:.	.:.	.:.	.:.	.:.	.:.	.:.	.:.	.:.	.:.	.:.	.:.	.:.	.:.	.:.	.:.	.:.	.:.	.:.	.:.	.:.	.:.	.:.	.:.	.:.	.:.	.:.	.:.	.:.	.:.	.:.	.:.	.:.	.:.	.:.	.:.	.:.	.:.	.:.	.:.	.:.	.:.	.:.
SGN-U563321	1331	.	C	T	50	MAF0.80;MS6;VSM2;CEF	AC=4;AF=0.1;MQ=88.52;BQ=37.60;GC=0|1:3,1;GP=0.25	RG:AC	0:9	0:1	0|1:51,4	.:.	.:.	.:.	.:.	.:.	.:.	.:.	.:.	.:.	.:.	.:.	.:.	.:.	.:.	.:.	.:.	.:.	.:.	.:.	.:.	.:.	.:.	.:.	.:.	.:.	.:.	.:.	.:.	.:.	.:.	.:.	.:.	.:.	.:.	.:.	.:.	.:.	.:.	.:.	.:.	.:.	.:.	.:.	.:.	.:.	.:.	.:.	.:.	.:.	.:.	.:.	.:.	.:.	.:.	.:.	.:.	.:.	.:.	.:.	.:.	.:.	.:.	.:.	.:.	.:.	.:.	.:.	.:.	.:.	.:.	.:.	.:.	.:.	.:.	.:.	.:.	.:.	.:.	.:.	.:.	.:.	.:.	.:.	.:.	.:.	.:.	.:.	.:.	.:.	.:.	.:.	.:.	.:.	.:.	.:.	.:.	.:.	.:.	.:.	.:.	.:.	.:.	.:.	.:.	.:.
SGN-U563321	1431	.	T	C	51	MAF0.80;MS6;VSM1;CEF	AC=49;AF=0.8;MQ=92.76;BQ=36.71;GC=1|0:2,1;GP=0.33	RG:AC	0:9	1:1	1:48	.:.	.:.	.:.	.:.	.:.	.:.	.:.	.:.	.:.	.:.	.:.	.:.	.:.	.:.	.:.	.:.	.:.	.:.	.:.	.:.	.:.	.:.	.:.	.:.	.:.	.:.	.:.	.:.	.:.	.:.	.:.	.:.	.:.	.:.	.:.	.:.	.:.	.:.	.:.	.:.	.:.	.:.	.:.	.:.	.:.	.:.	.:.	.:.	.:.	.:.	.:.	.:.	.:.	.:.	.:.	.:.	.:.	.:.	.:.	.:.	.:.	.:.	.:.	.:.	.:.	.:.	.:.	.:.	.:.	.:.	.:.	.:.	.:.	.:.	.:.	.:.	.:.	.:.	.:.	.:.	.:.	.:.	.:.	.:.	.:.	.:.	.:.	.:.	.:.	.:.	.:.	.:.	.:.	.:.	.:.	.:.	.:.	.:.	.:.	.:.	.:.	.:.	.:.	.:.	.:.
SGN-U563323	33	.	G	IA	68	VKS;MAF0.80;MS6;VSM1;CEF	AC=1;AF=0.2;MQ=245.96;BQ=56.52;GC=0|1:2,1;GP=0.33	RG:AC	.:.	0|1:4,1	.:.	0:1	.:.	.:.	.:.	.:.	.:.	.:.	.:.	.:.	.:.	.:.	.:.	.:.	.:.	.:.	.:.	.:.	.:.	.:.	.:.	.:.	.:.	.:.	.:.	.:.	.:.	.:.	.:.	.:.	.:.	.:.	.:.	.:.	.:.	.:.	.:.	.:.	.:.	.:.	.:.	.:.	.:.	.:.	.:.	.:.	.:.	.:.	.:.	.:.	.:.	.:.	.:.	.:.	.:.	.:.	.:.	.:.	.:.	.:.	.:.	.:.	.:.	.:.	.:.	.:.	.:.	.:.	.:.	.:.	.:.	.:.	.:.	.:.	.:.	.:.	.:.	.:.	.:.	.:.	.:.	.:.	.:.	.:.	.:.	.:.	.:.	.:.	.:.	.:.	.:.	.:.	.:.	.:.	.:.	.:.	.:.	.:.	.:.	.:.	.:.	.:.	.:.	.:.	.:.	.:.
SGN-U563323	1114	.	A	G	75	MAF0.80;MS6;VSM1;CEF	AC=2;AF=0.1;MQ=172.05;BQ=33.57;GC=0|1:3,2;GP=0.40	RG:AC	1:1	0:4	0:8	1:1	.:.	.:.	.:.	.:.	.:.	.:.	.:.	.:.	0:1	.:.	.:.	.:.	.:.	.:.	.:.	.:.	.:.	.:.	.:.	.:.	.:.	.:.	.:.	.:.	.:.	.:.	.:.	.:.	.:.	.:.	.:.	.:.	.:.	.:.	.:.	.:.	.:.	.:.	.:.	.:.	.:.	.:.	.:.	.:.	.:.	.:.	.:.	.:.	.:.	.:.	.:.	.:.	.:.	.:.	.:.	.:.	.:.	.:.	.:.	.:.	.:.	.:.	.:.	.:.	.:.	.:.	.:.	.:.	.:.	.:.	.:.	.:.	.:.	.:.	.:.	.:.	.:.	.:.	.:.	.:.	.:.	.:.	.:.	.:.	.:.	.:.	.:.	.:.	.:.	.:.	.:.	.:.	.:.	.:.	.:.	.:.	.:.	.:.	.:.	.:.	.:.	.:.	.:.	.:.
SGN-U563324	514	.	A	G	67	MAF0.80;MS6;VSM1;CEF	AC=3;AF=0.6;MQ=245.93;BQ=47.38;GC=0|1:2,1;GP=0.33	RG:AC	1:3	0:1	.:.	.:.	.:.	.:.	.:.	0:1	.:.	.:.	.:.	.:.	.:.	.:.	.:.	.:.	.:.	.:.	.:.	.:.	.:.	.:.	.:.	.:.	.:.	.:.	.:.	.:.	.:.	.:.	.:.	.:.	.:.	.:.	.:.	.:.	.:.	.:.	.:.	.:.	.:.	.:.	.:.	.:.	.:.	.:.	.:.	.:.	.:.	.:.	.:.	.:.	.:.	.:.	.:.	.:.	.:.	.:.	.:.	.:.	.:.	.:.	.:.	.:.	.:.	.:.	.:.	.:.	.:.	.:.	.:.	.:.	.:.	.:.	.:.	.:.	.:.	.:.	.:.	.:.	.:.	.:.	.:.	.:.	.:.	.:.	.:.	.:.	.:.	.:.	.:.	.:.	.:.	.:.	.:.	.:.	.:.	.:.	.:.	.:.	.:.	.:.	.:.	.:.	.:.	.:.	.:.	.:.
SGN-U563330	1118	.	A	G	47	MS6;VSM2;CEF	AC=3;AF=0.5;MQ=144.12;BQ=30.53;GC=0|1:3,1;GP=0.25	RG:AC	0:1	0:1	0|1:1,3	.:.	.:.	.:.	.:.	.:.	.:.	.:.	.:.	.:.	.:.	.:.	.:.	.:.	.:.	.:.	.:.	.:.	.:.	.:.	.:.	.:.	.:.	.:.	.:.	.:.	.:.	.:.	.:.	.:.	.:.	.:.	.:.	.:.	.:.	.:.	.:.	.:.	.:.	.:.	.:.	.:.	.:.	.:.	.:.	.:.	.:.	.:.	.:.	.:.	.:.	.:.	.:.	.:.	.:.	.:.	.:.	.:.	.:.	.:.	.:.	.:.	.:.	.:.	.:.	.:.	.:.	.:.	.:.	.:.	.:.	.:.	.:.	.:.	.:.	.:.	.:.	.:.	.:.	.:.	.:.	.:.	.:.	.:.	.:.	.:.	.:.	.:.	.:.	.:.	.:.	.:.	.:.	.:.	.:.	.:.	.:.	.:.	.:.	.:.	.:.	.:.	.:.	.:.	.:.	.:.
SGN-U563335	876	.	T	IA	50	CL30;VKS;MAF0.80;MS6;VSM1;CEF	AC=3;AF=0.4;MQ=224.31;BQ=27.95;GC=0|1:3,2;GP=0.40	RG:AC	0|1:2,2	0|1:1,1	0:1	.:.	.:.	.:.	.:.	.:.	.:.	.:.	.:.	.:.	.:.	.:.	.:.	.:.	.:.	.:.	.:.	.:.	.:.	.:.	.:.	.:.	.:.	.:.	.:.	.:.	.:.	.:.	.:.	.:.	.:.	.:.	.:.	.:.	.:.	.:.	.:.	.:.	.:.	.:.	.:.	.:.	.:.	.:.	.:.	.:.	.:.	.:.	.:.	.:.	.:.	.:.	.:.	.:.	.:.	.:.	.:.	.:.	.:.	.:.	.:.	.:.	.:.	.:.	.:.	.:.	.:.	.:.	.:.	.:.	.:.	.:.	.:.	.:.	.:.	.:.	.:.	.:.	.:.	.:.	.:.	.:.	.:.	.:.	.:.	.:.	.:.	.:.	.:.	.:.	.:.	.:.	.:.	.:.	.:.	.:.	.:.	.:.	.:.	.:.	.:.	.:.	.:.	.:.	.:.	.:.
SGN-U563340	726	.	A	C	47	UCR;MAF0.80;VSM1;CEF	AC=1;AF=0.0;MQ=203.07;BQ=41.09;GC=0|1:6,1;GP=0.14	RG:AC	0|1:10,1	0:1	0:8	.:.	.:.	.:.	.:.	.:.	.:.	.:.	0:1	.:.	.:.	.:.	.:.	0:1	.:.	.:.	.:.	.:.	.:.	.:.	.:.	.:.	.:.	.:.	.:.	.:.	.:.	.:.	.:.	0:1	.:.	.:.	.:.	.:.	.:.	.:.	.:.	.:.	.:.	.:.	.:.	.:.	.:.	.:.	.:.	.:.	.:.	.:.	.:.	.:.	.:.	.:.	.:.	.:.	.:.	.:.	.:.	.:.	.:.	.:.	.:.	.:.	.:.	.:.	.:.	.:.	.:.	.:.	.:.	.:.	.:.	.:.	.:.	.:.	.:.	.:.	.:.	.:.	.:.	.:.	.:.	.:.	.:.	.:.	.:.	.:.	.:.	.:.	.:.	.:.	.:.	.:.	.:.	.:.	.:.	.:.	.:.	.:.	.:.	.:.	.:.	.:.	.:.	.:.	.:.	.:.
SGN-U563340	1270	.	T	C	47	MAF0.80;VSM2;CEF	AC=3;AF=0.1;MQ=140.25;BQ=33.44;GC=0|1:7,1;GP=0.12	RG:AC	0:4	0:2	0|1:20,3	.:.	.:.	.:.	.:.	.:.	.:.	.:.	0:1	.:.	0:1	.:.	.:.	0:1	.:.	.:.	.:.	.:.	.:.	.:.	.:.	.:.	.:.	.:.	.:.	.:.	.:.	.:.	.:.	0:1	.:.	.:.	.:.	.:.	.:.	.:.	.:.	.:.	.:.	.:.	.:.	.:.	.:.	.:.	.:.	.:.	.:.	.:.	.:.	.:.	.:.	.:.	.:.	.:.	.:.	.:.	.:.	.:.	.:.	.:.	.:.	.:.	.:.	.:.	.:.	.:.	.:.	.:.	.:.	.:.	.:.	.:.	.:.	.:.	.:.	.:.	.:.	.:.	.:.	.:.	.:.	.:.	.:.	.:.	.:.	.:.	.:.	.:.	.:.	.:.	.:.	.:.	.:.	.:.	.:.	.:.	.:.	.:.	.:.	.:.	.:.	.:.	.:.	.:.	.:.	.:.
SGN-U563340	1484	.	G	T	51	UCR;MAF0.80;VSM2;VSM1;CEF	AC=25;AF=0.7;MQ=131.49;BQ=29.39;GC=0|1:6,1;GP=0.14	RG:AC	0:4	0:1	1:25	.:.	.:.	.:.	.:.	.:.	.:.	.:.	0:1	.:.	0:1	.:.	.:.	0:1	.:.	.:.	.:.	.:.	.:.	.:.	.:.	.:.	.:.	.:.	.:.	.:.	.:.	.:.	.:.	0:1	.:.	.:.	.:.	.:.	.:.	.:.	.:.	.:.	.:.	.:.	.:.	.:.	.:.	.:.	.:.	.:.	.:.	.:.	.:.	.:.	.:.	.:.	.:.	.:.	.:.	.:.	.:.	.:.	.:.	.:.	.:.	.:.	.:.	.:.	.:.	.:.	.:.	.:.	.:.	.:.	.:.	.:.	.:.	.:.	.:.	.:.	.:.	.:.	.:.	.:.	.:.	.:.	.:.	.:.	.:.	.:.	.:.	.:.	.:.	.:.	.:.	.:.	.:.	.:.	.:.	.:.	.:.	.:.	.:.	.:.	.:.	.:.	.:.	.:.	.:.	.:.
SGN-U563344	54	.	C	T	68	CS60;MAF0.80;MS6;VSM1;CEF	AC=1;AF=0.3;MQ=202.81;BQ=47.96;GC=0|1:2,1;GP=0.33	RG:AC	1:1	0:1	0:1	.:.	.:.	.:.	.:.	.:.	.:.	.:.	.:.	.:.	.:.	.:.	.:.	.:.	.:.	.:.	.:.	.:.	.:.	.:.	.:.	.:.	.:.	.:.	.:.	.:.	.:.	.:.	.:.	.:.	.:.	.:.	.:.	.:.	.:.	.:.	.:.	.:.	.:.	.:.	.:.	.:.	.:.	.:.	.:.	.:.	.:.	.:.	.:.	.:.	.:.	.:.	.:.	.:.	.:.	.:.	.:.	.:.	.:.	.:.	.:.	.:.	.:.	.:.	.:.	.:.	.:.	.:.	.:.	.:.	.:.	.:.	.:.	.:.	.:.	.:.	.:.	.:.	.:.	.:.	.:.	.:.	.:.	.:.	.:.	.:.	.:.	.:.	.:.	.:.	.:.	.:.	.:.	.:.	.:.	.:.	.:.	.:.	.:.	.:.	.:.	.:.	.:.	.:.	.:.	.:.
SGN-U563344	65	.	C	T	68	CS60;MAF0.80;MS6;VSM1;CEF	AC=1;AF=0.2;MQ=176.61;BQ=46.75;GC=0|1:2,1;GP=0.33	RG:AC	1:1	0:1	0:2	.:.	.:.	.:.	.:.	.:.	.:.	.:.	.:.	.:.	.:.	.:.	.:.	.:.	.:.	.:.	.:.	.:.	.:.	.:.	.:.	.:.	.:.	.:.	.:.	.:.	.:.	.:.	.:.	.:.	.:.	.:.	.:.	.:.	.:.	.:.	.:.	.:.	.:.	.:.	.:.	.:.	.:.	.:.	.:.	.:.	.:.	.:.	.:.	.:.	.:.	.:.	.:.	.:.	.:.	.:.	.:.	.:.	.:.	.:.	.:.	.:.	.:.	.:.	.:.	.:.	.:.	.:.	.:.	.:.	.:.	.:.	.:.	.:.	.:.	.:.	.:.	.:.	.:.	.:.	.:.	.:.	.:.	.:.	.:.	.:.	.:.	.:.	.:.	.:.	.:.	.:.	.:.	.:.	.:.	.:.	.:.	.:.	.:.	.:.	.:.	.:.	.:.	.:.	.:.	.:.
SGN-U563344	78	.	C	G	68	CS60;MAF0.80;MS6;VSM1;CEF	AC=1;AF=0.2;MQ=145.77;BQ=41.37;GC=0|1:2,1;GP=0.33	RG:AC	1:1	0:1	0:4	.:.	.:.	.:.	.:.	.:.	.:.	.:.	.:.	.:.	.:.	.:.	.:.	.:.	.:.	.:.	.:.	.:.	.:.	.:.	.:.	.:.	.:.	.:.	.:.	.:.	.:.	.:.	.:.	.:.	.:.	.:.	.:.	.:.	.:.	.:.	.:.	.:.	.:.	.:.	.:.	.:.	.:.	.:.	.:.	.:.	.:.	.:.	.:.	.:.	.:.	.:.	.:.	.:.	.:.	.:.	.:.	.:.	.:.	.:.	.:.	.:.	.:.	.:.	.:.	.:.	.:.	.:.	.:.	.:.	.:.	.:.	.:.	.:.	.:.	.:.	.:.	.:.	.:.	.:.	.:.	.:.	.:.	.:.	.:.	.:.	.:.	.:.	.:.	.:.	.:.	.:.	.:.	.:.	.:.	.:.	.:.	.:.	.:.	.:.	.:.	.:.	.:.	.:.	.:.	.:.
SGN-U563344	296	.	A	C	68	CS60;MAF0.80;MS6;VSM1;CEF	AC=1;AF=0.1;MQ=115.32;BQ=38.66;GC=0|1:2,1;GP=0.33	RG:AC	1:1	0:1	0:8	.:.	.:.	.:.	.:.	.:.	.:.	.:.	.:.	.:.	.:.	.:.	.:.	.:.	.:.	.:.	.:.	.:.	.:.	.:.	.:.	.:.	.:.	.:.	.:.	.:.	.:.	.:.	.:.	.:.	.:.	.:.	.:.	.:.	.:.	.:.	.:.	.:.	.:.	.:.	.:.	.:.	.:.	.:.	.:.	.:.	.:.	.:.	.:.	.:.	.:.	.:.	.:.	.:.	.:.	.:.	.:.	.:.	.:.	.:.	.:.	.:.	.:.	.:.	.:.	.:.	.:.	.:.	.:.	.:.	.:.	.:.	.:.	.:.	.:.	.:.	.:.	.:.	.:.	.:.	.:.	.:.	.:.	.:.	.:.	.:.	.:.	.:.	.:.	.:.	.:.	.:.	.:.	.:.	.:.	.:.	.:.	.:.	.:.	.:.	.:.	.:.	.:.	.:.	.:.	.:.
SGN-U563344	335	.	A	C	57	CS60;MAF0.80;MS6;VSM1;CEF	AC=14;AF=0.9;MQ=96.55;BQ=35.03;GC=1|0:2,1;GP=0.33	RG:AC	0:1	1:1	1:13	.:.	.:.	.:.	.:.	.:.	.:.	.:.	.:.	.:.	.:.	.:.	.:.	.:.	.:.	.:.	.:.	.:.	.:.	.:.	.:.	.:.	.:.	.:.	.:.	.:.	.:.	.:.	.:.	.:.	.:.	.:.	.:.	.:.	.:.	.:.	.:.	.:.	.:.	.:.	.:.	.:.	.:.	.:.	.:.	.:.	.:.	.:.	.:.	.:.	.:.	.:.	.:.	.:.	.:.	.:.	.:.	.:.	.:.	.:.	.:.	.:.	.:.	.:.	.:.	.:.	.:.	.:.	.:.	.:.	.:.	.:.	.:.	.:.	.:.	.:.	.:.	.:.	.:.	.:.	.:.	.:.	.:.	.:.	.:.	.:.	.:.	.:.	.:.	.:.	.:.	.:.	.:.	.:.	.:.	.:.	.:.	.:.	.:.	.:.	.:.	.:.	.:.	.:.	.:.	.:.
SGN-U563344	341	.	C	G	68	CS60;MAF0.80;MS6;VSM1;CEF	AC=1;AF=0.1;MQ=96.55;BQ=35.59;GC=0|1:2,1;GP=0.33	RG:AC	1:1	0:1	0:13	.:.	.:.	.:.	.:.	.:.	.:.	.:.	.:.	.:.	.:.	.:.	.:.	.:.	.:.	.:.	.:.	.:.	.:.	.:.	.:.	.:.	.:.	.:.	.:.	.:.	.:.	.:.	.:.	.:.	.:.	.:.	.:.	.:.	.:.	.:.	.:.	.:.	.:.	.:.	.:.	.:.	.:.	.:.	.:.	.:.	.:.	.:.	.:.	.:.	.:.	.:.	.:.	.:.	.:.	.:.	.:.	.:.	.:.	.:.	.:.	.:.	.:.	.:.	.:.	.:.	.:.	.:.	.:.	.:.	.:.	.:.	.:.	.:.	.:.	.:.	.:.	.:.	.:.	.:.	.:.	.:.	.:.	.:.	.:.	.:.	.:.	.:.	.:.	.:.	.:.	.:.	.:.	.:.	.:.	.:.	.:.	.:.	.:.	.:.	.:.	.:.	.:.	.:.	.:.	.:.
SGN-U563344	431	.	A	G	68	CS60;MAF0.80;MS6;VSM1;CEF	AC=1;AF=0.2;MQ=158.83;BQ=41.79;GC=0|1:2,1;GP=0.33	RG:AC	1:1	0:1	0:3	.:.	.:.	.:.	.:.	.:.	.:.	.:.	.:.	.:.	.:.	.:.	.:.	.:.	.:.	.:.	.:.	.:.	.:.	.:.	.:.	.:.	.:.	.:.	.:.	.:.	.:.	.:.	.:.	.:.	.:.	.:.	.:.	.:.	.:.	.:.	.:.	.:.	.:.	.:.	.:.	.:.	.:.	.:.	.:.	.:.	.:.	.:.	.:.	.:.	.:.	.:.	.:.	.:.	.:.	.:.	.:.	.:.	.:.	.:.	.:.	.:.	.:.	.:.	.:.	.:.	.:.	.:.	.:.	.:.	.:.	.:.	.:.	.:.	.:.	.:.	.:.	.:.	.:.	.:.	.:.	.:.	.:.	.:.	.:.	.:.	.:.	.:.	.:.	.:.	.:.	.:.	.:.	.:.	.:.	.:.	.:.	.:.	.:.	.:.	.:.	.:.	.:.	.:.	.:.	.:.
SGN-U563344	432	.	A	G	68	CS60;MAF0.80;MS6;VSM1;CEF	AC=1;AF=0.2;MQ=158.83;BQ=41.81;GC=0|1:2,1;GP=0.33	RG:AC	1:1	0:1	0:3	.:.	.:.	.:.	.:.	.:.	.:.	.:.	.:.	.:.	.:.	.:.	.:.	.:.	.:.	.:.	.:.	.:.	.:.	.:.	.:.	.:.	.:.	.:.	.:.	.:.	.:.	.:.	.:.	.:.	.:.	.:.	.:.	.:.	.:.	.:.	.:.	.:.	.:.	.:.	.:.	.:.	.:.	.:.	.:.	.:.	.:.	.:.	.:.	.:.	.:.	.:.	.:.	.:.	.:.	.:.	.:.	.:.	.:.	.:.	.:.	.:.	.:.	.:.	.:.	.:.	.:.	.:.	.:.	.:.	.:.	.:.	.:.	.:.	.:.	.:.	.:.	.:.	.:.	.:.	.:.	.:.	.:.	.:.	.:.	.:.	.:.	.:.	.:.	.:.	.:.	.:.	.:.	.:.	.:.	.:.	.:.	.:.	.:.	.:.	.:.	.:.	.:.	.:.	.:.	.:.
SGN-U563344	485	.	A	T	50	CS60;MAF0.80;MS6;VSM1;CEF	AC=2;AF=0.7;MQ=202.81;BQ=49.92;GC=1|0:2,1;GP=0.33	RG:AC	0:1	1:1	1:1	.:.	.:.	.:.	.:.	.:.	.:.	.:.	.:.	.:.	.:.	.:.	.:.	.:.	.:.	.:.	.:.	.:.	.:.	.:.	.:.	.:.	.:.	.:.	.:.	.:.	.:.	.:.	.:.	.:.	.:.	.:.	.:.	.:.	.:.	.:.	.:.	.:.	.:.	.:.	.:.	.:.	.:.	.:.	.:.	.:.	.:.	.:.	.:.	.:.	.:.	.:.	.:.	.:.	.:.	.:.	.:.	.:.	.:.	.:.	.:.	.:.	.:.	.:.	.:.	.:.	.:.	.:.	.:.	.:.	.:.	.:.	.:.	.:.	.:.	.:.	.:.	.:.	.:.	.:.	.:.	.:.	.:.	.:.	.:.	.:.	.:.	.:.	.:.	.:.	.:.	.:.	.:.	.:.	.:.	.:.	.:.	.:.	.:.	.:.	.:.	.:.	.:.	.:.	.:.	.:.
SGN-U563351	283	.	G	A	46	UCR;MAF0.80;MS6;CEF	AC=4;AF=0.0;MQ=72.92;BQ=32.62;GC=0|1:4,2;GP=0.33	RG:AC	0|1:1,3	0:2	0|1:106,1	0:2	.:.	.:.	.:.	.:.	.:.	.:.	.:.	.:.	.:.	.:.	.:.	.:.	.:.	.:.	.:.	.:.	.:.	.:.	.:.	.:.	.:.	.:.	.:.	.:.	.:.	.:.	.:.	.:.	.:.	.:.	.:.	.:.	.:.	.:.	.:.	.:.	.:.	.:.	.:.	.:.	.:.	.:.	.:.	.:.	.:.	.:.	.:.	.:.	.:.	.:.	.:.	.:.	.:.	.:.	.:.	.:.	.:.	.:.	.:.	.:.	.:.	.:.	.:.	.:.	.:.	.:.	.:.	.:.	.:.	.:.	.:.	.:.	.:.	.:.	.:.	.:.	.:.	.:.	.:.	.:.	.:.	.:.	.:.	.:.	.:.	.:.	.:.	.:.	.:.	.:.	.:.	.:.	.:.	.:.	.:.	.:.	.:.	.:.	.:.	.:.	.:.	.:.	.:.	.:.
SGN-U563351	491	.	T	G	47	CS60;MAF0.80;MS6;VSM2;CEF	AC=6;AF=0.1;MQ=87.15;BQ=26.78;GC=0|1:4,1;GP=0.20	RG:AC	0:4	0:2	0|1:49,6	0:1	.:.	.:.	.:.	.:.	.:.	.:.	.:.	.:.	.:.	.:.	.:.	.:.	.:.	.:.	.:.	.:.	.:.	.:.	.:.	.:.	.:.	.:.	.:.	.:.	.:.	.:.	.:.	.:.	.:.	.:.	.:.	.:.	.:.	.:.	.:.	.:.	.:.	.:.	.:.	.:.	.:.	.:.	.:.	.:.	.:.	.:.	.:.	.:.	.:.	.:.	.:.	.:.	.:.	.:.	.:.	.:.	.:.	.:.	.:.	.:.	.:.	.:.	.:.	.:.	.:.	.:.	.:.	.:.	.:.	.:.	.:.	.:.	.:.	.:.	.:.	.:.	.:.	.:.	.:.	.:.	.:.	.:.	.:.	.:.	.:.	.:.	.:.	.:.	.:.	.:.	.:.	.:.	.:.	.:.	.:.	.:.	.:.	.:.	.:.	.:.	.:.	.:.	.:.	.:.
SGN-U563351	505	.	T	D2	45	CS60;VKS;MAF0.80;MS6;VSM2;CEF	AC=4;AF=0.1;MQ=63.88;BQ=29.00;GC=0|1:3,1;GP=0.25	RG:AC	0:3	0:1	0|1:72,4	.:.	.:.	.:.	.:.	.:.	.:.	.:.	.:.	.:.	.:.	.:.	.:.	.:.	.:.	.:.	.:.	.:.	.:.	.:.	.:.	.:.	.:.	.:.	.:.	.:.	.:.	.:.	.:.	.:.	.:.	.:.	.:.	.:.	.:.	.:.	.:.	.:.	.:.	.:.	.:.	.:.	.:.	.:.	.:.	.:.	.:.	.:.	.:.	.:.	.:.	.:.	.:.	.:.	.:.	.:.	.:.	.:.	.:.	.:.	.:.	.:.	.:.	.:.	.:.	.:.	.:.	.:.	.:.	.:.	.:.	.:.	.:.	.:.	.:.	.:.	.:.	.:.	.:.	.:.	.:.	.:.	.:.	.:.	.:.	.:.	.:.	.:.	.:.	.:.	.:.	.:.	.:.	.:.	.:.	.:.	.:.	.:.	.:.	.:.	.:.	.:.	.:.	.:.	.:.	.:.
SGN-U563352	42	.	G	IA,A	99	CS60;VKS;MAF0.80;MS6;VSM2;CEF	AC=7,4;AF=0.1,0.1;MQ=55.50;BQ=32.31;GC=0|1|2:3,1,1;GP=0.40	RG:AC	0:5	0:2	0|1|2:54,7,4	.:.	.:.	.:.	.:.	.:.	.:.	.:.	.:.	.:.	.:.	.:.	.:.	.:.	.:.	.:.	.:.	.:.	.:.	.:.	.:.	.:.	.:.	.:.	.:.	.:.	.:.	.:.	.:.	.:.	.:.	.:.	.:.	.:.	.:.	.:.	.:.	.:.	.:.	.:.	.:.	.:.	.:.	.:.	.:.	.:.	.:.	.:.	.:.	.:.	.:.	.:.	.:.	.:.	.:.	.:.	.:.	.:.	.:.	.:.	.:.	.:.	.:.	.:.	.:.	.:.	.:.	.:.	.:.	.:.	.:.	.:.	.:.	.:.	.:.	.:.	.:.	.:.	.:.	.:.	.:.	.:.	.:.	.:.	.:.	.:.	.:.	.:.	.:.	.:.	.:.	.:.	.:.	.:.	.:.	.:.	.:.	.:.	.:.	.:.	.:.	.:.	.:.	.:.	.:.	.:.
SGN-U563352	43	.	A	D1	50	CS60;VKS;MAF0.80;MS6;CEF	AC=10;AF=0.2;MQ=57.39;BQ=33.84;GC=0|1:3,2;GP=0.40	RG:AC	0|1:4,1	0:2	0|1:48,9	.:.	.:.	.:.	.:.	.:.	.:.	.:.	.:.	.:.	.:.	.:.	.:.	.:.	.:.	.:.	.:.	.:.	.:.	.:.	.:.	.:.	.:.	.:.	.:.	.:.	.:.	.:.	.:.	.:.	.:.	.:.	.:.	.:.	.:.	.:.	.:.	.:.	.:.	.:.	.:.	.:.	.:.	.:.	.:.	.:.	.:.	.:.	.:.	.:.	.:.	.:.	.:.	.:.	.:.	.:.	.:.	.:.	.:.	.:.	.:.	.:.	.:.	.:.	.:.	.:.	.:.	.:.	.:.	.:.	.:.	.:.	.:.	.:.	.:.	.:.	.:.	.:.	.:.	.:.	.:.	.:.	.:.	.:.	.:.	.:.	.:.	.:.	.:.	.:.	.:.	.:.	.:.	.:.	.:.	.:.	.:.	.:.	.:.	.:.	.:.	.:.	.:.	.:.	.:.	.:.
SGN-U563352	407	.	A	C	74	MAF0.80;MS6;VSM1	AC=10;AF=0.8;MQ=90.24;BQ=39.77;GC=0|1:1,1;GP=0.50;EZ=HaeIII	RG:AC	1:10	.:.	.:.	.:.	0:2	.:.	.:.	.:.	.:.	.:.	.:.	.:.	.:.	.:.	.:.	.:.	.:.	.:.	.:.	.:.	.:.	.:.	.:.	.:.	.:.	.:.	.:.	.:.	.:.	.:.	.:.	.:.	.:.	.:.	.:.	.:.	.:.	.:.	.:.	.:.	.:.	.:.	.:.	.:.	.:.	.:.	.:.	.:.	.:.	.:.	.:.	.:.	.:.	.:.	.:.	.:.	.:.	.:.	.:.	.:.	.:.	.:.	.:.	.:.	.:.	.:.	.:.	.:.	.:.	.:.	.:.	.:.	.:.	.:.	.:.	.:.	.:.	.:.	.:.	.:.	.:.	.:.	.:.	.:.	.:.	.:.	.:.	.:.	.:.	.:.	.:.	.:.	.:.	.:.	.:.	.:.	.:.	.:.	.:.	.:.	.:.	.:.	.:.	.:.	.:.	.:.	.:.	.:.
SGN-U563352	572	.	G	D1	68	CS60;VKS;MAF0.80;MS6;VSM1;CEF	AC=7;AF=0.8;MQ=84.76;BQ=36.97;GC=0|1:1,1;GP=0.50	RG:AC	1:7	.:.	.:.	.:.	0:2	.:.	.:.	.:.	.:.	.:.	.:.	.:.	.:.	.:.	.:.	.:.	.:.	.:.	.:.	.:.	.:.	.:.	.:.	.:.	.:.	.:.	.:.	.:.	.:.	.:.	.:.	.:.	.:.	.:.	.:.	.:.	.:.	.:.	.:.	.:.	.:.	.:.	.:.	.:.	.:.	.:.	.:.	.:.	.:.	.:.	.:.	.:.	.:.	.:.	.:.	.:.	.:.	.:.	.:.	.:.	.:.	.:.	.:.	.:.	.:.	.:.	.:.	.:.	.:.	.:.	.:.	.:.	.:.	.:.	.:.	.:.	.:.	.:.	.:.	.:.	.:.	.:.	.:.	.:.	.:.	.:.	.:.	.:.	.:.	.:.	.:.	.:.	.:.	.:.	.:.	.:.	.:.	.:.	.:.	.:.	.:.	.:.	.:.	.:.	.:.	.:.	.:.	.:.
SGN-U563352	591	.	T	G	87	CS60;MAF0.80;MS6;VSM1;CEF	AC=7;AF=0.8;MQ=84.76;BQ=42.72;GC=0|1:1,1;GP=0.50	RG:AC	1:7	.:.	.:.	.:.	0:2	.:.	.:.	.:.	.:.	.:.	.:.	.:.	.:.	.:.	.:.	.:.	.:.	.:.	.:.	.:.	.:.	.:.	.:.	.:.	.:.	.:.	.:.	.:.	.:.	.:.	.:.	.:.	.:.	.:.	.:.	.:.	.:.	.:.	.:.	.:.	.:.	.:.	.:.	.:.	.:.	.:.	.:.	.:.	.:.	.:.	.:.	.:.	.:.	.:.	.:.	.:.	.:.	.:.	.:.	.:.	.:.	.:.	.:.	.:.	.:.	.:.	.:.	.:.	.:.	.:.	.:.	.:.	.:.	.:.	.:.	.:.	.:.	.:.	.:.	.:.	.:.	.:.	.:.	.:.	.:.	.:.	.:.	.:.	.:.	.:.	.:.	.:.	.:.	.:.	.:.	.:.	.:.	.:.	.:.	.:.	.:.	.:.	.:.	.:.	.:.	.:.	.:.	.:.
SGN-U563352	621	.	A	T	70	CS60;MAF0.80;MS6;VSM1;CEF	AC=6;AF=0.8;MQ=82.95;BQ=39.74;GC=0|1:1,1;GP=0.50	RG:AC	1:6	.:.	.:.	.:.	0:2	.:.	.:.	.:.	.:.	.:.	.:.	.:.	.:.	.:.	.:.	.:.	.:.	.:.	.:.	.:.	.:.	.:.	.:.	.:.	.:.	.:.	.:.	.:.	.:.	.:.	.:.	.:.	.:.	.:.	.:.	.:.	.:.	.:.	.:.	.:.	.:.	.:.	.:.	.:.	.:.	.:.	.:.	.:.	.:.	.:.	.:.	.:.	.:.	.:.	.:.	.:.	.:.	.:.	.:.	.:.	.:.	.:.	.:.	.:.	.:.	.:.	.:.	.:.	.:.	.:.	.:.	.:.	.:.	.:.	.:.	.:.	.:.	.:.	.:.	.:.	.:.	.:.	.:.	.:.	.:.	.:.	.:.	.:.	.:.	.:.	.:.	.:.	.:.	.:.	.:.	.:.	.:.	.:.	.:.	.:.	.:.	.:.	.:.	.:.	.:.	.:.	.:.	.:.
SGN-U563353	259	.	A	G	46	UCR;CS60;MAF0.80;MS6;VSM2;CEF	AC=3;AF=0.0;MQ=62.03;BQ=34.36;GC=0|1:4,1;GP=0.20	RG:AC	0:15	0:4	0|1:149,3	0:4	.:.	.:.	.:.	.:.	.:.	.:.	.:.	.:.	.:.	.:.	.:.	.:.	.:.	.:.	.:.	.:.	.:.	.:.	.:.	.:.	.:.	.:.	.:.	.:.	.:.	.:.	.:.	.:.	.:.	.:.	.:.	.:.	.:.	.:.	.:.	.:.	.:.	.:.	.:.	.:.	.:.	.:.	.:.	.:.	.:.	.:.	.:.	.:.	.:.	.:.	.:.	.:.	.:.	.:.	.:.	.:.	.:.	.:.	.:.	.:.	.:.	.:.	.:.	.:.	.:.	.:.	.:.	.:.	.:.	.:.	.:.	.:.	.:.	.:.	.:.	.:.	.:.	.:.	.:.	.:.	.:.	.:.	.:.	.:.	.:.	.:.	.:.	.:.	.:.	.:.	.:.	.:.	.:.	.:.	.:.	.:.	.:.	.:.	.:.	.:.	.:.	.:.	.:.	.:.
SGN-U563353	263	.	T	C	49	UCR;CS60;MAF0.80;MS6;VSM2	AC=5;AF=0.0;MQ=59.63;BQ=30.96;GC=0|1:4,1;GP=0.20;EZ=Asp718I,KpnI	RG:AC	0:14	0:5	0|1:153,5	0:4	.:.	.:.	.:.	.:.	.:.	.:.	.:.	.:.	.:.	.:.	.:.	.:.	.:.	.:.	.:.	.:.	.:.	.:.	.:.	.:.	.:.	.:.	.:.	.:.	.:.	.:.	.:.	.:.	.:.	.:.	.:.	.:.	.:.	.:.	.:.	.:.	.:.	.:.	.:.	.:.	.:.	.:.	.:.	.:.	.:.	.:.	.:.	.:.	.:.	.:.	.:.	.:.	.:.	.:.	.:.	.:.	.:.	.:.	.:.	.:.	.:.	.:.	.:.	.:.	.:.	.:.	.:.	.:.	.:.	.:.	.:.	.:.	.:.	.:.	.:.	.:.	.:.	.:.	.:.	.:.	.:.	.:.	.:.	.:.	.:.	.:.	.:.	.:.	.:.	.:.	.:.	.:.	.:.	.:.	.:.	.:.	.:.	.:.	.:.	.:.	.:.	.:.	.:.	.:.
SGN-U563353	270	.	T	C	48	UCR;CS60;MAF0.80;MS6;VSM2;CEF	AC=3;AF=0.0;MQ=60.48;BQ=32.72;GC=0|1:5,1;GP=0.17	RG:AC	0:15	0:5	0|1:162,3	0:4	.:.	.:.	.:.	.:.	.:.	.:.	.:.	.:.	.:.	.:.	.:.	0:1	.:.	.:.	.:.	.:.	.:.	.:.	.:.	.:.	.:.	.:.	.:.	.:.	.:.	.:.	.:.	.:.	.:.	.:.	.:.	.:.	.:.	.:.	.:.	.:.	.:.	.:.	.:.	.:.	.:.	.:.	.:.	.:.	.:.	.:.	.:.	.:.	.:.	.:.	.:.	.:.	.:.	.:.	.:.	.:.	.:.	.:.	.:.	.:.	.:.	.:.	.:.	.:.	.:.	.:.	.:.	.:.	.:.	.:.	.:.	.:.	.:.	.:.	.:.	.:.	.:.	.:.	.:.	.:.	.:.	.:.	.:.	.:.	.:.	.:.	.:.	.:.	.:.	.:.	.:.	.:.	.:.	.:.	.:.	.:.	.:.	.:.	.:.	.:.	.:.	.:.	.:.	.:.
SGN-U563353	501	.	C	T	85	UCR;MAF0.80;MS6;VSM1;CEF	AC=2;AF=0.1;MQ=123.09;BQ=43.74;GC=0|1:4,1;GP=0.20	RG:AC	0|1:12,2	0:4	.:.	0:1	.:.	.:.	.:.	.:.	.:.	.:.	.:.	.:.	.:.	.:.	.:.	0:1	.:.	.:.	.:.	.:.	.:.	.:.	.:.	.:.	.:.	.:.	.:.	.:.	.:.	.:.	.:.	.:.	.:.	.:.	.:.	.:.	.:.	.:.	.:.	.:.	.:.	.:.	.:.	.:.	.:.	.:.	.:.	.:.	.:.	.:.	.:.	.:.	.:.	.:.	.:.	.:.	.:.	.:.	.:.	.:.	.:.	.:.	.:.	.:.	.:.	.:.	.:.	.:.	.:.	.:.	.:.	.:.	.:.	.:.	.:.	.:.	.:.	.:.	.:.	.:.	.:.	.:.	.:.	.:.	.:.	.:.	.:.	.:.	.:.	.:.	.:.	.:.	.:.	.:.	.:.	.:.	.:.	.:.	.:.	.:.	.:.	.:.	.:.	.:.	.:.	.:.	.:.	.:.
SGN-U563355	1375	.	T	IACTC	68	VKS;MAF0.80;MS6;VSM1;CEF	AC=1;AF=0.1;MQ=174.86;BQ=43.93;GC=0|1:3,1;GP=0.25	RG:AC	0|1:1,1	.:.	0:4	.:.	.:.	0:2	.:.	.:.	.:.	.:.	.:.	.:.	.:.	.:.	.:.	.:.	.:.	.:.	.:.	.:.	.:.	.:.	.:.	.:.	.:.	.:.	.:.	.:.	.:.	.:.	.:.	.:.	.:.	.:.	.:.	.:.	.:.	.:.	.:.	.:.	.:.	.:.	.:.	.:.	.:.	.:.	.:.	.:.	.:.	.:.	.:.	.:.	.:.	.:.	.:.	.:.	.:.	.:.	.:.	.:.	.:.	.:.	.:.	.:.	.:.	.:.	.:.	.:.	.:.	.:.	.:.	.:.	.:.	.:.	.:.	.:.	.:.	.:.	.:.	.:.	.:.	.:.	.:.	.:.	.:.	.:.	.:.	.:.	.:.	.:.	.:.	.:.	.:.	.:.	.:.	.:.	.:.	.:.	.:.	.:.	.:.	.:.	.:.	.:.	.:.	.:.	.:.	.:.
SGN-U563359	329	.	C	T	47	UCR;CS60;MS6;CEF	AC=5;AF=0.3;MQ=55.83;BQ=30.88;GC=0|1:3,2;GP=0.40	RG:AC	0|1:1,1	0:1	0|1:12,4	.:.	.:.	.:.	.:.	.:.	.:.	.:.	.:.	.:.	.:.	.:.	.:.	.:.	.:.	.:.	.:.	.:.	.:.	.:.	.:.	.:.	.:.	.:.	.:.	.:.	.:.	.:.	.:.	.:.	.:.	.:.	.:.	.:.	.:.	.:.	.:.	.:.	.:.	.:.	.:.	.:.	.:.	.:.	.:.	.:.	.:.	.:.	.:.	.:.	.:.	.:.	.:.	.:.	.:.	.:.	.:.	.:.	.:.	.:.	.:.	.:.	.:.	.:.	.:.	.:.	.:.	.:.	.:.	.:.	.:.	.:.	.:.	.:.	.:.	.:.	.:.	.:.	.:.	.:.	.:.	.:.	.:.	.:.	.:.	.:.	.:.	.:.	.:.	.:.	.:.	.:.	.:.	.:.	.:.	.:.	.:.	.:.	.:.	.:.	.:.	.:.	.:.	.:.	.:.	.:.
SGN-U563359	332	.	T	G	48	UCR;CS60;MS6;CEF	AC=5;AF=0.3;MQ=56.69;BQ=30.67;GC=0|1:3,2;GP=0.40	RG:AC	0|1:1,1	0:1	0|1:11,4	.:.	.:.	.:.	.:.	.:.	.:.	.:.	.:.	.:.	.:.	.:.	.:.	.:.	.:.	.:.	.:.	.:.	.:.	.:.	.:.	.:.	.:.	.:.	.:.	.:.	.:.	.:.	.:.	.:.	.:.	.:.	.:.	.:.	.:.	.:.	.:.	.:.	.:.	.:.	.:.	.:.	.:.	.:.	.:.	.:.	.:.	.:.	.:.	.:.	.:.	.:.	.:.	.:.	.:.	.:.	.:.	.:.	.:.	.:.	.:.	.:.	.:.	.:.	.:.	.:.	.:.	.:.	.:.	.:.	.:.	.:.	.:.	.:.	.:.	.:.	.:.	.:.	.:.	.:.	.:.	.:.	.:.	.:.	.:.	.:.	.:.	.:.	.:.	.:.	.:.	.:.	.:.	.:.	.:.	.:.	.:.	.:.	.:.	.:.	.:.	.:.	.:.	.:.	.:.	.:.
SGN-U563359	386	.	C	A	46	UCR;CS60;MAF0.80;MS6;CEF	AC=3;AF=0.1;MQ=51.30;BQ=31.13;GC=0|1:3,2;GP=0.40	RG:AC	0|1:1,1	0:1	0|1:16,2	.:.	.:.	.:.	.:.	.:.	.:.	.:.	.:.	.:.	.:.	.:.	.:.	.:.	.:.	.:.	.:.	.:.	.:.	.:.	.:.	.:.	.:.	.:.	.:.	.:.	.:.	.:.	.:.	.:.	.:.	.:.	.:.	.:.	.:.	.:.	.:.	.:.	.:.	.:.	.:.	.:.	.:.	.:.	.:.	.:.	.:.	.:.	.:.	.:.	.:.	.:.	.:.	.:.	.:.	.:.	.:.	.:.	.:.	.:.	.:.	.:.	.:.	.:.	.:.	.:.	.:.	.:.	.:.	.:.	.:.	.:.	.:.	.:.	.:.	.:.	.:.	.:.	.:.	.:.	.:.	.:.	.:.	.:.	.:.	.:.	.:.	.:.	.:.	.:.	.:.	.:.	.:.	.:.	.:.	.:.	.:.	.:.	.:.	.:.	.:.	.:.	.:.	.:.	.:.	.:.
SGN-U563359	611	.	G	IT	70	VKS;MS6;CEF	AC=19;AF=0.5;MQ=65.74;BQ=30.24;GC=0|1:4,4;GP=0.50	RG:AC	0|1:2,2	0|1:1,1	0|1:16,15	.:.	0|1:1,1	.:.	.:.	.:.	.:.	.:.	.:.	.:.	.:.	.:.	.:.	.:.	.:.	.:.	.:.	.:.	.:.	.:.	.:.	.:.	.:.	.:.	.:.	.:.	.:.	.:.	.:.	.:.	.:.	.:.	.:.	.:.	.:.	.:.	.:.	.:.	.:.	.:.	.:.	.:.	.:.	.:.	.:.	.:.	.:.	.:.	.:.	.:.	.:.	.:.	.:.	.:.	.:.	.:.	.:.	.:.	.:.	.:.	.:.	.:.	.:.	.:.	.:.	.:.	.:.	.:.	.:.	.:.	.:.	.:.	.:.	.:.	.:.	.:.	.:.	.:.	.:.	.:.	.:.	.:.	.:.	.:.	.:.	.:.	.:.	.:.	.:.	.:.	.:.	.:.	.:.	.:.	.:.	.:.	.:.	.:.	.:.	.:.	.:.	.:.	.:.	.:.	.:.	.:.
SGN-U563361	914	.	A	T	48	CS60;MAF0.80;MS6;VSM2;VSM1;CEF	AC=2;AF=0.2;MQ=110.72;BQ=29.38;GC=0|1:1,1;GP=0.50	RG:AC	1:2	.:.	0:9	.:.	.:.	.:.	.:.	.:.	.:.	.:.	.:.	.:.	.:.	.:.	.:.	.:.	.:.	.:.	.:.	.:.	.:.	.:.	.:.	.:.	.:.	.:.	.:.	.:.	.:.	.:.	.:.	.:.	.:.	.:.	.:.	.:.	.:.	.:.	.:.	.:.	.:.	.:.	.:.	.:.	.:.	.:.	.:.	.:.	.:.	.:.	.:.	.:.	.:.	.:.	.:.	.:.	.:.	.:.	.:.	.:.	.:.	.:.	.:.	.:.	.:.	.:.	.:.	.:.	.:.	.:.	.:.	.:.	.:.	.:.	.:.	.:.	.:.	.:.	.:.	.:.	.:.	.:.	.:.	.:.	.:.	.:.	.:.	.:.	.:.	.:.	.:.	.:.	.:.	.:.	.:.	.:.	.:.	.:.	.:.	.:.	.:.	.:.	.:.	.:.	.:.	.:.	.:.	.:.
SGN-U563361	923	.	A	C	48	CS60;MAF0.80;MS6;VSM1;CEF	AC=2;AF=0.2;MQ=154.67;BQ=35.03;GC=0|1:2,1;GP=0.33	RG:AC	1:2	0:1	0:5	.:.	.:.	.:.	.:.	.:.	.:.	.:.	.:.	.:.	.:.	.:.	.:.	.:.	.:.	.:.	.:.	.:.	.:.	.:.	.:.	.:.	.:.	.:.	.:.	.:.	.:.	.:.	.:.	.:.	.:.	.:.	.:.	.:.	.:.	.:.	.:.	.:.	.:.	.:.	.:.	.:.	.:.	.:.	.:.	.:.	.:.	.:.	.:.	.:.	.:.	.:.	.:.	.:.	.:.	.:.	.:.	.:.	.:.	.:.	.:.	.:.	.:.	.:.	.:.	.:.	.:.	.:.	.:.	.:.	.:.	.:.	.:.	.:.	.:.	.:.	.:.	.:.	.:.	.:.	.:.	.:.	.:.	.:.	.:.	.:.	.:.	.:.	.:.	.:.	.:.	.:.	.:.	.:.	.:.	.:.	.:.	.:.	.:.	.:.	.:.	.:.	.:.	.:.	.:.	.:.
SGN-U563361	1570	.	A	D1	48	VKS;MS6;VSM2;CEF	AC=3;AF=0.4;MQ=37.00;BQ=32.78;GC=0|1:1,1;GP=0.50	RG:AC	.:.	.:.	0|1:5,3	.:.	.:.	.:.	.:.	.:.	.:.	.:.	.:.	.:.	.:.	.:.	.:.	.:.	.:.	.:.	.:.	.:.	.:.	.:.	.:.	.:.	.:.	.:.	.:.	.:.	.:.	.:.	.:.	.:.	.:.	.:.	.:.	.:.	.:.	.:.	.:.	.:.	.:.	.:.	.:.	.:.	.:.	.:.	.:.	.:.	.:.	.:.	.:.	.:.	.:.	.:.	.:.	.:.	.:.	.:.	.:.	.:.	.:.	.:.	.:.	.:.	.:.	.:.	.:.	.:.	.:.	.:.	.:.	.:.	.:.	.:.	.:.	.:.	.:.	.:.	.:.	.:.	.:.	.:.	.:.	.:.	.:.	.:.	.:.	.:.	.:.	.:.	.:.	.:.	.:.	.:.	.:.	.:.	.:.	.:.	.:.	.:.	.:.	.:.	.:.	.:.	.:.	.:.	.:.	.:.
SGN-U563365	306	.	C	T	50	UCR;MAF0.80;MS6;VSM2;VSM1;CEF	AC=18;AF=0.8;MQ=107.24;BQ=32.67;GC=0|1:2,1;GP=0.33	RG:AC	0:2	0:2	1:18	.:.	.:.	.:.	.:.	.:.	.:.	.:.	.:.	.:.	.:.	.:.	.:.	.:.	.:.	.:.	.:.	.:.	.:.	.:.	.:.	.:.	.:.	.:.	.:.	.:.	.:.	.:.	.:.	.:.	.:.	.:.	.:.	.:.	.:.	.:.	.:.	.:.	.:.	.:.	.:.	.:.	.:.	.:.	.:.	.:.	.:.	.:.	.:.	.:.	.:.	.:.	.:.	.:.	.:.	.:.	.:.	.:.	.:.	.:.	.:.	.:.	.:.	.:.	.:.	.:.	.:.	.:.	.:.	.:.	.:.	.:.	.:.	.:.	.:.	.:.	.:.	.:.	.:.	.:.	.:.	.:.	.:.	.:.	.:.	.:.	.:.	.:.	.:.	.:.	.:.	.:.	.:.	.:.	.:.	.:.	.:.	.:.	.:.	.:.	.:.	.:.	.:.	.:.	.:.	.:.
SGN-U563366	162	.	C	A	51	UCR;CS60;MS6;CEF	AC=9;AF=0.5;MQ=106.93;BQ=35.94;GC=0|1:3,2;GP=0.40	RG:AC	1:3	0:4	0|1:6,6	.:.	.:.	0:1	.:.	.:.	.:.	.:.	.:.	.:.	.:.	.:.	.:.	.:.	.:.	.:.	.:.	.:.	.:.	.:.	.:.	.:.	.:.	.:.	.:.	.:.	.:.	.:.	.:.	.:.	.:.	.:.	.:.	.:.	.:.	.:.	.:.	.:.	.:.	.:.	.:.	.:.	.:.	.:.	.:.	.:.	.:.	.:.	.:.	.:.	.:.	.:.	.:.	.:.	.:.	.:.	.:.	.:.	.:.	.:.	.:.	.:.	.:.	.:.	.:.	.:.	.:.	.:.	.:.	.:.	.:.	.:.	.:.	.:.	.:.	.:.	.:.	.:.	.:.	.:.	.:.	.:.	.:.	.:.	.:.	.:.	.:.	.:.	.:.	.:.	.:.	.:.	.:.	.:.	.:.	.:.	.:.	.:.	.:.	.:.	.:.	.:.	.:.	.:.	.:.	.:.
SGN-U563366	174	.	C	T	51	UCR;CS60;MS6;CEF	AC=11;AF=0.4;MQ=97.06;BQ=36.27;GC=0|1:3,2;GP=0.40	RG:AC	1:3	0:4	0|1:9,8	.:.	.:.	0:1	.:.	.:.	.:.	.:.	.:.	.:.	.:.	.:.	.:.	.:.	.:.	.:.	.:.	.:.	.:.	.:.	.:.	.:.	.:.	.:.	.:.	.:.	.:.	.:.	.:.	.:.	.:.	.:.	.:.	.:.	.:.	.:.	.:.	.:.	.:.	.:.	.:.	.:.	.:.	.:.	.:.	.:.	.:.	.:.	.:.	.:.	.:.	.:.	.:.	.:.	.:.	.:.	.:.	.:.	.:.	.:.	.:.	.:.	.:.	.:.	.:.	.:.	.:.	.:.	.:.	.:.	.:.	.:.	.:.	.:.	.:.	.:.	.:.	.:.	.:.	.:.	.:.	.:.	.:.	.:.	.:.	.:.	.:.	.:.	.:.	.:.	.:.	.:.	.:.	.:.	.:.	.:.	.:.	.:.	.:.	.:.	.:.	.:.	.:.	.:.	.:.	.:.
SGN-U563366	651	.	A	G	50	UCR;MS6;CEF	AC=13;AF=0.5;MQ=103.52;BQ=29.73;GC=0|1:2,2;GP=0.50	RG:AC	1:3	0:3	0|1:9,10	.:.	.:.	.:.	.:.	.:.	.:.	.:.	.:.	.:.	.:.	.:.	.:.	.:.	.:.	.:.	.:.	.:.	.:.	.:.	.:.	.:.	.:.	.:.	.:.	.:.	.:.	.:.	.:.	.:.	.:.	.:.	.:.	.:.	.:.	.:.	.:.	.:.	.:.	.:.	.:.	.:.	.:.	.:.	.:.	.:.	.:.	.:.	.:.	.:.	.:.	.:.	.:.	.:.	.:.	.:.	.:.	.:.	.:.	.:.	.:.	.:.	.:.	.:.	.:.	.:.	.:.	.:.	.:.	.:.	.:.	.:.	.:.	.:.	.:.	.:.	.:.	.:.	.:.	.:.	.:.	.:.	.:.	.:.	.:.	.:.	.:.	.:.	.:.	.:.	.:.	.:.	.:.	.:.	.:.	.:.	.:.	.:.	.:.	.:.	.:.	.:.	.:.	.:.	.:.	.:.
SGN-U563370	597	.	C	T	68	MAF0.80;MS6;VSM1;CEF	AC=1;AF=0.1;MQ=168.11;BQ=43.84;GC=0|1:2,1;GP=0.33	RG:AC	0|1:3,1	.:.	0:5	.:.	.:.	.:.	.:.	.:.	.:.	.:.	.:.	.:.	.:.	.:.	.:.	.:.	.:.	.:.	.:.	.:.	.:.	.:.	.:.	.:.	.:.	.:.	.:.	.:.	.:.	.:.	.:.	.:.	.:.	.:.	.:.	.:.	.:.	.:.	.:.	.:.	.:.	.:.	.:.	.:.	.:.	.:.	.:.	.:.	.:.	.:.	.:.	.:.	.:.	.:.	.:.	.:.	.:.	.:.	.:.	.:.	.:.	.:.	.:.	.:.	.:.	.:.	.:.	.:.	.:.	.:.	.:.	.:.	.:.	.:.	.:.	.:.	.:.	.:.	.:.	.:.	.:.	.:.	.:.	.:.	.:.	.:.	.:.	.:.	.:.	.:.	.:.	.:.	.:.	.:.	.:.	.:.	.:.	.:.	.:.	.:.	.:.	.:.	.:.	.:.	.:.	.:.	.:.	.:.
SGN-U563376	106	.	G	A	46	CS60;MAF0.80;MS6;VSM2;CEF	AC=4;AF=0.0;MQ=56.31;BQ=32.15;GC=0|1:3,1;GP=0.25	RG:AC	0:4	0:3	0|1:209,4	.:.	.:.	.:.	.:.	.:.	.:.	.:.	.:.	.:.	.:.	.:.	.:.	.:.	.:.	.:.	.:.	.:.	.:.	.:.	.:.	.:.	.:.	.:.	.:.	.:.	.:.	.:.	.:.	.:.	.:.	.:.	.:.	.:.	.:.	.:.	.:.	.:.	.:.	.:.	.:.	.:.	.:.	.:.	.:.	.:.	.:.	.:.	.:.	.:.	.:.	.:.	.:.	.:.	.:.	.:.	.:.	.:.	.:.	.:.	.:.	.:.	.:.	.:.	.:.	.:.	.:.	.:.	.:.	.:.	.:.	.:.	.:.	.:.	.:.	.:.	.:.	.:.	.:.	.:.	.:.	.:.	.:.	.:.	.:.	.:.	.:.	.:.	.:.	.:.	.:.	.:.	.:.	.:.	.:.	.:.	.:.	.:.	.:.	.:.	.:.	.:.	.:.	.:.	.:.	.:.
SGN-U563376	146	.	C	D5	68	UCR;CS60;VKS;MAF0.80;MS6;VSM1;CEF	AC=1;AF=0.0;MQ=81.84;BQ=34.30;GC=0|1:3,1;GP=0.25	RG:AC	0|1:5,1	0:3	0:88	.:.	.:.	.:.	.:.	.:.	.:.	.:.	.:.	.:.	.:.	.:.	.:.	.:.	.:.	.:.	.:.	.:.	.:.	.:.	.:.	.:.	.:.	.:.	.:.	.:.	.:.	.:.	.:.	.:.	.:.	.:.	.:.	.:.	.:.	.:.	.:.	.:.	.:.	.:.	.:.	.:.	.:.	.:.	.:.	.:.	.:.	.:.	.:.	.:.	.:.	.:.	.:.	.:.	.:.	.:.	.:.	.:.	.:.	.:.	.:.	.:.	.:.	.:.	.:.	.:.	.:.	.:.	.:.	.:.	.:.	.:.	.:.	.:.	.:.	.:.	.:.	.:.	.:.	.:.	.:.	.:.	.:.	.:.	.:.	.:.	.:.	.:.	.:.	.:.	.:.	.:.	.:.	.:.	.:.	.:.	.:.	.:.	.:.	.:.	.:.	.:.	.:.	.:.	.:.	.:.
SGN-U563376	147	.	A	D3	89	UCR;CS60;VKS;MAF0.80;MS6;VSM1;CEF	AC=4;AF=0.0;MQ=78.53;BQ=34.04;GC=0|1:3,2;GP=0.40	RG:AC	0|1:3,2	0|1:1,2	0:87	.:.	.:.	.:.	.:.	.:.	.:.	.:.	.:.	.:.	.:.	.:.	.:.	.:.	.:.	.:.	.:.	.:.	.:.	.:.	.:.	.:.	.:.	.:.	.:.	.:.	.:.	.:.	.:.	.:.	.:.	.:.	.:.	.:.	.:.	.:.	.:.	.:.	.:.	.:.	.:.	.:.	.:.	.:.	.:.	.:.	.:.	.:.	.:.	.:.	.:.	.:.	.:.	.:.	.:.	.:.	.:.	.:.	.:.	.:.	.:.	.:.	.:.	.:.	.:.	.:.	.:.	.:.	.:.	.:.	.:.	.:.	.:.	.:.	.:.	.:.	.:.	.:.	.:.	.:.	.:.	.:.	.:.	.:.	.:.	.:.	.:.	.:.	.:.	.:.	.:.	.:.	.:.	.:.	.:.	.:.	.:.	.:.	.:.	.:.	.:.	.:.	.:.	.:.	.:.	.:.
SGN-U563376	171	.	T	C	48	CS60;MAF0.80;MS6;VSM2;CEF	AC=3;AF=0.0;MQ=79.97;BQ=32.70;GC=0|1:3,1;GP=0.25	RG:AC	0:6	0:3	0|1:91,3	.:.	.:.	.:.	.:.	.:.	.:.	.:.	.:.	.:.	.:.	.:.	.:.	.:.	.:.	.:.	.:.	.:.	.:.	.:.	.:.	.:.	.:.	.:.	.:.	.:.	.:.	.:.	.:.	.:.	.:.	.:.	.:.	.:.	.:.	.:.	.:.	.:.	.:.	.:.	.:.	.:.	.:.	.:.	.:.	.:.	.:.	.:.	.:.	.:.	.:.	.:.	.:.	.:.	.:.	.:.	.:.	.:.	.:.	.:.	.:.	.:.	.:.	.:.	.:.	.:.	.:.	.:.	.:.	.:.	.:.	.:.	.:.	.:.	.:.	.:.	.:.	.:.	.:.	.:.	.:.	.:.	.:.	.:.	.:.	.:.	.:.	.:.	.:.	.:.	.:.	.:.	.:.	.:.	.:.	.:.	.:.	.:.	.:.	.:.	.:.	.:.	.:.	.:.	.:.	.:.
SGN-U563376	288	.	T	C	45	UCR;MAF0.80;MS6;VSM2;CEF	AC=4;AF=0.0;MQ=66.77;BQ=29.93;GC=0|1:3,1;GP=0.25	RG:AC	0:6	0:2	0|1:146,4	.:.	.:.	.:.	.:.	.:.	.:.	.:.	.:.	.:.	.:.	.:.	.:.	.:.	.:.	.:.	.:.	.:.	.:.	.:.	.:.	.:.	.:.	.:.	.:.	.:.	.:.	.:.	.:.	.:.	.:.	.:.	.:.	.:.	.:.	.:.	.:.	.:.	.:.	.:.	.:.	.:.	.:.	.:.	.:.	.:.	.:.	.:.	.:.	.:.	.:.	.:.	.:.	.:.	.:.	.:.	.:.	.:.	.:.	.:.	.:.	.:.	.:.	.:.	.:.	.:.	.:.	.:.	.:.	.:.	.:.	.:.	.:.	.:.	.:.	.:.	.:.	.:.	.:.	.:.	.:.	.:.	.:.	.:.	.:.	.:.	.:.	.:.	.:.	.:.	.:.	.:.	.:.	.:.	.:.	.:.	.:.	.:.	.:.	.:.	.:.	.:.	.:.	.:.	.:.	.:.
SGN-U563376	367	.	A	G	48	MAF0.80;MS6;VSM2;CEF	AC=3;AF=0.0;MQ=55.67;BQ=32.31;GC=0|1:3,1;GP=0.25	RG:AC	0:6	0:2	0|1:271,3	.:.	.:.	.:.	.:.	.:.	.:.	.:.	.:.	.:.	.:.	.:.	.:.	.:.	.:.	.:.	.:.	.:.	.:.	.:.	.:.	.:.	.:.	.:.	.:.	.:.	.:.	.:.	.:.	.:.	.:.	.:.	.:.	.:.	.:.	.:.	.:.	.:.	.:.	.:.	.:.	.:.	.:.	.:.	.:.	.:.	.:.	.:.	.:.	.:.	.:.	.:.	.:.	.:.	.:.	.:.	.:.	.:.	.:.	.:.	.:.	.:.	.:.	.:.	.:.	.:.	.:.	.:.	.:.	.:.	.:.	.:.	.:.	.:.	.:.	.:.	.:.	.:.	.:.	.:.	.:.	.:.	.:.	.:.	.:.	.:.	.:.	.:.	.:.	.:.	.:.	.:.	.:.	.:.	.:.	.:.	.:.	.:.	.:.	.:.	.:.	.:.	.:.	.:.	.:.	.:.
SGN-U563376	661	.	T	A	48	MAF0.80;MS6;VSM2;CEF	AC=3;AF=0.2;MQ=69.84;BQ=35.03;GC=0|1:2,1;GP=0.33	RG:AC	0:1	.:.	0|1:13,3	.:.	.:.	.:.	.:.	.:.	.:.	.:.	.:.	.:.	.:.	.:.	.:.	.:.	.:.	.:.	.:.	.:.	.:.	.:.	.:.	.:.	.:.	.:.	.:.	.:.	.:.	.:.	.:.	.:.	.:.	.:.	.:.	.:.	.:.	.:.	.:.	.:.	.:.	.:.	.:.	.:.	.:.	.:.	.:.	.:.	.:.	.:.	.:.	.:.	.:.	.:.	.:.	.:.	.:.	.:.	.:.	.:.	.:.	.:.	.:.	.:.	.:.	.:.	.:.	.:.	.:.	.:.	.:.	.:.	.:.	.:.	.:.	.:.	.:.	.:.	.:.	.:.	.:.	.:.	.:.	.:.	.:.	.:.	.:.	.:.	.:.	.:.	.:.	.:.	.:.	.:.	.:.	.:.	.:.	.:.	.:.	.:.	.:.	.:.	.:.	.:.	.:.	.:.	.:.	.:.
SGN-U563377	198	.	G	C	49	CS60;MAF0.80;MS6;VSM2;CEF	AC=14;AF=0.7;MQ=87.45;BQ=30.55;GC=0|1:3,1;GP=0.25	RG:AC	0:1	0:1	0|1:3,14	.:.	.:.	.:.	.:.	.:.	.:.	.:.	.:.	.:.	.:.	.:.	.:.	.:.	.:.	.:.	.:.	.:.	.:.	.:.	.:.	.:.	.:.	.:.	.:.	.:.	.:.	.:.	.:.	.:.	.:.	.:.	.:.	.:.	.:.	.:.	.:.	.:.	.:.	.:.	.:.	.:.	.:.	.:.	.:.	.:.	.:.	.:.	.:.	.:.	.:.	.:.	.:.	.:.	.:.	.:.	.:.	.:.	.:.	.:.	.:.	.:.	.:.	.:.	.:.	.:.	.:.	.:.	.:.	.:.	.:.	.:.	.:.	.:.	.:.	.:.	.:.	.:.	.:.	.:.	.:.	.:.	.:.	.:.	.:.	.:.	.:.	.:.	.:.	.:.	.:.	.:.	.:.	.:.	.:.	.:.	.:.	.:.	.:.	.:.	.:.	.:.	.:.	.:.	.:.	.:.
SGN-U563377	200	.	A	T	49	CS60;MS6;VSM2;CEF	AC=9;AF=0.6;MQ=99.45;BQ=32.01;GC=0|1:3,1;GP=0.25	RG:AC	0:1	0:1	0|1:3,9	.:.	.:.	.:.	.:.	.:.	.:.	.:.	.:.	.:.	.:.	.:.	.:.	.:.	.:.	.:.	.:.	.:.	.:.	.:.	.:.	.:.	.:.	.:.	.:.	.:.	.:.	.:.	.:.	.:.	.:.	.:.	.:.	.:.	.:.	.:.	.:.	.:.	.:.	.:.	.:.	.:.	.:.	.:.	.:.	.:.	.:.	.:.	.:.	.:.	.:.	.:.	.:.	.:.	.:.	.:.	.:.	.:.	.:.	.:.	.:.	.:.	.:.	.:.	.:.	.:.	.:.	.:.	.:.	.:.	.:.	.:.	.:.	.:.	.:.	.:.	.:.	.:.	.:.	.:.	.:.	.:.	.:.	.:.	.:.	.:.	.:.	.:.	.:.	.:.	.:.	.:.	.:.	.:.	.:.	.:.	.:.	.:.	.:.	.:.	.:.	.:.	.:.	.:.	.:.	.:.
SGN-U563377	210	.	A	IT	57	CS60;VKS;MAF0.80;MS6;VSM1;CEF	AC=1;AF=0.3;MQ=250.00;BQ=47.95;GC=0|1:2,1;GP=0.33	RG:AC	0:1	0|1:1,1	.:.	.:.	.:.	.:.	.:.	.:.	.:.	.:.	.:.	.:.	.:.	.:.	.:.	.:.	.:.	.:.	.:.	.:.	.:.	.:.	.:.	.:.	.:.	.:.	.:.	.:.	.:.	.:.	.:.	.:.	.:.	.:.	.:.	.:.	.:.	.:.	.:.	.:.	.:.	.:.	.:.	.:.	.:.	.:.	.:.	.:.	.:.	.:.	.:.	.:.	.:.	.:.	.:.	.:.	.:.	.:.	.:.	.:.	.:.	.:.	.:.	.:.	.:.	.:.	.:.	.:.	.:.	.:.	.:.	.:.	.:.	.:.	.:.	.:.	.:.	.:.	.:.	.:.	.:.	.:.	.:.	.:.	.:.	.:.	.:.	.:.	.:.	.:.	.:.	.:.	.:.	.:.	.:.	.:.	.:.	.:.	.:.	.:.	.:.	.:.	.:.	.:.	.:.	.:.	.:.	.:.
SGN-U563381	528	.	C	T	49	CS60;MAF0.80;MS6;VSM2;VSM1;CEF	AC=4;AF=0.8;MQ=99.15;BQ=40.93;GC=0|1:1,1;GP=0.50	RG:AC	.:.	0:1	1:4	.:.	.:.	.:.	.:.	.:.	.:.	.:.	.:.	.:.	.:.	.:.	.:.	.:.	.:.	.:.	.:.	.:.	.:.	.:.	.:.	.:.	.:.	.:.	.:.	.:.	.:.	.:.	.:.	.:.	.:.	.:.	.:.	.:.	.:.	.:.	.:.	.:.	.:.	.:.	.:.	.:.	.:.	.:.	.:.	.:.	.:.	.:.	.:.	.:.	.:.	.:.	.:.	.:.	.:.	.:.	.:.	.:.	.:.	.:.	.:.	.:.	.:.	.:.	.:.	.:.	.:.	.:.	.:.	.:.	.:.	.:.	.:.	.:.	.:.	.:.	.:.	.:.	.:.	.:.	.:.	.:.	.:.	.:.	.:.	.:.	.:.	.:.	.:.	.:.	.:.	.:.	.:.	.:.	.:.	.:.	.:.	.:.	.:.	.:.	.:.	.:.	.:.	.:.	.:.	.:.
SGN-U563381	533	.	C	T	48	UCR;CS60;MAF0.80;MS6;VSM2;VSM1;CEF	AC=3;AF=0.8;MQ=109.30;BQ=43.24;GC=0|1:1,1;GP=0.50	RG:AC	.:.	0:1	1:3	.:.	.:.	.:.	.:.	.:.	.:.	.:.	.:.	.:.	.:.	.:.	.:.	.:.	.:.	.:.	.:.	.:.	.:.	.:.	.:.	.:.	.:.	.:.	.:.	.:.	.:.	.:.	.:.	.:.	.:.	.:.	.:.	.:.	.:.	.:.	.:.	.:.	.:.	.:.	.:.	.:.	.:.	.:.	.:.	.:.	.:.	.:.	.:.	.:.	.:.	.:.	.:.	.:.	.:.	.:.	.:.	.:.	.:.	.:.	.:.	.:.	.:.	.:.	.:.	.:.	.:.	.:.	.:.	.:.	.:.	.:.	.:.	.:.	.:.	.:.	.:.	.:.	.:.	.:.	.:.	.:.	.:.	.:.	.:.	.:.	.:.	.:.	.:.	.:.	.:.	.:.	.:.	.:.	.:.	.:.	.:.	.:.	.:.	.:.	.:.	.:.	.:.	.:.	.:.	.:.
SGN-U563381	726	.	A	T	57	MAF0.80;MS6;VSM2;VSM1;CEF	AC=1;AF=0.2;MQ=99.15;BQ=37.70;GC=0|1:1,1;GP=0.50	RG:AC	.:.	1:1	0:4	.:.	.:.	.:.	.:.	.:.	.:.	.:.	.:.	.:.	.:.	.:.	.:.	.:.	.:.	.:.	.:.	.:.	.:.	.:.	.:.	.:.	.:.	.:.	.:.	.:.	.:.	.:.	.:.	.:.	.:.	.:.	.:.	.:.	.:.	.:.	.:.	.:.	.:.	.:.	.:.	.:.	.:.	.:.	.:.	.:.	.:.	.:.	.:.	.:.	.:.	.:.	.:.	.:.	.:.	.:.	.:.	.:.	.:.	.:.	.:.	.:.	.:.	.:.	.:.	.:.	.:.	.:.	.:.	.:.	.:.	.:.	.:.	.:.	.:.	.:.	.:.	.:.	.:.	.:.	.:.	.:.	.:.	.:.	.:.	.:.	.:.	.:.	.:.	.:.	.:.	.:.	.:.	.:.	.:.	.:.	.:.	.:.	.:.	.:.	.:.	.:.	.:.	.:.	.:.	.:.
SGN-U563381	787	.	A	T	53	MAF0.80;MS6;VSM2;VSM1;CEF	AC=1;AF=0.2;MQ=99.15;BQ=33.19;GC=0|1:1,1;GP=0.50	RG:AC	.:.	1:1	0:4	.:.	.:.	.:.	.:.	.:.	.:.	.:.	.:.	.:.	.:.	.:.	.:.	.:.	.:.	.:.	.:.	.:.	.:.	.:.	.:.	.:.	.:.	.:.	.:.	.:.	.:.	.:.	.:.	.:.	.:.	.:.	.:.	.:.	.:.	.:.	.:.	.:.	.:.	.:.	.:.	.:.	.:.	.:.	.:.	.:.	.:.	.:.	.:.	.:.	.:.	.:.	.:.	.:.	.:.	.:.	.:.	.:.	.:.	.:.	.:.	.:.	.:.	.:.	.:.	.:.	.:.	.:.	.:.	.:.	.:.	.:.	.:.	.:.	.:.	.:.	.:.	.:.	.:.	.:.	.:.	.:.	.:.	.:.	.:.	.:.	.:.	.:.	.:.	.:.	.:.	.:.	.:.	.:.	.:.	.:.	.:.	.:.	.:.	.:.	.:.	.:.	.:.	.:.	.:.	.:.
SGN-U563383	470	.	T	C	49	MAF0.80;MS6;VSM2;VSM1;CEF	AC=9;AF=0.8;MQ=101.37;BQ=36.75;GC=0|1:2,1;GP=0.33	RG:AC	0:1	.:.	1:9	.:.	.:.	.:.	.:.	.:.	.:.	.:.	.:.	0:1	.:.	.:.	.:.	.:.	.:.	.:.	.:.	.:.	.:.	.:.	.:.	.:.	.:.	.:.	.:.	.:.	.:.	.:.	.:.	.:.	.:.	.:.	.:.	.:.	.:.	.:.	.:.	.:.	.:.	.:.	.:.	.:.	.:.	.:.	.:.	.:.	.:.	.:.	.:.	.:.	.:.	.:.	.:.	.:.	.:.	.:.	.:.	.:.	.:.	.:.	.:.	.:.	.:.	.:.	.:.	.:.	.:.	.:.	.:.	.:.	.:.	.:.	.:.	.:.	.:.	.:.	.:.	.:.	.:.	.:.	.:.	.:.	.:.	.:.	.:.	.:.	.:.	.:.	.:.	.:.	.:.	.:.	.:.	.:.	.:.	.:.	.:.	.:.	.:.	.:.	.:.	.:.	.:.	.:.	.:.	.:.
SGN-U563384	2983	.	C	T	48	UCR;CS60;MS6;VSM2;CEF	AC=5;AF=0.1;MQ=195.63;BQ=25.81;GC=0|1:4,1;GP=0.20	RG:AC	0:21	0:1	0|1:8,5	.:.	.:.	.:.	.:.	.:.	.:.	0:1	.:.	.:.	.:.	.:.	.:.	.:.	.:.	.:.	.:.	.:.	.:.	.:.	.:.	.:.	.:.	.:.	.:.	.:.	.:.	.:.	.:.	.:.	.:.	.:.	.:.	.:.	.:.	.:.	.:.	.:.	.:.	.:.	.:.	.:.	.:.	.:.	.:.	.:.	.:.	.:.	.:.	.:.	.:.	.:.	.:.	.:.	.:.	.:.	.:.	.:.	.:.	.:.	.:.	.:.	.:.	.:.	.:.	.:.	.:.	.:.	.:.	.:.	.:.	.:.	.:.	.:.	.:.	.:.	.:.	.:.	.:.	.:.	.:.	.:.	.:.	.:.	.:.	.:.	.:.	.:.	.:.	.:.	.:.	.:.	.:.	.:.	.:.	.:.	.:.	.:.	.:.	.:.	.:.	.:.	.:.	.:.	.:.	.:.
SGN-U563384	3003	.	A	G	50	UCR;CS60;MS6;VSM2;CEF	AC=5;AF=0.1;MQ=183.77;BQ=26.96;GC=0|1:4,1;GP=0.20	RG:AC	0:21	0:1	0|1:13,5	.:.	.:.	.:.	.:.	.:.	.:.	0:1	.:.	.:.	.:.	.:.	.:.	.:.	.:.	.:.	.:.	.:.	.:.	.:.	.:.	.:.	.:.	.:.	.:.	.:.	.:.	.:.	.:.	.:.	.:.	.:.	.:.	.:.	.:.	.:.	.:.	.:.	.:.	.:.	.:.	.:.	.:.	.:.	.:.	.:.	.:.	.:.	.:.	.:.	.:.	.:.	.:.	.:.	.:.	.:.	.:.	.:.	.:.	.:.	.:.	.:.	.:.	.:.	.:.	.:.	.:.	.:.	.:.	.:.	.:.	.:.	.:.	.:.	.:.	.:.	.:.	.:.	.:.	.:.	.:.	.:.	.:.	.:.	.:.	.:.	.:.	.:.	.:.	.:.	.:.	.:.	.:.	.:.	.:.	.:.	.:.	.:.	.:.	.:.	.:.	.:.	.:.	.:.	.:.	.:.
SGN-U563384	3010	.	C	IA	49	UCR;CS60;VKS;MS6;VSM2;CEF	AC=5;AF=0.1;MQ=170.47;BQ=27.32;GC=0|1:4,1;GP=0.20	RG:AC	0:21	0:1	0|1:20,5	.:.	.:.	.:.	.:.	.:.	.:.	0:1	.:.	.:.	.:.	.:.	.:.	.:.	.:.	.:.	.:.	.:.	.:.	.:.	.:.	.:.	.:.	.:.	.:.	.:.	.:.	.:.	.:.	.:.	.:.	.:.	.:.	.:.	.:.	.:.	.:.	.:.	.:.	.:.	.:.	.:.	.:.	.:.	.:.	.:.	.:.	.:.	.:.	.:.	.:.	.:.	.:.	.:.	.:.	.:.	.:.	.:.	.:.	.:.	.:.	.:.	.:.	.:.	.:.	.:.	.:.	.:.	.:.	.:.	.:.	.:.	.:.	.:.	.:.	.:.	.:.	.:.	.:.	.:.	.:.	.:.	.:.	.:.	.:.	.:.	.:.	.:.	.:.	.:.	.:.	.:.	.:.	.:.	.:.	.:.	.:.	.:.	.:.	.:.	.:.	.:.	.:.	.:.	.:.	.:.
SGN-U563384	3016	.	C	T	50	UCR;CS60;MS6;VSM2;CEF	AC=6;AF=0.1;MQ=177.70;BQ=27.58;GC=0|1:4,1;GP=0.20	RG:AC	0:21	0:1	0|1:15,6	.:.	.:.	.:.	.:.	.:.	.:.	0:1	.:.	.:.	.:.	.:.	.:.	.:.	.:.	.:.	.:.	.:.	.:.	.:.	.:.	.:.	.:.	.:.	.:.	.:.	.:.	.:.	.:.	.:.	.:.	.:.	.:.	.:.	.:.	.:.	.:.	.:.	.:.	.:.	.:.	.:.	.:.	.:.	.:.	.:.	.:.	.:.	.:.	.:.	.:.	.:.	.:.	.:.	.:.	.:.	.:.	.:.	.:.	.:.	.:.	.:.	.:.	.:.	.:.	.:.	.:.	.:.	.:.	.:.	.:.	.:.	.:.	.:.	.:.	.:.	.:.	.:.	.:.	.:.	.:.	.:.	.:.	.:.	.:.	.:.	.:.	.:.	.:.	.:.	.:.	.:.	.:.	.:.	.:.	.:.	.:.	.:.	.:.	.:.	.:.	.:.	.:.	.:.	.:.	.:.
SGN-U563384	3066	.	T	D1	47	UCR;CS60;VKS;MAF0.80;MS6;VSM2;VSM1;CEF	AC=3;AF=0.1;MQ=229.11;BQ=24.41;GC=0|1:3,1;GP=0.25	RG:AC	0:21	0:1	1:3	.:.	.:.	.:.	.:.	.:.	.:.	0:1	.:.	.:.	.:.	.:.	.:.	.:.	.:.	.:.	.:.	.:.	.:.	.:.	.:.	.:.	.:.	.:.	.:.	.:.	.:.	.:.	.:.	.:.	.:.	.:.	.:.	.:.	.:.	.:.	.:.	.:.	.:.	.:.	.:.	.:.	.:.	.:.	.:.	.:.	.:.	.:.	.:.	.:.	.:.	.:.	.:.	.:.	.:.	.:.	.:.	.:.	.:.	.:.	.:.	.:.	.:.	.:.	.:.	.:.	.:.	.:.	.:.	.:.	.:.	.:.	.:.	.:.	.:.	.:.	.:.	.:.	.:.	.:.	.:.	.:.	.:.	.:.	.:.	.:.	.:.	.:.	.:.	.:.	.:.	.:.	.:.	.:.	.:.	.:.	.:.	.:.	.:.	.:.	.:.	.:.	.:.	.:.	.:.	.:.
SGN-U563384	3072	.	T	C	49	UCR;CS60;MS6;VSM2;CEF	AC=3;AF=0.1;MQ=224.94;BQ=25.61;GC=0|1:4,1;GP=0.20	RG:AC	0:21	0:1	0|1:1,3	.:.	.:.	.:.	.:.	.:.	.:.	0:1	.:.	.:.	.:.	.:.	.:.	.:.	.:.	.:.	.:.	.:.	.:.	.:.	.:.	.:.	.:.	.:.	.:.	.:.	.:.	.:.	.:.	.:.	.:.	.:.	.:.	.:.	.:.	.:.	.:.	.:.	.:.	.:.	.:.	.:.	.:.	.:.	.:.	.:.	.:.	.:.	.:.	.:.	.:.	.:.	.:.	.:.	.:.	.:.	.:.	.:.	.:.	.:.	.:.	.:.	.:.	.:.	.:.	.:.	.:.	.:.	.:.	.:.	.:.	.:.	.:.	.:.	.:.	.:.	.:.	.:.	.:.	.:.	.:.	.:.	.:.	.:.	.:.	.:.	.:.	.:.	.:.	.:.	.:.	.:.	.:.	.:.	.:.	.:.	.:.	.:.	.:.	.:.	.:.	.:.	.:.	.:.	.:.	.:.
SGN-U563389	165	.	C	T	94	MAF0.80;MS6;VSM1;CEF	AC=4;AF=0.3;MQ=237.46;BQ=40.72;GC=0|1:3,1;GP=0.25	RG:AC	0|1:6,4	0:2	0:1	.:.	.:.	.:.	.:.	.:.	.:.	.:.	.:.	.:.	.:.	.:.	.:.	.:.	.:.	.:.	.:.	.:.	.:.	.:.	.:.	.:.	.:.	.:.	.:.	.:.	.:.	.:.	.:.	.:.	.:.	.:.	.:.	.:.	.:.	.:.	.:.	.:.	.:.	.:.	.:.	.:.	.:.	.:.	.:.	.:.	.:.	.:.	.:.	.:.	.:.	.:.	.:.	.:.	.:.	.:.	.:.	.:.	.:.	.:.	.:.	.:.	.:.	.:.	.:.	.:.	.:.	.:.	.:.	.:.	.:.	.:.	.:.	.:.	.:.	.:.	.:.	.:.	.:.	.:.	.:.	.:.	.:.	.:.	.:.	.:.	.:.	.:.	.:.	.:.	.:.	.:.	.:.	.:.	.:.	.:.	.:.	.:.	.:.	.:.	.:.	.:.	.:.	.:.	.:.	.:.
SGN-U563400	71	.	C	IA	50	VKS;MS6;VSM2;CEF	AC=6;AF=0.2;MQ=74.91;BQ=32.55;GC=0|1:3,1;GP=0.25	RG:AC	0:1	0:1	0|1:20,6	.:.	.:.	.:.	.:.	.:.	.:.	.:.	.:.	.:.	.:.	.:.	.:.	.:.	.:.	.:.	.:.	.:.	.:.	.:.	.:.	.:.	.:.	.:.	.:.	.:.	.:.	.:.	.:.	.:.	.:.	.:.	.:.	.:.	.:.	.:.	.:.	.:.	.:.	.:.	.:.	.:.	.:.	.:.	.:.	.:.	.:.	.:.	.:.	.:.	.:.	.:.	.:.	.:.	.:.	.:.	.:.	.:.	.:.	.:.	.:.	.:.	.:.	.:.	.:.	.:.	.:.	.:.	.:.	.:.	.:.	.:.	.:.	.:.	.:.	.:.	.:.	.:.	.:.	.:.	.:.	.:.	.:.	.:.	.:.	.:.	.:.	.:.	.:.	.:.	.:.	.:.	.:.	.:.	.:.	.:.	.:.	.:.	.:.	.:.	.:.	.:.	.:.	.:.	.:.	.:.
SGN-U563400	336	.	A	G	45	MAF0.80;MS6;VSM2;CEF	AC=3;AF=0.0;MQ=49.90;BQ=31.86;GC=0|1:3,1;GP=0.25	RG:AC	0:1	0:1	0|1:101,3	.:.	.:.	.:.	.:.	.:.	.:.	.:.	.:.	.:.	.:.	.:.	.:.	.:.	.:.	.:.	.:.	.:.	.:.	.:.	.:.	.:.	.:.	.:.	.:.	.:.	.:.	.:.	.:.	.:.	.:.	.:.	.:.	.:.	.:.	.:.	.:.	.:.	.:.	.:.	.:.	.:.	.:.	.:.	.:.	.:.	.:.	.:.	.:.	.:.	.:.	.:.	.:.	.:.	.:.	.:.	.:.	.:.	.:.	.:.	.:.	.:.	.:.	.:.	.:.	.:.	.:.	.:.	.:.	.:.	.:.	.:.	.:.	.:.	.:.	.:.	.:.	.:.	.:.	.:.	.:.	.:.	.:.	.:.	.:.	.:.	.:.	.:.	.:.	.:.	.:.	.:.	.:.	.:.	.:.	.:.	.:.	.:.	.:.	.:.	.:.	.:.	.:.	.:.	.:.	.:.
SGN-U563402	148	.	G	IA	50	VKS;MAF0.80;MS6;VSM1;CEF	AC=1;AF=0.2;MQ=204.83;BQ=36.90;GC=0|1:3,1;GP=0.25	RG:AC	0:1	0|1:2,1	0:2	.:.	.:.	.:.	.:.	.:.	.:.	.:.	.:.	.:.	.:.	.:.	.:.	.:.	.:.	.:.	.:.	.:.	.:.	.:.	.:.	.:.	.:.	.:.	.:.	.:.	.:.	.:.	.:.	.:.	.:.	.:.	.:.	.:.	.:.	.:.	.:.	.:.	.:.	.:.	.:.	.:.	.:.	.:.	.:.	.:.	.:.	.:.	.:.	.:.	.:.	.:.	.:.	.:.	.:.	.:.	.:.	.:.	.:.	.:.	.:.	.:.	.:.	.:.	.:.	.:.	.:.	.:.	.:.	.:.	.:.	.:.	.:.	.:.	.:.	.:.	.:.	.:.	.:.	.:.	.:.	.:.	.:.	.:.	.:.	.:.	.:.	.:.	.:.	.:.	.:.	.:.	.:.	.:.	.:.	.:.	.:.	.:.	.:.	.:.	.:.	.:.	.:.	.:.	.:.	.:.
SGN-U563410	295	.	T	G	46	MAF0.80;MS6;VSM1;CEF	AC=3;AF=0.6;MQ=223.11;BQ=39.39;GC=1|0:3,1;GP=0.25	RG:AC	1:1	0|1:2,1	1:1	.:.	.:.	.:.	.:.	.:.	.:.	.:.	.:.	.:.	.:.	.:.	.:.	.:.	.:.	.:.	.:.	.:.	.:.	.:.	.:.	.:.	.:.	.:.	.:.	.:.	.:.	.:.	.:.	.:.	.:.	.:.	.:.	.:.	.:.	.:.	.:.	.:.	.:.	.:.	.:.	.:.	.:.	.:.	.:.	.:.	.:.	.:.	.:.	.:.	.:.	.:.	.:.	.:.	.:.	.:.	.:.	.:.	.:.	.:.	.:.	.:.	.:.	.:.	.:.	.:.	.:.	.:.	.:.	.:.	.:.	.:.	.:.	.:.	.:.	.:.	.:.	.:.	.:.	.:.	.:.	.:.	.:.	.:.	.:.	.:.	.:.	.:.	.:.	.:.	.:.	.:.	.:.	.:.	.:.	.:.	.:.	.:.	.:.	.:.	.:.	.:.	.:.	.:.	.:.	.:.
SGN-U563413	181	.	C	IT	50	VKS;MS6;VSM2;CEF	AC=7;AF=0.5;MQ=37.85;BQ=33.03;GC=0|1:1,1;GP=0.50	RG:AC	.:.	.:.	0|1:8,7	.:.	.:.	.:.	.:.	.:.	.:.	.:.	.:.	.:.	.:.	.:.	.:.	.:.	.:.	.:.	.:.	.:.	.:.	.:.	.:.	.:.	.:.	.:.	.:.	.:.	.:.	.:.	.:.	.:.	.:.	.:.	.:.	.:.	.:.	.:.	.:.	.:.	.:.	.:.	.:.	.:.	.:.	.:.	.:.	.:.	.:.	.:.	.:.	.:.	.:.	.:.	.:.	.:.	.:.	.:.	.:.	.:.	.:.	.:.	.:.	.:.	.:.	.:.	.:.	.:.	.:.	.:.	.:.	.:.	.:.	.:.	.:.	.:.	.:.	.:.	.:.	.:.	.:.	.:.	.:.	.:.	.:.	.:.	.:.	.:.	.:.	.:.	.:.	.:.	.:.	.:.	.:.	.:.	.:.	.:.	.:.	.:.	.:.	.:.	.:.	.:.	.:.	.:.	.:.	.:.
SGN-U563413	326	.	A	IT	50	VKS;MS6;VSM2;CEF	AC=6;AF=0.4;MQ=37.00;BQ=30.40;GC=0|1:1,1;GP=0.50	RG:AC	.:.	.:.	0|1:11,6	.:.	.:.	.:.	.:.	.:.	.:.	.:.	.:.	.:.	.:.	.:.	.:.	.:.	.:.	.:.	.:.	.:.	.:.	.:.	.:.	.:.	.:.	.:.	.:.	.:.	.:.	.:.	.:.	.:.	.:.	.:.	.:.	.:.	.:.	.:.	.:.	.:.	.:.	.:.	.:.	.:.	.:.	.:.	.:.	.:.	.:.	.:.	.:.	.:.	.:.	.:.	.:.	.:.	.:.	.:.	.:.	.:.	.:.	.:.	.:.	.:.	.:.	.:.	.:.	.:.	.:.	.:.	.:.	.:.	.:.	.:.	.:.	.:.	.:.	.:.	.:.	.:.	.:.	.:.	.:.	.:.	.:.	.:.	.:.	.:.	.:.	.:.	.:.	.:.	.:.	.:.	.:.	.:.	.:.	.:.	.:.	.:.	.:.	.:.	.:.	.:.	.:.	.:.	.:.	.:.
SGN-U563414	321	.	C	T	67	UCR;CS60;MAF0.80;MS6;VSM1	AC=2;AF=0.2;MQ=212.69;BQ=33.61;GC=0|1:4,1;GP=0.20;EZ=EcoRI	RG:AC	0|1:5,2	0:1	0:3	.:.	.:.	.:.	.:.	0:1	.:.	.:.	.:.	.:.	.:.	.:.	.:.	.:.	.:.	.:.	.:.	.:.	.:.	.:.	.:.	.:.	.:.	.:.	.:.	.:.	.:.	.:.	.:.	.:.	.:.	.:.	.:.	.:.	.:.	.:.	.:.	.:.	.:.	.:.	.:.	.:.	.:.	.:.	.:.	.:.	.:.	.:.	.:.	.:.	.:.	.:.	.:.	.:.	.:.	.:.	.:.	.:.	.:.	.:.	.:.	.:.	.:.	.:.	.:.	.:.	.:.	.:.	.:.	.:.	.:.	.:.	.:.	.:.	.:.	.:.	.:.	.:.	.:.	.:.	.:.	.:.	.:.	.:.	.:.	.:.	.:.	.:.	.:.	.:.	.:.	.:.	.:.	.:.	.:.	.:.	.:.	.:.	.:.	.:.	.:.	.:.	.:.	.:.	.:.	.:.
SGN-U563414	360	.	G	C	73	UCR;CS60;MAF0.80;MS6;VSM1;CEF	AC=2;AF=0.2;MQ=212.69;BQ=33.39;GC=0|1:4,1;GP=0.20	RG:AC	0|1:5,2	0:1	0:3	.:.	.:.	.:.	.:.	0:1	.:.	.:.	.:.	.:.	.:.	.:.	.:.	.:.	.:.	.:.	.:.	.:.	.:.	.:.	.:.	.:.	.:.	.:.	.:.	.:.	.:.	.:.	.:.	.:.	.:.	.:.	.:.	.:.	.:.	.:.	.:.	.:.	.:.	.:.	.:.	.:.	.:.	.:.	.:.	.:.	.:.	.:.	.:.	.:.	.:.	.:.	.:.	.:.	.:.	.:.	.:.	.:.	.:.	.:.	.:.	.:.	.:.	.:.	.:.	.:.	.:.	.:.	.:.	.:.	.:.	.:.	.:.	.:.	.:.	.:.	.:.	.:.	.:.	.:.	.:.	.:.	.:.	.:.	.:.	.:.	.:.	.:.	.:.	.:.	.:.	.:.	.:.	.:.	.:.	.:.	.:.	.:.	.:.	.:.	.:.	.:.	.:.	.:.	.:.	.:.
SGN-U563414	432	.	A	T	67	UCR;MAF0.80;MS6;VSM1;CEF	AC=2;AF=0.1;MQ=179.82;BQ=30.88;GC=0|1:4,1;GP=0.20	RG:AC	0|1:5,2	0:1	0:8	.:.	.:.	.:.	.:.	0:1	.:.	.:.	.:.	.:.	.:.	.:.	.:.	.:.	.:.	.:.	.:.	.:.	.:.	.:.	.:.	.:.	.:.	.:.	.:.	.:.	.:.	.:.	.:.	.:.	.:.	.:.	.:.	.:.	.:.	.:.	.:.	.:.	.:.	.:.	.:.	.:.	.:.	.:.	.:.	.:.	.:.	.:.	.:.	.:.	.:.	.:.	.:.	.:.	.:.	.:.	.:.	.:.	.:.	.:.	.:.	.:.	.:.	.:.	.:.	.:.	.:.	.:.	.:.	.:.	.:.	.:.	.:.	.:.	.:.	.:.	.:.	.:.	.:.	.:.	.:.	.:.	.:.	.:.	.:.	.:.	.:.	.:.	.:.	.:.	.:.	.:.	.:.	.:.	.:.	.:.	.:.	.:.	.:.	.:.	.:.	.:.	.:.	.:.	.:.	.:.
SGN-U563414	552	.	G	A	73	UCR;MAF0.80;MS6;VSM1;CEF	AC=2;AF=0.2;MQ=220.72;BQ=31.35;GC=0|1:3,1;GP=0.25	RG:AC	0|1:5,2	.:.	0:2	.:.	.:.	.:.	.:.	0:1	.:.	.:.	.:.	.:.	.:.	.:.	.:.	.:.	.:.	.:.	.:.	.:.	.:.	.:.	.:.	.:.	.:.	.:.	.:.	.:.	.:.	.:.	.:.	.:.	.:.	.:.	.:.	.:.	.:.	.:.	.:.	.:.	.:.	.:.	.:.	.:.	.:.	.:.	.:.	.:.	.:.	.:.	.:.	.:.	.:.	.:.	.:.	.:.	.:.	.:.	.:.	.:.	.:.	.:.	.:.	.:.	.:.	.:.	.:.	.:.	.:.	.:.	.:.	.:.	.:.	.:.	.:.	.:.	.:.	.:.	.:.	.:.	.:.	.:.	.:.	.:.	.:.	.:.	.:.	.:.	.:.	.:.	.:.	.:.	.:.	.:.	.:.	.:.	.:.	.:.	.:.	.:.	.:.	.:.	.:.	.:.	.:.	.:.	.:.	.:.
SGN-U563414	696	.	A	C	62	UCR;MAF0.80;MS6;VSM2;VSM1;CEF	AC=2;AF=0.2;MQ=122.29;BQ=34.27;GC=0|1:1,1;GP=0.50	RG:AC	1:2	.:.	0:7	.:.	.:.	.:.	.:.	.:.	.:.	.:.	.:.	.:.	.:.	.:.	.:.	.:.	.:.	.:.	.:.	.:.	.:.	.:.	.:.	.:.	.:.	.:.	.:.	.:.	.:.	.:.	.:.	.:.	.:.	.:.	.:.	.:.	.:.	.:.	.:.	.:.	.:.	.:.	.:.	.:.	.:.	.:.	.:.	.:.	.:.	.:.	.:.	.:.	.:.	.:.	.:.	.:.	.:.	.:.	.:.	.:.	.:.	.:.	.:.	.:.	.:.	.:.	.:.	.:.	.:.	.:.	.:.	.:.	.:.	.:.	.:.	.:.	.:.	.:.	.:.	.:.	.:.	.:.	.:.	.:.	.:.	.:.	.:.	.:.	.:.	.:.	.:.	.:.	.:.	.:.	.:.	.:.	.:.	.:.	.:.	.:.	.:.	.:.	.:.	.:.	.:.	.:.	.:.	.:.
SGN-U563414	825	.	A	T	48	UCR;CS60;MS6;VSM2;CEF	AC=3;AF=0.2;MQ=124.90;BQ=33.21;GC=0|1:2,1;GP=0.33	RG:AC	0:3	.:.	0|1:6,3	.:.	.:.	.:.	.:.	.:.	.:.	.:.	.:.	.:.	.:.	.:.	.:.	.:.	.:.	.:.	.:.	.:.	.:.	.:.	.:.	.:.	.:.	.:.	.:.	.:.	.:.	.:.	.:.	.:.	.:.	.:.	.:.	.:.	.:.	.:.	.:.	.:.	.:.	.:.	.:.	.:.	.:.	.:.	.:.	.:.	.:.	.:.	.:.	.:.	.:.	.:.	.:.	.:.	.:.	.:.	.:.	.:.	.:.	.:.	.:.	.:.	.:.	.:.	.:.	.:.	.:.	.:.	.:.	.:.	.:.	.:.	.:.	.:.	.:.	.:.	.:.	.:.	.:.	.:.	.:.	.:.	.:.	.:.	.:.	.:.	.:.	.:.	.:.	.:.	.:.	.:.	.:.	.:.	.:.	.:.	.:.	.:.	.:.	.:.	.:.	.:.	.:.	.:.	.:.	.:.
SGN-U563414	828	.	T	C	49	UCR;CS60;MS6;VSM2;CEF	AC=4;AF=0.2;MQ=109.74;BQ=33.51;GC=0|1:2,1;GP=0.33	RG:AC	0:3	.:.	0|1:9,4	.:.	.:.	.:.	.:.	.:.	.:.	.:.	.:.	.:.	.:.	.:.	.:.	.:.	.:.	.:.	.:.	.:.	.:.	.:.	.:.	.:.	.:.	.:.	.:.	.:.	.:.	.:.	.:.	.:.	.:.	.:.	.:.	.:.	.:.	.:.	.:.	.:.	.:.	.:.	.:.	.:.	.:.	.:.	.:.	.:.	.:.	.:.	.:.	.:.	.:.	.:.	.:.	.:.	.:.	.:.	.:.	.:.	.:.	.:.	.:.	.:.	.:.	.:.	.:.	.:.	.:.	.:.	.:.	.:.	.:.	.:.	.:.	.:.	.:.	.:.	.:.	.:.	.:.	.:.	.:.	.:.	.:.	.:.	.:.	.:.	.:.	.:.	.:.	.:.	.:.	.:.	.:.	.:.	.:.	.:.	.:.	.:.	.:.	.:.	.:.	.:.	.:.	.:.	.:.	.:.
SGN-U563414	934	.	A	T	50	UCR;MAF0.80;MS6;VSM2;VSM1;CEF	AC=9;AF=0.8;MQ=106.79;BQ=33.61;GC=0|1:1,1;GP=0.50	RG:AC	0:2	.:.	1:9	.:.	.:.	.:.	.:.	.:.	.:.	.:.	.:.	.:.	.:.	.:.	.:.	.:.	.:.	.:.	.:.	.:.	.:.	.:.	.:.	.:.	.:.	.:.	.:.	.:.	.:.	.:.	.:.	.:.	.:.	.:.	.:.	.:.	.:.	.:.	.:.	.:.	.:.	.:.	.:.	.:.	.:.	.:.	.:.	.:.	.:.	.:.	.:.	.:.	.:.	.:.	.:.	.:.	.:.	.:.	.:.	.:.	.:.	.:.	.:.	.:.	.:.	.:.	.:.	.:.	.:.	.:.	.:.	.:.	.:.	.:.	.:.	.:.	.:.	.:.	.:.	.:.	.:.	.:.	.:.	.:.	.:.	.:.	.:.	.:.	.:.	.:.	.:.	.:.	.:.	.:.	.:.	.:.	.:.	.:.	.:.	.:.	.:.	.:.	.:.	.:.	.:.	.:.	.:.	.:.
SGN-U563414	1212	.	A	G	67	MAF0.80;MS6;VSM1;CEF	AC=2;AF=0.3;MQ=160.85;BQ=37.10;GC=0|1:2,1;GP=0.33	RG:AC	1:2	0:1	0:4	.:.	.:.	.:.	.:.	.:.	.:.	.:.	.:.	.:.	.:.	.:.	.:.	.:.	.:.	.:.	.:.	.:.	.:.	.:.	.:.	.:.	.:.	.:.	.:.	.:.	.:.	.:.	.:.	.:.	.:.	.:.	.:.	.:.	.:.	.:.	.:.	.:.	.:.	.:.	.:.	.:.	.:.	.:.	.:.	.:.	.:.	.:.	.:.	.:.	.:.	.:.	.:.	.:.	.:.	.:.	.:.	.:.	.:.	.:.	.:.	.:.	.:.	.:.	.:.	.:.	.:.	.:.	.:.	.:.	.:.	.:.	.:.	.:.	.:.	.:.	.:.	.:.	.:.	.:.	.:.	.:.	.:.	.:.	.:.	.:.	.:.	.:.	.:.	.:.	.:.	.:.	.:.	.:.	.:.	.:.	.:.	.:.	.:.	.:.	.:.	.:.	.:.	.:.	.:.	.:.
SGN-U563414	1436	.	A	C	52	CS60;MAF0.80;MS6;VSM1;CEF	AC=2;AF=0.1;MQ=116.71;BQ=33.82;GC=0|1:2,1;GP=0.33	RG:AC	1:2	0:1	0:11	.:.	.:.	.:.	.:.	.:.	.:.	.:.	.:.	.:.	.:.	.:.	.:.	.:.	.:.	.:.	.:.	.:.	.:.	.:.	.:.	.:.	.:.	.:.	.:.	.:.	.:.	.:.	.:.	.:.	.:.	.:.	.:.	.:.	.:.	.:.	.:.	.:.	.:.	.:.	.:.	.:.	.:.	.:.	.:.	.:.	.:.	.:.	.:.	.:.	.:.	.:.	.:.	.:.	.:.	.:.	.:.	.:.	.:.	.:.	.:.	.:.	.:.	.:.	.:.	.:.	.:.	.:.	.:.	.:.	.:.	.:.	.:.	.:.	.:.	.:.	.:.	.:.	.:.	.:.	.:.	.:.	.:.	.:.	.:.	.:.	.:.	.:.	.:.	.:.	.:.	.:.	.:.	.:.	.:.	.:.	.:.	.:.	.:.	.:.	.:.	.:.	.:.	.:.	.:.	.:.
SGN-U563414	1477	.	C	IT	48	CS60;VKS;MAF0.80;MS6;VSM1;CEF	AC=2;AF=0.1;MQ=137.80;BQ=32.07;GC=0|1:3,1;GP=0.25	RG:AC	0|1:2,2	0:1	0:11	.:.	.:.	.:.	.:.	.:.	.:.	.:.	.:.	.:.	.:.	.:.	.:.	.:.	.:.	.:.	.:.	.:.	.:.	.:.	.:.	.:.	.:.	.:.	.:.	.:.	.:.	.:.	.:.	.:.	.:.	.:.	.:.	.:.	.:.	.:.	.:.	.:.	.:.	.:.	.:.	.:.	.:.	.:.	.:.	.:.	.:.	.:.	.:.	.:.	.:.	.:.	.:.	.:.	.:.	.:.	.:.	.:.	.:.	.:.	.:.	.:.	.:.	.:.	.:.	.:.	.:.	.:.	.:.	.:.	.:.	.:.	.:.	.:.	.:.	.:.	.:.	.:.	.:.	.:.	.:.	.:.	.:.	.:.	.:.	.:.	.:.	.:.	.:.	.:.	.:.	.:.	.:.	.:.	.:.	.:.	.:.	.:.	.:.	.:.	.:.	.:.	.:.	.:.	.:.	.:.
SGN-U563417	770	.	T	A	48	CS60;MAF0.80;MS6;VSM2;CEF	AC=3;AF=0.1;MQ=100.59;BQ=31.31;GC=0|1:4,1;GP=0.20	RG:AC	0:7	.:.	0|1:46,3	0:1	.:.	0:1	.:.	.:.	.:.	.:.	.:.	.:.	.:.	.:.	.:.	.:.	.:.	.:.	.:.	.:.	.:.	.:.	.:.	.:.	.:.	.:.	.:.	.:.	.:.	.:.	.:.	.:.	.:.	.:.	.:.	.:.	.:.	.:.	.:.	.:.	.:.	.:.	.:.	.:.	.:.	.:.	.:.	.:.	.:.	.:.	.:.	.:.	.:.	.:.	.:.	.:.	.:.	.:.	.:.	.:.	.:.	.:.	.:.	.:.	.:.	.:.	.:.	.:.	.:.	.:.	.:.	.:.	.:.	.:.	.:.	.:.	.:.	.:.	.:.	.:.	.:.	.:.	.:.	.:.	.:.	.:.	.:.	.:.	.:.	.:.	.:.	.:.	.:.	.:.	.:.	.:.	.:.	.:.	.:.	.:.	.:.	.:.	.:.	.:.	.:.	.:.	.:.	.:.
SGN-U563417	772	.	C	A	50	CS60;MAF0.80;MS6;VSM2;CEF	AC=4;AF=0.1;MQ=87.19;BQ=31.13;GC=0|1:4,1;GP=0.20	RG:AC	0:4	.:.	0|1:42,4	0:1	.:.	0:1	.:.	.:.	.:.	.:.	.:.	.:.	.:.	.:.	.:.	.:.	.:.	.:.	.:.	.:.	.:.	.:.	.:.	.:.	.:.	.:.	.:.	.:.	.:.	.:.	.:.	.:.	.:.	.:.	.:.	.:.	.:.	.:.	.:.	.:.	.:.	.:.	.:.	.:.	.:.	.:.	.:.	.:.	.:.	.:.	.:.	.:.	.:.	.:.	.:.	.:.	.:.	.:.	.:.	.:.	.:.	.:.	.:.	.:.	.:.	.:.	.:.	.:.	.:.	.:.	.:.	.:.	.:.	.:.	.:.	.:.	.:.	.:.	.:.	.:.	.:.	.:.	.:.	.:.	.:.	.:.	.:.	.:.	.:.	.:.	.:.	.:.	.:.	.:.	.:.	.:.	.:.	.:.	.:.	.:.	.:.	.:.	.:.	.:.	.:.	.:.	.:.	.:.
SGN-U563422	402	.	T	IG	46	VKS;MS6;CEF	AC=3;AF=0.4;MQ=154.28;BQ=27.12;GC=0|1:3,2;GP=0.40	RG:AC	0|1:1,1	.:.	0|1:3,2	0:1	.:.	.:.	.:.	.:.	.:.	.:.	.:.	.:.	.:.	.:.	.:.	.:.	.:.	.:.	.:.	.:.	.:.	.:.	.:.	.:.	.:.	.:.	.:.	.:.	.:.	.:.	.:.	.:.	.:.	.:.	.:.	.:.	.:.	.:.	.:.	.:.	.:.	.:.	.:.	.:.	.:.	.:.	.:.	.:.	.:.	.:.	.:.	.:.	.:.	.:.	.:.	.:.	.:.	.:.	.:.	.:.	.:.	.:.	.:.	.:.	.:.	.:.	.:.	.:.	.:.	.:.	.:.	.:.	.:.	.:.	.:.	.:.	.:.	.:.	.:.	.:.	.:.	.:.	.:.	.:.	.:.	.:.	.:.	.:.	.:.	.:.	.:.	.:.	.:.	.:.	.:.	.:.	.:.	.:.	.:.	.:.	.:.	.:.	.:.	.:.	.:.	.:.	.:.	.:.
SGN-U563423	3363	.	A	T	49	CS60;MS6;VSM2;CEF	AC=10;AF=0.6;MQ=94.92;BQ=31.59;GC=0|1:2,1;GP=0.33	RG:AC	0:2	.:.	0|1:4,10	.:.	.:.	.:.	.:.	.:.	.:.	.:.	.:.	.:.	.:.	.:.	.:.	.:.	.:.	.:.	.:.	.:.	.:.	.:.	.:.	.:.	.:.	.:.	.:.	.:.	.:.	.:.	.:.	.:.	.:.	.:.	.:.	.:.	.:.	.:.	.:.	.:.	.:.	.:.	.:.	.:.	.:.	.:.	.:.	.:.	.:.	.:.	.:.	.:.	.:.	.:.	.:.	.:.	.:.	.:.	.:.	.:.	.:.	.:.	.:.	.:.	.:.	.:.	.:.	.:.	.:.	.:.	.:.	.:.	.:.	.:.	.:.	.:.	.:.	.:.	.:.	.:.	.:.	.:.	.:.	.:.	.:.	.:.	.:.	.:.	.:.	.:.	.:.	.:.	.:.	.:.	.:.	.:.	.:.	.:.	.:.	.:.	.:.	.:.	.:.	.:.	.:.	.:.	.:.	.:.
SGN-U563423	3404	.	C	T	50	CS60;MS6;VSM2;CEF	AC=9;AF=0.6;MQ=94.68;BQ=32.01;GC=0|1:2,1;GP=0.33	RG:AC	0:2	.:.	0|1:5,9	.:.	.:.	.:.	.:.	.:.	.:.	.:.	.:.	.:.	.:.	.:.	.:.	.:.	.:.	.:.	.:.	.:.	.:.	.:.	.:.	.:.	.:.	.:.	.:.	.:.	.:.	.:.	.:.	.:.	.:.	.:.	.:.	.:.	.:.	.:.	.:.	.:.	.:.	.:.	.:.	.:.	.:.	.:.	.:.	.:.	.:.	.:.	.:.	.:.	.:.	.:.	.:.	.:.	.:.	.:.	.:.	.:.	.:.	.:.	.:.	.:.	.:.	.:.	.:.	.:.	.:.	.:.	.:.	.:.	.:.	.:.	.:.	.:.	.:.	.:.	.:.	.:.	.:.	.:.	.:.	.:.	.:.	.:.	.:.	.:.	.:.	.:.	.:.	.:.	.:.	.:.	.:.	.:.	.:.	.:.	.:.	.:.	.:.	.:.	.:.	.:.	.:.	.:.	.:.	.:.
SGN-U563424	102	.	C	T	49	CS60;MS6;CEF	AC=5;AF=0.5;MQ=177.09;BQ=34.69;GC=0|1:2,2;GP=0.50	RG:AC	1:1	0:5	0|1:1,4	.:.	.:.	.:.	.:.	.:.	.:.	.:.	.:.	.:.	.:.	.:.	.:.	.:.	.:.	.:.	.:.	.:.	.:.	.:.	.:.	.:.	.:.	.:.	.:.	.:.	.:.	.:.	.:.	.:.	.:.	.:.	.:.	.:.	.:.	.:.	.:.	.:.	.:.	.:.	.:.	.:.	.:.	.:.	.:.	.:.	.:.	.:.	.:.	.:.	.:.	.:.	.:.	.:.	.:.	.:.	.:.	.:.	.:.	.:.	.:.	.:.	.:.	.:.	.:.	.:.	.:.	.:.	.:.	.:.	.:.	.:.	.:.	.:.	.:.	.:.	.:.	.:.	.:.	.:.	.:.	.:.	.:.	.:.	.:.	.:.	.:.	.:.	.:.	.:.	.:.	.:.	.:.	.:.	.:.	.:.	.:.	.:.	.:.	.:.	.:.	.:.	.:.	.:.	.:.	.:.
SGN-U563424	119	.	A	G	50	CS60;MAF0.80;MS6;VSM1;CEF	AC=6;AF=0.5;MQ=183.93;BQ=40.53;GC=1|0:2,1;GP=0.33	RG:AC	1:1	0:6	1:5	.:.	.:.	.:.	.:.	.:.	.:.	.:.	.:.	.:.	.:.	.:.	.:.	.:.	.:.	.:.	.:.	.:.	.:.	.:.	.:.	.:.	.:.	.:.	.:.	.:.	.:.	.:.	.:.	.:.	.:.	.:.	.:.	.:.	.:.	.:.	.:.	.:.	.:.	.:.	.:.	.:.	.:.	.:.	.:.	.:.	.:.	.:.	.:.	.:.	.:.	.:.	.:.	.:.	.:.	.:.	.:.	.:.	.:.	.:.	.:.	.:.	.:.	.:.	.:.	.:.	.:.	.:.	.:.	.:.	.:.	.:.	.:.	.:.	.:.	.:.	.:.	.:.	.:.	.:.	.:.	.:.	.:.	.:.	.:.	.:.	.:.	.:.	.:.	.:.	.:.	.:.	.:.	.:.	.:.	.:.	.:.	.:.	.:.	.:.	.:.	.:.	.:.	.:.	.:.	.:.
SGN-U563424	173	.	C	A	46	CS60;MS6;CEF	AC=3;AF=0.2;MQ=188.26;BQ=37.99;GC=0|1:3,2;GP=0.40	RG:AC	1:1	0:6	0|1:3,2	.:.	.:.	.:.	.:.	0:1	.:.	.:.	.:.	.:.	.:.	.:.	.:.	.:.	.:.	.:.	.:.	.:.	.:.	.:.	.:.	.:.	.:.	.:.	.:.	.:.	.:.	.:.	.:.	.:.	.:.	.:.	.:.	.:.	.:.	.:.	.:.	.:.	.:.	.:.	.:.	.:.	.:.	.:.	.:.	.:.	.:.	.:.	.:.	.:.	.:.	.:.	.:.	.:.	.:.	.:.	.:.	.:.	.:.	.:.	.:.	.:.	.:.	.:.	.:.	.:.	.:.	.:.	.:.	.:.	.:.	.:.	.:.	.:.	.:.	.:.	.:.	.:.	.:.	.:.	.:.	.:.	.:.	.:.	.:.	.:.	.:.	.:.	.:.	.:.	.:.	.:.	.:.	.:.	.:.	.:.	.:.	.:.	.:.	.:.	.:.	.:.	.:.	.:.	.:.	.:.
SGN-U563424	674	.	A	G	59	CS60;MS6;CEF	AC=4;AF=0.3;MQ=105.59;BQ=35.80;GC=0|1:2,2;GP=0.50	RG:AC	0:2	1:1	0|1:6,3	.:.	.:.	.:.	.:.	.:.	.:.	.:.	.:.	.:.	.:.	.:.	.:.	.:.	.:.	.:.	.:.	.:.	.:.	.:.	.:.	.:.	.:.	.:.	.:.	.:.	.:.	.:.	.:.	.:.	.:.	.:.	.:.	.:.	.:.	.:.	.:.	.:.	.:.	.:.	.:.	.:.	.:.	.:.	.:.	.:.	.:.	.:.	.:.	.:.	.:.	.:.	.:.	.:.	.:.	.:.	.:.	.:.	.:.	.:.	.:.	.:.	.:.	.:.	.:.	.:.	.:.	.:.	.:.	.:.	.:.	.:.	.:.	.:.	.:.	.:.	.:.	.:.	.:.	.:.	.:.	.:.	.:.	.:.	.:.	.:.	.:.	.:.	.:.	.:.	.:.	.:.	.:.	.:.	.:.	.:.	.:.	.:.	.:.	.:.	.:.	.:.	.:.	.:.	.:.	.:.
SGN-U563424	696	.	C	G	57	CS60;MS6;CEF	AC=6;AF=0.5;MQ=105.30;BQ=36.12;GC=0|1:2,2;GP=0.50	RG:AC	0:2	1:1	0|1:4,5	.:.	.:.	.:.	.:.	.:.	.:.	.:.	.:.	.:.	.:.	.:.	.:.	.:.	.:.	.:.	.:.	.:.	.:.	.:.	.:.	.:.	.:.	.:.	.:.	.:.	.:.	.:.	.:.	.:.	.:.	.:.	.:.	.:.	.:.	.:.	.:.	.:.	.:.	.:.	.:.	.:.	.:.	.:.	.:.	.:.	.:.	.:.	.:.	.:.	.:.	.:.	.:.	.:.	.:.	.:.	.:.	.:.	.:.	.:.	.:.	.:.	.:.	.:.	.:.	.:.	.:.	.:.	.:.	.:.	.:.	.:.	.:.	.:.	.:.	.:.	.:.	.:.	.:.	.:.	.:.	.:.	.:.	.:.	.:.	.:.	.:.	.:.	.:.	.:.	.:.	.:.	.:.	.:.	.:.	.:.	.:.	.:.	.:.	.:.	.:.	.:.	.:.	.:.	.:.	.:.
SGN-U563433	431	.	A	C	47	MAF0.80;MS6;VSM2;CEF	AC=9;AF=0.1;MQ=46.23;BQ=34.76;GC=0|1:4,1;GP=0.20	RG:AC	0:10	0:1	0|1:48,9	.:.	.:.	.:.	.:.	.:.	0:2	.:.	.:.	.:.	.:.	.:.	.:.	.:.	.:.	.:.	.:.	.:.	.:.	.:.	.:.	.:.	.:.	.:.	.:.	.:.	.:.	.:.	.:.	.:.	.:.	.:.	.:.	.:.	.:.	.:.	.:.	.:.	.:.	.:.	.:.	.:.	.:.	.:.	.:.	.:.	.:.	.:.	.:.	.:.	.:.	.:.	.:.	.:.	.:.	.:.	.:.	.:.	.:.	.:.	.:.	.:.	.:.	.:.	.:.	.:.	.:.	.:.	.:.	.:.	.:.	.:.	.:.	.:.	.:.	.:.	.:.	.:.	.:.	.:.	.:.	.:.	.:.	.:.	.:.	.:.	.:.	.:.	.:.	.:.	.:.	.:.	.:.	.:.	.:.	.:.	.:.	.:.	.:.	.:.	.:.	.:.	.:.	.:.	.:.	.:.
SGN-U563434	221	.	A	D1	50	UCR;CS60;VKS;MS6;CEF	AC=22;AF=0.6;MQ=78.21;BQ=28.64;GC=0|1:2,2;GP=0.50	RG:AC	0|1:1,2	.:.	0|1:12,20	.:.	.:.	.:.	.:.	.:.	.:.	.:.	.:.	.:.	.:.	.:.	.:.	.:.	.:.	.:.	.:.	.:.	.:.	.:.	.:.	.:.	.:.	.:.	.:.	.:.	.:.	.:.	.:.	.:.	.:.	.:.	.:.	.:.	.:.	.:.	.:.	.:.	.:.	.:.	.:.	.:.	.:.	.:.	.:.	.:.	.:.	.:.	.:.	.:.	.:.	.:.	.:.	.:.	.:.	.:.	.:.	.:.	.:.	.:.	.:.	.:.	.:.	.:.	.:.	.:.	.:.	.:.	.:.	.:.	.:.	.:.	.:.	.:.	.:.	.:.	.:.	.:.	.:.	.:.	.:.	.:.	.:.	.:.	.:.	.:.	.:.	.:.	.:.	.:.	.:.	.:.	.:.	.:.	.:.	.:.	.:.	.:.	.:.	.:.	.:.	.:.	.:.	.:.	.:.	.:.
SGN-U563434	223	.	A	T	51	UCR;CS60;MS6;VSM2;CEF	AC=7;AF=0.2;MQ=77.44;BQ=29.77;GC=0|1:2,1;GP=0.33	RG:AC	0:3	.:.	0|1:25,7	.:.	.:.	.:.	.:.	.:.	.:.	.:.	.:.	.:.	.:.	.:.	.:.	.:.	.:.	.:.	.:.	.:.	.:.	.:.	.:.	.:.	.:.	.:.	.:.	.:.	.:.	.:.	.:.	.:.	.:.	.:.	.:.	.:.	.:.	.:.	.:.	.:.	.:.	.:.	.:.	.:.	.:.	.:.	.:.	.:.	.:.	.:.	.:.	.:.	.:.	.:.	.:.	.:.	.:.	.:.	.:.	.:.	.:.	.:.	.:.	.:.	.:.	.:.	.:.	.:.	.:.	.:.	.:.	.:.	.:.	.:.	.:.	.:.	.:.	.:.	.:.	.:.	.:.	.:.	.:.	.:.	.:.	.:.	.:.	.:.	.:.	.:.	.:.	.:.	.:.	.:.	.:.	.:.	.:.	.:.	.:.	.:.	.:.	.:.	.:.	.:.	.:.	.:.	.:.	.:.
SGN-U563434	227	.	T	A	47	UCR;CS60;MAF0.80;MS6;VSM2;CEF	AC=3;AF=0.1;MQ=78.91;BQ=31.01;GC=0|1:2,1;GP=0.33	RG:AC	0:3	.:.	0|1:27,3	.:.	.:.	.:.	.:.	.:.	.:.	.:.	.:.	.:.	.:.	.:.	.:.	.:.	.:.	.:.	.:.	.:.	.:.	.:.	.:.	.:.	.:.	.:.	.:.	.:.	.:.	.:.	.:.	.:.	.:.	.:.	.:.	.:.	.:.	.:.	.:.	.:.	.:.	.:.	.:.	.:.	.:.	.:.	.:.	.:.	.:.	.:.	.:.	.:.	.:.	.:.	.:.	.:.	.:.	.:.	.:.	.:.	.:.	.:.	.:.	.:.	.:.	.:.	.:.	.:.	.:.	.:.	.:.	.:.	.:.	.:.	.:.	.:.	.:.	.:.	.:.	.:.	.:.	.:.	.:.	.:.	.:.	.:.	.:.	.:.	.:.	.:.	.:.	.:.	.:.	.:.	.:.	.:.	.:.	.:.	.:.	.:.	.:.	.:.	.:.	.:.	.:.	.:.	.:.	.:.
SGN-U563434	321	.	A	G	51	UCR;CS60;MAF0.80;MS6;VSM2;CEF	AC=3;AF=0.0;MQ=60.11;BQ=31.99;GC=0|1:2,1;GP=0.33	RG:AC	0:3	.:.	0|1:68,3	.:.	.:.	.:.	.:.	.:.	.:.	.:.	.:.	.:.	.:.	.:.	.:.	.:.	.:.	.:.	.:.	.:.	.:.	.:.	.:.	.:.	.:.	.:.	.:.	.:.	.:.	.:.	.:.	.:.	.:.	.:.	.:.	.:.	.:.	.:.	.:.	.:.	.:.	.:.	.:.	.:.	.:.	.:.	.:.	.:.	.:.	.:.	.:.	.:.	.:.	.:.	.:.	.:.	.:.	.:.	.:.	.:.	.:.	.:.	.:.	.:.	.:.	.:.	.:.	.:.	.:.	.:.	.:.	.:.	.:.	.:.	.:.	.:.	.:.	.:.	.:.	.:.	.:.	.:.	.:.	.:.	.:.	.:.	.:.	.:.	.:.	.:.	.:.	.:.	.:.	.:.	.:.	.:.	.:.	.:.	.:.	.:.	.:.	.:.	.:.	.:.	.:.	.:.	.:.	.:.
SGN-U563434	350	.	C	T	50	UCR;CS60;MS6;VSM2;CEF	AC=21;AF=0.3;MQ=63.30;BQ=30.80;GC=0|1:2,1;GP=0.33	RG:AC	0:3	.:.	0|1:39,21	.:.	.:.	.:.	.:.	.:.	.:.	.:.	.:.	.:.	.:.	.:.	.:.	.:.	.:.	.:.	.:.	.:.	.:.	.:.	.:.	.:.	.:.	.:.	.:.	.:.	.:.	.:.	.:.	.:.	.:.	.:.	.:.	.:.	.:.	.:.	.:.	.:.	.:.	.:.	.:.	.:.	.:.	.:.	.:.	.:.	.:.	.:.	.:.	.:.	.:.	.:.	.:.	.:.	.:.	.:.	.:.	.:.	.:.	.:.	.:.	.:.	.:.	.:.	.:.	.:.	.:.	.:.	.:.	.:.	.:.	.:.	.:.	.:.	.:.	.:.	.:.	.:.	.:.	.:.	.:.	.:.	.:.	.:.	.:.	.:.	.:.	.:.	.:.	.:.	.:.	.:.	.:.	.:.	.:.	.:.	.:.	.:.	.:.	.:.	.:.	.:.	.:.	.:.	.:.	.:.
SGN-U563434	793	.	T	D1	46	CS60;VKS;MAF0.80;MS6;VSM2;CEF	AC=3;AF=0.1;MQ=61.51;BQ=32.18;GC=0|1:3,1;GP=0.25	RG:AC	0:1	.:.	0|1:41,3	.:.	.:.	.:.	.:.	.:.	.:.	.:.	.:.	0:1	.:.	.:.	.:.	.:.	.:.	.:.	.:.	.:.	.:.	.:.	.:.	.:.	.:.	.:.	.:.	.:.	.:.	.:.	.:.	.:.	.:.	.:.	.:.	.:.	.:.	.:.	.:.	.:.	.:.	.:.	.:.	.:.	.:.	.:.	.:.	.:.	.:.	.:.	.:.	.:.	.:.	.:.	.:.	.:.	.:.	.:.	.:.	.:.	.:.	.:.	.:.	.:.	.:.	.:.	.:.	.:.	.:.	.:.	.:.	.:.	.:.	.:.	.:.	.:.	.:.	.:.	.:.	.:.	.:.	.:.	.:.	.:.	.:.	.:.	.:.	.:.	.:.	.:.	.:.	.:.	.:.	.:.	.:.	.:.	.:.	.:.	.:.	.:.	.:.	.:.	.:.	.:.	.:.	.:.	.:.	.:.
SGN-U563434	817	.	T	IA	50	CS60;VKS;MAF0.80;MS6;VSM2;CEF	AC=5;AF=0.1;MQ=60.04;BQ=31.50;GC=0|1:3,1;GP=0.25	RG:AC	0:1	.:.	0|1:43,5	.:.	.:.	.:.	.:.	.:.	.:.	.:.	.:.	0:1	.:.	.:.	.:.	.:.	.:.	.:.	.:.	.:.	.:.	.:.	.:.	.:.	.:.	.:.	.:.	.:.	.:.	.:.	.:.	.:.	.:.	.:.	.:.	.:.	.:.	.:.	.:.	.:.	.:.	.:.	.:.	.:.	.:.	.:.	.:.	.:.	.:.	.:.	.:.	.:.	.:.	.:.	.:.	.:.	.:.	.:.	.:.	.:.	.:.	.:.	.:.	.:.	.:.	.:.	.:.	.:.	.:.	.:.	.:.	.:.	.:.	.:.	.:.	.:.	.:.	.:.	.:.	.:.	.:.	.:.	.:.	.:.	.:.	.:.	.:.	.:.	.:.	.:.	.:.	.:.	.:.	.:.	.:.	.:.	.:.	.:.	.:.	.:.	.:.	.:.	.:.	.:.	.:.	.:.	.:.	.:.
SGN-U563435	44	.	C	IA	50	CS60;VKS;MAF0.80;MS6;VSM2;CEF	AC=4;AF=0.1;MQ=105.14;BQ=26.99;GC=0|1:4,1;GP=0.20	RG:AC	0:7	0:3	0|1:36,4	.:.	.:.	.:.	.:.	.:.	.:.	.:.	.:.	.:.	.:.	.:.	.:.	.:.	.:.	.:.	.:.	.:.	.:.	.:.	.:.	.:.	0:1	.:.	.:.	.:.	.:.	.:.	.:.	.:.	.:.	.:.	.:.	.:.	.:.	.:.	.:.	.:.	.:.	.:.	.:.	.:.	.:.	.:.	.:.	.:.	.:.	.:.	.:.	.:.	.:.	.:.	.:.	.:.	.:.	.:.	.:.	.:.	.:.	.:.	.:.	.:.	.:.	.:.	.:.	.:.	.:.	.:.	.:.	.:.	.:.	.:.	.:.	.:.	.:.	.:.	.:.	.:.	.:.	.:.	.:.	.:.	.:.	.:.	.:.	.:.	.:.	.:.	.:.	.:.	.:.	.:.	.:.	.:.	.:.	.:.	.:.	.:.	.:.	.:.	.:.	.:.	.:.	.:.	.:.	.:.
SGN-U563435	98	.	A	D1	49	CS60;VKS;MAF0.80;MS6;VSM2;CEF	AC=3;AF=0.0;MQ=103.38;BQ=30.82;GC=0|1:4,1;GP=0.20	RG:AC	0:13	0:3	0|1:62,3	.:.	.:.	.:.	.:.	.:.	.:.	.:.	.:.	.:.	.:.	.:.	.:.	.:.	.:.	.:.	.:.	.:.	.:.	.:.	.:.	.:.	0:1	.:.	.:.	.:.	.:.	.:.	.:.	.:.	.:.	.:.	.:.	.:.	.:.	.:.	.:.	.:.	.:.	.:.	.:.	.:.	.:.	.:.	.:.	.:.	.:.	.:.	.:.	.:.	.:.	.:.	.:.	.:.	.:.	.:.	.:.	.:.	.:.	.:.	.:.	.:.	.:.	.:.	.:.	.:.	.:.	.:.	.:.	.:.	.:.	.:.	.:.	.:.	.:.	.:.	.:.	.:.	.:.	.:.	.:.	.:.	.:.	.:.	.:.	.:.	.:.	.:.	.:.	.:.	.:.	.:.	.:.	.:.	.:.	.:.	.:.	.:.	.:.	.:.	.:.	.:.	.:.	.:.	.:.	.:.
SGN-U563435	236	.	C	A	50	MS6;VSM2;CEF	AC=43;AF=0.5;MQ=100.86;BQ=29.73;GC=0|1:4,1;GP=0.20	RG:AC	0:15	0:3	0|1:31,43	.:.	.:.	.:.	.:.	.:.	.:.	.:.	.:.	.:.	.:.	.:.	.:.	.:.	.:.	.:.	.:.	.:.	.:.	.:.	.:.	.:.	0:1	.:.	.:.	.:.	.:.	.:.	.:.	.:.	.:.	.:.	.:.	.:.	.:.	.:.	.:.	.:.	.:.	.:.	.:.	.:.	.:.	.:.	.:.	.:.	.:.	.:.	.:.	.:.	.:.	.:.	.:.	.:.	.:.	.:.	.:.	.:.	.:.	.:.	.:.	.:.	.:.	.:.	.:.	.:.	.:.	.:.	.:.	.:.	.:.	.:.	.:.	.:.	.:.	.:.	.:.	.:.	.:.	.:.	.:.	.:.	.:.	.:.	.:.	.:.	.:.	.:.	.:.	.:.	.:.	.:.	.:.	.:.	.:.	.:.	.:.	.:.	.:.	.:.	.:.	.:.	.:.	.:.	.:.	.:.
SGN-U563435	343	.	T	C	51	UCR;CS60;MS6;VSM2;CEF	AC=17;AF=0.2;MQ=99.41;BQ=29.11;GC=0|1:4,1;GP=0.20	RG:AC	0:15	0:3	0|1:60,17	.:.	.:.	.:.	.:.	.:.	.:.	.:.	.:.	.:.	.:.	.:.	.:.	.:.	.:.	.:.	.:.	.:.	.:.	.:.	.:.	.:.	0:1	.:.	.:.	.:.	.:.	.:.	.:.	.:.	.:.	.:.	.:.	.:.	.:.	.:.	.:.	.:.	.:.	.:.	.:.	.:.	.:.	.:.	.:.	.:.	.:.	.:.	.:.	.:.	.:.	.:.	.:.	.:.	.:.	.:.	.:.	.:.	.:.	.:.	.:.	.:.	.:.	.:.	.:.	.:.	.:.	.:.	.:.	.:.	.:.	.:.	.:.	.:.	.:.	.:.	.:.	.:.	.:.	.:.	.:.	.:.	.:.	.:.	.:.	.:.	.:.	.:.	.:.	.:.	.:.	.:.	.:.	.:.	.:.	.:.	.:.	.:.	.:.	.:.	.:.	.:.	.:.	.:.	.:.	.:.
SGN-U563435	349	.	C	T	51	UCR;CS60;MS6;VSM2;CEF	AC=19;AF=0.2;MQ=96.64;BQ=30.39;GC=0|1:4,1;GP=0.20	RG:AC	0:15	0:3	0|1:64,19	.:.	.:.	.:.	.:.	.:.	.:.	.:.	.:.	.:.	.:.	.:.	.:.	.:.	.:.	.:.	.:.	.:.	.:.	.:.	.:.	.:.	0:1	.:.	.:.	.:.	.:.	.:.	.:.	.:.	.:.	.:.	.:.	.:.	.:.	.:.	.:.	.:.	.:.	.:.	.:.	.:.	.:.	.:.	.:.	.:.	.:.	.:.	.:.	.:.	.:.	.:.	.:.	.:.	.:.	.:.	.:.	.:.	.:.	.:.	.:.	.:.	.:.	.:.	.:.	.:.	.:.	.:.	.:.	.:.	.:.	.:.	.:.	.:.	.:.	.:.	.:.	.:.	.:.	.:.	.:.	.:.	.:.	.:.	.:.	.:.	.:.	.:.	.:.	.:.	.:.	.:.	.:.	.:.	.:.	.:.	.:.	.:.	.:.	.:.	.:.	.:.	.:.	.:.	.:.	.:.
SGN-U563435	906	.	A	G	45	CS60;MAF0.80;MS6;VSM2;CEF	AC=3;AF=0.0;MQ=44.58;BQ=28.14;GC=0|1:5,1;GP=0.17	RG:AC	0:2	0:3	0|1:98,3	.:.	.:.	0:2	.:.	.:.	.:.	.:.	.:.	.:.	.:.	.:.	.:.	.:.	.:.	.:.	.:.	.:.	.:.	.:.	.:.	.:.	0:1	.:.	.:.	.:.	.:.	.:.	.:.	.:.	.:.	.:.	.:.	.:.	.:.	.:.	.:.	.:.	.:.	.:.	.:.	.:.	.:.	.:.	.:.	.:.	.:.	.:.	.:.	.:.	.:.	.:.	.:.	.:.	.:.	.:.	.:.	.:.	.:.	.:.	.:.	.:.	.:.	.:.	.:.	.:.	.:.	.:.	.:.	.:.	.:.	.:.	.:.	.:.	.:.	.:.	.:.	.:.	.:.	.:.	.:.	.:.	.:.	.:.	.:.	.:.	.:.	.:.	.:.	.:.	.:.	.:.	.:.	.:.	.:.	.:.	.:.	.:.	.:.	.:.	.:.	.:.	.:.	.:.	.:.	.:.
SGN-U563435	927	.	A	G	49	CS60;MAF0.80;MS6;VSM2;CEF	AC=3;AF=0.0;MQ=46.08;BQ=31.90;GC=0|1:5,1;GP=0.17	RG:AC	0:1	0:3	0|1:94,3	.:.	.:.	0:2	.:.	.:.	.:.	.:.	.:.	.:.	.:.	.:.	.:.	.:.	.:.	.:.	.:.	.:.	.:.	.:.	.:.	.:.	0:1	.:.	.:.	.:.	.:.	.:.	.:.	.:.	.:.	.:.	.:.	.:.	.:.	.:.	.:.	.:.	.:.	.:.	.:.	.:.	.:.	.:.	.:.	.:.	.:.	.:.	.:.	.:.	.:.	.:.	.:.	.:.	.:.	.:.	.:.	.:.	.:.	.:.	.:.	.:.	.:.	.:.	.:.	.:.	.:.	.:.	.:.	.:.	.:.	.:.	.:.	.:.	.:.	.:.	.:.	.:.	.:.	.:.	.:.	.:.	.:.	.:.	.:.	.:.	.:.	.:.	.:.	.:.	.:.	.:.	.:.	.:.	.:.	.:.	.:.	.:.	.:.	.:.	.:.	.:.	.:.	.:.	.:.	.:.
SGN-U563436	1023	.	A	T	50	MAF0.80;MS6;VSM1;CEF	AC=1;AF=0.1;MQ=229.53;BQ=42.66;GC=0|1:4,1;GP=0.20	RG:AC	0|1:7,1	0:4	0:1	.:.	.:.	.:.	.:.	.:.	.:.	.:.	.:.	.:.	.:.	.:.	.:.	0:1	.:.	.:.	.:.	.:.	.:.	.:.	.:.	.:.	.:.	.:.	.:.	.:.	.:.	.:.	.:.	.:.	.:.	.:.	.:.	.:.	.:.	.:.	.:.	.:.	.:.	.:.	.:.	.:.	.:.	.:.	.:.	.:.	.:.	.:.	.:.	.:.	.:.	.:.	.:.	.:.	.:.	.:.	.:.	.:.	.:.	.:.	.:.	.:.	.:.	.:.	.:.	.:.	.:.	.:.	.:.	.:.	.:.	.:.	.:.	.:.	.:.	.:.	.:.	.:.	.:.	.:.	.:.	.:.	.:.	.:.	.:.	.:.	.:.	.:.	.:.	.:.	.:.	.:.	.:.	.:.	.:.	.:.	.:.	.:.	.:.	.:.	.:.	.:.	.:.	.:.	.:.	.:.
SGN-U563439	392	.	G	IA	49	UCR;CS60;VKS;MAF0.80;MS6;VSM2;CEF	AC=4;AF=0.1;MQ=47.72;BQ=32.24;GC=0|1:2,1;GP=0.33	RG:AC	0:2	.:.	0|1:57,4	.:.	.:.	.:.	.:.	.:.	.:.	.:.	.:.	.:.	.:.	.:.	.:.	.:.	.:.	.:.	.:.	.:.	.:.	.:.	.:.	.:.	.:.	.:.	.:.	.:.	.:.	.:.	.:.	.:.	.:.	.:.	.:.	.:.	.:.	.:.	.:.	.:.	.:.	.:.	.:.	.:.	.:.	.:.	.:.	.:.	.:.	.:.	.:.	.:.	.:.	.:.	.:.	.:.	.:.	.:.	.:.	.:.	.:.	.:.	.:.	.:.	.:.	.:.	.:.	.:.	.:.	.:.	.:.	.:.	.:.	.:.	.:.	.:.	.:.	.:.	.:.	.:.	.:.	.:.	.:.	.:.	.:.	.:.	.:.	.:.	.:.	.:.	.:.	.:.	.:.	.:.	.:.	.:.	.:.	.:.	.:.	.:.	.:.	.:.	.:.	.:.	.:.	.:.	.:.	.:.
SGN-U563439	444	.	C	G	51	CS60;MAF0.80;MS6;VSM2;VSM1;CEF	AC=36;AF=0.9;MQ=53.43;BQ=33.00;GC=0|1:1,1;GP=0.50	RG:AC	0:2	.:.	1:36	.:.	.:.	.:.	.:.	.:.	.:.	.:.	.:.	.:.	.:.	.:.	.:.	.:.	.:.	.:.	.:.	.:.	.:.	.:.	.:.	.:.	.:.	.:.	.:.	.:.	.:.	.:.	.:.	.:.	.:.	.:.	.:.	.:.	.:.	.:.	.:.	.:.	.:.	.:.	.:.	.:.	.:.	.:.	.:.	.:.	.:.	.:.	.:.	.:.	.:.	.:.	.:.	.:.	.:.	.:.	.:.	.:.	.:.	.:.	.:.	.:.	.:.	.:.	.:.	.:.	.:.	.:.	.:.	.:.	.:.	.:.	.:.	.:.	.:.	.:.	.:.	.:.	.:.	.:.	.:.	.:.	.:.	.:.	.:.	.:.	.:.	.:.	.:.	.:.	.:.	.:.	.:.	.:.	.:.	.:.	.:.	.:.	.:.	.:.	.:.	.:.	.:.	.:.	.:.	.:.
SGN-U563442	193	.	C	T	51	VSM2;CEF	AC=13;AF=0.2;MQ=194.91;BQ=43.97;GC=0|1:6,1;GP=0.14	RG:AC	0:21	0:7	0|1:8,13	.:.	.:.	0:3	.:.	.:.	0:1	.:.	.:.	0:1	.:.	.:.	.:.	.:.	.:.	.:.	.:.	.:.	.:.	.:.	.:.	.:.	.:.	.:.	.:.	.:.	.:.	.:.	.:.	.:.	.:.	.:.	.:.	.:.	.:.	.:.	.:.	.:.	.:.	.:.	.:.	.:.	.:.	.:.	.:.	.:.	.:.	.:.	.:.	.:.	.:.	.:.	.:.	.:.	.:.	.:.	.:.	.:.	.:.	.:.	.:.	.:.	.:.	.:.	.:.	.:.	.:.	.:.	.:.	.:.	.:.	.:.	.:.	.:.	.:.	.:.	.:.	.:.	.:.	.:.	.:.	.:.	.:.	.:.	.:.	.:.	.:.	.:.	.:.	.:.	.:.	.:.	.:.	.:.	.:.	.:.	.:.	.:.	.:.	.:.	.:.	.:.	.:.	.:.	.:.	.:.
SGN-U563442	1106	.	T	D1	50	UCR;VKS;MAF0.80;MS6;CEF	AC=9;AF=0.8;MQ=132.98;BQ=30.24;GC=0|1:2,2;GP=0.50	RG:AC	1:2	.:.	0|1:1,7	.:.	.:.	.:.	.:.	.:.	0:1	.:.	.:.	.:.	.:.	.:.	.:.	.:.	.:.	.:.	.:.	.:.	.:.	.:.	.:.	.:.	.:.	.:.	.:.	.:.	.:.	.:.	.:.	.:.	.:.	.:.	.:.	.:.	.:.	.:.	.:.	.:.	.:.	.:.	.:.	.:.	.:.	.:.	.:.	.:.	.:.	.:.	.:.	.:.	.:.	.:.	.:.	.:.	.:.	.:.	.:.	.:.	.:.	.:.	.:.	.:.	.:.	.:.	.:.	.:.	.:.	.:.	.:.	.:.	.:.	.:.	.:.	.:.	.:.	.:.	.:.	.:.	.:.	.:.	.:.	.:.	.:.	.:.	.:.	.:.	.:.	.:.	.:.	.:.	.:.	.:.	.:.	.:.	.:.	.:.	.:.	.:.	.:.	.:.	.:.	.:.	.:.	.:.	.:.	.:.
SGN-U563443	25	.	T	A	50	HVR4;HVR5;HVR6;CS60;CL30;MAF0.80;MS6;VSM2;CEF	AC=3;AF=0.0;MQ=82.00;BQ=32.25;GC=0|1:4,1;GP=0.20	RG:AC	0:6	0:2	0|1:86,3	.:.	0:2	.:.	.:.	.:.	.:.	.:.	.:.	.:.	.:.	.:.	.:.	.:.	.:.	.:.	.:.	.:.	.:.	.:.	.:.	.:.	.:.	.:.	.:.	.:.	.:.	.:.	.:.	.:.	.:.	.:.	.:.	.:.	.:.	.:.	.:.	.:.	.:.	.:.	.:.	.:.	.:.	.:.	.:.	.:.	.:.	.:.	.:.	.:.	.:.	.:.	.:.	.:.	.:.	.:.	.:.	.:.	.:.	.:.	.:.	.:.	.:.	.:.	.:.	.:.	.:.	.:.	.:.	.:.	.:.	.:.	.:.	.:.	.:.	.:.	.:.	.:.	.:.	.:.	.:.	.:.	.:.	.:.	.:.	.:.	.:.	.:.	.:.	.:.	.:.	.:.	.:.	.:.	.:.	.:.	.:.	.:.	.:.	.:.	.:.	.:.	.:.	.:.	.:.	.:.
SGN-U563443	43	.	T	C	49	HVR4;HVR5;HVR6;CS60;MAF0.80;MS6;VSM2;CEF	AC=4;AF=0.0;MQ=58.36;BQ=31.43;GC=0|1:4,1;GP=0.20	RG:AC	0:8	0:2	0|1:317,4	.:.	0:3	.:.	.:.	.:.	.:.	.:.	.:.	.:.	.:.	.:.	.:.	.:.	.:.	.:.	.:.	.:.	.:.	.:.	.:.	.:.	.:.	.:.	.:.	.:.	.:.	.:.	.:.	.:.	.:.	.:.	.:.	.:.	.:.	.:.	.:.	.:.	.:.	.:.	.:.	.:.	.:.	.:.	.:.	.:.	.:.	.:.	.:.	.:.	.:.	.:.	.:.	.:.	.:.	.:.	.:.	.:.	.:.	.:.	.:.	.:.	.:.	.:.	.:.	.:.	.:.	.:.	.:.	.:.	.:.	.:.	.:.	.:.	.:.	.:.	.:.	.:.	.:.	.:.	.:.	.:.	.:.	.:.	.:.	.:.	.:.	.:.	.:.	.:.	.:.	.:.	.:.	.:.	.:.	.:.	.:.	.:.	.:.	.:.	.:.	.:.	.:.	.:.	.:.	.:.
SGN-U563443	55	.	A	IT	84	HVR4;HVR5;HVR6;CS60;VKS;MAF0.80;MS6;CEF	AC=6;AF=0.0;MQ=56.70;BQ=33.07;GC=0|1:5,2;GP=0.29	RG:AC	0|1:8,1	0:2	0|1:395,5	.:.	0:3	.:.	.:.	.:.	.:.	.:.	.:.	.:.	.:.	.:.	.:.	0:1	.:.	.:.	.:.	.:.	.:.	.:.	.:.	.:.	.:.	.:.	.:.	.:.	.:.	.:.	.:.	.:.	.:.	.:.	.:.	.:.	.:.	.:.	.:.	.:.	.:.	.:.	.:.	.:.	.:.	.:.	.:.	.:.	.:.	.:.	.:.	.:.	.:.	.:.	.:.	.:.	.:.	.:.	.:.	.:.	.:.	.:.	.:.	.:.	.:.	.:.	.:.	.:.	.:.	.:.	.:.	.:.	.:.	.:.	.:.	.:.	.:.	.:.	.:.	.:.	.:.	.:.	.:.	.:.	.:.	.:.	.:.	.:.	.:.	.:.	.:.	.:.	.:.	.:.	.:.	.:.	.:.	.:.	.:.	.:.	.:.	.:.	.:.	.:.	.:.	.:.	.:.	.:.
SGN-U563443	56	.	T	D1	48	HVR4;HVR5;HVR6;CS60;VKS;MAF0.80;MS6;VSM2;CEF	AC=5;AF=0.0;MQ=55.71;BQ=31.81;GC=0|1:5,1;GP=0.17	RG:AC	0:8	0:2	0|1:395,5	.:.	0:3	.:.	.:.	.:.	.:.	.:.	.:.	.:.	.:.	.:.	.:.	0:1	.:.	.:.	.:.	.:.	.:.	.:.	.:.	.:.	.:.	.:.	.:.	.:.	.:.	.:.	.:.	.:.	.:.	.:.	.:.	.:.	.:.	.:.	.:.	.:.	.:.	.:.	.:.	.:.	.:.	.:.	.:.	.:.	.:.	.:.	.:.	.:.	.:.	.:.	.:.	.:.	.:.	.:.	.:.	.:.	.:.	.:.	.:.	.:.	.:.	.:.	.:.	.:.	.:.	.:.	.:.	.:.	.:.	.:.	.:.	.:.	.:.	.:.	.:.	.:.	.:.	.:.	.:.	.:.	.:.	.:.	.:.	.:.	.:.	.:.	.:.	.:.	.:.	.:.	.:.	.:.	.:.	.:.	.:.	.:.	.:.	.:.	.:.	.:.	.:.	.:.	.:.	.:.
SGN-U563443	66	.	T	C	50	HVR4;HVR5;HVR6;CS60;MAF0.80;MS6;VSM2;CEF	AC=3;AF=0.0;MQ=54.95;BQ=30.84;GC=0|1:5,1;GP=0.17	RG:AC	0:9	0:2	0|1:446,3	.:.	0:3	.:.	.:.	.:.	.:.	.:.	.:.	.:.	.:.	.:.	.:.	0:1	.:.	.:.	.:.	.:.	.:.	.:.	.:.	.:.	.:.	.:.	.:.	.:.	.:.	.:.	.:.	.:.	.:.	.:.	.:.	.:.	.:.	.:.	.:.	.:.	.:.	.:.	.:.	.:.	.:.	.:.	.:.	.:.	.:.	.:.	.:.	.:.	.:.	.:.	.:.	.:.	.:.	.:.	.:.	.:.	.:.	.:.	.:.	.:.	.:.	.:.	.:.	.:.	.:.	.:.	.:.	.:.	.:.	.:.	.:.	.:.	.:.	.:.	.:.	.:.	.:.	.:.	.:.	.:.	.:.	.:.	.:.	.:.	.:.	.:.	.:.	.:.	.:.	.:.	.:.	.:.	.:.	.:.	.:.	.:.	.:.	.:.	.:.	.:.	.:.	.:.	.:.	.:.
SGN-U563443	67	.	T	C	49	HVR4;HVR5;HVR6;CS60;MAF0.80;MS6;VSM2;CEF	AC=3;AF=0.0;MQ=54.91;BQ=31.19;GC=0|1:5,1;GP=0.17	RG:AC	0:9	0:2	0|1:447,3	.:.	0:3	.:.	.:.	.:.	.:.	.:.	.:.	.:.	.:.	.:.	.:.	0:1	.:.	.:.	.:.	.:.	.:.	.:.	.:.	.:.	.:.	.:.	.:.	.:.	.:.	.:.	.:.	.:.	.:.	.:.	.:.	.:.	.:.	.:.	.:.	.:.	.:.	.:.	.:.	.:.	.:.	.:.	.:.	.:.	.:.	.:.	.:.	.:.	.:.	.:.	.:.	.:.	.:.	.:.	.:.	.:.	.:.	.:.	.:.	.:.	.:.	.:.	.:.	.:.	.:.	.:.	.:.	.:.	.:.	.:.	.:.	.:.	.:.	.:.	.:.	.:.	.:.	.:.	.:.	.:.	.:.	.:.	.:.	.:.	.:.	.:.	.:.	.:.	.:.	.:.	.:.	.:.	.:.	.:.	.:.	.:.	.:.	.:.	.:.	.:.	.:.	.:.	.:.	.:.
SGN-U563443	111	.	T	ICAG	68	HVR4;HVR5;HVR6;UCR;CS60;VKS;MAF0.80;VSM1;CEF	AC=1;AF=0.0;MQ=64.56;BQ=31.03;GC=0|1:8,1;GP=0.11	RG:AC	0:10	0:2	0:336	.:.	0|1:3,1	.:.	.:.	.:.	.:.	.:.	.:.	0:1	.:.	.:.	.:.	0:1	.:.	.:.	.:.	.:.	.:.	.:.	.:.	0:1	0:1	.:.	.:.	.:.	.:.	.:.	.:.	.:.	.:.	.:.	.:.	.:.	.:.	.:.	.:.	.:.	.:.	.:.	.:.	.:.	.:.	.:.	.:.	.:.	.:.	.:.	.:.	.:.	.:.	.:.	.:.	.:.	.:.	.:.	.:.	.:.	.:.	.:.	.:.	.:.	.:.	.:.	.:.	.:.	.:.	.:.	.:.	.:.	.:.	.:.	.:.	.:.	.:.	.:.	.:.	.:.	.:.	.:.	.:.	.:.	.:.	.:.	.:.	.:.	.:.	.:.	.:.	.:.	.:.	.:.	.:.	.:.	.:.	.:.	.:.	.:.	.:.	.:.	.:.	.:.	.:.	.:.	.:.	.:.
SGN-U563443	115	.	A	G	49	HVR4;HVR5;HVR6;UCR;CS60;MAF0.80;VSM2;CEF	AC=3;AF=0.0;MQ=62.80;BQ=30.53;GC=0|1:8,1;GP=0.11	RG:AC	0:9	0:2	0|1:325,3	.:.	0:3	.:.	.:.	.:.	.:.	.:.	.:.	0:1	.:.	.:.	.:.	0:1	.:.	.:.	.:.	.:.	.:.	.:.	.:.	0:1	0:1	.:.	.:.	.:.	.:.	.:.	.:.	.:.	.:.	.:.	.:.	.:.	.:.	.:.	.:.	.:.	.:.	.:.	.:.	.:.	.:.	.:.	.:.	.:.	.:.	.:.	.:.	.:.	.:.	.:.	.:.	.:.	.:.	.:.	.:.	.:.	.:.	.:.	.:.	.:.	.:.	.:.	.:.	.:.	.:.	.:.	.:.	.:.	.:.	.:.	.:.	.:.	.:.	.:.	.:.	.:.	.:.	.:.	.:.	.:.	.:.	.:.	.:.	.:.	.:.	.:.	.:.	.:.	.:.	.:.	.:.	.:.	.:.	.:.	.:.	.:.	.:.	.:.	.:.	.:.	.:.	.:.	.:.	.:.
SGN-U563443	140	.	C	T	48	HVR4;HVR5;HVR6;CS60;MAF0.80;VSM2;CEF	AC=3;AF=0.0;MQ=65.45;BQ=32.26;GC=0|1:8,1;GP=0.11	RG:AC	0:12	0:2	0|1:344,3	.:.	0:3	.:.	.:.	.:.	.:.	.:.	.:.	0:2	.:.	.:.	.:.	0:1	.:.	.:.	.:.	.:.	.:.	.:.	.:.	0:1	0:1	.:.	.:.	.:.	.:.	.:.	.:.	.:.	.:.	.:.	.:.	.:.	.:.	.:.	.:.	.:.	.:.	.:.	.:.	.:.	.:.	.:.	.:.	.:.	.:.	.:.	.:.	.:.	.:.	.:.	.:.	.:.	.:.	.:.	.:.	.:.	.:.	.:.	.:.	.:.	.:.	.:.	.:.	.:.	.:.	.:.	.:.	.:.	.:.	.:.	.:.	.:.	.:.	.:.	.:.	.:.	.:.	.:.	.:.	.:.	.:.	.:.	.:.	.:.	.:.	.:.	.:.	.:.	.:.	.:.	.:.	.:.	.:.	.:.	.:.	.:.	.:.	.:.	.:.	.:.	.:.	.:.	.:.	.:.
SGN-U563443	164	.	T	C	46	HVR4;HVR5;HVR6;UCR;CS60;MAF0.80;VSM2;CEF	AC=4;AF=0.0;MQ=60.49;BQ=30.82;GC=0|1:9,1;GP=0.10	RG:AC	0:12	0:2	0|1:461,4	.:.	0:3	.:.	.:.	.:.	.:.	.:.	.:.	0:2	.:.	.:.	.:.	0:1	.:.	.:.	.:.	.:.	.:.	.:.	.:.	0:1	0:1	.:.	.:.	.:.	.:.	.:.	.:.	.:.	0:1	.:.	.:.	.:.	.:.	.:.	.:.	.:.	.:.	.:.	.:.	.:.	.:.	.:.	.:.	.:.	.:.	.:.	.:.	.:.	.:.	.:.	.:.	.:.	.:.	.:.	.:.	.:.	.:.	.:.	.:.	.:.	.:.	.:.	.:.	.:.	.:.	.:.	.:.	.:.	.:.	.:.	.:.	.:.	.:.	.:.	.:.	.:.	.:.	.:.	.:.	.:.	.:.	.:.	.:.	.:.	.:.	.:.	.:.	.:.	.:.	.:.	.:.	.:.	.:.	.:.	.:.	.:.	.:.	.:.	.:.	.:.	.:.	.:.	.:.	.:.
SGN-U563443	167	.	A	G	49	HVR4;HVR5;HVR6;UCR;CS60;MAF0.80;VSM2;CEF	AC=4;AF=0.0;MQ=59.89;BQ=30.45;GC=0|1:9,1;GP=0.10	RG:AC	0:12	0:2	0|1:477,4	.:.	0:3	.:.	.:.	.:.	.:.	.:.	.:.	0:2	.:.	.:.	.:.	0:1	.:.	.:.	.:.	.:.	.:.	.:.	.:.	0:1	0:1	.:.	.:.	.:.	.:.	.:.	.:.	.:.	0:1	.:.	.:.	.:.	.:.	.:.	.:.	.:.	.:.	.:.	.:.	.:.	.:.	.:.	.:.	.:.	.:.	.:.	.:.	.:.	.:.	.:.	.:.	.:.	.:.	.:.	.:.	.:.	.:.	.:.	.:.	.:.	.:.	.:.	.:.	.:.	.:.	.:.	.:.	.:.	.:.	.:.	.:.	.:.	.:.	.:.	.:.	.:.	.:.	.:.	.:.	.:.	.:.	.:.	.:.	.:.	.:.	.:.	.:.	.:.	.:.	.:.	.:.	.:.	.:.	.:.	.:.	.:.	.:.	.:.	.:.	.:.	.:.	.:.	.:.	.:.
SGN-U563443	173	.	T	D1,G	93	HVR4;HVR5;HVR6;UCR;CS60;VKS;MAF0.80;VSM2;CEF	AC=3,5;AF=0.0,0.0;MQ=58.59;BQ=28.11;GC=0|1|2:9,1,1;GP=0.18	RG:AC	0:12	0:2	0|1|2:510,3,5	.:.	0:3	.:.	.:.	.:.	.:.	.:.	.:.	0:2	.:.	.:.	.:.	0:1	.:.	.:.	.:.	.:.	.:.	.:.	.:.	0:1	0:1	.:.	.:.	.:.	.:.	.:.	.:.	.:.	0:1	.:.	.:.	.:.	.:.	.:.	.:.	.:.	.:.	.:.	.:.	.:.	.:.	.:.	.:.	.:.	.:.	.:.	.:.	.:.	.:.	.:.	.:.	.:.	.:.	.:.	.:.	.:.	.:.	.:.	.:.	.:.	.:.	.:.	.:.	.:.	.:.	.:.	.:.	.:.	.:.	.:.	.:.	.:.	.:.	.:.	.:.	.:.	.:.	.:.	.:.	.:.	.:.	.:.	.:.	.:.	.:.	.:.	.:.	.:.	.:.	.:.	.:.	.:.	.:.	.:.	.:.	.:.	.:.	.:.	.:.	.:.	.:.	.:.	.:.	.:.
[truncated: 17,676,847 more chars]
