# Supplementary material for: ngs_backbone: a pipeline for read cleaning, mapping and SNP calling using Next Generation Sequence
Source: BMC Genomics. 2011 Jun 2;12:285. doi: 10.1186/1471-2164-12-285 (PMC3124440; doi:10.1186/1471-2164-12-285)
Supplement: Additional file 4 — Accessions employed in the SNV validation. Landraces were provided by the COMAV genebank, comercial cultivars were obtained from Semilleros Cucala Agricola (Beniganim, Spain). [file 1471-2164-12-285-S4.CSV]

Accession	Type	Country
CDP09230	Landraces	Spain
CDP02811	Landraces	Spain
CDP05790	Landraces	Spain
CDP07194	Landraces	Spain
CDP09963	Landraces	Spain
CDP04253	Landraces	Spain
CDP09486	Landraces	Spain
CDP02600	Landraces	Greece
CDP05253	Landraces	Italy
CDP03585	Landraces	Poland
CDP06865	Landraces	Denmark
CDP07368	Landraces	USA
CDP09208	Landraces	New Zealand
CDP04880	Landraces	Ecuador
CDP06778	Landraces	Bolivia
CDP03842	Landraces	Zambia
CDP06950	Landraces	Cuba
CDP01291	Landraces	Mexico
CDP01631	Landraces	Mexico
CDP03601	Landraces	Mexico
CDP09507	Landraces	Cuba
CDP05771	Landraces	Mexico
CDP00657	Landraces	Mexico
CDP04655	Landraces	Armenia
CDP08872	Landraces	Philippines
CDP06991	Landraces	Pakistan
CDP04238	Landraces	Canary Islands
ANTILLAS RZ	Comercial cultivar
BOND	Comercial cultivar
CARAMBA	Comercial cultivar
COMANCHE	Comercial cultivar
GORETTI	Comercial cultivar
MERLIN	Comercial cultivar
OLYMPE	Comercial cultivar
OPTIMA	Comercial cultivar
ROBIN	Comercial cultivar
VERDI	Comercial cultivar
