# Supplementary material for: ngs_backbone: a pipeline for read cleaning, mapping and SNP calling using Next Generation Sequence
Source: BMC Genomics. 2011 Jun 2;12:285. doi: 10.1186/1471-2164-12-285 (PMC3124440; doi:10.1186/1471-2164-12-285)
Supplement: Additional file 5 — Primer sequences. File with primer sequences used in this work. [file 1471-2164-12-285-S5.CSV]

Collection	SNV_code	primer_F	primer_R	Methodology
GB	SGN-U562985_478	TAAAATACTATCTGTTGAGCGGAATACT	AAGACGATCATACTCATGCATCAT	PVUII
GB	SGN-U565482_257	TGGTCTCTTCGCCATTTCTCTATT	GCCTGCCTTGATCGATAAGCT	BamHI
GB	SGN-U565828_294	CTCGCCGCCGGTACCT	AGAGTAAAATTCAACCAATTCCTCTAAT	PVUII
GB	SGN-U566502_1559	CTACCAAGAAAGAAGGCTTAAAGATC	TTGACTATCAAAAACTGCTCGTAATT	PVUII
GB	SGN-U570721_948	CGAGCAAAGGTAAAGGCTTGT	CTGCTTTCCAGATAGGTTCATTG	PVUII
GB	SGN-U571034_204	CTTGGAGGTTTCATTGTTCATGAG	ACTTTCCAGGATGGCAATGG	AluI
GB	SGN-U577306_167	TGCACCTACCCTCGAGCATAA	CACCGTGAAGACTCTCGAAATTAG	ClaI
GB	SGN-U578448_458	TGAGGATCCGATTAAGCATAAGG	CCAACTTGCAGCTGGAACAG	HRM
GB	SGN-U578798_1303	TTAACTCGTCGTGCTGCATGA	ATATTGGTGTTTAATTAGTCCATCTATCTACTTT	PVUII
GB	SGN-U579815_323	ATCAATTTTACATTATCAGCATCCATGTA	AAGTTATCAAATTTCATGGTTAAATTGG	PVUII
GB	SGN-U580563_317	TGCATTATCAGCACATTGCTTCT	AGATCAAATGGGCCAGTCAAA	EcoRV
GB	SGN-U582002_954	TGCATTGCTCGGTGCTATACA	TGTCAGAATGGGAAGCATGAGA	HindIII
GB	SGN-U583931_1210	AAGTCGAAGGGACAGTACATGTG	GACACTAGAAAAAAAGTAAAAGATTATGCT	PVUII
GB	SGN-U584581_1325	CAATCCTAATTCAGGCCTCAAAA	GAATGAAACTCGTGCTATTTGGA	PVUII
IL	SGN-U603368_489	GCTAATAATTACAACAGAGGATGTGAGATT	CCATTGCATAAAATTTCTCAGCTAAA	HRM
IL	SGN-U602435_276	GCCAAGTAGTTTTCGGGTTTGAT	TGAAGCTGTAAATTACTCAACAAAAAGC	HRM
IL	SGN-U563621_208	TCCGTTCCGTCAAGTTCGTT	AATGCATCATCTCCAAGAAAACC	HRM
IL	SGN-U563894_282	TCTCGAAGCTCGTCGTGATG	CAGAACAATGCTTTTGCAGAGATG	HRM
IL	SGN-U563477_1013	GACGAAGAAGTGCAGGAACTAACC	CCAGCCTTTGCTTCAACGA	HRM
IL	SGN-U585811_455	TTGTTCATGACGAAGCAAGTTGT	ACTAACTGAAGCATGATATTTCACAGATC	HRM
IL	SGN-U563487_285	GAGCCCGGAAAGTTCATCAG	GGCCTCCCAATGCAATCC	HRM
IL	SGN-U563097_208	AGCCAACATGGGAGGAGATATG	TTGATTTCACCCTTTTCTTGCA	HRM
IL	SGN-U563633_184	CCGATGATGATGAGCTTAACGA	AGAACGGAGTTGAGATTCAGTCAA	HRM
IL	SGN-U562991_363	AGCTTCGCAACAATCAACTGAA	TGACACACTAAAAGCCCAGAAAAA	HRM
IL	SGN-U563826_614	GAGCAGACCATGGGTAGGTTTG	CATTAATCCAACCTTTCCTCCAA	HRM
IL	SGN-U562778_1302	CACCGAGGATGATGGAGGAT	TGCTGCCATTTTCCAAACTAAA	HRM
IL	SGN-U602684_234	GGAGAAGAAACCCCAAAAATGG	CAGAGGCTTTGTTTTGAACATCA	NULL
IL	SGN-U603901_305	TCCATATTCAATTCATCATGACCAA	CGAAAAATACAATATGGCAAAAAGC	NULL
CO	SGN-U568630_481	AGGAGAGGCATCGTGGTGTATG	CAGCACGGTTCACAAATATCCA	HRM
CO	SGN-U572664_463	GAAGAAACGAAGGGATGGAAAA	GCCTGCTAATATAAACTCGTTGTATGG	HRM
CO	SGN-U585772_559	CGCTGGGTATCCCAATGG	TCAGAATATGCTCCCAACACAACT	HRM
CO	SGN-U585786_1493	GCTCTTGGATTGCCGCTAGA	GCTTTCTTGCACTGCTTCTCAA	HRM
CO	SGN-U573079_1067	CACACTGAGTCAATAGAAAGCAGGAT	CGAAGTGCACCCTCCTACTGA	HRM
CO	SGN-U566224_110	TTTGTTTGTGGTTAGATGAGTTG	GCCATGCTTATTTGACTGAAC	HRM
CO	SGN-U586521_818	CGTTTCACTCTTCAACCTGATCTC	GGCCATCTTCAAAACTTTACATACTG	HRM
CO	SGN-U565057_1219	GCAGTTTTTGAGAAGGACAAAGG	TCATGTCATTGACCCACAGGAT	HRM
CO	SGN-U563994_778	ACCCGACTCAGGCTCTTCTAGA	TCACCAACAAGAGCAATGTTTATACC	HRM
CO	SGN-U575212_1221	TGCTGACAAACATGGGAAACA	ATGAGTCTGAACCAACCTGTGAAG	HRM
CO	SGN-U573977_268	CCGATGGACGCATTCTCAA	CGCGAATTCAGCCCAAAA	HRM
CO	SGN-U572942_1112	TTGGTGCTTGATGTCTTACAGGTT	TTCTTCAGCAAATAAGCGAGCAT	HRM
CO	SGN-U564119_276	CAGGCTTGCTTAGATTCAGGATTT	AGCGAAAACCTCATCCATAAACTC	HRM
CO	SGN-U574800_313	GCACTTGCATTTGCCAAATAATC	GGACTAGCCAAAGGACTAACACAAC	HRM
CO	SGN-U578752_638	TTTGAACAAGAGGAAACCTTGT	GGTCTTTGCATCAGAAATTTG	HRM
CO	SGN-U584879_797	TCAAGAGATTTGGGTACTGATTGGT	GGGCGAATCACATGAATGAAT	HRM
CO	SGN-U565360_990	GACAAACTTCAGGTGGCCAAGT	CTGTGTTTATGTGGAGAGCTTTAAGC	HRM
CO	SGN-U563648_81	CGGTGCTTCAGCCCATTC	ATTTCAGCCGGAGGAACTGAT	HRM
CO	SGN-U564967_1098	ATCGTTCGAGTAGGCAGTTGAGT	CAGTTAAAAACCGGAACAAAAATCA	HRM
CO	SGN-U573714_733	ATAGCTTCGAAAGGGCAAGAAA	TCTCCACTCTAAACGCACTGTACTTC	HRM
CO	SGN-U602235_411	GAAAAGAGCAAAGGGTGGAAGAA	GGAGCAATAGGAACATCTTTGCTAA	HRM
CO	SGN-U574255_1099	GCAAGCATTGGAGCTCTCTGT	AACGTTCATGCCCATCTTATCA	HRM
CO	SGN-U564364_1795	GTGTTGCCTCTGAGAAGAACTT	TTTTTAACATGAAAGGCAGTGTGC	HRM
CO	SGN-U577602_361	CGCGGTACGTCTAGGTAACGAA	GGATAGGCAGGACTCCGAAATC	HRM
CO	SGN-U583934_185	TCAAGGAGAATCTGTTGTACGATCTC	AATCATGACTCGTGGTGCAAAA	HRM
CO	SGN-U578255_301	GTGACATGATTCTTGCTTCTGCTT	GCATAGTTTGTCAATCCAACTTTCA	HRM
CO	SGN-U585413_430	GTGCTTTCGGTGCTGAGTTG	GCCTTCGAAATTGCACCTTTC	HRM
CO	SGN-U572943_732	GGAGAGGACCGGAGTATTAAAGC	ACGGGTAGAATGTGCATCTTCA	HRM
CO	SGN-U586332_188	CGATTTAGCCACTATTCATTTTCATG	TGTTTAGGTACTTCACTAGGGATTTCAG	NULL
CO	SGN-U574086_1212	CCAAAACAATGCGCTATTTGG	AAGATCCGTTCTCCGGACTGT	NULL
CO	SGN-U577960_837	GCTAATGATGCCAAGGCTTCA	TCTTCCTGTAGACATCAACCAAACC	NULL
CO	SGN-U565622_317	GCCTTCCCTTTCCTCTGCTTT	GCCGTATCCGTTGCACATTT	NULL
CO	SGN-U570499_193	GCGGTGGAACGCTGTCA	TCTTCACAACTATGAGATACATCAAACG	NULL
PO	SGN-U567348_1031	TGGAGCCATGAACAAAAAGTTG	CTTCCAAAATAGAGGCCATGTTTC	HRM
PO	SGN-U579513_112	GAATGATCTTAAACTCAGTCAAACCTATTT	GGGCCATGATTCTCACTGTTTAG	HRM
PO	SGN-U572014_1497	TTGGCGAAGTAATAAAGAGAGCAA	GCTGTGTCGATGTTCTTTGTGAA	HRM
PO	SGN-U581344_345	CGCCACTATCTTCCCAATGG	TGTGCATCATTAGGATCTCAAGCT	HRM
PO	SGN-U578004_621	TGGTTGTTTGATGTCTCGTTGTAA	CAACAAAATCAGATGGTCTCAAAATT	HRM
PO	SGN-U579867_1593	GAGGAGCTGCTAGTGCCAATTC	GAGACACAATTTTACATTCACTACAAACAT	HRM
PO	SGN-U582562_365	GTGGTTGTGGAGAAATCTTTTGC	TCTGGTGGCTTCCCATTACTTC	HRM
PO	SGN-U581419_710	GATCAAGTTGTATCAGAAGTTGGTGAA	CAAACTCCGATATCCTAATGTTGTTG	HRM
PO	SGN-U579540_131	CAGCACTTTTCCTCTCTCTTTCCT	AAAGTAGTGGATTTACAAGAGCTTTTTATG	HRM
PO	SGN-U578360_776	ACTTGTTGGCGGTGGGTTAG	GATAAAGGTGCATGTTCGTGGTT	HRM
PO	SGN-U577467_93	CCTTGCGGGCATTCAACT	GAACTTCGTGGAATTGGAGGTAA	HRM
PO	SGN-U579480_412	CTGTAACGGCATCCTCAAGTTG	CCTTGGAGTCTCCGGTAGCA	HRM
PO	SGN-U585513_636	GAGCATCTGGTGGATTCAGAAA	AGAATCAATGCCCAGACTGGAT	HRM
PO	SGN-U580167_789	GTTTTGTGATTATGTAGTGCATGTAACTTT	GCGGTGTCAAGTCAAACATGA	NULL
PO	SGN-U580629_781	GCTTATTAGCTGGAACCGCTACA	GCTTCCAATGGCGCATCT	NULL
